# Supplementary material for: Integrated microRNA–mRNA Expression Profiling Identifies Novel Targets and Networks Associated with Autism
Source: J Pers Med. 2022 Jun 1;12(6):920. doi: 10.3390/jpm12060920 (PMC9225282; doi:10.3390/jpm12060920)
Supplement: Supplementary file 1 [file jpm-12-00920-s001.zip]

Archive with 6 entries (6 files):
- S3-mRNA-RNA-Sequencing-LCLs-ASD-Controls_05-28-2022.xlsx
- S4-miRNA-Small-RNA-Sequencing-LCLs-ASD-Controls_05-28-2022.xlsx
- S5-Ingenuity  Pathway Analysis on 1700mRNAs-Function-Pathways - 05-28-2022.xlsx
- S6-Ingenuity Pathway Analysis on 910DEGs-allmiRNAs-Functions -pathways - 05-28-2022.xlsx
- S7-Integraated-mRNA-miRNA Using MirWalk - 05-28-2022.xlsx
- Supplementary Table S1--S2.pdf
