# Supplementary material for: Integrated microRNA–mRNA Expression Profiling Identifies Novel Targets and Networks Associated with Autism
Source: J Pers Med. 2022 Jun 1;12(6):920. doi: 10.3390/jpm12060920 (PMC9225282; doi:10.3390/jpm12060920)
Supplement: Supplementary file 1 [file jpm-12-00920-s001.zip › S3-mRNA-RNA-Sequencing-LCLs-ASD-Controls_05-28-2022.xlsx]

## Sheet: 03_vo_4samples_mRNA_02.3_all_co
	Gene	TransID	EntrezID	Definition			1700	155
							1071	112
							629	43
						ASD vs Controls
						Fold	pv	FDR
IGLV1-40	ENSG00000211653	ENST00000390299.2	na	immunoglobulin lambda variable 1-40		-3750.11	4.33766e-18	9.76104e-14
IGKV1-6	ENSG00000239855	ENST00000464162.1	na	immunoglobulin kappa variable 1-6		-4127.57	3.9925e-14	4.49217e-10
IGHV3-13	ENSG00000211942	ENST00000390602.3	na	immunoglobulin heavy variable 3-13		-1766.2	9.67702e-13	7.25873e-09
IGHV3-49	ENSG00000211965	ENST00000390625.3,ENST00000613477.1	na	immunoglobulin heavy variable 3-49		-1303.15	3.52472e-12	1.58633e-08
TMPRSS3	ENSG00000160183	ENST00000291532.7,ENST00000398397.3,ENST00000398405.5,ENST00000433957.6,ENST00000474596.5,ENST00000476848.5,ENST00000478680.1,ENST00000482761.1	64699	transmembrane protease, serine 3		-13.9223	3.31358e-12	1.58633e-08
IGKV1D-16	ENSG00000241244	ENST00000492446.1	na	immunoglobulin kappa variable 1D-16		-138.912	3.04873e-11	1.14343e-07
IGLV3-19	ENSG00000211663	ENST00000390309.2	na	immunoglobulin lambda variable 3-19		-111.142	7.30699e-11	2.34899e-07
PLXNA1	ENSG00000114554	ENST00000393409.2,ENST00000503234.5,ENST00000503363.1,ENST00000505278.1	5361	plexin A1		2.00983	2.44676e-10	6.88244e-07
GABRA4	ENSG00000109158	ENST00000264318.3,ENST00000502874.1,ENST00000508560.5,ENST00000509316.1,ENST00000511523.5	2557	gamma-aminobutyric acid (GABA) A receptor, alpha 4		606.953	1.49131e-09	3.72876e-06
DLGAP1-AS5	ENSG00000261520	ENST00000565759.1,ENST00000565811.1,ENST00000565979.5,ENST00000568986.5	na	DLGAP1 antisense RNA 5		26.4863	2.31289e-09	5.20469e-06
IGHV1-46	ENSG00000211962	ENST00000390622.2	na	immunoglobulin heavy variable 1-46		-1901.56	3.23259e-09	6.61299e-06
ACTA2	ENSG00000107796	ENST00000224784.10,ENST00000415557.1,ENST00000458159.5,ENST00000458208.5,ENST00000480297.5,ENST00000482085.1,ENST00000488967.5	59	actin, alpha 2, smooth muscle, aorta		1.85392	9.29665e-09	1.74335e-05
ITGB5	ENSG00000082781	ENST00000296181.8,ENST00000460797.5,ENST00000461306.1,ENST00000465464.5,ENST00000474838.1,ENST00000476988.2,ENST00000481591.5,ENST00000483168.5,ENST00000488466.5,ENST00000496703.1,ENST00000608107.1,ENST00000608657.5,ENST00000608945.1	3693	integrin, beta 5		10.639	1.01877e-08	1.76349e-05
APBB2	ENSG00000163697	ENST00000295974.12,ENST00000502682.1,ENST00000502687.1,ENST00000502841.5,ENST00000503264.5,ENST00000503503.5,ENST00000503555.5,ENST00000504305.5,ENST00000504484.5,ENST00000505266.1,ENST00000506352.5,ENST00000506999.5,ENST00000507831.5,ENST00000508593.5,ENST00000508676.5,ENST00000508707.5,ENST00000509446.5,ENST00000509475.5,ENST00000510670.5,ENST00000510925.5,ENST00000511120.1,ENST00000511572.5,EN…	323	amyloid beta (A4) precursor protein-binding, family B, member 2		2.3953	1.32158e-08	2.12425e-05
IGLV1-36	ENSG00000211655	ENST00000390301.3	na	immunoglobulin lambda variable 1-36		-220.666	2.8671e-08	4.30122e-05
LAD1	ENSG00000159166	ENST00000367313.4,ENST00000391967.6,ENST00000475136.1,ENST00000488842.1,ENST00000503578.5,ENST00000631576.1,ENST00000632743.1,ENST00000633953.1	3898	ladinin 1		5.13541	3.70026e-08	5.20419e-05
FUT7	ENSG00000180549	ENST00000314412.6	2529	fucosyltransferase 7 (alpha (1,3) fucosyltransferase)		4.14531	4.33056e-08	5.73239e-05
IGHV3-74	ENSG00000224650	ENST00000424969.2	na	immunoglobulin heavy variable 3-74		-386.544	6.3678e-08	7.16472e-05
IGHV3-15	ENSG00000211943	ENST00000390603.2	na	immunoglobulin heavy variable 3-15		-154.941	6.29816e-08	7.16472e-05
AUTS2	ENSG00000158321	ENST00000342771.8,ENST00000403018.2,ENST00000406775.6,ENST00000416482.1,ENST00000418686.1,ENST00000439256.1,ENST00000443672.1,ENST00000449547.5,ENST00000464768.1,ENST00000465899.1,ENST00000475660.1,ENST00000476695.1,ENST00000481994.1,ENST00000483297.1,ENST00000489774.1,ENST00000498384.5,ENST00000611706.4,ENST00000615871.4	26053	autism susceptibility candidate 2		3.1641	6.18379e-08	7.16472e-05
ABCA2	ENSG00000107331	ENST00000265662.9,ENST00000341511.10,ENST00000371605.7,ENST00000398207.8,ENST00000425423.1,ENST00000431584.2,ENST00000437791.2,ENST00000459850.5,ENST00000463603.5,ENST00000464157.1,ENST00000464520.1,ENST00000464876.5,ENST00000466707.1,ENST00000467624.1,ENST00000470535.2,ENST00000476211.5,ENST00000479446.5,ENST00000487109.5,ENST00000488535.2,ENST00000490486.2,ENST00000492260.5,ENST00000494046.5,EN…	20	ATP-binding cassette, sub-family A (ABC1), member 2		4.22826	1.19618e-07	0.000128179
SYK	ENSG00000165025	ENST00000375746.1,ENST00000375747.5,ENST00000375751.8,ENST00000375754.8,ENST00000476708.1	6850	spleen tyrosine kinase		-1.45127	2.53242e-07	0.000259032
IGLV2-11	ENSG00000211668	ENST00000390314.2	na	immunoglobulin lambda variable 2-11		-524.408	3.46227e-07	0.000338746
IGHA2	ENSG00000211890	ENST00000390539.2	na	immunoglobulin heavy constant alpha 2 (A2m marker)		-140.53	3.85751e-07	0.00036169
CCR7	ENSG00000126353	ENST00000246657.2,ENST00000578085.1,ENST00000579344.1	1236	chemokine (C-C motif) receptor 7		2.42002	5.1744e-07	0.000465758
ZFHX4	ENSG00000091656	ENST00000458716.2,ENST00000517585.1,ENST00000517683.1,ENST00000518282.5,ENST00000519536.1,ENST00000520307.5,ENST00000521891.6,ENST00000522409.1,ENST00000523625.5,ENST00000523809.1,ENST00000523885.1,ENST00000524290.1	79776	zinc finger homeobox 4		86.1997	1.23104e-06	0.00105575
ARHGAP23	ENSG00000275832	ENST00000614693.1,ENST00000616767.1,ENST00000616909.1,ENST00000617798.1,ENST00000618325.1,ENST00000618942.1,ENST00000619156.1,ENST00000620325.1,ENST00000620329.1,ENST00000620417.4,ENST00000622683.4,ENST00000633445.1	57636	Rho GTPase activating protein 23		3.27532	1.26674e-06	0.00105575
IGLV3-10	ENSG00000211669	ENST00000390315.2	na	immunoglobulin lambda variable 3-10		-400.628	1.79523e-06	0.00144279
CMTM3	ENSG00000140931	ENST00000361909.8,ENST00000424011.6,ENST00000460097.5,ENST00000562357.5,ENST00000562707.5,ENST00000563672.5,ENST00000564060.5,ENST00000564247.1,ENST00000565003.5,ENST00000565666.5,ENST00000565922.1,ENST00000566121.1,ENST00000566756.5,ENST00000567572.5,ENST00000568477.5	123920	CKLF-like MARVEL transmembrane domain containing 3		2.13429	1.90034e-06	0.0014746
RND3	ENSG00000115963	ENST00000263895.8,ENST00000375734.6,ENST00000409557.5,ENST00000439275.1,ENST00000454202.5,ENST00000466334.1,ENST00000472416.1,ENST00000473639.1,ENST00000497865.5	390	Rho family GTPase 3		22.2214	2.50393e-06	0.00181761
BLVRA	ENSG00000106605	ENST00000265523.8,ENST00000402924.5,ENST00000424330.1,ENST00000453612.1,ENST00000486984.1	644	biliverdin reductase A		1.47903	2.42684e-06	0.00181761
FDXR	ENSG00000161513	ENST00000293195.9,ENST00000413947.6,ENST00000420580.6,ENST00000442102.6,ENST00000544854.5,ENST00000577509.5,ENST00000577932.1,ENST00000578473.5,ENST00000579482.5,ENST00000579543.1,ENST00000579893.1,ENST00000580492.5,ENST00000581219.1,ENST00000581530.5,ENST00000581969.5,ENST00000582710.5,ENST00000582944.5,ENST00000583881.5,ENST00000583917.5,ENST00000610946.1	2232	ferredoxin reductase		1.77482	2.91596e-06	0.00205056
ENC1	ENSG00000171617	ENST00000302351.8,ENST00000508331.1,ENST00000509127.2,ENST00000509284.1,ENST00000510316.5,ENST00000537006.1,ENST00000618628.4	8507	ectodermal-neural cortex 1 (with BTB domain)		2.75228	3.25321e-06	0.00215314
UNC13C	ENSG00000137766	ENST00000260323.15,ENST00000539562.6,ENST00000559093.1,ENST00000560537.1,ENST00000561210.1	440279	unc-13 homolog C (C. elegans)		5.65097	3.18075e-06	0.00215314
HBA1	ENSG00000206172	ENST00000320868.9,ENST00000397797.1,ENST00000472694.1,ENST00000487791.1	3039	hemoglobin, alpha 1		20.059	3.37133e-06	0.00216757
CCR6	ENSG00000112486	ENST00000341935.9,ENST00000349984.6,ENST00000400926.5	1235	chemokine (C-C motif) receptor 6		-2.31469	3.66453e-06	0.00229064
RGS2	ENSG00000116741	ENST00000235382.6,ENST00000464302.1,ENST00000483295.1,ENST00000487236.1	5997	regulator of G-protein signaling 2		3.346	4.0924e-06	0.00242346
IGKV5-2	ENSG00000211599	ENST00000390244.2	na	immunoglobulin kappa variable 5-2		-860.422	4.07089e-06	0.00242346
STARD13	ENSG00000133121	ENST00000255486.8,ENST00000336934.9,ENST00000344312.5,ENST00000399365.7,ENST00000439831.1,ENST00000487412.5,ENST00000491333.1,ENST00000498019.2,ENST00000567873.1	90627	StAR-related lipid transfer (START) domain containing 13		2.05045	5.63745e-06	0.00319911
COL4A5	ENSG00000188153	ENST00000328300.10,ENST00000361603.6,ENST00000470339.1,ENST00000477429.1,ENST00000483338.1,ENST00000489230.1,ENST00000504541.1,ENST00000505728.1,ENST00000510690.1,ENST00000515658.1	1287	collagen, type IV, alpha 5		80.9965	5.68655e-06	0.00319911
IGKV1-16	ENSG00000240864	ENST00000479981.1	na	immunoglobulin kappa variable 1-16		-186.922	5.96804e-06	0.00327558
NINJ1	ENSG00000131669	ENST00000375446.4,ENST00000461162.5,ENST00000470314.5,ENST00000489274.1,ENST00000490564.1	4814	ninjurin 1		1.80597	7.32892e-06	0.00392673
TPD52L1	ENSG00000111907	ENST00000304877.17,ENST00000368388.6,ENST00000368402.9,ENST00000392482.6,ENST00000392483.6,ENST00000524679.1,ENST00000527711.5,ENST00000528193.5,ENST00000530868.1,ENST00000532423.5,ENST00000532429.5,ENST00000532978.5,ENST00000534000.5,ENST00000534199.5,ENST00000534368.5,ENST00000571678.1,ENST00000576089.1	7164	tumor protein D52-like 1		8.80504	8.5797e-06	0.00448998
C9orf172	ENSG00000232434	ENST00000436881.2	389813	chromosome 9 open reading frame 172		2.10253	1.00158e-05	0.00512241
KREMEN1	ENSG00000183762	ENST00000327813.9,ENST00000400335.8,ENST00000407188.5,ENST00000453585.1,ENST00000474001.1,ENST00000479755.1	83999	kringle containing transmembrane protein 1		5.84053	1.08797e-05	0.0054406
GIPC1	ENSG00000123159	ENST00000345425.6,ENST00000393028.5,ENST00000393033.8,ENST00000585606.5,ENST00000586027.5,ENST00000587210.1,ENST00000587811.1,ENST00000587934.1,ENST00000587969.1,ENST00000589497.5,ENST00000589631.5,ENST00000591245.1,ENST00000591349.5	10755	GIPC PDZ domain containing family, member 1		2.11471	1.19297e-05	0.00563786
NFKBIA	ENSG00000100906	ENST00000216797.9,ENST00000553342.1,ENST00000554001.5,ENST00000555371.1,ENST00000555629.1,ENST00000556664.1,ENST00000557100.5,ENST00000557140.5,ENST00000557389.1,ENST00000557459.1	4792	nuclear factor of kappa light polypeptide gene enhancer in B-cells inhibitor, alpha		1.48289	1.16445e-05	0.00563786
IL27	ENSG00000197272	ENST00000356897.1,ENST00000568075.1	246778	interleukin 27		27.7478	1.20258e-05	0.00563786
IP6K2	ENSG00000068745	ENST00000328631.9,ENST00000340879.8,ENST00000412795.5,ENST00000412850.5,ENST00000413298.5,ENST00000413654.5,ENST00000416707.1,ENST00000417896.1,ENST00000424035.1,ENST00000431721.6,ENST00000432678.6,ENST00000433104.2,ENST00000434860.1,ENST00000436134.5,ENST00000437427.5,ENST00000440424.5,ENST00000443853.5,ENST00000443964.1,ENST00000446860.5,ENST00000449563.5,ENST00000449610.5,ENST00000450045.5,ENS…	51447	inositol hexakisphosphate kinase 2		1.34022	1.35433e-05	0.00619178
IGHA1	ENSG00000211895	ENST00000390547.3	na	immunoglobulin heavy constant alpha 1		-25.8067	1.37577e-05	0.00619178
NRG2	ENSG00000158458	ENST00000289409.8,ENST00000289422.11,ENST00000340391.7,ENST00000358522.7,ENST00000361474.5,ENST00000378238.5,ENST00000518130.1,ENST00000519478.1,ENST00000541337.5	9542	neuregulin 2		2.36426	1.53897e-05	0.00679047
ILDR1	ENSG00000145103	ENST00000273691.7,ENST00000344209.9,ENST00000393631.5,ENST00000460554.1,ENST00000462014.1	286676	immunoglobulin-like domain containing receptor 1		1.83646	1.69705e-05	0.007344
MALAT1	ENSG00000251562	ENST00000508832.2,ENST00000534336.1,ENST00000544868.2,ENST00000610481.1,ENST00000610851.1,ENST00000612781.1,ENST00000613376.1,ENST00000616527.4,ENST00000616691.1,ENST00000617489.1,ENST00000617791.1,ENST00000618132.1,ENST00000618227.1,ENST00000618925.1,ENST00000619449.1,ENST00000620465.4,ENST00000620902.1	378938	metastasis associated lung adenocarcinoma transcript 1 (non-protein coding)		2.26335	1.83432e-05	0.00778826
BRCA1	ENSG00000012048	ENST00000352993.7,ENST00000354071.7,ENST00000357654.7,ENST00000412061.3,ENST00000461221.5,ENST00000461574.1,ENST00000461798.5,ENST00000468300.5,ENST00000470026.5,ENST00000471181.6,ENST00000472490.1,ENST00000473961.5,ENST00000476777.5,ENST00000477152.5,ENST00000478531.5,ENST00000484087.5,ENST00000487825.5,ENST00000489037.1,ENST00000491747.6,ENST00000492859.5,ENST00000493795.5,ENST00000493919.5,ENS…	672	breast cancer 1, early onset		-1.44905	1.87441e-05	0.00781107
PHKA1	ENSG00000067177	ENST00000339490.7,ENST00000373539.3,ENST00000373542.8,ENST00000373545.7,ENST00000541944.5	5255	phosphorylase kinase, alpha 1 (muscle)		-6.56305	1.97457e-05	0.00807886
TCL1A	ENSG00000100721	ENST00000402399.5,ENST00000553467.1,ENST00000554012.5,ENST00000554119.5,ENST00000555202.1,ENST00000555886.5,ENST00000556156.1,ENST00000556450.5,ENST00000557043.4	8115	T-cell leukemia/lymphoma 1A		-1.693	2.13006e-05	0.00855943
SEC31B	ENSG00000075826	ENST00000370345.7,ENST00000462434.5,ENST00000469546.6,ENST00000469824.1,ENST00000479697.5,ENST00000480905.1,ENST00000482456.6,ENST00000484848.5,ENST00000485800.6,ENST00000490567.1,ENST00000492667.5,ENST00000494350.1,ENST00000498298.1	25956	SEC31 homolog B, COPII coating complex component		1.94883	2.17259e-05	0.00857717
LRP12	ENSG00000147650	ENST00000276654.9,ENST00000424843.6,ENST00000518375.1,ENST00000519675.1,ENST00000520770.1,ENST00000522046.1,ENST00000523007.1	29967	low density lipoprotein receptor-related protein 12		2.54993	2.34616e-05	0.00894841
ST5	ENSG00000166444	ENST00000313726.10,ENST00000357665.5,ENST00000524513.1,ENST00000524757.5,ENST00000525169.5,ENST00000526057.5,ENST00000526062.5,ENST00000526099.5,ENST00000526126.5,ENST00000526155.5,ENST00000526221.5,ENST00000526241.5,ENST00000526701.5,ENST00000526757.5,ENST00000526828.5,ENST00000526837.5,ENST00000527347.5,ENST00000527392.5,ENST00000527473.5,ENST00000527510.5,ENST00000527516.5,ENST00000527540.1,EN…	6764	suppression of tumorigenicity 5		3.34836	2.31448e-05	0.00894841
PLA2G4C	ENSG00000105499	ENST00000354276.7,ENST00000593765.5,ENST00000594156.5,ENST00000594790.1,ENST00000595161.5,ENST00000595487.5,ENST00000595899.5,ENST00000596138.1,ENST00000596352.5,ENST00000596353.1,ENST00000596510.5,ENST00000597377.1,ENST00000597713.1,ENST00000598185.1,ENST00000598457.5,ENST00000598488.1,ENST00000598813.5,ENST00000599063.5,ENST00000599111.5,ENST00000599239.5,ENST00000599300.5,ENST00000599921.5,ENS…	8605	phospholipase A2, group IVC (cytosolic, calcium-independent)		3.18475	2.61579e-05	0.00981052
IGHV1-69-2	ENSG00000280411	ENST00000624687.1	na	immunoglobulin heavy variable 1-69-2		-26.4253	2.687e-05	0.00991238
CD93	ENSG00000125810	ENST00000246006.4	22918	CD93 molecule		8.55295	2.75491e-05	0.00999899
RASSF4	ENSG00000107551	ENST00000340258.9,ENST00000427758.5,ENST00000428466.1,ENST00000462822.1,ENST00000465735.5,ENST00000471808.1,ENST00000471941.5,ENST00000472561.5,ENST00000483709.6,ENST00000484477.2,ENST00000489171.5,ENST00000493490.1	83937	Ras association (RalGDS/AF-6) domain family member 4		1.87922	2.93444e-05	0.0104815
SERPINA1	ENSG00000197249	ENST00000355814.8,ENST00000393087.8,ENST00000393088.8,ENST00000402629.1,ENST00000404814.8,ENST00000437397.5,ENST00000440909.5,ENST00000448921.5,ENST00000449399.7,ENST00000489769.1,ENST00000553327.5,ENST00000554720.1,ENST00000555289.5,ENST00000556091.1,ENST00000556955.5,ENST00000557093.1,ENST00000557118.5,ENST00000557361.5,ENST00000557492.5	5265	serpin peptidase inhibitor, clade A (alpha-1 antiproteinase, antitrypsin), member 1		15.7915	3.69885e-05	0.0130055
IGLV2-8	ENSG00000278196	ENST00000620395.1	na	immunoglobulin lambda variable 2-8		-94.7435	3.7599e-05	0.0130168
CXCL14	ENSG00000145824	ENST00000337225.5,ENST00000512158.5	9547	chemokine (C-X-C motif) ligand 14		36.7952	4.02956e-05	0.013739
PFN2	ENSG00000070087	ENST00000239940.11,ENST00000423691.2,ENST00000452853.6,ENST00000460404.5,ENST00000461868.1,ENST00000461930.1,ENST00000468323.5,ENST00000475518.5,ENST00000481275.5,ENST00000481767.5,ENST00000489155.1,ENST00000490975.1,ENST00000494827.5,ENST00000497060.1,ENST00000497148.5,ENST00000498169.1,ENST00000498307.5	5217	profilin 2		4.11915	4.51831e-05	0.0147356
AMOT	ENSG00000126016	ENST00000304758.5,ENST00000371958.1,ENST00000371959.7,ENST00000371962.5,ENST00000462114.1,ENST00000524145.5	154796	angiomotin		8.88068	4.50365e-05	0.0147356
LINC02381	ENSG00000250742	ENST00000508564.1	400043	na		10.3944	4.47595e-05	0.0147356
CH17-224D4.2	ENSG00000282651	ENST00000632950.1	na	na		-658.427	4.80538e-05	0.0154479
FOXP4	ENSG00000137166	ENST00000307972.8,ENST00000373057.7,ENST00000373060.5,ENST00000373063.7,ENST00000409208.5,ENST00000451305.1	116113	forkhead box P4		1.47604	4.90251e-05	0.0155186
EBI3	ENSG00000105246	ENST00000221847.5,ENST00000599339.1	10148	Epstein-Barr virus induced 3		1.76149	5.03426e-05	0.0155186
KLHL14	ENSG00000197705	ENST00000358095.4,ENST00000359358.8,ENST00000583263.1	57565	kelch-like family member 14		-12.4222	5.03062e-05	0.0155186
CDK18	ENSG00000117266	ENST00000360066.6,ENST00000419301.1,ENST00000429964.6,ENST00000443813.6,ENST00000459862.1,ENST00000462976.1,ENST00000468954.1,ENST00000476153.6,ENST00000478560.5,ENST00000484080.5,ENST00000489617.5,ENST00000504162.1,ENST00000504648.5,ENST00000505932.5,ENST00000506215.1,ENST00000506489.1,ENST00000506784.5,ENST00000507067.1,ENST00000507240.1,ENST00000512008.5,ENST00000512922.5,ENST00000515494.5,ENS…	5129	cyclin-dependent kinase 18		38.2891	5.58666e-05	0.0163268
ADA	ENSG00000196839	ENST00000372874.8,ENST00000464097.5,ENST00000492931.5,ENST00000535573.1,ENST00000536076.1,ENST00000536532.5,ENST00000537820.1,ENST00000539235.5,ENST00000545776.5	100	adenosine deaminase		1.63598	5.54049e-05	0.0163268
TENM3	ENSG00000218336	ENST00000406950.3,ENST00000502950.1,ENST00000507737.1,ENST00000510504.1,ENST00000511685.5,ENST00000512480.5,ENST00000513201.1	55714	teneurin transmembrane protein 3		24.4085	5.53039e-05	0.0163268
NEAT1	ENSG00000245532	ENST00000499732.2,ENST00000501122.2,ENST00000601801.2,ENST00000612303.1,ENST00000616315.1	283131	nuclear paraspeckle assembly transcript 1 (non-protein coding)		2.09227	5.56045e-05	0.0163268
NECAB3	ENSG00000125967	ENST00000246190.10,ENST00000375238.8,ENST00000439478.5,ENST00000463246.5,ENST00000473892.1,ENST00000477778.5,ENST00000478237.5,ENST00000480994.5,ENST00000483813.5,ENST00000484824.2,ENST00000485399.5,ENST00000485976.5,ENST00000488489.5,ENST00000493590.1,ENST00000494174.5,ENST00000498353.5,ENST00000606106.1,ENST00000606525.5,ENST00000606690.5,ENST00000606699.5,ENST00000607055.1,ENST00000607805.5	63941	N-terminal EF-hand calcium binding protein 3		1.55938	5.83909e-05	0.0166634
NSMCE3	ENSG00000185115	ENST00000332303.4	56160	necdin-like 2		1.47541	5.84993e-05	0.0166634
TK2	ENSG00000166548	ENST00000299697.11,ENST00000417693.7,ENST00000451102.6,ENST00000525974.5,ENST00000527284.5,ENST00000527800.5,ENST00000544898.5,ENST00000545043.6,ENST00000561905.2,ENST00000562484.2,ENST00000562552.5,ENST00000563099.5,ENST00000563369.6,ENST00000563478.5,ENST00000564792.1,ENST00000564917.5,ENST00000565729.1,ENST00000567357.5,ENST00000568170.1,ENST00000569718.5,ENST00000620035.4	7084	thymidine kinase 2, mitochondrial		2.83984	6.11793e-05	0.017209
RGS1	ENSG00000090104	ENST00000367459.7,ENST00000462589.1,ENST00000469578.2,ENST00000474373.1,ENST00000498352.1,ENST00000583155.1	5996	regulator of G-protein signaling 1		2.25046	6.35931e-05	0.0176671
LRRFIP1	ENSG00000124831	ENST00000244815.9,ENST00000289175.10,ENST00000308482.13,ENST00000392000.4,ENST00000420665.5,ENST00000464608.5,ENST00000465870.5,ENST00000468950.5,ENST00000473815.1,ENST00000474195.1,ENST00000478958.5,ENST00000483443.1,ENST00000489295.5,ENST00000489603.5,ENST00000498053.5	9208	leucine rich repeat (in FLII) interacting protein 1		-1.30177	6.47137e-05	0.0177592
LUZP1	ENSG00000169641	ENST00000302291.8,ENST00000314174.5,ENST00000418342.5,ENST00000471849.5,ENST00000475164.2	7798	leucine zipper protein 1		-1.47005	6.56102e-05	0.0177883
SAT2	ENSG00000141504	ENST00000269298.9,ENST00000380466.6,ENST00000570850.5,ENST00000570914.5,ENST00000571074.5,ENST00000571195.5,ENST00000572224.1,ENST00000573566.1,ENST00000573930.1,ENST00000575114.1,ENST00000575826.5,ENST00000576579.5,ENST00000576686.1,ENST00000576846.1	112483	spermidine/spermine N1-acetyltransferase family member 2		1.44614	6.81459e-05	0.0180789
IGKV2-28	ENSG00000244116	ENST00000482769.1	na	immunoglobulin kappa variable 2-28		-18.0811	6.8289e-05	0.0180789
TRIB1	ENSG00000173334	ENST00000311922.3,ENST00000519576.1,ENST00000520847.1,ENST00000521778.1	10221	tribbles pseudokinase 1		2.04714	6.93948e-05	0.018158
TMEM63C	ENSG00000165548	ENST00000298351.4,ENST00000554346.5,ENST00000554766.5,ENST00000555338.5,ENST00000555588.5,ENST00000556514.5,ENST00000557408.5,ENST00000557504.1	57156	transmembrane protein 63C		8.99219	7.18265e-05	0.0185783
IGHV1-58	ENSG00000211968	ENST00000390628.3	na	immunoglobulin heavy variable 1-58		-666.281	7.51079e-05	0.0192063
AOC1	ENSG00000002726	ENST00000360937.8,ENST00000416793.6,ENST00000460213.1,ENST00000467291.5,ENST00000480582.1,ENST00000483043.1,ENST00000493429.5,ENST00000619575.1,ENST00000622116.4	26	amine oxidase, copper containing 1		166.227	7.66193e-05	0.0192708
HABP4	ENSG00000130956	ENST00000375249.4,ENST00000375251.7,ENST00000466976.1	22927	hyaluronan binding protein 4		1.59255	7.70729e-05	0.0192708
BAIAP2L1	ENSG00000006453	ENST00000005260.8,ENST00000462558.5,ENST00000473569.1,ENST00000479789.1,ENST00000480580.1	55971	BAI1-associated protein 2-like 1		4.94663	9.05648e-05	0.0207957
BCHE	ENSG00000114200	ENST00000264381.7,ENST00000479451.5,ENST00000482958.1,ENST00000488954.1,ENST00000497011.5	590	butyrylcholinesterase		13.8385	8.76163e-05	0.0207957
NCF2	ENSG00000116701	ENST00000367535.7,ENST00000367536.5,ENST00000413720.5,ENST00000418089.5,ENST00000419402.1,ENST00000420553.5,ENST00000469280.1	4688	neutrophil cytosolic factor 2		1.45921	8.41935e-05	0.0207957
CD1C	ENSG00000158481	ENST00000368170.7,ENST00000443761.1	911	CD1c molecule		-2.20614	8.8238e-05	0.0207957
SSBP2	ENSG00000145687	ENST00000320672.8,ENST00000504136.1,ENST00000504174.5,ENST00000504985.5,ENST00000505980.5,ENST00000506960.5,ENST00000507472.5,ENST00000507655.5,ENST00000507968.1,ENST00000508912.1,ENST00000509013.2,ENST00000509053.5,ENST00000509743.6,ENST00000510060.5,ENST00000512098.5,ENST00000512923.5,ENST00000513785.5,ENST00000514493.5,ENST00000515395.5,ENST00000615665.4,ENST00000622130.4	23635	single-stranded DNA binding protein 2		-1.36127	8.98301e-05	0.0207957
CFLAR	ENSG00000003402	ENST00000309955.7,ENST00000340870.6,ENST00000341222.10,ENST00000341582.10,ENST00000342795.9,ENST00000395148.6,ENST00000417748.1,ENST00000423241.6,ENST00000425030.1,ENST00000433445.1,ENST00000439154.6,ENST00000440180.5,ENST00000441224.5,ENST00000443227.5,ENST00000457277.5,ENST00000460961.1,ENST00000461422.1,ENST00000461820.5,ENST00000462763.5,ENST00000470178.6,ENST00000470664.1,ENST00000474842.1,E…	8837	CASP8 and FADD-like apoptosis regulator		1.5254	8.90208e-05	0.0207957
COL9A2	ENSG00000049089	ENST00000372736.3,ENST00000372748.7,ENST00000417105.5,ENST00000427563.1,ENST00000461118.5,ENST00000466267.1,ENST00000482722.5,ENST00000488463.5,ENST00000490132.1,ENST00000495948.1,ENST00000496215.5	1298	collagen, type IX, alpha 2		1.61286	9.0476e-05	0.0207957
ADM5	ENSG00000224420	ENST00000420022.3	199800	adrenomedullin 5 (putative)		2.29616	8.68114e-05	0.0207957
ADGRV1	ENSG00000164199	ENST00000405460.6,ENST00000425867.2,ENST00000450321.2,ENST00000503852.1,ENST00000504142.1,ENST00000505845.1,ENST00000507314.1,ENST00000508842.5,ENST00000509621.1,ENST00000512205.1,ENST00000513828.1	84059	adhesion G protein-coupled receptor V1		32.4834	0.000100989	0.022955
NME1-NME2	ENSG00000011052	ENST00000376392.10,ENST00000393193.6,ENST00000555572.1	654364	NME/NM23 nucleoside diphosphate kinase 2		2.4135	0.000104258	0.0232289
EFNA5	ENSG00000184349	ENST00000333274.10,ENST00000504941.1,ENST00000505499.1,ENST00000509503.1,ENST00000510359.1,ENST00000611503.4	1946	ephrin-A5		3.37826	0.000103551	0.0232289
NEUROD1	ENSG00000162992	ENST00000295108.3,ENST00000496876.1	4760	neuronal differentiation 1		696.404	0.000115517	0.0252736
PCDH18	ENSG00000189184	ENST00000344876.8,ENST00000412923.6,ENST00000507846.5,ENST00000510305.5,ENST00000511115.5,ENST00000611581.1,ENST00000617302.1,ENST00000620262.1	54510	protocadherin 18		16.9712	0.000115681	0.0252736
IGLV10-54	ENSG00000211642	ENST00000390287.2	na	immunoglobulin lambda variable 10-54		-2975	0.000116877	0.0252892
NRP1	ENSG00000099250	ENST00000265371.8,ENST00000374816.7,ENST00000374821.9,ENST00000374822.8,ENST00000374823.9,ENST00000374867.6,ENST00000374875.5,ENST00000395995.5,ENST00000413802.1,ENST00000418675.5,ENST00000431894.5,ENST00000432372.6,ENST00000455749.1,ENST00000466932.1	8829	neuropilin 1		31.7052	0.000125547	0.0259753
CST3	ENSG00000101439	ENST00000376925.7,ENST00000398409.1,ENST00000398411.5	1471	cystatin C		1.90347	0.000122183	0.0259753
IGLV2-14	ENSG00000211666	ENST00000390312.2	na	immunoglobulin lambda variable 2-14		-34.5562	0.000125684	0.0259753
IGLV9-49	ENSG00000223350	ENST00000427632.2	na	immunoglobulin lambda variable 9-49		-159.199	0.000125819	0.0259753
AE000661.37	ENSG00000251002	ENST00000514473.2,ENST00000535351.1,ENST00000537850.1,ENST00000541008.5,ENST00000545498.5,ENST00000545670.5,ENST00000556777.1	na	na		2.76312	0.000122627	0.0259753
IL4I1	ENSG00000104951	ENST00000341114.7,ENST00000391826.6,ENST00000593956.5,ENST00000595948.5,ENST00000596011.1,ENST00000596022.5,ENST00000597295.5,ENST00000601717.5	259307	interleukin 4 induced 1		1.86255	0.00012987	0.0264012
HAPLN3	ENSG00000140511	ENST00000359595.7,ENST00000558770.5,ENST00000562281.1,ENST00000562889.5,ENST00000563808.1	145864	hyaluronan and proteoglycan link protein 3		3.21279	0.000130229	0.0264012
IGFBP3	ENSG00000146674	ENST00000275521.10,ENST00000381083.8,ENST00000381086.9,ENST00000417621.5,ENST00000428530.5,ENST00000448817.1,ENST00000460209.1,ENST00000460477.1,ENST00000465642.1,ENST00000613132.4,ENST00000615754.4	3486	insulin-like growth factor binding protein 3		17.6	0.000132549	0.0266318
ACKR1	ENSG00000213088	ENST00000368121.3,ENST00000368122.2,ENST00000435307.1,ENST00000537147.5	2532	atypical chemokine receptor 1 (Duffy blood group)		8.66947	0.000138209	0.0272818
ITGB2-AS1	ENSG00000227039	ENST00000429132.1,ENST00000441379.5,ENST00000608043.5,ENST00000609592.1,ENST00000609694.5,ENST00000610063.5	100505746	ITGB2 antisense RNA 1		2.05225	0.000138199	0.0272818
PVT1	ENSG00000249859	ENST00000504719.6,ENST00000512617.6,ENST00000513868.6,ENST00000517525.1,ENST00000517790.1,ENST00000517838.5,ENST00000518528.1,ENST00000519481.5,ENST00000520913.1,ENST00000521122.1,ENST00000521600.5,ENST00000521951.1,ENST00000522414.1,ENST00000522875.5,ENST00000522963.5,ENST00000523068.1,ENST00000523190.5,ENST00000523328.5,ENST00000523427.1,ENST00000524165.5,ENST00000612011.1,ENST00000613916.1,ENS…	5820	Pvt1 oncogene (non-protein coding)		1.59582	0.000140421	0.0274773
ASTN2	ENSG00000148219	ENST00000288520.9,ENST00000313400.8,ENST00000341734.8,ENST00000358637.4,ENST00000361209.6,ENST00000361477.7,ENST00000373986.7,ENST00000417725.1	23245	astrotactin 2		1.99701	0.000144494	0.0280305
MCM3	ENSG00000112118	ENST00000229854.11,ENST00000419835.6,ENST00000421471.1,ENST00000476448.1,ENST00000596288.5,ENST00000596983.1,ENST00000616552.4	4172	minichromosome maintenance complex component 3		-1.23775	0.000150535	0.0289528
SCRN2	ENSG00000141295	ENST00000290216.13,ENST00000407215.7,ENST00000578323.1,ENST00000578840.5,ENST00000579856.5,ENST00000580428.1,ENST00000581546.1,ENST00000581645.5,ENST00000582459.5,ENST00000582656.1,ENST00000583090.1,ENST00000584123.5,ENST00000584567.1	90507	secernin 2		1.51324	0.000152736	0.0291272
SOCS3	ENSG00000184557	ENST00000330871.3,ENST00000587578.1	9021	suppressor of cytokine signaling 3		2.77142	0.000156713	0.0296345
CDKN1A	ENSG00000124762	ENST00000244741.9,ENST00000373711.3,ENST00000405375.5,ENST00000448526.6,ENST00000459970.1,ENST00000462537.3,ENST00000478800.1,ENST00000615513.4	1026	cyclin-dependent kinase inhibitor 1A (p21, Cip1)		1.57584	0.000158737	0.0297672
ALDH1L1	ENSG00000144908	ENST00000273450.7,ENST00000393431.6,ENST00000393434.6,ENST00000413612.5,ENST00000452905.6,ENST00000455064.6,ENST00000460368.5,ENST00000462808.1,ENST00000467370.5,ENST00000472186.5,ENST00000473607.5,ENST00000476245.5,ENST00000484724.5,ENST00000488356.5,ENST00000490367.5,ENST00000493803.5,ENST00000509952.5,ENST00000511283.2	10840	aldehyde dehydrogenase 1 family, member L1		28.4857	0.000162022	0.0299442
KRT16	ENSG00000186832	ENST00000301653.8,ENST00000588319.1,ENST00000590990.1,ENST00000593067.1	3868	keratin 16, type I		-49.3543	0.000162343	0.0299442
RGS3	ENSG00000138835	ENST00000317613.10,ENST00000342620.9,ENST00000343817.9,ENST00000350696.9,ENST00000374134.7,ENST00000374136.5,ENST00000374140.6,ENST00000394646.7,ENST00000460000.5,ENST00000462143.5,ENST00000462403.5,ENST00000463806.5,ENST00000464306.5,ENST00000466314.5,ENST00000466735.5,ENST00000467805.6,ENST00000470775.5,ENST00000471324.6,ENST00000478599.5,ENST00000485822.1,ENST00000487344.1,ENST00000488259.1,EN…	5998	regulator of G-protein signaling 3		1.5887	0.000165554	0.0302882
ARHGEF25	ENSG00000240771	ENST00000286494.8,ENST00000333972.11,ENST00000466399.1,ENST00000469072.5,ENST00000471370.5,ENST00000477314.1,ENST00000484357.1,ENST00000616622.1	115557	Rho guanine nucleotide exchange factor (GEF) 25		3.44292	0.00017873	0.0324352
NFKB2	ENSG00000077150	ENST00000189444.10,ENST00000336486.5,ENST00000369966.7,ENST00000428099.5,ENST00000467116.5,ENST00000471698.5,ENST00000473400.1,ENST00000593908.5,ENST00000601386.5,ENST00000610498.1	4791	nuclear factor of kappa light polypeptide gene enhancer in B-cells 2 (p49/p100)		1.50417	0.000181695	0.0327095
TNFSF9	ENSG00000125657	ENST00000245817.4	8744	tumor necrosis factor (ligand) superfamily, member 9		1.38387	0.000188816	0.0337217
ARHGEF10L	ENSG00000074964	ENST00000167825.5,ENST00000361221.7,ENST00000375408.7,ENST00000375415.5,ENST00000466782.1,ENST00000469726.5,ENST00000482359.1,ENST00000482892.1,ENST00000495593.1	55160	Rho guanine nucleotide exchange factor (GEF) 10-like		6.44859	0.000195538	0.0345458
FZD8	ENSG00000177283	ENST00000374694.2	8325	frizzled class receptor 8		16.9674	0.000196501	0.0345458
MYO10	ENSG00000145555	ENST00000274203.13,ENST00000502436.5,ENST00000505695.5,ENST00000506343.5,ENST00000507288.1,ENST00000508318.5,ENST00000510401.6,ENST00000511972.1,ENST00000512061.5,ENST00000513610.5,ENST00000513882.5,ENST00000515803.5	4651	myosin X		-3.57446	0.000207864	0.0351697
VCAM1	ENSG00000162692	ENST00000294728.6,ENST00000347652.6,ENST00000370115.1,ENST00000370119.8,ENST00000603679.1	7412	vascular cell adhesion molecule 1		5.69122	0.000203398	0.0351697
TLN2	ENSG00000171914	ENST00000306829.10,ENST00000467297.1,ENST00000472902.1,ENST00000474847.2,ENST00000489129.5,ENST00000494733.5,ENST00000559174.1,ENST00000559908.1,ENST00000561197.5,ENST00000561311.5,ENST00000561322.1	83660	talin 2		4.40302	0.000207319	0.0351697
HOXC4	ENSG00000198353	ENST00000303406.4,ENST00000430889.2,ENST00000507650.1	3221	homeobox C4		2.02628	0.000203332	0.0351697
KRTAP29-1	ENSG00000212658	ENST00000391353.1	100533177	keratin associated protein 29-1		37.1426	0.000205579	0.0351697
KLHL13	ENSG00000003096	ENST00000262820.7,ENST00000371876.5,ENST00000371878.5,ENST00000371882.5,ENST00000447671.6,ENST00000453826.1,ENST00000469946.5,ENST00000539496.5,ENST00000540167.5,ENST00000541812.5,ENST00000545703.5	90293	kelch-like family member 13		8.96627	0.000215913	0.0361579
FOSB	ENSG00000125740	ENST00000353609.7,ENST00000417353.6,ENST00000443841.6,ENST00000585836.5,ENST00000586113.1,ENST00000586615.5,ENST00000587358.1,ENST00000589593.1,ENST00000590335.1,ENST00000591858.5,ENST00000592436.5,ENST00000592811.5,ENST00000615753.4	2354	FBJ murine osteosarcoma viral oncogene homolog B		3.72611	0.000216918	0.0361579
LRMDA	ENSG00000148655	ENST00000372499.5,ENST00000468134.1,ENST00000483375.1,ENST00000488655.5,ENST00000488759.5,ENST00000493194.2,ENST00000493690.1,ENST00000496424.2,ENST00000593699.5,ENST00000593817.1,ENST00000595936.1,ENST00000596228.5,ENST00000597823.1,ENST00000598708.1,ENST00000611255.4,ENST00000611306.1	83938	chromosome 10 open reading frame 11		4.35272	0.00023676	0.0391751
BPHL	ENSG00000137274	ENST00000380368.6,ENST00000380375.4,ENST00000380379.9,ENST00000423798.1,ENST00000424847.6,ENST00000430655.6,ENST00000433912.5,ENST00000434640.5,ENST00000464040.1,ENST00000479273.1,ENST00000488487.2,ENST00000490918.5	670	biphenyl hydrolase-like (serine hydrolase)		1.45551	0.000239626	0.0393599
RP11-472K17.3	ENSG00000279965	ENST00000623716.1	na	na		16.0462	0.000250804	0.0408974
TFAP2A-AS1	ENSG00000229950	ENST00000420777.1,ENST00000443546.1	na	TFAP2A antisense RNA 1		7.12272	0.000252851	0.0409346
KCNN4	ENSG00000104783	ENST00000262888.7,ENST00000597184.5,ENST00000598836.1,ENST00000599107.1,ENST00000599720.5,ENST00000600408.1,ENST00000600909.1,ENST00000601549.1,ENST00000615047.4	3783	potassium channel, calcium activated intermediate/small conductance subfamily N alpha, member 4		1.5945	0.000255048	0.0409952
FHOD3	ENSG00000134775	ENST00000257209.8,ENST00000359247.8,ENST00000585579.2,ENST00000587493.1,ENST00000589114.5,ENST00000590592.5,ENST00000591635.5,ENST00000592128.5,ENST00000592930.5	80206	formin homology 2 domain containing 3		3.3883	0.000256942	0.0410069
DSG2	ENSG00000046604	ENST00000261590.12,ENST00000585206.1	1829	desmoglein 2		1.69052	0.000263284	0.041723
IGHV3-23	ENSG00000211949	ENST00000390609.3	na	immunoglobulin heavy variable 3-23		-29.9756	0.000282806	0.0445033
MUC1	ENSG00000185499	ENST00000337604.6,ENST00000338684.9,ENST00000342482.8,ENST00000343256.9,ENST00000368389.6,ENST00000368390.7,ENST00000368392.7,ENST00000368393.7,ENST00000368396.8,ENST00000368398.7,ENST00000438413.5,ENST00000457295.6,ENST00000462215.5,ENST00000462317.5,ENST00000466913.1,ENST00000467134.5,ENST00000468978.2,ENST00000471283.5,ENST00000485118.5,ENST00000498431.5,ENST00000610359.4,ENST00000610468.4,ENS…	4582	mucin 1, cell surface associated		5.47629	0.000291796	0.0455992
TP73	ENSG00000078900	ENST00000346387.8,ENST00000354437.8,ENST00000357733.7,ENST00000378280.5,ENST00000378285.5,ENST00000378288.8,ENST00000378290.4,ENST00000378295.8,ENST00000603362.5,ENST00000603364.5,ENST00000604074.5,ENST00000604194.1,ENST00000604479.5,ENST00000604566.1	7161	tumor protein p73		1.88521	0.000297862	0.0462262
ST3GAL1	ENSG00000008513	ENST00000399640.3,ENST00000517668.5,ENST00000518298.5,ENST00000519435.5,ENST00000519924.5,ENST00000520020.5,ENST00000521180.5,ENST00000521627.1,ENST00000522204.1,ENST00000522285.1,ENST00000522652.5,ENST00000522873.1,ENST00000523634.1,ENST00000523854.5,ENST00000523855.1	6482	ST3 beta-galactoside alpha-2,3-sialyltransferase 1		-1.80839	0.000301098	0.0464082
TNFRSF14	ENSG00000157873	ENST00000355716.4,ENST00000409119.5,ENST00000426449.5,ENST00000434817.5,ENST00000435221.6,ENST00000442392.6,ENST00000451778.5,ENST00000463471.6,ENST00000463835.5,ENST00000466750.5,ENST00000471768.1,ENST00000475523.5,ENST00000480305.1,ENST00000482074.6,ENST00000482602.5,ENST00000496064.5	8764	tumor necrosis factor receptor superfamily, member 14		1.50448	0.000308369	0.0472057
NOL4L	ENSG00000197183	ENST00000201961.6,ENST00000326071.8,ENST00000359676.9,ENST00000375677.5,ENST00000375678.7,ENST00000419612.1,ENST00000470428.1,ENST00000475781.1,ENST00000485364.1,ENST00000616976.1,ENST00000621426.4	140688	nucleolar protein 4-like		2.20377	0.000311377	0.047344
DENND3	ENSG00000105339	ENST00000262585.6,ENST00000424248.2,ENST00000517813.1,ENST00000517985.5,ENST00000518198.1,ENST00000518249.5,ENST00000518347.5,ENST00000518668.5,ENST00000518806.1,ENST00000519291.5,ENST00000519811.5,ENST00000520482.1,ENST00000520571.1,ENST00000520725.5,ENST00000520986.5,ENST00000521477.5,ENST00000521835.1,ENST00000523015.1,ENST00000523058.5,ENST00000523066.1,ENST00000523308.5,ENST00000523530.1	22898	DENN/MADD domain containing 3		1.5992	0.000315031	0.0475782
SEC16B	ENSG00000120341	ENST00000308284.10,ENST00000327037.8,ENST00000441371.1,ENST00000464631.6,ENST00000495165.5,ENST00000526773.2,ENST00000527976.1,ENST00000528461.5	89866	SEC16 homolog B, endoplasmic reticulum export factor		23.5413	0.000319902	0.0479918
SYNPO	ENSG00000171992	ENST00000307662.4,ENST00000394243.5,ENST00000518872.1,ENST00000519664.1,ENST00000522122.1	11346	synaptopodin		1.57339	0.000331619	0.0490949
IGHV1-69	ENSG00000211973	ENST00000390633.2	na	immunoglobulin heavy variable 1-69		-65.0716	0.000330225	0.0490949
TANC1	ENSG00000115183	ENST00000263635.7,ENST00000454300.5,ENST00000464096.1,ENST00000465963.1,ENST00000470074.1,ENST00000496406.1	85461	tetratricopeptide repeat, ankyrin repeat and coiled-coil containing 1		4.22828	0.000336833	0.0492192
MFHAS1	ENSG00000147324	ENST00000276282.6,ENST00000520091.1,ENST00000520715.5,ENST00000521881.5	9258	malignant fibrous histiocytoma amplified sequence 1		-1.40171	0.000335597	0.0492192
KLLN	ENSG00000227268	ENST00000445946.3	100144748	killin, p53-regulated DNA replication inhibitor		-1.6542	0.000343205	0.0498267
IGLV1-50	ENSG00000211645	ENST00000390291.2	na	immunoglobulin lambda variable 1-50 (non-functional)		-122.972	0.000346947	0.0500471
DNAJC6	ENSG00000116675	ENST00000263441.11,ENST00000371069.4,ENST00000395325.7,ENST00000463018.5,ENST00000472787.1,ENST00000483402.1,ENST00000494710.6,ENST00000498720.1	9829	DnaJ (Hsp40) homolog, subfamily C, member 6		4.83588	0.000352858	0.0505756
IGHV4-59	ENSG00000224373	ENST00000390629.3	na	immunoglobulin heavy variable 4-59		-32.4712	0.00036521	0.0520146
FERMT2	ENSG00000073712	ENST00000341590.7,ENST00000343279.8,ENST00000395631.6,ENST00000399304.7,ENST00000553373.5,ENST00000553663.5,ENST00000553768.1,ENST00000554152.5,ENST00000554288.1,ENST00000554712.5,ENST00000555546.5,ENST00000555692.5,ENST00000557255.1,ENST00000557562.1	10979	fermitin family member 2		5.94434	0.000375934	0.0527468
PRRT3	ENSG00000163704	ENST00000295984.7,ENST00000411976.2,ENST00000412055.5	285368	proline-rich transmembrane protein 3		1.60415	0.000374168	0.0527468
TUBB3	ENSG00000258947	ENST00000315491.11,ENST00000553656.5,ENST00000553967.1,ENST00000554116.5,ENST00000554336.5,ENST00000554444.5,ENST00000554927.1,ENST00000555576.5,ENST00000555609.5,ENST00000555810.5,ENST00000556536.5,ENST00000556565.5,ENST00000557262.5,ENST00000557490.5,ENST00000625617.2	10381	tubulin, beta 3 class III		-2.60451	0.000377382	0.0527468
PHLDA3	ENSG00000174307	ENST00000367309.1,ENST00000367311.4,ENST00000485436.1,ENST00000497057.1	23612	pleckstrin homology-like domain, family A, member 3		1.90973	0.000385035	0.052832
IGKV2-24	ENSG00000241294	ENST00000484817.1	na	immunoglobulin kappa variable 2-24		-107.152	0.000384157	0.052832
LA16c-431H6.6	ENSG00000261732	ENST00000454337.1	na	Uncharacterized protein		-2.42031	0.000384135	0.052832
TMEM8B	ENSG00000137103	ENST00000377988.6,ENST00000377991.8,ENST00000377996.5,ENST00000439587.6,ENST00000464519.6,ENST00000472010.1,ENST00000473947.1,ENST00000490199.2	51754	transmembrane protein 8B		1.45312	0.000389	0.0530525
IGLV1-51	ENSG00000211644	ENST00000390290.2	na	immunoglobulin lambda variable 1-51		-32.3669	0.000391387	0.0530565
MOXD1	ENSG00000079931	ENST00000336749.3,ENST00000367963.7,ENST00000392401.3,ENST00000489128.1	26002	monooxygenase, DBH-like 1		5.0419	0.000394368	0.0530634
DCLRE1C	ENSG00000152457	ENST00000357717.6,ENST00000378241.5,ENST00000378242.1,ENST00000378246.6,ENST00000378249.5,ENST00000378254.5,ENST00000378255.5,ENST00000378258.5,ENST00000378278.6,ENST00000378289.8,ENST00000396817.6,ENST00000418843.5,ENST00000456122.1,ENST00000489161.1,ENST00000489845.1,ENST00000492201.5	64421	DNA cross-link repair 1C		-1.42586	0.00040087	0.0530634
FAM160B2	ENSG00000158863	ENST00000289921.7,ENST00000427751.5,ENST00000450006.7,ENST00000462914.3,ENST00000464226.2,ENST00000474579.1,ENST00000477614.1,ENST00000488968.1,ENST00000491733.2,ENST00000496599.3,ENST00000498344.2,ENST00000523633.1	64760	family with sequence similarity 160, member B2		1.37359	0.000400455	0.0530634
IGHV3-43	ENSG00000232216	ENST00000434710.1	na	immunoglobulin heavy variable 3-43		-103.724	0.000400012	0.0530634
SRA1	ENSG00000213523	ENST00000336283.6,ENST00000520427.1,ENST00000523259.5,ENST00000602657.1,ENST00000602775.5,ENST00000602875.5	10011	steroid receptor RNA activator 1		1.36175	0.000417201	0.0549022
DLC1	ENSG00000164741	ENST00000276297.8,ENST00000316609.9,ENST00000358919.6,ENST00000503161.6,ENST00000506171.1,ENST00000509922.5,ENST00000510250.2,ENST00000510318.5,ENST00000511869.1,ENST00000512044.6,ENST00000513883.5,ENST00000515225.1,ENST00000517333.1,ENST00000517868.2,ENST00000520226.5,ENST00000521730.1,ENST00000529018.1,ENST00000631382.1	10395	DLC1 Rho GTPase activating protein		17.451	0.000422562	0.0552844
CSF1	ENSG00000184371	ENST00000329608.10,ENST00000357302.8,ENST00000369801.1,ENST00000369802.7,ENST00000420111.6,ENST00000488198.5,ENST00000525659.5,ENST00000526001.1,ENST00000527192.5	1435	colony stimulating factor 1 (macrophage)		2.33067	0.000429274	0.0558378
APPL1	ENSG00000157500	ENST00000288266.7,ENST00000444459.1,ENST00000464446.5,ENST00000468342.1,ENST00000482800.5,ENST00000488530.1,ENST00000492501.1,ENST00000495803.5	26060	adaptor protein, phosphotyrosine interaction, PH domain and leucine zipper containing 1		-1.34886	0.00045683	0.0586685
LARP6	ENSG00000166173	ENST00000299213.9,ENST00000344870.4,ENST00000559140.2,ENST00000559316.2,ENST00000560052.1	55323	La ribonucleoprotein domain family, member 6		5.059	0.000457157	0.0586685
ENGASE	ENSG00000167280	ENST00000300682.14,ENST00000311595.13,ENST00000577783.2,ENST00000578419.5,ENST00000579016.5,ENST00000579809.1,ENST00000583041.2,ENST00000583646.1,ENST00000584568.5,ENST00000585160.1	64772	endo-beta-N-acetylglucosaminidase		1.49984	0.000458857	0.0586685
NCAN	ENSG00000130287	ENST00000252575.10,ENST00000585410.1,ENST00000588231.1,ENST00000590187.2	1463	neurocan		10.1132	0.000468437	0.0588897
CABLES1	ENSG00000134508	ENST00000256925.11,ENST00000400473.6,ENST00000420687.2,ENST00000578052.1,ENST00000579963.5,ENST00000580153.5,ENST00000580644.5,ENST00000582882.5,ENST00000583220.5,ENST00000585061.1	91768	Cdk5 and Abl enzyme substrate 1		-1.63471	0.000464151	0.0588897
LPAR1	ENSG00000198121	ENST00000358883.8,ENST00000374430.6,ENST00000374431.7,ENST00000441240.1,ENST00000541779.5	1902	lysophosphatidic acid receptor 1		5.15234	0.000466572	0.0588897
EDN2	ENSG00000127129	ENST00000372587.4,ENST00000460255.1,ENST00000467046.5,ENST00000467872.5,ENST00000490783.5	1907	endothelin 2		16.8352	0.000477204	0.0596585
FLNB	ENSG00000136068	ENST00000295956.8,ENST00000358537.7,ENST00000419752.3,ENST00000429972.6,ENST00000466455.1,ENST00000468939.1,ENST00000470231.1,ENST00000475487.1,ENST00000477629.1,ENST00000481470.5,ENST00000484981.1,ENST00000490882.5,ENST00000491408.1,ENST00000493452.5	2317	filamin B, beta		1.53595	0.00049463	0.0604928
CDCA7	ENSG00000144354	ENST00000306721.7,ENST00000347703.7,ENST00000410019.3,ENST00000410101.7,ENST00000435616.5,ENST00000467411.5,ENST00000468359.1,ENST00000496441.5	83879	cell division cycle associated 7		-1.45999	0.000494132	0.0604928
PTPRG	ENSG00000144724	ENST00000295874.14,ENST00000468576.1,ENST00000474889.5,ENST00000475012.5,ENST00000475527.1,ENST00000485215.5,ENST00000495879.1,ENST00000615556.3,ENST00000618938.2	5793	protein tyrosine phosphatase, receptor type, G		9.59757	0.000492987	0.0604928
CFAP57	ENSG00000243710	ENST00000372492.8,ENST00000428122.1,ENST00000525227.5,ENST00000528956.5,ENST00000529956.5,ENST00000533339.1,ENST00000534615.1,ENST00000610710.4	149465	cilia and flagella associated protein 57		2.34954	0.000491373	0.0604928
CPXM2	ENSG00000121898	ENST00000241305.3,ENST00000368854.7,ENST00000481775.1,ENST00000615851.4	119587	carboxypeptidase X (M14 family), member 2		28.8269	0.000498932	0.060689
RP3-460G2.2	ENSG00000234147	ENST00000455011.1	na	na		24.0695	0.000504353	0.0609228
DNAH17-AS1	ENSG00000267432	ENST00000588565.5,ENST00000591373.2,ENST00000598378.2	na	DNAH17 antisense RNA 1		-7.76194	0.000506269	0.0609228
LRIG3	ENSG00000139263	ENST00000320743.7,ENST00000379141.8,ENST00000433272.6,ENST00000547329.1,ENST00000548968.1,ENST00000550304.1,ENST00000550825.1,ENST00000552267.1,ENST00000552646.1	121227	leucine-rich repeats and immunoglobulin-like domains 3		2.67239	0.000516419	0.0618138
ZNF609	ENSG00000180357	ENST00000326648.4,ENST00000416172.1,ENST00000558680.5,ENST00000559364.1	23060	zinc finger protein 609		-1.22663	0.000521324	0.0620706
HIP1R	ENSG00000130787	ENST00000253083.8,ENST00000452196.6,ENST00000535012.1,ENST00000535831.5,ENST00000536617.5,ENST00000536772.5,ENST00000536847.1,ENST00000537322.1,ENST00000538236.1,ENST00000541712.5	9026	huntingtin interacting protein 1 related		-1.94557	0.000530578	0.06284
RNASE6	ENSG00000169413	ENST00000304677.2	6039	ribonuclease, RNase A family, k6		-1.75816	0.000535287	0.0630658
CDH1	ENSG00000039068	ENST00000261769.9,ENST00000422392.6,ENST00000561751.1,ENST00000562118.1,ENST00000562836.5,ENST00000564676.5,ENST00000564745.1,ENST00000565810.1,ENST00000566510.5,ENST00000566612.5,ENST00000567320.1,ENST00000611625.4,ENST00000612417.4,ENST00000621016.4	999	cadherin 1, type 1		-3.95327	0.000551862	0.06468
MT-CYB	ENSG00000198727	ENST00000361789.2	4519	mitochondrially encoded cytochrome b		1.3934	0.000571946	0.0666865
GMEB1	ENSG00000162419	ENST00000294409.2,ENST00000361872.8,ENST00000373816.5,ENST00000480454.1	10691	glucocorticoid modulatory element binding protein 1		-1.32335	0.000583346	0.0676651
CPEB1	ENSG00000214575	ENST00000563519.1,ENST00000566716.1,ENST00000567678.1,ENST00000568994.1,ENST00000569257.5,ENST00000570205.1,ENST00000611031.4,ENST00000611163.4,ENST00000614918.4,ENST00000614977.4,ENST00000615198.4,ENST00000616959.4,ENST00000617462.4,ENST00000617522.4,ENST00000617958.4,ENST00000618449.4,ENST00000618698.4,ENST00000620182.4	64506	cytoplasmic polyadenylation element binding protein 1		7.23335	0.000587745	0.0678258
DTX3	ENSG00000178498	ENST00000337737.7,ENST00000548198.5,ENST00000548478.1,ENST00000548804.5,ENST00000549583.5,ENST00000550300.1,ENST00000550596.5,ENST00000551632.1,ENST00000551835.5	196403	deltex 3, E3 ubiquitin ligase		1.44474	0.000593782	0.0681728
AGAP2-AS1	ENSG00000255737	ENST00000542466.2	100130776	AGAP2 antisense RNA 1		-19.5013	0.00060057	0.0686021
LYPD1	ENSG00000150551	ENST00000345008.6,ENST00000397463.2,ENST00000449209.1	116372	LY6/PLAUR domain containing 1		25.7405	0.000611876	0.0687305
ATOX1	ENSG00000177556	ENST00000313115.10,ENST00000520382.5,ENST00000521264.5,ENST00000522145.5,ENST00000522314.5,ENST00000522710.1,ENST00000524142.5	475	antioxidant 1 copper chaperone		1.30177	0.000610688	0.0687305
UBD	ENSG00000213886	ENST00000377050.4	10537	ubiquitin D		6.22856	0.00060511	0.0687305
ISY1	ENSG00000240682	ENST00000273541.12,ENST00000393292.7,ENST00000393295.7,ENST00000471306.1,ENST00000471497.5,ENST00000485703.1,ENST00000496163.5	57461	ISY1 splicing factor homolog		-1.25207	0.000613911	0.0687305
SLC9A2	ENSG00000115616	ENST00000233969.2,ENST00000467657.1,ENST00000469286.1	6549	solute carrier family 9, subfamily A (NHE2, cation proton antiporter 2), member 2		9.07942	0.000629253	0.0700995
DUSP2	ENSG00000158050	ENST00000288943.4,ENST00000488952.1	1844	dual specificity phosphatase 2		1.70774	0.000636114	0.0705147
FSTL3	ENSG00000070404	ENST00000166139.8,ENST00000588773.5,ENST00000589185.2,ENST00000591573.1,ENST00000592058.3,ENST00000592947.5,ENST00000605925.3	10272	follistatin-like 3 (secreted glycoprotein)		2.63402	0.000648644	0.0712021
EPB41L3	ENSG00000082397	ENST00000341928.6,ENST00000342933.7,ENST00000400111.7,ENST00000540638.6,ENST00000542652.6,ENST00000544123.5,ENST00000545076.5,ENST00000578196.5,ENST00000578395.1,ENST00000578431.1,ENST00000578432.1,ENST00000578503.5,ENST00000578524.5,ENST00000578618.5,ENST00000579271.5,ENST00000579951.2,ENST00000580179.2,ENST00000580308.5,ENST00000580316.5,ENST00000580647.5,ENST00000580866.2,ENST00000580989.5,ENS…	23136	erythrocyte membrane protein band 4.1-like 3		7.64278	0.000645634	0.0712021
KRT14	ENSG00000186847	ENST00000167586.6,ENST00000441550.2,ENST00000476662.1	3861	keratin 14, type I		-33.4487	0.00066809	0.0729807
LMCD1	ENSG00000071282	ENST00000157600.7,ENST00000397386.7,ENST00000415597.5,ENST00000426878.2,ENST00000454244.4,ENST00000456506.2,ENST00000470776.1	29995	LIM and cysteine-rich domains 1		1.88821	0.000717699	0.0740843
CLSPN	ENSG00000092853	ENST00000251195.9,ENST00000318121.7,ENST00000373220.7,ENST00000466308.1,ENST00000517467.1,ENST00000520551.1	63967	claspin		-1.38401	0.000699464	0.0740843
RELB	ENSG00000104856	ENST00000221452.12,ENST00000505236.1,ENST00000509229.1,ENST00000509480.5,ENST00000510184.1,ENST00000589972.1,ENST00000625761.2	5971	v-rel avian reticuloendotheliosis viral oncogene homolog B		1.43496	0.00070349	0.0740843
TOX2	ENSG00000124191	ENST00000341197.8,ENST00000358131.5,ENST00000372999.5,ENST00000413823.1,ENST00000423191.6,ENST00000435864.2	84969	TOX high mobility group box family member 2		-1.70624	0.00071751	0.0740843
IGSF3	ENSG00000143061	ENST00000318837.6,ENST00000369483.5,ENST00000369486.7,ENST00000481589.1	3321	immunoglobulin superfamily, member 3		2.45174	0.000701186	0.0740843
RBMS1	ENSG00000153250	ENST00000348849.7,ENST00000392753.7,ENST00000409075.5,ENST00000409289.6,ENST00000409972.5,ENST00000428519.1,ENST00000464200.1,ENST00000474147.5,ENST00000474820.5,ENST00000475103.5,ENST00000477486.1,ENST00000477965.1,ENST00000490637.5,ENST00000491781.5,ENST00000492283.1	5937	RNA binding motif, single stranded interacting protein 1		-3.43951	0.000703765	0.0740843
ANO9	ENSG00000185101	ENST00000332826.6,ENST00000524802.1,ENST00000525804.1,ENST00000525857.1,ENST00000526142.5,ENST00000528927.5,ENST00000532094.5,ENST00000534161.5	338440	anoctamin 9		1.70132	0.000710328	0.0740843
TNFRSF18	ENSG00000186891	ENST00000328596.10,ENST00000379265.5,ENST00000379268.6,ENST00000486728.5	8784	tumor necrosis factor receptor superfamily, member 18		3.74168	0.00068214	0.0740843
LINC00173	ENSG00000196668	ENST00000470091.1,ENST00000477702.1,ENST00000480237.1,ENST00000489452.1	100287569	long intergenic non-protein coding RNA 173		4.4153	0.00070986	0.0740843
FAM169A	ENSG00000198780	ENST00000389156.8,ENST00000506954.1,ENST00000510496.5,ENST00000510609.5,ENST00000513277.5,ENST00000514200.5,ENST00000514215.5	26049	family with sequence similarity 169, member A		3.93471	0.000711196	0.0740843
IGKV1-12	ENSG00000243290	ENST00000480492.1	na	immunoglobulin kappa variable 1-12		-50.0014	0.000714347	0.0740843
AL928768.3	ENSG00000253701	ENST00000497872.3	na	na		-9.72105	0.000707085	0.0740843
PTEN	ENSG00000171862	ENST00000371953.7,ENST00000462694.1,ENST00000472832.2,ENST00000487939.1,ENST00000498703.1,ENST00000610634.1,ENST00000618586.1	5728	phosphatase and tensin homolog		-1.31849	0.000724071	0.0744008
IPO9	ENSG00000198700	ENST00000361565.8,ENST00000456707.1,ENST00000464348.5,ENST00000479374.1	55705	importin 9		-1.21401	0.000757781	0.0775107
UCHL1	ENSG00000154277	ENST00000284440.8,ENST00000381760.8,ENST00000472501.5,ENST00000503431.5,ENST00000504818.5,ENST00000505232.5,ENST00000508768.5,ENST00000510566.1,ENST00000512419.5,ENST00000512788.1,ENST00000514764.5,ENST00000514924.5	7345	ubiquitin carboxyl-terminal esterase L1 (ubiquitin thiolesterase)		2.86641	0.000766403	0.0780378
SGO1	ENSG00000129810	ENST00000263753.8,ENST00000306698.6,ENST00000412997.5,ENST00000417364.1,ENST00000419233.6,ENST00000421451.5,ENST00000425061.5,ENST00000437051.5,ENST00000442720.5,ENST00000443724.5,ENST00000452020.5,ENST00000456624.1,ENST00000460637.1	151648	shugoshin-like 1 (S. pombe)		-1.3671	0.000781428	0.0791424
P2RX4	ENSG00000135124	ENST00000314442.7,ENST00000337233.8,ENST00000359949.11,ENST00000397924.2,ENST00000499638.6,ENST00000538417.2,ENST00000538701.5,ENST00000540930.5,ENST00000541187.5,ENST00000542067.5,ENST00000543171.5,ENST00000543318.5,ENST00000543430.5,ENST00000543984.5	5025	purinergic receptor P2X, ligand gated ion channel, 4		1.62342	0.000784284	0.0791424
XIRP1	ENSG00000168334	ENST00000340369.3,ENST00000396251.1,ENST00000421646.1	165904	xin actin binding repeat containing 1		5.62087	0.000799853	0.0800632
CD7	ENSG00000173762	ENST00000312648.7,ENST00000578509.1,ENST00000581434.1,ENST00000581744.1,ENST00000582480.1,ENST00000583376.1,ENST00000584284.5	924	CD7 molecule		17.0164	0.000804083	0.0800632
CTC-471J1.8	ENSG00000267827	ENST00000594362.1,ENST00000598982.5	na	na		26.1444	0.000800678	0.0800632
FAM26F	ENSG00000188820	ENST00000368604.2,ENST00000368605.2,ENST00000368606.7	441168	family with sequence similarity 26, member F		-2.95398	0.000808327	0.0801312
STRA6	ENSG00000137868	ENST00000323940.9,ENST00000395105.8,ENST00000416286.7,ENST00000423167.6,ENST00000432245.6,ENST00000449139.6,ENST00000535552.5,ENST00000545137.5,ENST00000563965.5,ENST00000569936.5,ENST00000571341.1,ENST00000572785.1,ENST00000572975.1,ENST00000573214.5,ENST00000573391.1,ENST00000573456.5,ENST00000573724.1,ENST00000574278.5,ENST00000574439.5,ENST00000574570.1,ENST00000575272.1,ENST00000616000.4	64220	stimulated by retinoic acid 6		5.69786	0.000815822	0.0805195
SSTR2	ENSG00000180616	ENST00000357585.3,ENST00000579323.5	6752	somatostatin receptor 2		1.85625	0.000828082	0.0813726
NCALD	ENSG00000104490	ENST00000220931.10,ENST00000311028.4,ENST00000395923.5,ENST00000517531.5,ENST00000517639.5,ENST00000517822.5,ENST00000518166.5,ENST00000518661.5,ENST00000518727.5,ENST00000518952.5,ENST00000519098.5,ENST00000519508.6,ENST00000520346.1,ENST00000520425.5,ENST00000520690.5,ENST00000521371.1,ENST00000521599.5,ENST00000521957.1,ENST00000521964.5,ENST00000522078.5,ENST00000522206.5,ENST00000522252.5,EN…	83988	neurocalcin delta		1.93734	0.000843757	0.0814895
PTPN14	ENSG00000152104	ENST00000366956.9,ENST00000473261.1,ENST00000486173.1,ENST00000491277.1,ENST00000543945.5	5784	protein tyrosine phosphatase, non-receptor type 14		4.88176	0.000840478	0.0814895
PTGER4	ENSG00000171522	ENST00000302472.3,ENST00000509543.1,ENST00000512578.1,ENST00000513635.1,ENST00000514343.1	5734	prostaglandin E receptor 4 (subtype EP4)		4.18041	0.000838976	0.0814895
SESTD1	ENSG00000187231	ENST00000335289.5,ENST00000426988.1,ENST00000428443.7,ENST00000435047.5,ENST00000440010.5,ENST00000446758.5,ENST00000452991.1,ENST00000486468.1,ENST00000489901.1	91404	SEC14 and spectrin domains 1		-1.56185	0.000840901	0.0814895
TP63	ENSG00000073282	ENST00000264731.7,ENST00000320472.9,ENST00000354600.9,ENST00000392460.7,ENST00000392461.7,ENST00000392463.6,ENST00000418709.6,ENST00000434928.5,ENST00000437221.5,ENST00000440651.6,ENST00000449992.5,ENST00000456148.1,ENST00000460036.1,ENST00000486398.1	8626	tumor protein p63		2.25966	0.000860712	0.0826177
MT-ATP8	ENSG00000228253	ENST00000361851.1	4509	mitochondrially encoded ATP synthase 8		1.5511	0.000862781	0.0826177
ATP2B1	ENSG00000070961	ENST00000261173.6,ENST00000359142.7,ENST00000393164.6,ENST00000428670.7,ENST00000549585.1,ENST00000549727.1,ENST00000550716.1,ENST00000551009.5,ENST00000551310.1,ENST00000552275.1	490	ATPase, Ca++ transporting, plasma membrane 1		-1.36895	0.000875748	0.0833517
ZSCAN18	ENSG00000121413	ENST00000240727.10,ENST00000421612.6,ENST00000433686.6,ENST00000594191.5,ENST00000594567.1,ENST00000595721.1,ENST00000595784.1,ENST00000595944.1,ENST00000596372.1,ENST00000598497.1,ENST00000600318.1,ENST00000600404.1,ENST00000600522.1,ENST00000600845.1,ENST00000600897.5,ENST00000601063.1,ENST00000601144.5	65982	zinc finger and SCAN domain containing 18		-2.55836	0.000877855	0.0833517
ANKDD1A	ENSG00000166839	ENST00000319580.12,ENST00000395720.2,ENST00000395723.5,ENST00000483400.5,ENST00000491145.5,ENST00000496480.5,ENST00000496660.5,ENST00000513267.2,ENST00000611260.1,ENST00000620154.4	348094	ankyrin repeat and death domain containing 1A		2.04034	0.000905513	0.0856166
PLEKHG6	ENSG00000008323	ENST00000011684.11,ENST00000304581.8,ENST00000396988.7,ENST00000449001.6,ENST00000535616.1,ENST00000536531.5,ENST00000538208.1,ENST00000543000.1,ENST00000544743.1	55200	pleckstrin homology domain containing, family G (with RhoGef domain) member 6		3.16598	0.000922393	0.086168
STX1B	ENSG00000099365	ENST00000215095.9,ENST00000561836.1,ENST00000565419.1,ENST00000566211.1,ENST00000569638.5	112755	syntaxin 1B		2.20279	0.000922832	0.086168
EPHA2	ENSG00000142627	ENST00000358432.7,ENST00000461614.1,ENST00000462805.1,ENST00000480202.1	1969	EPH receptor A2		3.4146	0.000920497	0.086168
TTC38	ENSG00000075234	ENST00000381031.7,ENST00000417709.5,ENST00000421359.5,ENST00000422713.1,ENST00000451998.1,ENST00000475467.1,ENST00000629918.1	55020	tetratricopeptide repeat domain 38		1.32629	0.000942027	0.0875969
MAMDC4	ENSG00000177943	ENST00000317446.6,ENST00000445819.5,ENST00000479475.1,ENST00000481327.1,ENST00000485732.5	158056	MAM domain containing 4		1.84933	0.000958788	0.0887885
IGLV1-47	ENSG00000211648	ENST00000390294.2	na	immunoglobulin lambda variable 1-47		-12.8614	0.000973155	0.0897496
LRP3	ENSG00000130881	ENST00000253193.8,ENST00000590275.1,ENST00000590278.1,ENST00000592484.5	4037	low density lipoprotein receptor-related protein 3		8.73896	0.000984337	0.0904103
TCL6	ENSG00000187621	ENST00000352367.10,ENST00000357168.6,ENST00000459662.5,ENST00000460130.5,ENST00000465501.5,ENST00000467865.5,ENST00000483087.5,ENST00000484207.5,ENST00000486671.1,ENST00000495696.1,ENST00000497248.5,ENST00000610999.1,ENST00000619182.4	27004	T-cell leukemia/lymphoma 6 (non-protein coding)		-2.54021	0.000991637	0.0907106
DOK2	ENSG00000147443	ENST00000276420.8,ENST00000517422.5,ENST00000518197.1,ENST00000522011.1,ENST00000523932.1,ENST00000524001.1	9046	docking protein 2, 56kDa		-1.92749	0.00100427	0.0908809
LINC01089	ENSG00000212694	ENST00000428029.6,ENST00000429892.5,ENST00000535614.5,ENST00000535643.5,ENST00000536662.5,ENST00000537157.5,ENST00000538335.1,ENST00000541694.5,ENST00000542933.5,ENST00000543167.5,ENST00000543334.5,ENST00000545885.5	338799	long intergenic non-protein coding RNA 1089		1.99475	0.000998744	0.0908809
LINC01055	ENSG00000235366	ENST00000435067.2	na	long intergenic non-protein coding RNA 1055		1.98758	0.00100965	0.0908809
RP11-459E5.1	ENSG00000253125	ENST00000519624.1,ENST00000521141.1,ENST00000523627.1	na	na		2.68004	0.001008	0.0908809
TPX2	ENSG00000088325	ENST00000300403.10,ENST00000340513.4	22974	TPX2, microtubule-associated		-1.21679	0.00102663	0.0913132
FBXO44	ENSG00000132879	ENST00000251546.8,ENST00000251547.9,ENST00000376760.5,ENST00000376762.8,ENST00000376768.5,ENST00000376770.5,ENST00000425796.5,ENST00000471895.1,ENST00000475435.5	93611	F-box protein 44		1.43458	0.00101949	0.0913132
KCTD1	ENSG00000134504	ENST00000317932.11,ENST00000408011.7,ENST00000417602.5,ENST00000577255.1,ENST00000578973.1,ENST00000579973.5,ENST00000580059.5,ENST00000580191.5,ENST00000580638.5,ENST00000582494.1,ENST00000584630.1	284252	potassium channel tetramerization domain containing 1		1.72042	0.00102299	0.0913132
LRRC58	ENSG00000163428	ENST00000295628.3	116064	leucine rich repeat containing 58		-1.37044	0.00104163	0.0922831
SMC1A	ENSG00000072501	ENST00000322213.8,ENST00000375340.10,ENST00000428014.1,ENST00000463684.1,ENST00000469129.1,ENST00000470241.2	8243	structural maintenance of chromosomes 1A		-1.2754	0.00105999	0.0929778
RBP1	ENSG00000114115	ENST00000232219.6,ENST00000474490.1,ENST00000483943.6,ENST00000487424.2,ENST00000492918.1,ENST00000617459.4,ENST00000619087.4	5947	retinol binding protein 1, cellular		6.33239	0.00107014	0.0929778
GGT7	ENSG00000131067	ENST00000336431.9,ENST00000427420.1,ENST00000469018.5,ENST00000470952.2	2686	gamma-glutamyltransferase 7		1.92233	0.00106858	0.0929778
ELOVL6	ENSG00000170522	ENST00000302274.7,ENST00000394607.7,ENST00000503885.1,ENST00000506461.1,ENST00000506625.5,ENST00000507451.1,ENST00000513003.1,ENST00000514184.5	79071	ELOVL fatty acid elongase 6		-1.49615	0.00106523	0.0929778
FAM49A	ENSG00000197872	ENST00000381323.7,ENST00000406434.5,ENST00000445605.5,ENST00000451689.1,ENST00000469507.1	81553	family with sequence similarity 49, member A		4.30498	0.00105902	0.0929778
ZNF43	ENSG00000198521	ENST00000354959.8,ENST00000357491.10,ENST00000593551.1,ENST00000593886.1,ENST00000594012.5,ENST00000594312.1,ENST00000595461.5,ENST00000596899.1,ENST00000598288.5,ENST00000598381.5,ENST00000599414.5,ENST00000599906.5	7594	zinc finger protein 43		-1.96919	0.00108292	0.0933673
MT-ND4	ENSG00000198886	ENST00000361381.2	4538	mitochondrially encoded NADH dehydrogenase 4		1.45335	0.00107885	0.0933673
VIL1	ENSG00000127831	ENST00000248444.9,ENST00000392114.6,ENST00000419986.1,ENST00000440053.1,ENST00000454069.5	7429	villin 1		18.1131	0.00109988	0.0944675
ADGRD1	ENSG00000111452	ENST00000261654.9,ENST00000335486.10,ENST00000376682.8,ENST00000446583.6,ENST00000535015.5,ENST00000536988.1,ENST00000537489.5,ENST00000537600.2,ENST00000540207.1,ENST00000541143.5,ENST00000541937.2,ENST00000542091.5,ENST00000543617.2,ENST00000543826.5,ENST00000544673.5,ENST00000545900.5	283383	adhesion G protein-coupled receptor D1		3.33558	0.00110992	0.0949677
TFDP2	ENSG00000114126	ENST00000464782.5,ENST00000467072.5,ENST00000467634.1,ENST00000467667.5,ENST00000471095.5,ENST00000474279.3,ENST00000475734.5,ENST00000476617.5,ENST00000477292.5,ENST00000478006.5,ENST00000479040.5,ENST00000486111.5,ENST00000487734.5,ENST00000488107.6,ENST00000489671.5,ENST00000491667.1,ENST00000492919.1,ENST00000493204.1,ENST00000494358.5,ENST00000494656.3,ENST00000495095.6,ENST00000495310.5,ENS…	7029	transcription factor Dp-2 (E2F dimerization partner 2)		-1.31137	0.00113922	0.0968896
IGHV1-3	ENSG00000211935	ENST00000390595.3	na	immunoglobulin heavy variable 1-3		-65.6817	0.00114099	0.0968896
P4HTM	ENSG00000178467	ENST00000343546.8,ENST00000383729.8,ENST00000444213.5,ENST00000468374.5,ENST00000472301.5,ENST00000472796.2,ENST00000475629.5,ENST00000484115.5,ENST00000485210.1,ENST00000486817.1,ENST00000491739.5,ENST00000609406.1	54681	prolyl 4-hydroxylase, transmembrane (endoplasmic reticulum)		1.39939	0.00118253	0.10004
TSPOAP1	ENSG00000005379	ENST00000268893.10,ENST00000343736.8,ENST00000577871.1,ENST00000578486.1,ENST00000578511.5,ENST00000580669.5,ENST00000581675.5,ENST00000581692.2,ENST00000582679.1,ENST00000583624.1,ENST00000585149.1	9256	benzodiazepine receptor (peripheral) associated protein 1		1.83061	0.00121121	0.100206
E2F8	ENSG00000129173	ENST00000250024.8,ENST00000527884.5,ENST00000529188.1,ENST00000532666.1,ENST00000620009.4	79733	E2F transcription factor 8		-1.29274	0.00120441	0.100206
NDUFB11	ENSG00000147123	ENST00000276062.8,ENST00000377811.3	54539	NADH dehydrogenase (ubiquinone) 1 beta subcomplex, 11, 17.3kDa		1.26051	0.00120309	0.100206
CXCL16	ENSG00000161921	ENST00000293778.10,ENST00000573123.1,ENST00000574412.5,ENST00000575168.1,ENST00000576153.5	58191	chemokine (C-X-C motif) ligand 16		4.43483	0.00120861	0.100206
LENG8	ENSG00000167615	ENST00000326764.9,ENST00000376514.6,ENST00000421200.1,ENST00000436479.1,ENST00000439657.5,ENST00000443957.5,ENST00000462541.1,ENST00000610347.1,ENST00000616932.4	114823	leukocyte receptor cluster (LRC) member 8		1.6779	0.00118934	0.100206
COL11A2	ENSG00000204248	ENST00000341947.6,ENST00000361917.5,ENST00000374708.8,ENST00000395194.1,ENST00000457788.5,ENST00000477772.1	1302	collagen, type XI, alpha 2		3.99709	0.00120425	0.100206
SCD5	ENSG00000145284	ENST00000273908.4,ENST00000319540.8	79966	stearoyl-CoA desaturase 5		4.39769	0.00122854	0.101137
PLXNB2	ENSG00000196576	ENST00000359337.8,ENST00000411680.1,ENST00000425954.1,ENST00000427829.1,ENST00000432455.5,ENST00000434732.1,ENST00000449103.5,ENST00000463165.1,ENST00000479701.5,ENST00000479818.5,ENST00000492578.1,ENST00000496720.1,ENST00000610984.4,ENST00000614805.1	23654	plexin B2		1.42703	0.00123146	0.101137
NR5A1	ENSG00000136931	ENST00000373587.3,ENST00000373588.8,ENST00000455734.1,ENST00000620110.4	2516	nuclear receptor subfamily 5, group A, member 1		15.3011	0.00124761	0.102091
NPAS1	ENSG00000130751	ENST00000439365.6,ENST00000449844.6,ENST00000594257.1,ENST00000594670.1,ENST00000600352.1,ENST00000601169.1,ENST00000602189.5,ENST00000602212.5	4861	neuronal PAS domain protein 1		2.75931	0.00127727	0.104064
TRAPPC9	ENSG00000167632	ENST00000389328.8,ENST00000438773.2,ENST00000517667.5,ENST00000518723.1,ENST00000518839.1,ENST00000519482.1,ENST00000520532.5,ENST00000520857.5,ENST00000521167.1,ENST00000521667.5,ENST00000521700.5,ENST00000521944.1,ENST00000522504.5,ENST00000523777.5,ENST00000524162.5,ENST00000634178.1	83696	trafficking protein particle complex 9		1.31625	0.00128097	0.104064
GALNT2	ENSG00000143641	ENST00000366672.4,ENST00000485438.1,ENST00000488903.1,ENST00000492568.1,ENST00000494106.1	2590	polypeptide N-acetylgalactosaminyltransferase 2		-1.36777	0.00129771	0.104797
IGKV1D-12	ENSG00000278857	ENST00000377032.5	na	immunoglobulin kappa variable 1D-12		-18.675	0.00129931	0.104797
JUNB	ENSG00000171223	ENST00000302754.5	3726	jun B proto-oncogene		1.47531	0.00132545	0.106524
KRTAP17-1	ENSG00000186860	ENST00000334202.4	83902	keratin associated protein 17-1		9.40033	0.0013446	0.107678
GLDC	ENSG00000178445	ENST00000321612.6,ENST00000460457.1,ENST00000463305.1,ENST00000467946.1,ENST00000477960.1	2731	glycine dehydrogenase (decarboxylating)		1.83254	0.00136283	0.108366
IGLV3-9	ENSG00000211670	ENST00000390316.2	na	immunoglobulin lambda variable 3-9 (gene/pseudogene)		-106.812	0.0013581	0.108366
CAPN5	ENSG00000149260	ENST00000278559.7,ENST00000456580.6,ENST00000527066.5,ENST00000527129.1,ENST00000529629.5,ENST00000531028.1,ENST00000533889.1,ENST00000615896.1	726	calpain 5		-3.07627	0.00139994	0.110926
CTNNA2	ENSG00000066032	ENST00000343114.7,ENST00000361291.8,ENST00000402739.8,ENST00000409266.5,ENST00000409550.2,ENST00000409971.6,ENST00000451966.5,ENST00000465616.1,ENST00000466387.5,ENST00000467488.1,ENST00000467892.1,ENST00000493024.5,ENST00000496251.5,ENST00000496558.5,ENST00000497804.1,ENST00000508970.1,ENST00000540488.5,ENST00000541047.5,ENST00000629316.2	1496	catenin (cadherin-associated protein), alpha 2		40.9441	0.00141871	0.112018
SYCP2L	ENSG00000153157	ENST00000283141.10,ENST00000341041.8,ENST00000465872.1,ENST00000474197.1,ENST00000487561.2,ENST00000488191.1,ENST00000543878.5	221711	synaptonemal complex protein 2-like		-3.69651	0.00143456	0.112035
SERPINA6	ENSG00000170099	ENST00000341584.3,ENST00000555056.1,ENST00000557225.1	866	serpin peptidase inhibitor, clade A (alpha-1 antiproteinase, antitrypsin), member 6		98.3544	0.00143274	0.112035
IFNA2	ENSG00000188379	ENST00000380206.3	3440	interferon, alpha 2		-13.7786	0.00143884	0.112035
IGKV3OR2-268	ENSG00000233999	ENST00000421835.2	na	immunoglobulin kappa variable 3/OR2-268 (non-functional)		-35.9838	0.00143206	0.112035
LRFN3	ENSG00000126243	ENST00000246529.3,ENST00000585876.1,ENST00000587257.1,ENST00000588831.5	79414	leucine rich repeat and fibronectin type III domain containing 3		2.10853	0.00147011	0.11385
LY6K	ENSG00000160886	ENST00000292430.10,ENST00000518841.5,ENST00000519387.1,ENST00000519390.1,ENST00000522591.1	54742	lymphocyte antigen 6 complex, locus K		22.6657	0.00147226	0.11385
FAM111B	ENSG00000189057	ENST00000343597.3,ENST00000411426.1,ENST00000528234.5,ENST00000529618.5,ENST00000534403.5,ENST00000620384.1	374393	family with sequence similarity 111, member B		-1.3327	0.00151055	0.116411
TSC22D4	ENSG00000166925	ENST00000300181.6,ENST00000393991.5,ENST00000423266.5,ENST00000456330.1,ENST00000493217.1,ENST00000496728.1	81628	TSC22 domain family, member 4		1.28521	0.00152604	0.117203
WWTR1	ENSG00000018408	ENST00000360632.7,ENST00000460517.1,ENST00000465804.5,ENST00000467467.5,ENST00000471586.5,ENST00000472417.1,ENST00000474080.1,ENST00000475579.1,ENST00000479238.1,ENST00000485244.1,ENST00000485352.1,ENST00000494754.1	25937	WW domain containing transcription regulator 1		2.0879	0.00153663	0.117354
EMILIN2	ENSG00000132205	ENST00000254528.3,ENST00000308080.9,ENST00000583776.1	84034	elastin microfibril interfacer 2		-1.56422	0.00153844	0.117354
BCL2L1	ENSG00000171552	ENST00000307677.4,ENST00000376055.8,ENST00000376062.6,ENST00000420488.5,ENST00000422920.1,ENST00000434194.1,ENST00000439267.1,ENST00000450273.1,ENST00000456404.5	598	BCL2-like 1		1.35167	0.00155756	0.118411
TTLL5	ENSG00000119685	ENST00000286650.9,ENST00000298832.13,ENST00000554132.1,ENST00000554148.5,ENST00000554185.1,ENST00000554487.1,ENST00000554510.5,ENST00000554878.1,ENST00000554935.5,ENST00000554972.1,ENST00000555018.3,ENST00000555290.5,ENST00000555422.5,ENST00000556173.5,ENST00000556265.5,ENST00000556685.1,ENST00000556893.5,ENST00000556976.1,ENST00000556977.5,ENST00000557219.1,ENST00000557636.5,ENST00000608522.2	23093	tubulin tyrosine ligase-like family member 5		-1.24345	0.0015888	0.119976
IGLL5	ENSG00000254709	ENST00000526893.5,ENST00000531372.1,ENST00000532223.2,ENST00000610541.4,ENST00000612695.4,ENST00000613777.2,ENST00000616131.4,ENST00000617866.4,ENST00000617880.4,ENST00000620657.4,ENST00000620665.3,ENST00000621800.4	100423062	immunoglobulin lambda-like polypeptide 5		-9.64264	0.00158829	0.119976
YJEFN3	ENSG00000250067	ENST00000436027.9,ENST00000458210.7,ENST00000514277.5	374887	YjeF N-terminal domain containing 3		2.00205	0.00162992	0.122669
AFAP1-AS1	ENSG00000272620	ENST00000608442.1	84740	AFAP1 antisense RNA 1		10.2898	0.00163948	0.122978
SMAGP	ENSG00000170545	ENST00000380103.4,ENST00000398453.7,ENST00000603798.5,ENST00000603838.5,ENST00000603864.5,ENST00000604188.1,ENST00000605426.5,ENST00000605627.1	57228	small cell adhesion glycoprotein		-2.3137	0.00165086	0.12342
PAPLN	ENSG00000100767	ENST00000216658.9,ENST00000340738.9,ENST00000554301.5,ENST00000554314.1,ENST00000554527.1,ENST00000555035.1,ENST00000555123.5,ENST00000555445.5,ENST00000555700.1,ENST00000557061.5,ENST00000559759.1	89932	papilin, proteoglycan-like sulfated glycoprotein		1.88052	0.00167709	0.124965
COL1A1	ENSG00000108821	ENST00000225964.9,ENST00000463440.1,ENST00000471344.1,ENST00000474644.1,ENST00000476387.1,ENST00000485870.1,ENST00000486572.1,ENST00000494334.1,ENST00000495677.1,ENST00000504289.1,ENST00000507689.1,ENST00000510710.3,ENST00000511732.1	1277	collagen, type I, alpha 1		2.54746	0.00170062	0.126301
STMN1	ENSG00000117632	ENST00000357865.6,ENST00000374291.5,ENST00000399728.5,ENST00000426559.6,ENST00000446334.1,ENST00000455785.6,ENST00000465604.1,ENST00000485226.1,ENST00000513116.1	3925	stathmin 1		-1.27064	0.00171375	0.126711
SCLT1	ENSG00000151466	ENST00000281142.9,ENST00000439369.6,ENST00000502495.1,ENST00000503215.5,ENST00000503401.1,ENST00000503565.5,ENST00000506233.5,ENST00000506368.5,ENST00000511426.5	132320	sodium channel and clathrin linker 1		-1.23652	0.00171741	0.126711
PRR11	ENSG00000068489	ENST00000262293.8,ENST00000577457.1,ENST00000578542.5,ENST00000578777.5,ENST00000580177.5,ENST00000581182.1,ENST00000582004.1,ENST00000582995.5,ENST00000614081.1	55771	proline rich 11		-1.33293	0.00173083	0.127078
TRIM14	ENSG00000106785	ENST00000341469.6,ENST00000342043.3,ENST00000375098.7,ENST00000475147.1,ENST00000478401.1,ENST00000478530.1	9830	tripartite motif containing 14		-1.32839	0.00174497	0.127078
INPP4B	ENSG00000109452	ENST00000262992.8,ENST00000503927.5,ENST00000504632.5,ENST00000505483.1,ENST00000506000.5,ENST00000506217.5,ENST00000506243.5,ENST00000506297.5,ENST00000506517.5,ENST00000506788.5,ENST00000507462.5,ENST00000507861.5,ENST00000508084.1,ENST00000508116.5,ENST00000509777.5,ENST00000510812.5,ENST00000511838.5,ENST00000512489.1,ENST00000512630.5,ENST00000513000.5,ENST00000514525.1,ENST00000514964.1,ENS…	8821	inositol polyphosphate-4-phosphatase, type II, 105kDa		8.55143	0.00174371	0.127078
NMNAT2	ENSG00000157064	ENST00000287713.6,ENST00000294868.8,ENST00000464047.1,ENST00000473046.1	23057	nicotinamide nucleotide adenylyltransferase 2		6.19391	0.00174213	0.127078
TRAPPC6A	ENSG00000007255	ENST00000006275.8,ENST00000585934.1,ENST00000587818.1,ENST00000588062.5,ENST00000592647.1	79090	trafficking protein particle complex 6A		1.4621	0.00177367	0.127271
UBR7	ENSG00000012963	ENST00000013070.10,ENST00000416753.5,ENST00000553674.1,ENST00000553857.5,ENST00000554232.5,ENST00000555113.5,ENST00000555329.1,ENST00000556871.5	55148	ubiquitin protein ligase E3 component n-recognin 7 (putative)		-1.30109	0.00178034	0.127271
PTGS2	ENSG00000073756	ENST00000367468.9,ENST00000466691.1,ENST00000490885.6,ENST00000559627.1,ENST00000559800.1	5743	prostaglandin-endoperoxide synthase 2 (prostaglandin G/H synthase and cyclooxygenase)		6.2205	0.00175357	0.127271
CTSH	ENSG00000103811	ENST00000220166.9,ENST00000525807.5,ENST00000527138.5,ENST00000527715.5,ENST00000528191.5,ENST00000528436.1,ENST00000528741.5,ENST00000529263.6,ENST00000529612.5,ENST00000529861.5,ENST00000530010.5,ENST00000530929.5,ENST00000533777.5,ENST00000534038.5,ENST00000534237.5,ENST00000534268.5,ENST00000534533.5,ENST00000615999.4	1512	cathepsin H		1.5278	0.00178722	0.127271
DRAM1	ENSG00000136048	ENST00000258534.12,ENST00000544152.5,ENST00000546729.1,ENST00000549066.1,ENST00000549365.1,ENST00000551403.1,ENST00000614926.1	55332	DNA-damage regulated autophagy modulator 1		1.38121	0.00176787	0.127271
ADCY1	ENSG00000164742	ENST00000297323.11,ENST00000432715.5,ENST00000468353.1,ENST00000621543.1	107	adenylate cyclase 1 (brain)		3.68612	0.00178686	0.127271
RASGRP4	ENSG00000171777	ENST00000293062.13,ENST00000426920.6,ENST00000433821.6,ENST00000454404.6,ENST00000586305.5,ENST00000587287.1,ENST00000587738.2,ENST00000587753.5,ENST00000588404.5,ENST00000588708.5,ENST00000589100.2,ENST00000589358.5,ENST00000589474.5,ENST00000592322.5,ENST00000614135.4,ENST00000615340.4,ENST00000615439.4,ENST00000617966.4,ENST00000618320.4,ENST00000622174.4	115727	RAS guanyl releasing protein 4		-3.99609	0.00178161	0.127271
ADAM22	ENSG00000008277	ENST00000265727.11,ENST00000398201.8,ENST00000398203.7,ENST00000398204.8,ENST00000398209.7,ENST00000412441.5,ENST00000413139.1,ENST00000426930.5,ENST00000439864.5,ENST00000476330.1,ENST00000478920.1	53616	ADAM metallopeptidase domain 22		1.47659	0.00180225	0.127872
LHX2	ENSG00000106689	ENST00000373615.8,ENST00000446480.5,ENST00000488674.2,ENST00000560961.2	9355	LIM homeobox 2		4.25059	0.00180702	0.127872
TCF7	ENSG00000081059	ENST00000342854.9,ENST00000378560.8,ENST00000395023.5,ENST00000395029.5,ENST00000517478.1,ENST00000517741.5,ENST00000517799.5,ENST00000517851.5,ENST00000517855.5,ENST00000518887.5,ENST00000518915.5,ENST00000519037.5,ENST00000519165.1,ENST00000519238.1,ENST00000519447.5,ENST00000520652.5,ENST00000520699.1,ENST00000520958.5,ENST00000521639.5,ENST00000521970.1,ENST00000522375.5,ENST00000522561.5,ENS…	6932	transcription factor 7 (T-cell specific, HMG-box)		2.03237	0.00181932	0.128339
MCUB	ENSG00000005059	ENST00000394650.6,ENST00000452915.3,ENST00000472310.5,ENST00000494604.1,ENST00000515114.3	55013	coiled-coil domain containing 109B		-1.36822	0.00183465	0.128828
ZNF703	ENSG00000183779	ENST00000331569.5	80139	zinc finger protein 703		2.92483	0.0018377	0.128828
PPP3CA	ENSG00000138814	ENST00000323055.10,ENST00000394853.8,ENST00000394854.7,ENST00000492351.6,ENST00000507176.5,ENST00000510292.1,ENST00000512215.5,ENST00000525819.1,ENST00000529324.5	5530	protein phosphatase 3, catalytic subunit, alpha isozyme		-1.57864	0.00184628	0.129027
SFMBT1	ENSG00000163935	ENST00000394752.7,ENST00000470575.5,ENST00000474837.5,ENST00000482396.5,ENST00000483069.5,ENST00000485494.1,ENST00000492146.1,ENST00000497586.5	51460	Scm-like with four mbt domains 1		-1.36948	0.00186128	0.129673
CORO2B	ENSG00000103647	ENST00000261861.9,ENST00000540068.5,ENST00000543950.2,ENST00000566799.5	10391	coronin, actin binding protein, 2B		17.6511	0.00191261	0.131218
EDA2R	ENSG00000131080	ENST00000253392.5,ENST00000374719.7,ENST00000396050.5,ENST00000451436.6	60401	ectodysplasin A2 receptor		1.75171	0.00189532	0.131218
AXIN2	ENSG00000168646	ENST00000307078.9,ENST00000375702.5,ENST00000544103.2,ENST00000577278.1,ENST00000578251.1,ENST00000580513.1,ENST00000585045.1,ENST00000611991.1,ENST00000618960.4	8313	axin 2		3.67736	0.00189801	0.131218
WNT10B	ENSG00000169884	ENST00000301061.8,ENST00000403957.5,ENST00000407467.5,ENST00000413630.1,ENST00000420388.1,ENST00000475740.1	7480	wingless-type MMTV integration site family, member 10B		3.42875	0.00190354	0.131218
KRT6C	ENSG00000170465	ENST00000252250.6,ENST00000553087.1	286887	keratin 6C, type II		-37.919	0.00190707	0.131218
COL5A3	ENSG00000080573	ENST00000264828.3,ENST00000461214.1	50509	collagen, type V, alpha 3		16.6792	0.00192152	0.131429
DCAF8	ENSG00000132716	ENST00000326837.6,ENST00000368073.7,ENST00000368074.5,ENST00000407642.6,ENST00000419626.1,ENST00000440682.5,ENST00000447377.5,ENST00000461888.5,ENST00000466253.1,ENST00000473382.2,ENST00000475733.5,ENST00000476033.5,ENST00000477163.1,ENST00000481831.1,ENST00000490368.5,ENST00000495887.1,ENST00000497354.1,ENST00000610139.5	50717	DDB1 and CUL4 associated factor 8		1.2138	0.00194459	0.131828
PLPP3	ENSG00000162407	ENST00000371250.3,ENST00000459962.1,ENST00000461655.1,ENST00000472957.1,ENST00000476206.1	8613	phosphatidic acid phosphatase type 2B		3.5558	0.00193415	0.131828
TMEM213	ENSG00000214128	ENST00000397602.7,ENST00000413208.1,ENST00000442682.6,ENST00000458494.1,ENST00000472775.1	155006	transmembrane protein 213		137.342	0.00194494	0.131828
DDR2	ENSG00000162733	ENST00000367921.7,ENST00000367922.7,ENST00000415555.5,ENST00000433757.1,ENST00000446985.5,ENST00000458105.1	4921	discoidin domain receptor tyrosine kinase 2		2.63701	0.0019579	0.132173
AFAP1L2	ENSG00000169129	ENST00000304129.8,ENST00000369271.7,ENST00000419268.1,ENST00000483496.1,ENST00000486300.1,ENST00000491814.1	84632	actin filament associated protein 1-like 2		5.01146	0.00196178	0.132173
NCAPG	ENSG00000109805	ENST00000251496.6,ENST00000509719.1,ENST00000510063.1,ENST00000513226.1,ENST00000514176.5	64151	non-SMC condensin I complex, subunit G		-1.23783	0.00197089	0.132391
PRKCH	ENSG00000027075	ENST00000332981.9,ENST00000536400.5,ENST00000552875.2,ENST00000553265.5,ENST00000553726.5,ENST00000553830.1,ENST00000553831.5,ENST00000553846.1,ENST00000553889.5,ENST00000554835.1,ENST00000555082.5,ENST00000555110.1,ENST00000555185.5,ENST00000555233.5,ENST00000555382.5,ENST00000555542.5,ENST00000555604.1,ENST00000555628.5,ENST00000555906.5,ENST00000556164.5,ENST00000556245.1,ENST00000556778.5,ENS…	5583	protein kinase C, eta		3.84612	0.0019931	0.133089
TSPAN12	ENSG00000106025	ENST00000222747.7,ENST00000415871.5,ENST00000424710.5,ENST00000430985.1,ENST00000433758.5,ENST00000441017.5,ENST00000450414.5	23554	tetraspanin 12		2.55509	0.00199281	0.133089
PRDM1	ENSG00000057657	ENST00000369089.3,ENST00000369091.6,ENST00000369096.8,ENST00000424894.1,ENST00000450060.5,ENST00000481163.1,ENST00000489365.1,ENST00000613999.4	639	PR domain containing 1, with ZNF domain		1.74457	0.00199949	0.13312
MUC19	ENSG00000205592	ENST00000398702.7,ENST00000423284.3,ENST00000424466.5,ENST00000427572.2,ENST00000454784.8,ENST00000474954.5,ENST00000484665.2,ENST00000492952.1,ENST00000541039.5,ENST00000542482.4,ENST00000543564.2,ENST00000546043.2	na	mucin 19, oligomeric		4.28201	0.00201965	0.134065
DDAH1	ENSG00000153904	ENST00000284031.12,ENST00000426972.7,ENST00000483110.5,ENST00000535924.6,ENST00000539042.3,ENST00000633113.1	23576	dimethylarginine dimethylaminohydrolase 1		4.58049	0.00206237	0.136339
LINC01833	ENSG00000259439	ENST00000430847.2,ENST00000432125.2,ENST00000437916.2,ENST00000444871.2,ENST00000560399.1	na	na		8.39621	0.00206601	0.136339
EFNB2	ENSG00000125266	ENST00000245323.4	1948	ephrin-B2		3.20056	0.002082	0.136593
ZC4H2	ENSG00000126970	ENST00000337990.2,ENST00000374839.7,ENST00000447788.6,ENST00000476032.1,ENST00000488406.1,ENST00000488608.5,ENST00000488831.5,ENST00000492653.5	55906	zinc finger, C4H2 domain containing		-2.25346	0.00207608	0.136593
CSRNP1	ENSG00000144655	ENST00000273153.9,ENST00000514182.1	64651	cysteine-serine-rich nuclear protein 1		1.31319	0.00215666	0.141079
FBXO17	ENSG00000269190	ENST00000292852.8,ENST00000595329.5,ENST00000596025.5,ENST00000597696.5,ENST00000599418.1,ENST00000599598.1,ENST00000601394.1	115290	F-box protein 17		-2.80633	0.00216328	0.141102
RNF207	ENSG00000158286	ENST00000377939.4,ENST00000463453.1,ENST00000466994.5,ENST00000483336.1,ENST00000484435.1,ENST00000485539.5,ENST00000492476.1,ENST00000496329.1,ENST00000496676.5	388591	ring finger protein 207		1.76181	0.00218235	0.141119
GPR153	ENSG00000158292	ENST00000377893.2	387509	G protein-coupled receptor 153		2.05022	0.00217554	0.141119
MT-ATP6	ENSG00000198899	ENST00000361899.2	4508	mitochondrially encoded ATP synthase 6		1.3369	0.00217756	0.141119
ITPKC	ENSG00000086544	ENST00000263370.2,ENST00000597003.1	80271	inositol-trisphosphate 3-kinase C		1.41737	0.00220028	0.141465
LINC00327	ENSG00000232977	ENST00000443778.2,ENST00000575689.4,ENST00000576696.2	100506697	long intergenic non-protein coding RNA 327		15.9342	0.0021972	0.141465
GRAMD1B	ENSG00000023171	ENST00000322282.11,ENST00000450171.2,ENST00000456860.6,ENST00000525757.1,ENST00000525945.1,ENST00000529432.5,ENST00000529750.5,ENST00000532581.5,ENST00000534764.1,ENST00000632815.1,ENST00000633087.1,ENST00000633646.1	57476	GRAM domain containing 1B		2.53887	0.00221523	0.141844
TBC1D30	ENSG00000111490	ENST00000456757.6,ENST00000539120.1,ENST00000539867.5,ENST00000542120.5,ENST00000544190.5,ENST00000544457.1	23329	TBC1 domain family, member 30		3.33827	0.0022471	0.141844
CNNM2	ENSG00000148842	ENST00000369875.3,ENST00000369878.8,ENST00000433628.2,ENST00000475511.1	54805	cyclin and CBS domain divalent metal cation transport mediator 2		1.49894	0.00224903	0.141844
DGKI	ENSG00000157680	ENST00000288490.9,ENST00000424189.6,ENST00000446122.5,ENST00000453654.6,ENST00000460662.2,ENST00000470895.5,ENST00000475388.1,ENST00000477835.5,ENST00000483619.1,ENST00000486153.1,ENST00000494390.5,ENST00000497321.5,ENST00000614521.1	9162	diacylglycerol kinase, iota		3.2695	0.00223286	0.141844
PTGIR	ENSG00000160013	ENST00000291294.6,ENST00000594275.1,ENST00000595460.1,ENST00000596260.1,ENST00000597185.1,ENST00000598865.5	5739	prostaglandin I2 (prostacyclin) receptor (IP)		1.98953	0.00224481	0.141844
AEN	ENSG00000181026	ENST00000332810.3,ENST00000557787.1,ENST00000557927.1,ENST00000558327.1,ENST00000559528.1,ENST00000560174.1	64782	apoptosis enhancing nuclease		1.23797	0.0022503	0.141844
FAM78B	ENSG00000188859	ENST00000338353.3,ENST00000354422.3,ENST00000435676.2,ENST00000441649.1,ENST00000456900.1	149297	family with sequence similarity 78, member B		2.18763	0.00222052	0.141844
TRAF1	ENSG00000056558	ENST00000373887.7,ENST00000540010.1,ENST00000546084.5	7185	TNF receptor-associated factor 1		1.42924	0.00225803	0.141934
KIAA1671	ENSG00000197077	ENST00000358431.7,ENST00000401395.1,ENST00000406486.8,ENST00000461374.1,ENST00000494730.2	85379	KIAA1671		5.00361	0.00226688	0.142094
T	ENSG00000164458	ENST00000296946.6,ENST00000366871.7,ENST00000366876.6,ENST00000461348.2	6862	T brachyury transcription factor		10.4104	0.00227603	0.142271
SLC35F2	ENSG00000110660	ENST00000375682.8,ENST00000524991.1,ENST00000525071.5,ENST00000525815.5,ENST00000532513.2,ENST00000533664.1	54733	solute carrier family 35, member F2		1.25407	0.00228332	0.142331
NEFH	ENSG00000100285	ENST00000310624.6	4744	neurofilament, heavy polypeptide		-3.76015	0.00230652	0.143269
LAX1	ENSG00000122188	ENST00000367215.1,ENST00000367217.5,ENST00000442561.6	54900	lymphocyte transmembrane adaptor 1		2.01103	0.00231109	0.143269
SMIM3	ENSG00000256235	ENST00000526627.1	85027	small integral membrane protein 3		-1.61177	0.00232141	0.143513
THEMIS2	ENSG00000130775	ENST00000328928.11,ENST00000373921.7,ENST00000373925.5,ENST00000373927.7,ENST00000427466.1,ENST00000442118.5,ENST00000456990.1,ENST00000466068.1,ENST00000467258.1,ENST00000482828.1,ENST00000492877.1	9473	thymocyte selection associated family member 2		1.31159	0.00234107	0.144332
BACE1	ENSG00000186318	ENST00000313005.10,ENST00000392937.10,ENST00000428381.6,ENST00000445823.6,ENST00000504995.5,ENST00000509916.5,ENST00000510630.5,ENST00000510915.5,ENST00000513780.5,ENST00000514464.1,ENST00000528053.5,ENST00000530824.1	23621	beta-site APP-cleaving enzyme 1		3.10487	0.00235554	0.144827
TM7SF3	ENSG00000064115	ENST00000343028.8,ENST00000512808.2,ENST00000535260.5,ENST00000535423.5,ENST00000535819.1,ENST00000537406.1,ENST00000539399.1,ENST00000539741.5,ENST00000541081.1,ENST00000542019.1,ENST00000542667.5,ENST00000543088.5,ENST00000543655.5,ENST00000543803.5,ENST00000543882.5,ENST00000544179.1,ENST00000545303.5,ENST00000545344.5,ENST00000545600.1	51768	transmembrane 7 superfamily member 3		1.33634	0.00236286	0.144881
TP53BP2	ENSG00000143514	ENST00000343537.11,ENST00000391878.6,ENST00000464172.1,ENST00000464656.1,ENST00000465119.1,ENST00000472180.1,ENST00000473135.5,ENST00000481128.1,ENST00000483398.5,ENST00000489310.1,ENST00000490896.1,ENST00000494100.1,ENST00000496282.5,ENST00000498843.5	7159	tumor protein p53 binding protein 2		-1.59647	0.00239403	0.145602
ELAVL4	ENSG00000162374	ENST00000357083.8,ENST00000371819.1,ENST00000371821.5,ENST00000371823.8,ENST00000371824.5,ENST00000371827.5,ENST00000448907.6,ENST00000463650.1,ENST00000474675.1,ENST00000492299.1,ENST00000494555.1	1996	ELAV like neuron-specific RNA binding protein 4		3.24724	0.00239112	0.145602
CCDC18-AS1	ENSG00000223745	ENST00000411670.5,ENST00000413606.5,ENST00000414430.5,ENST00000415150.5,ENST00000421202.5,ENST00000424517.3,ENST00000427669.5,ENST00000429859.5,ENST00000432741.5,ENST00000436200.2,ENST00000438777.5,ENST00000440778.5,ENST00000442860.5,ENST00000445076.1,ENST00000446528.6,ENST00000447577.5,ENST00000449305.5,ENST00000450843.5,ENST00000451302.6,ENST00000452347.5,ENST00000455474.5,ENST00000457025.5,ENS…	na	na		2.30219	0.00239268	0.145602
MAPK1	ENSG00000100030	ENST00000215832.10,ENST00000398822.7,ENST00000491588.1,ENST00000544786.1	5594	mitogen-activated protein kinase 1		-1.25653	0.00244808	0.147365
NOD1	ENSG00000106100	ENST00000222823.8,ENST00000411552.5,ENST00000413433.5,ENST00000419601.1,ENST00000419799.5,ENST00000434755.5,ENST00000467706.1,ENST00000489614.5	10392	nucleotide-binding oligomerization domain containing 1		-1.38275	0.00245627	0.147365
DSC3	ENSG00000134762	ENST00000360428.8,ENST00000434452.5,ENST00000584980.1	1825	desmocollin 3		10.0531	0.00244184	0.147365
ZFHX2	ENSG00000136367	ENST00000412565.2,ENST00000419474.4,ENST00000555334.1,ENST00000606808.1,ENST00000615307.1	85446	zinc finger homeobox 2		2.03168	0.00245668	0.147365
ABCA12	ENSG00000144452	ENST00000272895.11,ENST00000389661.4,ENST00000412081.1	26154	ATP-binding cassette, sub-family A (ABC1), member 12		3.81473	0.00246628	0.147365
F5	ENSG00000198734	ENST00000367796.3,ENST00000367797.7,ENST00000495481.1	2153	coagulation factor V (proaccelerin, labile factor)		8.67438	0.00246886	0.147365
LINC01320	ENSG00000228262	ENST00000423663.5,ENST00000453774.1,ENST00000587085.1,ENST00000603129.5,ENST00000604250.3,ENST00000607437.3,ENST00000616475.4,ENST00000621006.1,ENST00000625995.2,ENST00000626008.2,ENST00000626601.2,ENST00000626688.2,ENST00000627270.2,ENST00000627935.2,ENST00000628407.2,ENST00000630686.2	104355288	long intergenic non-protein coding RNA 1320		4.7587	0.0024417	0.147365
UNC13B	ENSG00000198722	ENST00000378495.7,ENST00000378496.8,ENST00000396787.5,ENST00000481299.1,ENST00000485086.1,ENST00000617908.4,ENST00000619578.4	10497	unc-13 homolog B (C. elegans)		2.4255	0.00248408	0.147881
CBLN3	ENSG00000139899	ENST00000267406.10,ENST00000555436.1	643866	cerebellin 3 precursor		2.1522	0.00254138	0.150497
CCL3	ENSG00000277632	ENST00000613922.1,ENST00000613928.1,ENST00000614051.1	6348	chemokine (C-C motif) ligand 3		2.72694	0.00253539	0.150497
RP11-146D12.2	ENSG00000240240	ENST00000421686.6,ENST00000588568.1,ENST00000590154.4	na	na		34.8532	0.00257078	0.151838
ANTXR2	ENSG00000163297	ENST00000307333.7,ENST00000346652.10,ENST00000403729.6,ENST00000404191.5,ENST00000449651.5,ENST00000482406.1,ENST00000491345.1,ENST00000506286.1,ENST00000514959.1	118429	anthrax toxin receptor 2		-1.51618	0.00258485	0.152168
TNFRSF4	ENSG00000186827	ENST00000379236.3,ENST00000453580.1,ENST00000497869.5	7293	tumor necrosis factor receptor superfamily, member 4		2.19948	0.00258989	0.152168
SNPH	ENSG00000101298	ENST00000381867.5,ENST00000381873.7,ENST00000614659.1	9751	syntaphilin		3.39456	0.00260978	0.152321
IGHV3-53	ENSG00000211967	ENST00000390627.3	na	immunoglobulin heavy variable 3-53		-30.7054	0.00260968	0.152321
CTD-3064M3.7	ENSG00000271959	ENST00000606664.1	na	na		21.2955	0.00261279	0.152321
CARS2	ENSG00000134905	ENST00000257347.8,ENST00000375781.9,ENST00000465145.5,ENST00000471986.2,ENST00000480437.5,ENST00000481787.6,ENST00000485188.1,ENST00000487253.6,ENST00000535398.5,ENST00000535516.5,ENST00000535615.5,ENST00000537386.1,ENST00000537394.5,ENST00000537404.1,ENST00000537412.5,ENST00000537743.1,ENST00000537802.5,ENST00000539269.5,ENST00000539405.1,ENST00000540006.5,ENST00000540215.1,ENST00000540629.5,ENS…	79587	cysteinyl-tRNA synthetase 2, mitochondrial (putative)		1.29024	0.00264336	0.153308
C21orf33	ENSG00000160221	ENST00000291577.10,ENST00000348499.9,ENST00000389690.7,ENST00000419699.1,ENST00000427803.6,ENST00000449622.5,ENST00000470545.1,ENST00000480786.1,ENST00000488392.1,ENST00000493883.5,ENST00000495007.5	1027240238209	chromosome 21 open reading frame 33		2.84467	0.00263689	0.153308
CMB9-55F22.1	ENSG00000279672	ENST00000623846.1	na	na		4.85761	0.0026569	0.153697
PIDD1	ENSG00000177595	ENST00000347755.9,ENST00000411829.6,ENST00000524486.5,ENST00000525028.6,ENST00000527357.5,ENST00000527812.1,ENST00000528122.1,ENST00000530911.1,ENST00000531286.5,ENST00000534525.5,ENST00000534649.1	55367	p53-induced death domain protein 1		1.36924	0.00267112	0.154123
PPM1H	ENSG00000111110	ENST00000228705.6,ENST00000547857.1,ENST00000548414.5,ENST00000551214.5,ENST00000551519.1	57460	protein phosphatase, Mg2+/Mn2+ dependent, 1H		6.92974	0.00270564	0.154782
GRIA3	ENSG00000125675	ENST00000460123.1,ENST00000477389.1,ENST00000479118.1,ENST00000541091.5,ENST00000611689.4,ENST00000616590.4,ENST00000620443.1,ENST00000620581.4,ENST00000622768.4	2892	glutamate receptor, ionotropic, AMPA 3		7.64142	0.00269945	0.154782
FAM153A	ENSG00000170074	ENST00000360669.10,ENST00000393518.7,ENST00000440605.7,ENST00000503136.5,ENST00000503567.5,ENST00000503845.5,ENST00000503909.5,ENST00000504518.1,ENST00000505531.5,ENST00000505683.5,ENST00000506011.5,ENST00000506229.1,ENST00000506354.1,ENST00000507615.5,ENST00000509607.5,ENST00000510276.5,ENST00000512544.1,ENST00000512612.5,ENST00000513363.5,ENST00000513554.5,ENST00000514899.1,ENST00000515787.5,EN…	285596	family with sequence similarity 153, member A		-24.0396	0.00271005	0.154782
IGLV5-37	ENSG00000211654	ENST00000390300.2	na	immunoglobulin lambda variable 5-37		-498.152	0.00270917	0.154782
CTCF	ENSG00000102974	ENST00000264010.8,ENST00000401394.5,ENST00000566078.1	10664	CCCTC-binding factor (zinc finger protein)		-1.20957	0.00278185	0.158481
SHROOM3	ENSG00000138771	ENST00000296043.6,ENST00000466541.1,ENST00000469923.5,ENST00000473602.1,ENST00000481002.5,ENST00000484236.1,ENST00000485780.1,ENST00000486758.5,ENST00000490690.1,ENST00000497440.5	57619	shroom family member 3		6.70062	0.00280183	0.159216
SLC25A24	ENSG00000085491	ENST00000264128.13,ENST00000370041.4,ENST00000565488.5,ENST00000569674.1	29957	solute carrier family 25 (mitochondrial carrier; phosphate carrier), member 24		3.75126	0.00281053	0.159308
DLAT	ENSG00000150768	ENST00000280346.10,ENST00000393051.5,ENST00000527231.1,ENST00000531306.1,ENST00000533297.1	1737	dihydrolipoamide S-acetyltransferase		-1.22113	0.00283112	0.160072
FZD7	ENSG00000155760	ENST00000286201.2	8324	frizzled class receptor 7		3.73161	0.00286175	0.161398
EDNRB	ENSG00000136160	ENST00000334286.7,ENST00000377211.8,ENST00000475537.1,ENST00000626030.1	1910	endothelin receptor type B		6.04953	0.00289791	0.162433
RARG	ENSG00000172819	ENST00000338561.9,ENST00000394426.5,ENST00000425354.6,ENST00000543726.1,ENST00000543762.5,ENST00000546377.1,ENST00000546717.1,ENST00000548284.1,ENST00000548317.1,ENST00000549859.1,ENST00000550265.5,ENST00000550350.5,ENST00000550362.5,ENST00000550721.5,ENST00000551158.5,ENST00000551501.5,ENST00000551580.1,ENST00000552901.1	5916	retinoic acid receptor, gamma		1.79887	0.0029003	0.162433
ZBTB38	ENSG00000177311	ENST00000321464.6,ENST00000441582.2,ENST00000503809.5,ENST00000504673.5,ENST00000506623.1,ENST00000507657.1,ENST00000507722.5,ENST00000509813.1,ENST00000509842.5,ENST00000509883.5,ENST00000510338.5,ENST00000510726.1,ENST00000512276.5,ENST00000512327.1,ENST00000512769.1,ENST00000513249.1,ENST00000513258.5,ENST00000513570.1,ENST00000513619.5,ENST00000514251.5	253461	zinc finger and BTB domain containing 38		1.79368	0.00290896	0.162433
MT-CO1	ENSG00000198804	ENST00000361624.2	4512	mitochondrially encoded cytochrome c oxidase I		1.47849	0.00290185	0.162433
MYOF	ENSG00000138119	ENST00000358334.9,ENST00000359263.8,ENST00000371488.3,ENST00000371489.5,ENST00000463743.5,ENST00000474161.1,ENST00000475358.1,ENST00000485212.1,ENST00000488645.1	26509	myoferlin		6.71667	0.00293294	0.162963
CTD-2020K17.1	ENSG00000267121	ENST00000585471.1,ENST00000586376.5,ENST00000590495.1,ENST00000590522.1,ENST00000591365.1	na	na		1.78034	0.00292872	0.162963
GAMT	ENSG00000130005	ENST00000252288.6,ENST00000447102.7,ENST00000591788.2	2593	guanidinoacetate N-methyltransferase		1.70085	0.00294309	0.163124
RAB17	ENSG00000124839	ENST00000264601.7,ENST00000392001.6,ENST00000409576.1,ENST00000409822.1,ENST00000411462.5,ENST00000414278.1,ENST00000416106.1,ENST00000430445.1,ENST00000466244.1,ENST00000477149.5,ENST00000487008.1	64284	RAB17, member RAS oncogene family		11.6763	0.00295486	0.163257
IGHV3-33	ENSG00000211955	ENST00000390615.2	na	immunoglobulin heavy variable 3-33		-14.735	0.00296	0.163257
SCRIB	ENSG00000180900	ENST00000320476.7,ENST00000356994.6,ENST00000377533.7,ENST00000525051.5,ENST00000526832.5,ENST00000531163.5,ENST00000531942.1,ENST00000546337.1	23513	scribbled planar cell polarity protein		1.22605	0.00301386	0.165821
ZNF91	ENSG00000167232	ENST00000300619.11,ENST00000397082.2,ENST00000593292.1,ENST00000593341.1,ENST00000593645.5,ENST00000595533.1,ENST00000595893.1,ENST00000596528.1,ENST00000596989.1,ENST00000597458.1,ENST00000599281.1,ENST00000599743.5	7644	zinc finger protein 91		-1.50974	0.0030656	0.168256
DPYSL3	ENSG00000113657	ENST00000343218.9,ENST00000398514.7,ENST00000504965.1,ENST00000507309.5,ENST00000508042.1,ENST00000512722.1,ENST00000519672.1,ENST00000520473.1,ENST00000523458.1	1809	dihydropyrimidinase-like 3		10.2968	0.00309306	0.169351
SOX13	ENSG00000143842	ENST00000272193.10,ENST00000367203.8,ENST00000367204.5,ENST00000480326.1,ENST00000525258.1,ENST00000525442.1,ENST00000528591.5,ENST00000530882.1,ENST00000534185.1,ENST00000618875.4	9580	SRY (sex determining region Y)-box 13		14.9987	0.00312089	0.170047
CUEDC1	ENSG00000180891	ENST00000360238.6,ENST00000407144.6,ENST00000577422.5,ENST00000577497.5,ENST00000577589.1,ENST00000577830.5,ENST00000577840.5,ENST00000578357.5,ENST00000581391.5,ENST00000581898.5,ENST00000582951.5,ENST00000584746.5,ENST00000585294.5	404093	CUE domain containing 1		2.61399	0.0031189	0.170047
FAM50A	ENSG00000071859	ENST00000158526.9,ENST00000393600.7,ENST00000464419.5,ENST00000478509.1,ENST00000481619.5,ENST00000490480.1,ENST00000494278.1	9130	family with sequence similarity 50, member A		1.35101	0.00313879	0.170332
RP6-65G23.5	ENSG00000275630	ENST00000622856.1	na	na		17.1833	0.00314126	0.170332
TSPAN15	ENSG00000099282	ENST00000373290.6,ENST00000452130.1,ENST00000459981.1,ENST00000470508.1,ENST00000475069.5,ENST00000478112.1,ENST00000486093.5,ENST00000490083.5	23555	tetraspanin 15		3.88102	0.00315101	0.17045
ZNF429	ENSG00000197013	ENST00000358491.8,ENST00000594022.1,ENST00000594385.1,ENST00000596126.1,ENST00000596237.5,ENST00000597078.5,ENST00000597556.1,ENST00000598747.1,ENST00000618549.1	353088	zinc finger protein 429		-1.6622	0.00315999	0.170526
TAOK3	ENSG00000135090	ENST00000392533.7,ENST00000419821.6,ENST00000535570.5,ENST00000536584.1,ENST00000536979.1,ENST00000537305.5,ENST00000537569.1,ENST00000537822.1,ENST00000537952.1,ENST00000538601.1,ENST00000539872.5,ENST00000540561.5,ENST00000541186.5,ENST00000541786.5,ENST00000541878.5,ENST00000542532.5,ENST00000542692.1,ENST00000542902.5,ENST00000543709.5	51347	TAO kinase 3		-1.25582	0.00319857	0.172195
ZBTB46	ENSG00000130584	ENST00000245663.8,ENST00000302995.2,ENST00000395104.5,ENST00000460757.1,ENST00000480766.1	140685	zinc finger and BTB domain containing 46		2.26199	0.00322094	0.172985
S100A10	ENSG00000197747	ENST00000368809.1,ENST00000368811.7,ENST00000478348.1,ENST00000478574.5	6281	S100 calcium binding protein A10		-2.4966	0.00324225	0.173715
URGCP	ENSG00000106608	ENST00000336086.10,ENST00000402306.7,ENST00000426198.5,ENST00000439702.5,ENST00000443736.5,ENST00000446958.1,ENST00000453200.5,ENST00000455877.5,ENST00000467410.1,ENST00000474376.1,ENST00000477768.1,ENST00000478747.5,ENST00000497914.5	55665	upregulator of cell proliferation		1.23227	0.00326243	0.173968
C6orf223	ENSG00000181577	ENST00000336600.5,ENST00000439969.2,ENST00000442114.6,ENST00000448947.2	221416	chromosome 6 open reading frame 223		1.86408	0.00325762	0.173968
DLG5	ENSG00000151208	ENST00000372391.6,ENST00000424842.5,ENST00000459739.5,ENST00000463362.5,ENST00000466198.2,ENST00000468332.6,ENST00000475613.6,ENST00000476354.2,ENST00000484525.1,ENST00000489547.1	9231	discs, large homolog 5 (Drosophila)		1.79324	0.00328911	0.174563
CD24	ENSG00000272398	ENST00000606017.1,ENST00000610952.1,ENST00000615659.1,ENST00000619133.4,ENST00000619869.1,ENST00000620405.1,ENST00000621311.1,ENST00000622315.1	100133941	CD24 molecule		-3.53466	0.00328384	0.174563
FOXP2	ENSG00000128573	ENST00000350908.8,ENST00000360232.8,ENST00000378237.7,ENST00000390668.3,ENST00000393489.7,ENST00000393491.7,ENST00000393494.6,ENST00000393495.7,ENST00000393498.6,ENST00000403559.8,ENST00000408937.7,ENST00000412402.5,ENST00000440349.5,ENST00000441290.6,ENST00000452963.6,ENST00000459666.5,ENST00000462331.5,ENST00000495516.1	93986	forkhead box P2		19.3992	0.00332476	0.17604
CASKIN1	ENSG00000167971	ENST00000343516.7,ENST00000562055.1,ENST00000564289.1	57524	CASK interacting protein 1		3.81465	0.00333993	0.176078
MAGEF1	ENSG00000177383	ENST00000317897.4	64110	melanoma antigen family F1		1.27837	0.00334894	0.176078
RP11-326I11.5	ENSG00000270426	ENST00000605082.1	na	na		4.89748	0.0033474	0.176078
ITK	ENSG00000113263	ENST00000422843.7,ENST00000517779.1,ENST00000519402.5,ENST00000519749.1,ENST00000519759.1,ENST00000520173.1,ENST00000520555.5,ENST00000521769.5,ENST00000522616.1,ENST00000523926.1	3702	IL2-inducible T-cell kinase		6.73581	0.00338437	0.177526
FAM160A2	ENSG00000051009	ENST00000265978.8,ENST00000449352.6,ENST00000524416.1,ENST00000529360.1,ENST00000532797.1	84067	family with sequence similarity 160, member A2		1.29401	0.00339945	0.177675
MICAL1	ENSG00000135596	ENST00000358577.7,ENST00000358807.7,ENST00000431946.1,ENST00000433205.1,ENST00000456101.6,ENST00000465904.1,ENST00000483856.1,ENST00000630715.2	64780	microtubule associated monooxygenase, calponin and LIM domain containing 1		1.27919	0.00340301	0.177675
GOLGA8A	ENSG00000175265	ENST00000359187.4,ENST00000432566.6,ENST00000473125.5,ENST00000565885.1,ENST00000569781.1	23015	golgin A8 family, member A		1.69094	0.00341274	0.177771
HOXC6	ENSG00000197757	ENST00000243108.4,ENST00000394331.3,ENST00000504315.1,ENST00000509328.1	3223	homeobox C6		5.55193	0.00342281	0.177883
TUBG2	ENSG00000037042	ENST00000251412.7,ENST00000588870.1,ENST00000590396.1	27175	tubulin, gamma 2		1.52092	0.0034608	0.179443
PLS1	ENSG00000120756	ENST00000337777.7,ENST00000457734.6,ENST00000460104.1,ENST00000461644.5,ENST00000464320.5,ENST00000475296.5,ENST00000476044.5,ENST00000483373.5,ENST00000483507.1,ENST00000495744.5,ENST00000497002.1,ENST00000497199.5	5357	plastin 1		2.118	0.00347119	0.179568
PCDHGA5	ENSG00000253485	ENST00000518069.1,ENST00000611914.1	56110	protocadherin gamma subfamily A, 5		17.8488	0.00351588	0.181463
PLAGL1	ENSG00000118495	ENST00000354765.6,ENST00000360537.6,ENST00000367571.3,ENST00000367572.3,ENST00000392307.2,ENST00000416623.5,ENST00000417959.4,ENST00000437412.5,ENST00000444202.5,ENST00000493898.1,ENST00000625622.2,ENST00000626022.2,ENST00000626294.2,ENST00000626373.2,ENST00000626462.2,ENST00000627449.2,ENST00000628069.2,ENST00000628630.2,ENST00000628651.2,ENST00000629195.2,ENST00000629890.2,ENST00000631184.1	5325	pleiomorphic adenoma gene-like 1		-1.56091	0.00353064	0.18164
SLCO2B1	ENSG00000137491	ENST00000289575.9,ENST00000341411.5,ENST00000428359.6,ENST00000454962.6,ENST00000525650.5,ENST00000525845.5,ENST00000526660.5,ENST00000526839.1,ENST00000527180.5,ENST00000528108.1,ENST00000530012.1,ENST00000530015.1,ENST00000530556.5,ENST00000531457.1,ENST00000531713.5,ENST00000531756.5,ENST00000532236.5,ENST00000534004.5,ENST00000534186.5	11309	solute carrier organic anion transporter family, member 2B1		-2.62001	0.00358389	0.18164
DUSP5	ENSG00000138166	ENST00000369583.3,ENST00000468749.1	1847	dual specificity phosphatase 5		1.54216	0.00356907	0.18164
TSPAN33	ENSG00000158457	ENST00000486685.2,ENST00000496963.1,ENST00000498745.1,ENST00000614309.1	340348	tetraspanin 33		1.32295	0.00355253	0.18164
RP9	ENSG00000164610	ENST00000297157.7,ENST00000448915.1,ENST00000474370.1,ENST00000492391.1	6100	retinitis pigmentosa 9 (autosomal dominant)		-1.32922	0.00353698	0.18164
WASHC1	ENSG00000181404	ENST00000442898.4	100287171	WAS protein family homolog 1		1.2923	0.00356124	0.18164
SMYD4	ENSG00000186532	ENST00000305513.11,ENST00000476292.1,ENST00000491788.1,ENST00000570368.5,ENST00000571854.5,ENST00000573937.5,ENST00000576633.1	114826	SET and MYND domain containing 4		-1.29398	0.0035764	0.18164
RP11-104H15.7	ENSG00000262880	ENST00000575310.1	na	na		-24.3194	0.00358124	0.18164
PTPRU	ENSG00000060656	ENST00000345512.7,ENST00000373779.7,ENST00000415600.6,ENST00000428026.6,ENST00000460170.2,ENST00000465525.6,ENST00000492954.1,ENST00000493601.5,ENST00000526080.1,ENST00000527027.1,ENST00000531385.1	10076	protein tyrosine phosphatase, receptor type, U		2.32128	0.00362752	0.183439
MAP3K12	ENSG00000139625	ENST00000267079.6,ENST00000547020.1,ENST00000547035.5,ENST00000547151.1,ENST00000547488.5,ENST00000547803.1,ENST00000548565.1,ENST00000548690.1,ENST00000551511.5,ENST00000551895.1,ENST00000552365.1	7786	mitogen-activated protein kinase kinase kinase 12		1.45861	0.00373177	0.188287
FGFR1	ENSG00000077782	ENST00000326324.10,ENST00000335922.9,ENST00000341462.8,ENST00000356207.9,ENST00000397090.4,ENST00000397091.9,ENST00000397103.5,ENST00000397108.8,ENST00000397113.6,ENST00000413133.6,ENST00000425967.7,ENST00000434187.5,ENST00000440174.1,ENST00000447712.6,ENST00000464163.1,ENST00000466021.5,ENST00000470826.5,ENST00000474970.1,ENST00000475621.1,ENST00000480571.1,ENST00000484370.5,ENST00000487647.5,EN…	2260	fibroblast growth factor receptor 1		2.27989	0.00374917	0.188695
IQCB1	ENSG00000173226	ENST00000310864.10,ENST00000349820.10,ENST00000393650.7,ENST00000460108.5,ENST00000462442.1,ENST00000471726.1,ENST00000498104.1	9657	IQ motif containing B1		1.28733	0.00375662	0.188695
WARS	ENSG00000140105	ENST00000344102.9,ENST00000355338.6,ENST00000358655.8,ENST00000392882.6,ENST00000553395.5,ENST00000553413.5,ENST00000553524.5,ENST00000553545.5,ENST00000553581.1,ENST00000553769.6,ENST00000553808.5,ENST00000553934.1,ENST00000554084.5,ENST00000554331.5,ENST00000554509.5,ENST00000554601.1,ENST00000554605.5,ENST00000554772.5,ENST00000554820.5,ENST00000554950.1,ENST00000555031.5,ENST00000555063.5,ENS…	7453	tryptophanyl-tRNA synthetase		1.4934	0.00377475	0.188763
ZNF503-AS2	ENSG00000237149	ENST00000425916.4,ENST00000466942.2,ENST00000484411.1,ENST00000486015.1,ENST00000491557.2,ENST00000527641.1	100131213	ZNF503 antisense RNA 2		3.43771	0.00377423	0.188763
FBXL8	ENSG00000135722	ENST00000258200.7,ENST00000517382.5,ENST00000518148.1,ENST00000518603.1,ENST00000519378.1,ENST00000519917.5,ENST00000519945.5,ENST00000521920.5,ENST00000523893.1	55336	F-box and leucine-rich repeat protein 8		1.8231	0.00382178	0.189887
TMEM163	ENSG00000152128	ENST00000281924.6,ENST00000467316.1,ENST00000476823.1	81615	transmembrane protein 163		-4.44638	0.00382763	0.189887
EIF4A2	ENSG00000156976	ENST00000323963.9,ENST00000425053.5,ENST00000426808.5,ENST00000429589.5,ENST00000440191.6,ENST00000441007.5,ENST00000443963.5,ENST00000445596.5,ENST00000461021.1,ENST00000465032.5,ENST00000465222.1,ENST00000465267.5,ENST00000465792.1,ENST00000466362.1,ENST00000467585.1,ENST00000468362.5,ENST00000475409.1,ENST00000475653.5,ENST00000485101.5,ENST00000486805.5,ENST00000491473.5,ENST00000492144.5,ENS…	1974	eukaryotic translation initiation factor 4A2		1.25901	0.00383038	0.189887
Telomerase-vert	ENSG00000277925	ENST00000363312.1	na	Vertebrate telomerase RNA		-17.7522	0.00383099	0.189887
NLGN4X	ENSG00000146938	ENST00000275857.10,ENST00000381092.1,ENST00000381093.6,ENST00000381095.7,ENST00000469740.1,ENST00000477079.1,ENST00000483337.1,ENST00000538097.5	57502	neuroligin 4, X-linked		5.5552	0.00384915	0.190368
SMAD7	ENSG00000101665	ENST00000262158.6,ENST00000545051.2,ENST00000585986.1,ENST00000586093.1,ENST00000587336.1,ENST00000588190.1,ENST00000589634.1,ENST00000591805.5	4092	SMAD family member 7		1.40903	0.00386576	0.190694
ARL4C	ENSG00000188042	ENST00000339728.5,ENST00000390645.2	10123	ADP-ribosylation factor-like 4C		-3.51728	0.00387646	0.190694
RP11-435I10.4	ENSG00000261832	ENST00000568224.4,ENST00000623866.1	1201	Battenin		-11.7444	0.00388116	0.190694
GHR	ENSG00000112964	ENST00000230882.8,ENST00000357703.6,ENST00000505006.1,ENST00000511135.5,ENST00000513625.1,ENST00000513671.5,ENST00000537449.5,ENST00000612382.4,ENST00000612626.4,ENST00000615111.4,ENST00000618088.4,ENST00000620156.4,ENST00000622294.2	2690	growth hormone receptor		18.3056	0.00394479	0.192826
DST	ENSG00000151914	ENST00000244364.10,ENST00000312431.10,ENST00000340834.8,ENST00000361203.7,ENST00000370754.9,ENST00000370765.10,ENST00000370788.6,ENST00000421834.6,ENST00000439203.5,ENST00000449297.6,ENST00000459869.2,ENST00000466429.5,ENST00000482156.5,ENST00000487754.2,ENST00000492944.1,ENST00000517840.1,ENST00000517937.1,ENST00000518398.1,ENST00000518464.5,ENST00000518828.1,ENST00000518935.5,ENST00000520144.1,…	667	dystonin		1.49992	0.00393389	0.192826
KRT1	ENSG00000167768	ENST00000252244.3,ENST00000548765.1	3848	keratin 1, type II		-21.3941	0.00395543	0.192826
ETV3L	ENSG00000253831	ENST00000454449.2	440695	ets variant 3-like		14.7536	0.00395884	0.192826
TRADD	ENSG00000102871	ENST00000345057.8,ENST00000486556.1,ENST00000563348.1,ENST00000566104.1,ENST00000566247.1	8717	TNFRSF1A-associated via death domain		1.32248	0.00399082	0.192838
SLC26A10	ENSG00000135502	ENST00000320442.8,ENST00000440686.5,ENST00000463802.1,ENST00000474359.6,ENST00000474791.5,ENST00000483647.1,ENST00000487816.5,ENST00000490243.5,ENST00000497297.1	65012	solute carrier family 26, member 10		28.0207	0.00400355	0.192838
STX11	ENSG00000135604	ENST00000367568.4	8676	syntaxin 11		1.35772	0.00400216	0.192838
CHRNA6	ENSG00000147434	ENST00000276410.6,ENST00000529467.1,ENST00000530869.1,ENST00000533810.5,ENST00000534622.5	8973	cholinergic receptor, nicotinic, alpha 6 (neuronal)		-2.29278	0.00398137	0.192838
ADAM9	ENSG00000168615	ENST00000379917.7,ENST00000463437.2,ENST00000466936.5,ENST00000468065.5,ENST00000481058.1,ENST00000481513.5,ENST00000481873.7,ENST00000484143.1,ENST00000487273.6	8754	ADAM metallopeptidase domain 9		-1.22496	0.00401464	0.192838
SLC8A1	ENSG00000183023	ENST00000332839.8,ENST00000402441.5,ENST00000403092.5,ENST00000405269.5,ENST00000405901.7,ENST00000406391.2,ENST00000406785.6,ENST00000407929.6,ENST00000408028.6,ENST00000417271.1,ENST00000448531.1,ENST00000455476.5	6546	solute carrier family 8 (sodium/calcium exchanger), member 1		9.77199	0.00401867	0.192838
C4orf48	ENSG00000243449	ENST00000409248.8,ENST00000409860.1	401115	chromosome 4 open reading frame 48		1.54042	0.00401907	0.192838
LZTS1	ENSG00000061337	ENST00000265801.6,ENST00000381569.5,ENST00000522290.5,ENST00000616228.1	11178	leucine zipper, putative tumor suppressor 1		68.818	0.00410241	0.195408
STK32C	ENSG00000165752	ENST00000298630.7,ENST00000368619.3,ENST00000368620.2,ENST00000368622.5,ENST00000456004.1,ENST00000462160.5	282974	serine/threonine kinase 32C		-1.75712	0.00408147	0.195408
TPRG1	ENSG00000188001	ENST00000345063.7,ENST00000412373.5,ENST00000425670.1,ENST00000433971.5,ENST00000456832.1,ENST00000460613.5,ENST00000464152.1,ENST00000473790.1,ENST00000479720.5,ENST00000481307.1,ENST00000485836.5,ENST00000488841.6,ENST00000493725.1,ENST00000496671.1,ENST00000497628.1	285386	tumor protein p63 regulated 1		3.44292	0.00410736	0.195408
NBPF19	ENSG00000271383	ENST00000369227.7,ENST00000426482.3,ENST00000578189.1,ENST00000611931.4,ENST00000612881.4,ENST00000621744.4	101060226	neuroblastoma breakpoint family, member 19		1.96032	0.00409762	0.195408
WDR59	ENSG00000103091	ENST00000262144.10,ENST00000536050.5,ENST00000561717.1,ENST00000562331.5,ENST00000562371.5,ENST00000562539.1,ENST00000562854.1,ENST00000563111.2,ENST00000563381.5,ENST00000563797.5,ENST00000564859.1,ENST00000566924.1,ENST00000567018.5,ENST00000568323.5,ENST00000568462.5,ENST00000569183.1,ENST00000569229.5,ENST00000569421.2,ENST00000569549.5,ENST00000569788.5,ENST00000569968.1,ENST00000570070.1,EN…	79726	WD repeat domain 59		1.19249	0.00412032	0.195611
TDRD1	ENSG00000095627	ENST00000251864.6,ENST00000369280.1,ENST00000369282.5	56165	tudor domain containing 1		-30.009	0.00415098	0.196262
PKP4	ENSG00000144283	ENST00000389757.7,ENST00000389759.7,ENST00000411900.5,ENST00000421462.5,ENST00000426248.7,ENST00000452162.5,ENST00000457109.5,ENST00000462335.1,ENST00000479398.5,ENST00000480171.7,ENST00000481115.2,ENST00000483881.1,ENST00000486254.3,ENST00000492496.1,ENST00000494945.1,ENST00000495123.5,ENST00000628904.2,ENST00000629219.1	8502	plakophilin 4		-1.30861	0.00415147	0.196262
RNF19B	ENSG00000116514	ENST00000235150.4,ENST00000356990.9,ENST00000373456.11	127544	ring finger protein 19B		1.43463	0.00424477	0.198902
PODXL	ENSG00000128567	ENST00000322985.9,ENST00000378555.7,ENST00000446198.5,ENST00000465001.1,ENST00000482581.1,ENST00000484346.1,ENST00000487965.1,ENST00000490761.5	5420	podocalyxin-like		-2.06014	0.00425549	0.198902
42988	ENSG00000186522	ENST00000356688.8,ENST00000397712.6,ENST00000397714.6,ENST00000411469.1,ENST00000415095.5,ENST00000423520.5,ENST00000425498.1,ENST00000437928.5,ENST00000442746.1,ENST00000461295.1,ENST00000468616.5,ENST00000483047.5,ENST00000486678.6,ENST00000493445.5	151011	septin 10		3.25207	0.00422306	0.198902
RAB42	ENSG00000188060	ENST00000373826.3,ENST00000465518.1	115273	RAB42, member RAS oncogene family		-1.94439	0.00424971	0.198902
AKT1S1	ENSG00000204673	ENST00000344175.9,ENST00000391830.1,ENST00000391831.5,ENST00000391832.7,ENST00000391833.5,ENST00000391834.6,ENST00000391835.1,ENST00000482622.1,ENST00000599525.1	84335	AKT1 substrate 1 (proline-rich)		1.28118	0.00426474	0.198902
CKLF	ENSG00000217555	ENST00000264001.8,ENST00000345436.8,ENST00000351137.8,ENST00000362093.4,ENST00000417030.2,ENST00000526149.1,ENST00000534692.1,ENST00000563092.1	51192	chemokine-like factor		1.80997	0.00426919	0.198902
ZNF486	ENSG00000256229	ENST00000335117.8,ENST00000597083.5	90649	zinc finger protein 486		-2.59187	0.00424085	0.198902
MAP3K20	ENSG00000091436	ENST00000338983.7,ENST00000375213.7,ENST00000409176.6,ENST00000422149.1,ENST00000468408.5,ENST00000476618.5,ENST00000480606.1,ENST00000539448.5	51776	Mitogen-activated protein kinase kinase kinase MLT		-1.39948	0.00430764	0.199045
HOXC5	ENSG00000172789	ENST00000312492.2	3222	homeobox C5		11.4702	0.00430171	0.199045
TCAIM	ENSG00000179152	ENST00000342649.8,ENST00000383746.7,ENST00000396078.7,ENST00000412611.6,ENST00000417237.5,ENST00000417768.1,ENST00000431657.5,ENST00000444602.1,ENST00000462230.5,ENST00000462612.1,ENST00000469246.1,ENST00000494638.5	285343	T cell activation inhibitor, mitochondrial		1.31572	0.00429446	0.199045
KRTDAP	ENSG00000188508	ENST00000338897.3,ENST00000479340.1,ENST00000484218.6	388533	keratinocyte differentiation-associated protein		-38.7555	0.00429627	0.199045
NRXN2	ENSG00000110076	ENST00000265459.10,ENST00000301894.6,ENST00000377551.5,ENST00000377559.7,ENST00000409571.5,ENST00000417749.5,ENST00000423049.1,ENST00000437746.1,ENST00000442300.5,ENST00000464307.5,ENST00000466324.1,ENST00000467055.5,ENST00000475737.1,ENST00000486057.1,ENST00000487484.1,ENST00000496291.1	9379	neurexin 2		5.65304	0.00432481	0.199234
HPCAL4	ENSG00000116983	ENST00000372844.7,ENST00000612703.3,ENST00000617690.2	51440	hippocalcin like 4		7.43758	0.0043383	0.199234
SLF1	ENSG00000133302	ENST00000265140.9,ENST00000450932.2,ENST00000466957.1,ENST00000475916.1,ENST00000493934.1,ENST00000504099.5,ENST00000508130.5,ENST00000508383.1	84250	SMC5-SMC6 complex localization factor 1		-1.43539	0.00433501	0.199234
WDFY3	ENSG00000163625	ENST00000295888.8,ENST00000425179.2,ENST00000426414.6,ENST00000502713.1,ENST00000504839.1,ENST00000504990.1,ENST00000505923.5,ENST00000509172.1,ENST00000509825.1,ENST00000512267.1,ENST00000514071.1,ENST00000514711.1	23001	WD repeat and FYVE domain containing 3		2.84347	0.00436617	0.200106
SPTLC2	ENSG00000100596	ENST00000216484.6,ENST00000554365.1,ENST00000554901.1,ENST00000556264.1,ENST00000556607.1,ENST00000557566.1	9517	serine palmitoyltransferase, long chain base subunit 2		-1.43471	0.00438773	0.200109
CNTRL	ENSG00000119397	ENST00000238341.9,ENST00000373844.1,ENST00000373845.6,ENST00000373847.5,ENST00000373850.5,ENST00000373851.6,ENST00000373855.5,ENST00000373865.6,ENST00000431571.5,ENST00000468952.5,ENST00000491018.1,ENST00000613863.4	11064	centriolin		-1.2837	0.00437564	0.200109
PPP1R1C	ENSG00000150722	ENST00000280295.7,ENST00000409137.7,ENST00000409702.1,ENST00000461410.1,ENST00000464264.6,ENST00000465612.5,ENST00000475249.5,ENST00000479855.1,ENST00000486067.5,ENST00000490645.5,ENST00000494189.1,ENST00000495820.5	151242	protein phosphatase 1, regulatory (inhibitor) subunit 1C		26.5954	0.00439293	0.200109
AC108142.1	ENSG00000177822	ENST00000315302.6,ENST00000505537.1,ENST00000505873.1,ENST00000507869.5,ENST00000508968.1,ENST00000509012.5,ENST00000511052.1,ENST00000513752.5	na	na		14.3406	0.00440765	0.200375
NCR2	ENSG00000096264	ENST00000373083.8,ENST00000373086.3,ENST00000373089.9	9436	natural cytotoxicity triggering receptor 2		4.8561	0.00445296	0.201852
IGKV1-27	ENSG00000244575	ENST00000498435.1	na	immunoglobulin kappa variable 1-27		-10.3766	0.00445809	0.201852
ARHGEF6	ENSG00000129675	ENST00000250617.6,ENST00000370620.5,ENST00000370622.5	9459	Rac/Cdc42 guanine nucleotide exchange factor (GEF) 6		-1.28061	0.00447557	0.202237
CDC45	ENSG00000093009	ENST00000263201.5,ENST00000404724.7,ENST00000407835.5,ENST00000428937.1,ENST00000437685.6,ENST00000438587.5,ENST00000455750.5,ENST00000471470.1,ENST00000483431.5,ENST00000487669.5,ENST00000491520.5,ENST00000493724.1	8318	cell division cycle 45		-1.28948	0.00454197	0.203669
SERPINE1	ENSG00000106366	ENST00000223095.4	5054	serpin peptidase inhibitor, clade E (nexin, plasminogen activator inhibitor type 1), member 1		-2.75304	0.00454349	0.203669
AC003092.1	ENSG00000236453	ENST00000415536.5,ENST00000438538.1	na	na		16.5748	0.00451849	0.203669
SELENOP	ENSG00000250722	ENST00000505309.1,ENST00000506078.5,ENST00000506577.5,ENST00000507920.5,ENST00000508937.1,ENST00000509276.5,ENST00000510650.5,ENST00000510965.1,ENST00000511224.5,ENST00000512980.5,ENST00000513303.5,ENST00000514218.5,ENST00000514403.1,ENST00000514985.5,ENST00000515626.5	6414	selenoprotein P, plasma, 1		4.38258	0.00453919	0.203669
ST6GALNAC5	ENSG00000117069	ENST00000318803.6,ENST00000477717.5,ENST00000480428.1,ENST00000488940.1,ENST00000496845.1	81849	ST6 (alpha-N-acetyl-neuraminyl-2,3-beta-galactosyl-1,3)-N-acetylgalactosaminide alpha-2,6-sialyltransferase 5		26.7506	0.00457268	0.204571
CDC14B	ENSG00000081377	ENST00000375240.7,ENST00000375241.5,ENST00000375242.7,ENST00000412285.6,ENST00000415608.1,ENST00000452280.5,ENST00000463547.5,ENST00000463569.5,ENST00000474602.5,ENST00000480920.5,ENST00000481149.1,ENST00000484948.1,ENST00000496750.5	8555	cell division cycle 14B		4.65994	0.00463347	0.206847
LINC00174	ENSG00000179406	ENST00000416366.1,ENST00000416572.1,ENST00000421767.1,ENST00000438894.1	285908	long intergenic non-protein coding RNA 174		1.69749	0.00464195	0.206847
NUP205	ENSG00000155561	ENST00000285968.10,ENST00000461255.5,ENST00000462316.5,ENST00000463247.1,ENST00000472132.5,ENST00000477620.5,ENST00000489493.1,ENST00000490439.1,ENST00000491089.1,ENST00000607647.5	23165	nucleoporin 205kDa		-1.20688	0.00467455	0.207517
C4B	ENSG00000224389	ENST00000425700.3,ENST00000435363.6,ENST00000461632.1,ENST00000463249.5,ENST00000468237.5,ENST00000468936.5,ENST00000473957.2,ENST00000474912.1,ENST00000478388.1,ENST00000478438.5,ENST00000485263.5,ENST00000485543.1,ENST00000486992.5,ENST00000490071.1,ENST00000496065.1,ENST00000496560.1	721	complement component 4B (Chido blood group)		3.12408	0.00468352	0.207517
LY6G5B	ENSG00000240053	ENST00000375864.4,ENST00000409525.1,ENST00000471088.1	58496	lymphocyte antigen 6 complex, locus G5B		1.78931	0.00468466	0.207517
INTS7	ENSG00000143493	ENST00000366992.7,ENST00000366993.7,ENST00000366994.7,ENST00000440600.6,ENST00000460867.1,ENST00000461212.5,ENST00000462910.1,ENST00000469606.5,ENST00000475798.5,ENST00000612340.1,ENST00000619805.1	25896	integrator complex subunit 7		-1.2095	0.00470445	0.207985
LINC02363	ENSG00000180712	ENST00000317596.3,ENST00000511465.1	na	na		2.23979	0.00473097	0.208747
LRRC31	ENSG00000114248	ENST00000264676.9,ENST00000316428.9,ENST00000397805.2,ENST00000523069.1	79782	leucine rich repeat containing 31		-5.91244	0.00478011	0.209682
KCTD12	ENSG00000178695	ENST00000377474.3	115207	potassium channel tetramerization domain containing 12		-1.47896	0.00477595	0.209682
CH507-24F1.2	ENSG00000275496	ENST00000617746.4,ENST00000619488.1,ENST00000621924.4,ENST00000623405.3,ENST00000623506.1,ENST00000623575.3,ENST00000624446.1	na	na		2.47855	0.00477713	0.209682
APBB1IP	ENSG00000077420	ENST00000356785.4,ENST00000376236.8,ENST00000493857.1	54518	amyloid beta (A4) precursor protein-binding, family B, member 1 interacting protein		-1.27225	0.00484394	0.211894
PCDHGB1	ENSG00000254221	ENST00000523390.1,ENST00000611598.1	56104	protocadherin gamma subfamily B, 1		19.9305	0.00484938	0.211894
LINC-ROR	ENSG00000258609	ENST00000553704.2	100885779	long intergenic non-protein coding RNA, regulator of reprogramming		15.7672	0.00488468	0.213023
RAP1GAP2	ENSG00000132359	ENST00000254695.12,ENST00000366401.8,ENST00000540393.6,ENST00000542807.1,ENST00000571555.1,ENST00000574515.1,ENST00000574709.1,ENST00000575979.1	23108	RAP1 GTPase activating protein 2		-2.49832	0.0049125	0.213392
IGFBPL1	ENSG00000137142	ENST00000377694.1	347252	insulin-like growth factor binding protein-like 1		6.12142	0.00490905	0.213392
PLK4	ENSG00000142731	ENST00000270861.9,ENST00000503914.1,ENST00000507249.5,ENST00000507454.1,ENST00000508113.1,ENST00000510192.1,ENST00000510605.1,ENST00000511942.5,ENST00000513090.5,ENST00000514379.5,ENST00000515069.5	10733	polo-like kinase 4		-1.27824	0.00492158	0.213392
CSE1L	ENSG00000124207	ENST00000262982.2,ENST00000396192.7,ENST00000469700.1	1434	CSE1 chromosome segregation 1-like (yeast)		-1.21925	0.0050312	0.217725
KCNK1	ENSG00000135750	ENST00000366620.5,ENST00000366621.7,ENST00000446915.1,ENST00000472190.5,ENST00000472869.1,ENST00000487728.1	3775	potassium channel, two pore domain subfamily K, member 1		1.80621	0.00505648	0.218399
BST1	ENSG00000109743	ENST00000265016.8,ENST00000382346.7,ENST00000505785.5,ENST00000514445.5,ENST00000514989.1	683	bone marrow stromal cell antigen 1		-10.5608	0.00509541	0.219659
SLC25A22	ENSG00000177542	ENST00000320230.9,ENST00000456706.6,ENST00000481290.5,ENST00000524891.5,ENST00000525010.5,ENST00000525644.3,ENST00000526152.5,ENST00000527127.5,ENST00000527723.5,ENST00000527734.5,ENST00000528606.5,ENST00000528936.5,ENST00000529066.5,ENST00000529351.5,ENST00000530360.2,ENST00000531214.5,ENST00000531437.5,ENST00000531514.5,ENST00000531534.5,ENST00000532361.5,ENST00000532459.5,ENST00000532484.5,ENS…	79751	solute carrier family 25 (mitochondrial carrier: glutamate), member 22		1.27398	0.00513768	0.221058
ST3GAL5	ENSG00000115525	ENST00000306262.9,ENST00000377332.7,ENST00000393805.5,ENST00000393808.7,ENST00000433665.5,ENST00000455892.1,ENST00000461199.5,ENST00000461206.1,ENST00000461892.5,ENST00000473122.5,ENST00000484728.5,ENST00000487896.1,ENST00000490946.1	8869	ST3 beta-galactoside alpha-2,3-sialyltransferase 5		1.93073	0.00516462	0.22137
IGLC1	ENSG00000211675	ENST00000390321.2	na	immunoglobulin lambda constant 1 (Mcg marker)		-9.9408	0.00516186	0.22137
HSF4	ENSG00000102878	ENST00000264009.12,ENST00000434833.6,ENST00000517680.5,ENST00000517685.5,ENST00000517729.5,ENST00000517750.5,ENST00000517867.1,ENST00000519105.5,ENST00000519224.5,ENST00000519601.5,ENST00000520247.1,ENST00000520304.5,ENST00000520528.1,ENST00000520833.5,ENST00000521314.5,ENST00000521374.5,ENST00000521624.5,ENST00000521916.1,ENST00000522023.1,ENST00000522027.5,ENST00000522295.5,ENST00000522459.5,EN…	3299	heat shock transcription factor 4		2.26971	0.0051775	0.221501
PRKCA	ENSG00000154229	ENST00000284384.6,ENST00000413366.7,ENST00000578063.5,ENST00000583361.1,ENST00000583775.1	5578	protein kinase C, alpha		5.12399	0.00518964	0.221515
GRIN2A	ENSG00000183454	ENST00000330684.3,ENST00000396573.6,ENST00000396575.6,ENST00000461292.3,ENST00000463531.1,ENST00000535259.5,ENST00000562109.5,ENST00000566665.1,ENST00000566670.2,ENST00000566683.1,ENST00000568247.2	2903	glutamate receptor, ionotropic, N-methyl D-aspartate 2A		4.61301	0.00523691	0.221515
C12orf74	ENSG00000214215	ENST00000397833.3,ENST00000544406.2	338809	chromosome 12 open reading frame 74		-2.04861	0.00522689	0.221515
NPEPL1	ENSG00000215440	ENST00000356091.10,ENST00000525068.1,ENST00000525817.5,ENST00000525967.5,ENST00000527081.1,ENST00000527587.5,ENST00000529976.5,ENST00000532531.1,ENST00000533788.1	79716	aminopeptidase-like 1		1.37857	0.00523169	0.221515
C12orf77	ENSG00000226397	ENST00000434912.3,ENST00000549262.5,ENST00000623395.3	na	chromosome 12 open reading frame 77		2.38891	0.00521612	0.221515
CTD-2410N18.3	ENSG00000270177	ENST00000602919.1	na	na		4.74784	0.0052286	0.221515
MAPK13	ENSG00000156711	ENST00000211287.8,ENST00000373759.1,ENST00000373766.9,ENST00000476951.5,ENST00000490334.1	5603	mitogen-activated protein kinase 13		2.51063	0.00526457	0.222268
NRXN3	ENSG00000021645	ENST00000281127.11,ENST00000335750.6,ENST00000428277.6,ENST00000553363.5,ENST00000553631.1,ENST00000553803.5,ENST00000554719.5,ENST00000554738.5,ENST00000555073.5,ENST00000555387.1,ENST00000556003.1,ENST00000556088.1,ENST00000556496.2,ENST00000557081.1,ENST00000557594.5	9369	neurexin 3		3.98848	0.00535391	0.225616
LACTB	ENSG00000103642	ENST00000261893.8,ENST00000413507.3,ENST00000557972.1,ENST00000559782.1	114294	lactamase, beta		1.39934	0.00539143	0.226286
MYBPH	ENSG00000133055	ENST00000255416.8,ENST00000621380.1	4608	myosin binding protein H		3.86573	0.00541508	0.226286
TTLL7	ENSG00000137941	ENST00000260505.12,ENST00000464289.1,ENST00000467670.1,ENST00000472688.5,ENST00000472937.1,ENST00000474702.1,ENST00000474957.5,ENST00000477524.5,ENST00000480174.5,ENST00000480533.1,ENST00000482783.1,ENST00000485638.5,ENST00000488014.5,ENST00000610996.1	79739	tubulin tyrosine ligase-like family member 7		5.78646	0.00540483	0.226286
MT-CO3	ENSG00000198938	ENST00000362079.2	4514	mitochondrially encoded cytochrome c oxidase III		1.31285	0.00542009	0.226286
HIST1H3B	ENSG00000274267	ENST00000621411.1	8358	histone cluster 1, H3b		-6.80892	0.00541398	0.226286
COLEC10	ENSG00000184374	ENST00000332843.2,ENST00000521788.1	10584	collectin sub-family member 10 (C-type lectin)		17.6461	0.00546698	0.227493
CDCA2	ENSG00000184661	ENST00000330560.7,ENST00000380665.3,ENST00000518225.5,ENST00000521098.2,ENST00000523454.5	157313	cell division cycle associated 2		-1.23598	0.0054692	0.227493
DGAT2	ENSG00000062282	ENST00000228027.11,ENST00000376262.7,ENST00000603276.5,ENST00000603363.5,ENST00000603865.1,ENST00000604733.5,ENST00000604935.5,ENST00000605099.1,ENST00000605608.1	84649	diacylglycerol O-acyltransferase 2		1.59524	0.00549946	0.227909
KRT6A	ENSG00000205420	ENST00000330722.6,ENST00000548735.1,ENST00000549600.1,ENST00000549754.1,ENST00000549898.5	3853	keratin 6A, type II		-65.867	0.005497	0.227909
FERMT1	ENSG00000101311	ENST00000217289.8,ENST00000378844.1,ENST00000478194.1,ENST00000536936.1	55612	fermitin family member 1		5.24599	0.00555067	0.228767
PLXNA3	ENSG00000130827	ENST00000369682.4,ENST00000467463.1,ENST00000478236.1,ENST00000480645.1,ENST00000482598.1,ENST00000491066.1,ENST00000493546.1,ENST00000495040.1,ENST00000497802.1	55558	plexin A3		1.46178	0.00554005	0.228767
LILRA2	ENSG00000239998	ENST00000251376.7,ENST00000251377.7,ENST00000391737.3,ENST00000391738.7,ENST00000439534.5,ENST00000472992.1,ENST00000495786.1,ENST00000629481.1	11027	leukocyte immunoglobulin-like receptor, subfamily A (with TM domain), member 2		-2.21829	0.00554898	0.228767
HNRNPR	ENSG00000125944	ENST00000302271.10,ENST00000374612.5,ENST00000374616.7,ENST00000427764.3,ENST00000463552.5,ENST00000464516.1,ENST00000470941.5,ENST00000476451.1,ENST00000476660.1,ENST00000478691.5,ENST00000490652.1,ENST00000606561.5	10236	heterogeneous nuclear ribonucleoprotein R		-1.202	0.00556263	0.228841
RP11-229P13.27	ENSG00000279073	ENST00000622933.1,ENST00000625047.3	na	Uncharacterized protein		3.20212	0.00560472	0.230152
AGER	ENSG00000204305	ENST00000375055.6,ENST00000375056.6,ENST00000375065.6,ENST00000375067.7,ENST00000375069.7,ENST00000375070.7,ENST00000375076.8,ENST00000438221.6,ENST00000450110.5,ENST00000469940.5,ENST00000473619.5,ENST00000484849.5,ENST00000488669.5,ENST00000538695.2,ENST00000620802.4	177	advanced glycosylation end product-specific receptor		1.76493	0.00566175	0.23207
LINC01535	ENSG00000226686	ENST00000438770.6,ENST00000587477.2,ENST00000588904.1,ENST00000591116.5,ENST00000592100.1,ENST00000592712.5	101927667	long intergenic non-protein coding RNA 1535		-22.1681	0.00570272	0.233324
ZSWIM8	ENSG00000214655	ENST00000398706.6,ENST00000412198.5,ENST00000425051.5,ENST00000431225.5,ENST00000433366.6,ENST00000446546.2,ENST00000451629.2,ENST00000466354.1,ENST00000466568.1,ENST00000487278.1,ENST00000489234.1,ENST00000492395.5,ENST00000603114.5,ENST00000603187.5,ENST00000603195.5,ENST00000603309.1,ENST00000603409.5,ENST00000603840.5,ENST00000604165.1,ENST00000604524.5,ENST00000604729.5,ENST00000604754.1,ENS…	23053	zinc finger, SWIM-type containing 8		1.3247	0.00573085	0.234049
POF1B	ENSG00000124429	ENST00000262753.8,ENST00000373145.3	79983	premature ovarian failure, 1B		4.3768	0.00576068	0.234417
RAB3C	ENSG00000152932	ENST00000282878.5,ENST00000381158.3,ENST00000507977.1,ENST00000513316.1	115827	RAB3C, member RAS oncogene family		9.36909	0.00575084	0.234417
RNF180	ENSG00000164197	ENST00000296615.10,ENST00000389100.8,ENST00000504296.1	285671	ring finger protein 180		4.36386	0.00579941	0.235222
SIX3-AS1	ENSG00000236502	ENST00000419364.1,ENST00000456467.1	100506108	SIX3 antisense RNA 1		5.41725	0.00580136	0.235222
EVC	ENSG00000072840	ENST00000264956.10,ENST00000506240.1,ENST00000509451.1,ENST00000514919.1,ENST00000515113.1	2121	Ellis van Creveld protein		3.60981	0.00584545	0.236158
ABHD16A	ENSG00000204427	ENST00000395952.7,ENST00000440843.2,ENST00000468037.1,ENST00000468205.5,ENST00000471644.5,ENST00000474007.5,ENST00000475742.5,ENST00000477016.5,ENST00000477462.5,ENST00000482224.5,ENST00000490209.5,ENST00000492084.5,ENST00000492899.1,ENST00000495769.5,ENST00000496579.5,ENST00000498420.5	7920	abhydrolase domain containing 16A		1.30534	0.00584232	0.236158
DLGAP1	ENSG00000170579	ENST00000315677.7,ENST00000400145.6,ENST00000400147.6,ENST00000400149.7,ENST00000400150.7,ENST00000400155.5,ENST00000478161.5,ENST00000484845.1,ENST00000485480.5,ENST00000486430.1,ENST00000498188.5,ENST00000515196.6,ENST00000534970.5,ENST00000539435.5,ENST00000577430.1,ENST00000578250.6,ENST00000579652.1,ENST00000581527.5,ENST00000581550.5,ENST00000581699.5,ENST00000582051.1,ENST00000584874.5	9229	discs, large (Drosophila) homolog-associated protein 1		3.05818	0.00585883	0.236275
ZFAT	ENSG00000066827	ENST00000377838.7,ENST00000429442.6,ENST00000517307.5,ENST00000518191.1,ENST00000518408.5,ENST00000519827.1,ENST00000520214.5,ENST00000520356.5,ENST00000520727.5,ENST00000521673.5,ENST00000522257.5,ENST00000522723.1,ENST00000522974.5,ENST00000523040.1,ENST00000523243.5,ENST00000523399.5,ENST00000523924.5	57623	zinc finger and AT hook domain containing		1.44024	0.00590584	0.237744
MT-ND5	ENSG00000198786	ENST00000361567.2	4540	mitochondrially encoded NADH dehydrogenase 5		1.46573	0.00594221	0.238781
HGF	ENSG00000019991	ENST00000222390.9,ENST00000354224.10,ENST00000412881.5,ENST00000421558.1,ENST00000423064.6,ENST00000444829.6,ENST00000453018.1,ENST00000453411.5,ENST00000457544.6,ENST00000465234.1	3082	hepatocyte growth factor (hepapoietin A; scatter factor)		14.6027	0.00598233	0.239965
BCAS1	ENSG00000064787	ENST00000371435.6,ENST00000371440.7,ENST00000395961.7,ENST00000422805.1,ENST00000448484.5	8537	breast carcinoma amplified sequence 1		2.71256	0.00603544	0.240106
KIF16B	ENSG00000089177	ENST00000354981.6,ENST00000355755.7,ENST00000408042.5,ENST00000450176.1	55614	kinesin family member 16B		-1.81644	0.00603582	0.240106
NAV1	ENSG00000134369	ENST00000367295.5,ENST00000367296.8,ENST00000367302.5,ENST00000430015.5,ENST00000438083.1,ENST00000469130.5,ENST00000477118.2,ENST00000490213.5,ENST00000491403.1,ENST00000593583.1	89796	neuron navigator 1		2.45795	0.00602332	0.240106
ZCCHC2	ENSG00000141664	ENST00000269499.9,ENST00000585873.5,ENST00000585949.1,ENST00000586834.1,ENST00000587612.1,ENST00000588676.1,ENST00000590840.1,ENST00000591145.1,ENST00000591435.5,ENST00000591632.5,ENST00000621048.4	54877	zinc finger, CCHC domain containing 2		-1.29245	0.00604108	0.240106
SIX5	ENSG00000177045	ENST00000317578.6,ENST00000560160.1,ENST00000560168.1,ENST00000622857.1	147912	SIX homeobox 5		1.44614	0.00604986	0.240106
C1orf132	ENSG00000203709	ENST00000487977.1,ENST00000608023.5	na	chromosome 1 open reading frame 132		2.4746	0.00601897	0.240106
PIMREG	ENSG00000129195	ENST00000250056.12,ENST00000570337.6,ENST00000571373.5,ENST00000571572.2,ENST00000572447.5,ENST00000572595.6,ENST00000573385.1,ENST00000573557.5,ENST00000576056.5	54478	family with sequence similarity 64, member A		-1.66583	0.00606849	0.240421
ANLN	ENSG00000011426	ENST00000265748.6,ENST00000396068.6,ENST00000418118.1,ENST00000424865.1,ENST00000428612.5,ENST00000429082.1,ENST00000441696.5,ENST00000446635.5,ENST00000452877.5,ENST00000457743.1,ENST00000460598.1,ENST00000491782.1,ENST00000495714.1	54443	anillin actin binding protein		-1.28543	0.00608688	0.240726
SLC16A10	ENSG00000112394	ENST00000368850.4,ENST00000368851.9,ENST00000419619.2,ENST00000439288.5,ENST00000465319.1,ENST00000612036.4	117247	solute carrier family 16 (aromatic amino acid transporter), member 10		1.98871	0.00612326	0.241317
PRDX2	ENSG00000167815	ENST00000301522.2,ENST00000334482.9,ENST00000466174.5,ENST00000477555.1,ENST00000478908.1,ENST00000498785.1	7001	peroxiredoxin 2		1.33666	0.00611931	0.241317
VASH2	ENSG00000143494	ENST00000271776.4,ENST00000366964.7,ENST00000366965.6,ENST00000366966.6,ENST00000366967.6,ENST00000366968.8,ENST00000366969.2,ENST00000481097.1,ENST00000490792.1,ENST00000493155.1,ENST00000517399.2,ENST00000519906.1	79805	vasohibin 2		1.75531	0.0061709	0.242769
RP11-16K12.1	ENSG00000177699	ENST00000316148.4	na	na		2.50476	0.00619059	0.243119
APBB3	ENSG00000113108	ENST00000354402.9,ENST00000356738.6,ENST00000357560.8,ENST00000358580.9,ENST00000412920.7,ENST00000467078.5,ENST00000503850.1,ENST00000503979.1,ENST00000504872.5,ENST00000505617.5,ENST00000506165.1,ENST00000506289.5,ENST00000506958.5,ENST00000507279.5,ENST00000509914.5,ENST00000510241.5,ENST00000510304.2,ENST00000511201.2,ENST00000511459.1,ENST00000511463.1,ENST00000511896.5,ENST00000513507.5,ENS…	10307	amyloid beta (A4) precursor protein-binding, family B, member 3		1.43584	0.00624143	0.244688
OTUD1	ENSG00000165312	ENST00000376495.4	220213	OTU deubiquitinase 1		-1.60923	0.00627786	0.245688
MAB21L1	ENSG00000180660	ENST00000379919.5	4081	mab-21-like 1 (C. elegans)		19.3455	0.00629276	0.245844
ARHGAP11B	ENSG00000187951	ENST00000428041.2,ENST00000562954.1,ENST00000563110.5,ENST00000564902.5,ENST00000566362.1,ENST00000566548.5,ENST00000567449.5,ENST00000568574.1,ENST00000602616.6,ENST00000622744.4	10028863789839	Rho GTPase activating protein 11B		-1.22905	0.00632913	0.246836
FKBP9	ENSG00000122642	ENST00000242209.8,ENST00000418354.5,ENST00000463443.1,ENST00000464334.1,ENST00000468510.5,ENST00000469202.5,ENST00000471066.1,ENST00000472007.5,ENST00000475220.1,ENST00000485309.1,ENST00000489038.5,ENST00000490776.3,ENST00000494374.5,ENST00000538336.5	11328	FK506 binding protein 9, 63 kDa		-1.90862	0.0063681	0.247926
PGRMC1	ENSG00000101856	ENST00000217971.7,ENST00000535419.2	10857	progesterone receptor membrane component 1		-1.27996	0.00638907	0.248185
CD48	ENSG00000117091	ENST00000368045.3,ENST00000368046.7,ENST00000613788.1	962	CD48 molecule		1.33956	0.0063968	0.248185
MVP	ENSG00000013364	ENST00000357402.9,ENST00000395353.5,ENST00000562463.5,ENST00000563096.1,ENST00000563123.1,ENST00000563558.5,ENST00000563915.5,ENST00000565164.1,ENST00000565830.5,ENST00000566066.5,ENST00000566252.1,ENST00000566554.1,ENST00000566859.5,ENST00000568068.1,ENST00000569612.1,ENST00000569887.1,ENST00000570061.1,ENST00000570234.5,ENST00000629059.1	9961	major vault protein		1.37454	0.00649217	0.251451
MAP3K10	ENSG00000130758	ENST00000253055.7,ENST00000593502.5,ENST00000593906.1,ENST00000594569.1,ENST00000594791.1,ENST00000594951.1,ENST00000597986.5,ENST00000601702.1	4294	mitogen-activated protein kinase kinase kinase 10		1.51085	0.00650727	0.251603
SDSL	ENSG00000139410	ENST00000345635.8,ENST00000403593.8,ENST00000546672.1,ENST00000547802.1,ENST00000551760.1,ENST00000553248.5	113675	serine dehydratase-like		1.87962	0.00653111	0.252092
FRMD6	ENSG00000139926	ENST00000344768.9,ENST00000356218.8,ENST00000395718.6,ENST00000553556.2,ENST00000554167.5,ENST00000554495.5,ENST00000554745.1,ENST00000554778.1,ENST00000555197.1,ENST00000555703.4,ENST00000555936.5,ENST00000555952.5,ENST00000556137.5,ENST00000557001.5,ENST00000557103.5,ENST00000557183.1,ENST00000557405.1,ENST00000557522.1	122786	FERM domain containing 6		4.06164	0.00655296	0.252502
ARL6IP5	ENSG00000144746	ENST00000273258.3,ENST00000470936.1,ENST00000478935.1,ENST00000484921.1,ENST00000485444.1	10550	ADP-ribosylation factor-like 6 interacting protein 5		1.30705	0.00659484	0.253682
FANCI	ENSG00000140525	ENST00000300027.12,ENST00000310775.11,ENST00000447611.6,ENST00000561894.1,ENST00000563250.5,ENST00000564350.1,ENST00000564636.1,ENST00000564920.5,ENST00000565255.5,ENST00000565522.5,ENST00000566615.1,ENST00000566895.5,ENST00000567891.5,ENST00000567996.5,ENST00000568670.5,ENST00000570110.1,ENST00000570225.5	55215	Fanconi anemia, complementation group I		-1.23657	0.0066446	0.255113
CCL3L3	ENSG00000276085	ENST00000612839.1,ENST00000616702.1,ENST00000619989.1	4140626349	chemokine (C-C motif) ligand 3-like 3		2.44343	0.00665473	0.255113
TOX	ENSG00000198846	ENST00000361421.1	9760	thymocyte selection-associated high mobility group box		-3.19485	0.00666935	0.255239
RNF103	ENSG00000239305	ENST00000237455.4,ENST00000463333.6,ENST00000465629.5,ENST00000472030.1,ENST00000472680.1,ENST00000477307.5	7844	ring finger protein 103		1.36986	0.00671081	0.256389
RGS6	ENSG00000182732	ENST00000343854.10,ENST00000355512.10,ENST00000402788.6,ENST00000404301.6,ENST00000406236.8,ENST00000407322.8,ENST00000434263.6,ENST00000553519.1,ENST00000553525.5,ENST00000553530.5,ENST00000553690.5,ENST00000554300.1,ENST00000554474.5,ENST00000554734.1,ENST00000554782.1,ENST00000555368.5,ENST00000555571.5,ENST00000556437.5,ENST00000622468.4	9628	regulator of G-protein signaling 6		5.93013	0.00673459	0.256862
HNRNPD	ENSG00000138668	ENST00000313899.11,ENST00000352301.8,ENST00000353341.8,ENST00000503822.1,ENST00000507010.5,ENST00000508119.5,ENST00000509107.1,ENST00000509263.5,ENST00000513584.1,ENST00000514325.1,ENST00000514671.5,ENST00000515432.1	3184	heterogeneous nuclear ribonucleoprotein D (AU-rich element RNA binding protein 1, 37kDa)		-1.19682	0.00678766	0.258448
CRTAM	ENSG00000109943	ENST00000227348.8,ENST00000533416.1,ENST00000533709.1	56253	cytotoxic and regulatory T cell molecule		15.4644	0.00684166	0.260064
SUPT3H	ENSG00000196284	ENST00000306867.9,ENST00000371458.1,ENST00000371459.5,ENST00000371460.5,ENST00000459689.1,ENST00000475057.5	8464	suppressor of Ty 3 homolog (S. cerevisiae)		-2.36123	0.00686489	0.260507
AKAP8L	ENSG00000011243	ENST00000397410.9,ENST00000593845.5,ENST00000594594.6,ENST00000594893.5,ENST00000595067.1,ENST00000595087.5,ENST00000595136.5,ENST00000595465.6,ENST00000595879.5,ENST00000596195.5,ENST00000596213.5,ENST00000596750.2,ENST00000597994.5,ENST00000598292.1,ENST00000599137.5,ENST00000599488.5,ENST00000600065.5,ENST00000600247.5,ENST00000601147.2,ENST00000609519.5	26993	A kinase (PRKA) anchor protein 8-like		1.22281	0.00689197	0.261094
KDM5D	ENSG00000012817	ENST00000317961.8,ENST00000382806.6,ENST00000415360.1,ENST00000440077.5,ENST00000447300.1,ENST00000469599.6,ENST00000478891.1,ENST00000485154.1,ENST00000492117.1,ENST00000541639.5	8284	lysine (K)-specific demethylase 5D		1.48222	0.00693426	0.262255
GIMAP4	ENSG00000133574	ENST00000255945.3,ENST00000461940.5,ENST00000478135.1,ENST00000479232.1,ENST00000494750.1	55303	GTPase, IMAP family member 4		2.41758	0.0069978	0.263052
ARHGEF28	ENSG00000214944	ENST00000296794.10,ENST00000296799.8,ENST00000426542.6,ENST00000437974.5,ENST00000503341.1,ENST00000504003.1,ENST00000506334.1,ENST00000509848.5,ENST00000510131.1,ENST00000510312.6,ENST00000512883.1,ENST00000513042.6,ENST00000513841.1,ENST00000545377.5	64283	Rho guanine nucleotide exchange factor (GEF) 28		2.64837	0.0069676	0.263052
ZNF469	ENSG00000225614	ENST00000437464.1,ENST00000565624.1	84627	zinc finger protein 469		-2.27679	0.0069984	0.263052
AC009133.12	ENSG00000238045	ENST00000563806.1,ENST00000564980.1,ENST00000569039.5,ENST00000569809.2,ENST00000569981.2	na	PAXIP1 associated glutamate-rich protein 1		2.6548	0.00700209	0.263052
PADI2	ENSG00000117115	ENST00000375481.1,ENST00000375486.8,ENST00000466151.1,ENST00000479534.5	11240	peptidyl arginine deiminase, type II		3.07104	0.00707067	0.263599
IGFBP4	ENSG00000141753	ENST00000269593.4	3487	insulin-like growth factor binding protein 4		1.79428	0.00707056	0.263599
GABRB1	ENSG00000163288	ENST00000295454.7,ENST00000381582.3,ENST00000509366.5,ENST00000510909.1,ENST00000513567.5	2560	gamma-aminobutyric acid (GABA) A receptor, beta 1		25.678	0.00704538	0.263599
MT-ND1	ENSG00000198888	ENST00000361390.2	4535	mitochondrially encoded NADH dehydrogenase 1		1.34603	0.00707523	0.263599
IGHV6-1	ENSG00000211933	ENST00000390593.2	na	immunoglobulin heavy variable 6-1		-226.821	0.00703553	0.263599
ZNF112	ENSG00000062370	ENST00000337401.8,ENST00000354340.8,ENST00000587909.1,ENST00000588057.1,ENST00000590687.5,ENST00000592151.1	7771	zinc finger protein 112		-5.11509	0.00711852	0.264638
IGLV4-3	ENSG00000211672	ENST00000390318.2	na	immunoglobulin lambda variable 4-3		-186.183	0.00712663	0.264638
CD180	ENSG00000134061	ENST00000256447.5,ENST00000515027.1	4064	CD180 molecule		-1.48263	0.00722065	0.267687
LGALS1	ENSG00000100097	ENST00000215909.9,ENST00000425542.5,ENST00000454173.1,ENST00000464120.1,ENST00000472321.1,ENST00000480207.5,ENST00000489315.5	3956	lectin, galactoside-binding, soluble, 1		1.35844	0.00725561	0.267739
STK11	ENSG00000118046	ENST00000326873.11,ENST00000585465.2,ENST00000585748.2,ENST00000585851.1,ENST00000586243.5,ENST00000586358.5,ENST00000589152.5,ENST00000591133.2,ENST00000593219.5	6794	serine/threonine kinase 11		1.22086	0.00725774	0.267739
ZFYVE27	ENSG00000155256	ENST00000337540.11,ENST00000357540.8,ENST00000359980.5,ENST00000370610.7,ENST00000370613.7,ENST00000393677.8,ENST00000423811.3,ENST00000462887.1,ENST00000473237.1,ENST00000477521.5,ENST00000481956.1	118813	zinc finger, FYVE domain containing 27		1.26451	0.00724171	0.267739
IRF4	ENSG00000137265	ENST00000380956.8,ENST00000468485.5,ENST00000469834.1,ENST00000493114.1,ENST00000495137.5	3662	interferon regulatory factor 4		1.28719	0.00727728	0.268021
MFSD10	ENSG00000109736	ENST00000329687.8,ENST00000355443.8,ENST00000503596.5,ENST00000507272.5,ENST00000507555.1,ENST00000508221.5,ENST00000508276.1,ENST00000509676.1,ENST00000512781.5,ENST00000514031.5,ENST00000514800.5	10227	major facilitator superfamily domain containing 10		1.30247	0.00732132	0.269202
RP11-120M18.2	ENSG00000267009	ENST00000586515.5,ENST00000590353.1,ENST00000591567.1,ENST00000592030.1	na	na		-15.6161	0.00743054	0.272772
IGHV3-48	ENSG00000211964	ENST00000390624.3	na	immunoglobulin heavy variable 3-48		-36.719	0.0074527	0.27314
FAM192A	ENSG00000172775	ENST00000309137.12,ENST00000389447.9,ENST00000562324.5,ENST00000562400.1,ENST00000562406.5,ENST00000564108.5,ENST00000564424.1,ENST00000565353.1,ENST00000565458.5,ENST00000565760.5,ENST00000565956.5,ENST00000566077.5,ENST00000566403.5,ENST00000566481.5,ENST00000566584.5,ENST00000566681.1,ENST00000567044.5,ENST00000567439.5,ENST00000568671.5,ENST00000569266.5,ENST00000570184.1	80011	family with sequence similarity 192, member A		-1.14278	0.00746959	0.273314
ACY3	ENSG00000132744	ENST00000255082.7,ENST00000529256.1	91703	aminoacylase 3		1.97317	0.00751842	0.274209
PCDHGB5	ENSG00000276547	ENST00000617380.1,ENST00000621169.1	56101	protocadherin gamma subfamily B, 5		3.45522	0.00751441	0.274209
POLE2	ENSG00000100479	ENST00000216367.9,ENST00000539565.6,ENST00000553805.2,ENST00000553850.1,ENST00000554377.1,ENST00000554396.5,ENST00000554671.5,ENST00000554851.5,ENST00000555724.5,ENST00000556584.5,ENST00000556937.5	5427	polymerase (DNA directed), epsilon 2, accessory subunit		-1.36855	0.0075875	0.275655
MKI67	ENSG00000148773	ENST00000368653.7,ENST00000368654.7,ENST00000464771.1,ENST00000478293.1,ENST00000484853.1,ENST00000617118.1	4288	marker of proliferation Ki-67		-1.24038	0.00762959	0.275655
PLXNB1	ENSG00000164050	ENST00000296440.10,ENST00000358536.8,ENST00000449094.5,ENST00000456774.5,ENST00000461261.1,ENST00000462738.1,ENST00000464294.1,ENST00000465117.5,ENST00000466353.1,ENST00000467913.1,ENST00000470525.1,ENST00000473683.1,ENST00000473996.1,ENST00000478171.1,ENST00000483676.1,ENST00000483753.1,ENST00000484485.5,ENST00000485535.5,ENST00000497627.1	5364	plexin B1		2.02035	0.00759914	0.275655
SEC11C	ENSG00000166562	ENST00000299714.7,ENST00000509791.7,ENST00000585864.1,ENST00000587834.5,ENST00000588875.2,ENST00000591406.1,ENST00000592774.1,ENST00000593132.1	90701	SEC11 homolog C, signal peptidase complex subunit		1.34575	0.00763888	0.275655
TARSL2	ENSG00000185418	ENST00000335968.7,ENST00000539112.5,ENST00000557811.1,ENST00000558533.5,ENST00000559492.1,ENST00000560150.1,ENST00000615656.1	123283	threonyl-tRNA synthetase-like 2		-1.41413	0.0076438	0.275655
MIR22HG	ENSG00000186594	ENST00000334146.7,ENST00000570416.5,ENST00000571091.5,ENST00000571595.5,ENST00000573075.5,ENST00000573127.5,ENST00000574016.5,ENST00000574306.1,ENST00000575626.5,ENST00000576489.5,ENST00000576749.5,ENST00000577164.1,ENST00000608198.5,ENST00000608245.5,ENST00000608913.5,ENST00000609398.5,ENST00000609442.5,ENST00000609990.5,ENST00000610106.5	84981	MIR22 host gene		2.09791	0.00762189	0.275655
TRPV2	ENSG00000187688	ENST00000338560.11,ENST00000455666.1,ENST00000475513.5,ENST00000493434.1,ENST00000577277.6,ENST00000577865.2,ENST00000580788.6,ENST00000581560.5,ENST00000583241.1	51393	transient receptor potential cation channel, subfamily V, member 2		1.30379	0.00761118	0.275655
TRPV3	ENSG00000167723	ENST00000301365.8,ENST00000381913.8,ENST00000571005.5,ENST00000571139.5,ENST00000572519.1,ENST00000573539.5,ENST00000574773.1,ENST00000575865.1,ENST00000576742.5,ENST00000577016.5,ENST00000616411.4	162514	transient receptor potential cation channel, subfamily V, member 3		2.32091	0.00777017	0.279763
RP11-424G14.1	ENSG00000260197	ENST00000566193.1	na	na		4.77763	0.00778997	0.280028
DEK	ENSG00000124795	ENST00000244776.11,ENST00000397239.7,ENST00000503715.5,ENST00000505224.5,ENST00000507591.1,ENST00000512145.1,ENST00000515742.1,ENST00000515770.1	7913	DEK proto-oncogene		-1.34271	0.00784058	0.280961
NPL	ENSG00000135838	ENST00000258317.6,ENST00000367552.6,ENST00000367553.5,ENST00000367554.7,ENST00000367555.5,ENST00000460179.1,ENST00000460690.5,ENST00000463899.5,ENST00000471010.1,ENST00000479721.5,ENST00000488424.5,ENST00000614468.1	80896	N-acetylneuraminate pyruvate lyase (dihydrodipicolinate synthase)		1.81665	0.00784088	0.280961
KLHL22	ENSG00000099910	ENST00000328879.8,ENST00000423364.1,ENST00000431430.1,ENST00000443285.5,ENST00000444967.5,ENST00000451553.1,ENST00000458248.5,ENST00000470335.1,ENST00000479601.5,ENST00000487090.1,ENST00000490556.1,ENST00000494929.5	84861	kelch-like family member 22		1.28628	0.00786444	0.281307
CALM1	ENSG00000198668	ENST00000356978.8,ENST00000447653.7,ENST00000544280.6,ENST00000553422.1,ENST00000553542.5,ENST00000553630.1,ENST00000553964.5,ENST00000553995.5,ENST00000554296.1,ENST00000555132.5,ENST00000555267.1,ENST00000556721.1,ENST00000556757.5,ENST00000557020.5,ENST00000557123.5,ENST00000626705.2	805801	calmodulin 1 (phosphorylase kinase, delta)		-1.15372	0.00787555	0.281307
CSF2RB	ENSG00000100368	ENST00000262825.9,ENST00000403662.7,ENST00000406230.5,ENST00000421539.1	1439	colony stimulating factor 2 receptor, beta, low-affinity (granulocyte-macrophage)		1.77458	0.00795804	0.283803
DCBLD1	ENSG00000164465	ENST00000296955.12,ENST00000338728.9,ENST00000424717.6,ENST00000478345.1,ENST00000481630.1,ENST00000487076.1,ENST00000525483.5,ENST00000528138.5,ENST00000528162.1,ENST00000533453.5,ENST00000533950.1,ENST00000534777.5	285761	discoidin, CUB and LCCL domain containing 1		1.59279	0.00798628	0.284359
PCDHGC3	ENSG00000240184	ENST00000308177.4,ENST00000611950.1,ENST00000616230.1,ENST00000617222.4,ENST00000617641.4,ENST00000621008.1,ENST00000622656.1,ENST00000622836.1	5098	protocadherin gamma subfamily C, 3		2.56527	0.00802867	0.285417
KCNK13	ENSG00000152315	ENST00000282146.4	56659	potassium channel, two pore domain subfamily K, member 13		11.7744	0.0080492	0.285536
ZNF814	ENSG00000204514	ENST00000435989.6,ENST00000594159.1,ENST00000594629.1,ENST00000595048.5,ENST00000595295.1,ENST00000595894.5,ENST00000596184.1,ENST00000596604.5,ENST00000597342.5,ENST00000597348.5,ENST00000597652.1,ENST00000597807.1,ENST00000597832.5,ENST00000600634.5,ENST00000614383.1	730051	zinc finger protein 814		-1.45926	0.00805739	0.285536
ZWINT	ENSG00000122952	ENST00000318387.6,ENST00000361148.6,ENST00000373944.7,ENST00000395405.5,ENST00000460654.5,ENST00000467523.1,ENST00000478181.5,ENST00000489649.6,ENST00000494312.5	11130	ZW10 interacting kinetochore protein		-1.166	0.00809457	0.286352
KCNK5	ENSG00000164626	ENST00000359534.3	8645	potassium channel, two pore domain subfamily K, member 5		2.3254	0.00810585	0.286352
MMP16	ENSG00000156103	ENST00000286614.10,ENST00000520568.1,ENST00000522726.1,ENST00000544227.5	4325	matrix metallopeptidase 16 (membrane-inserted)		10.5018	0.00820487	0.289395
LEO1	ENSG00000166477	ENST00000299601.9,ENST00000315141.5,ENST00000558949.1	123169	LEO1 homolog, Paf1/RNA polymerase II complex component		-1.18309	0.0082465	0.290408
NDC1	ENSG00000058804	ENST00000371429.3,ENST00000480952.1	55706	NDC1 transmembrane nucleoporin		-1.28049	0.00829293	0.291132
ZNF257	ENSG00000197134	ENST00000435820.6,ENST00000594363.5,ENST00000594947.5,ENST00000596471.1,ENST00000597796.1,ENST00000597927.1,ENST00000600162.1	113835	zinc finger protein 257		-2.635	0.00828879	0.291132
CBX7	ENSG00000100307	ENST00000216133.9,ENST00000401405.7,ENST00000434260.1,ENST00000475962.5,ENST00000477827.1,ENST00000482294.1,ENST00000490741.1	23492	chromobox homolog 7		1.43645	0.00845211	0.295164
RHOV	ENSG00000104140	ENST00000220507.4	171177	ras homolog family member V		2.099	0.00846881	0.295164
HNRNPF	ENSG00000169813	ENST00000337970.7,ENST00000356053.7,ENST00000357065.8,ENST00000443950.6,ENST00000477108.5,ENST00000498176.1,ENST00000544000.5	3185	heterogeneous nuclear ribonucleoprotein F		-1.17817	0.00845879	0.295164
ANKRD18A	ENSG00000180071	ENST00000399703.5,ENST00000475234.1,ENST00000602295.5,ENST00000607974.5	253650	ankyrin repeat domain 18A		3.99647	0.00847336	0.295164
PTP4A3	ENSG00000184489	ENST00000329397.5,ENST00000349124.2,ENST00000520105.5,ENST00000521578.5,ENST00000523147.5,ENST00000524028.1	11156	protein tyrosine phosphatase type IVA, member 3		1.3843	0.00846889	0.295164
YPEL5	ENSG00000119801	ENST00000261353.8,ENST00000379519.7,ENST00000379520.7,ENST00000402003.7,ENST00000402708.5,ENST00000470120.5,ENST00000482474.1,ENST00000490211.6,ENST00000492439.1,ENST00000495673.1	51646	yippee-like 5		1.32673	0.00857655	0.296464
EOMES	ENSG00000163508	ENST00000295743.8,ENST00000449599.3,ENST00000461503.2	8320	eomesodermin		6.57972	0.00856556	0.296464
AC093901.1	ENSG00000226856	ENST00000414886.5,ENST00000449075.1,ENST00000449819.1	na	na		9.22877	0.00853321	0.296464
PEG10	ENSG00000242265	ENST00000465184.1,ENST00000482108.1,ENST00000488574.5,ENST00000493935.1,ENST00000612748.1,ENST00000612941.1,ENST00000613043.1,ENST00000615790.4,ENST00000617526.4	23089	paternally expressed 10		-1.42977	0.00855816	0.296464
CTD-2207O23.3	ENSG00000268861	ENST00000593531.5,ENST00000617428.1	na	Uncharacterized protein		-1.54217	0.00853823	0.296464
BEND5	ENSG00000162373	ENST00000371833.3,ENST00000463562.1,ENST00000476079.5,ENST00000476096.1,ENST00000480399.1,ENST00000489956.1	79656	BEN domain containing 5		-3.09643	0.00864993	0.298542
PHLPP1	ENSG00000081913	ENST00000262719.9,ENST00000487409.1,ENST00000497351.5,ENST00000588452.5,ENST00000588953.1,ENST00000591106.1,ENST00000591386.1	23239	PH domain and leucine rich repeat protein phosphatase 1		-1.45998	0.00866505	0.298606
FBRS	ENSG00000156860	ENST00000287468.5,ENST00000356166.10,ENST00000468966.1,ENST00000482749.1,ENST00000484152.1,ENST00000494101.1,ENST00000498588.1,ENST00000543786.5,ENST00000570170.1	64319	fibrosin		1.2555	0.00882924	0.302317
MAL	ENSG00000172005	ENST00000309988.8,ENST00000349807.3,ENST00000353004.7,ENST00000354078.7,ENST00000489399.1	4118	mal, T-cell differentiation protein		2.30043	0.00881448	0.302317
FOXG1	ENSG00000176165	ENST00000313071.6	2290	forkhead box G1		7.3479	0.00885265	0.302317
ZNF320	ENSG00000182986	ENST00000391781.6,ENST00000593618.5,ENST00000594741.5,ENST00000595202.5,ENST00000595635.5,ENST00000596215.1,ENST00000597091.5,ENST00000597111.5,ENST00000597265.5,ENST00000597856.1,ENST00000597909.5,ENST00000598199.1,ENST00000600930.1,ENST00000601334.5	162967	zinc finger protein 320		-1.61019	0.00885334	0.302317
TNFAIP2	ENSG00000185215	ENST00000333007.5,ENST00000558056.1,ENST00000559195.5,ENST00000559255.1,ENST00000559406.5,ENST00000560428.1,ENST00000560562.5,ENST00000560670.5,ENST00000560869.5,ENST00000561156.1,ENST00000561217.1	7127	tumor necrosis factor, alpha-induced protein 2		1.48878	0.0088444	0.302317
NRG3	ENSG00000185737	ENST00000372141.6,ENST00000372142.6,ENST00000404547.5,ENST00000404576.6,ENST00000537893.1,ENST00000545131.5,ENST00000555784.5,ENST00000556918.5,ENST00000602794.5	10718	neuregulin 3		5.92441	0.0088086	0.302317
MRTO4	ENSG00000053372	ENST00000330263.4,ENST00000479559.1,ENST00000493700.1	51154	MRT4 homolog, ribosome maturation factor		-1.25852	0.00891301	0.302579
ENO3	ENSG00000108515	ENST00000323997.10,ENST00000518175.1,ENST00000518972.5,ENST00000519266.5,ENST00000519300.1,ENST00000519584.5,ENST00000519602.5,ENST00000519834.5,ENST00000520221.5,ENST00000521659.5,ENST00000521811.5,ENST00000522249.5,ENST00000522301.5,ENST00000522425.5,ENST00000522798.5,ENST00000522954.1,ENST00000571235.5	2027	enolase 3 (beta, muscle)		1.45783	0.00888978	0.302579
DOK4	ENSG00000125170	ENST00000340099.8,ENST00000561659.5,ENST00000561918.1,ENST00000562008.5,ENST00000562737.5,ENST00000563483.1,ENST00000564378.5,ENST00000566588.5,ENST00000566705.5,ENST00000566936.5,ENST00000567175.1,ENST00000567214.5,ENST00000567276.5,ENST00000568617.5,ENST00000569010.5,ENST00000569250.5,ENST00000569538.5,ENST00000569548.5	55715	docking protein 4		1.74458	0.00887705	0.302579
ARFGAP3	ENSG00000242247	ENST00000263245.9,ENST00000435208.1,ENST00000437119.6,ENST00000453516.5,ENST00000454099.5,ENST00000493606.1	26286	ADP-ribosylation factor GTPase activating protein 3		1.26088	0.0089148	0.302579
PARP3	ENSG00000041880	ENST00000398755.7,ENST00000417220.6,ENST00000431474.5,ENST00000470601.5,ENST00000470749.1,ENST00000471971.5,ENST00000475782.1,ENST00000486510.1,ENST00000498510.1	10039	poly (ADP-ribose) polymerase family, member 3		1.31188	0.00897862	0.304286
FHL2	ENSG00000115641	ENST00000322142.12,ENST00000344213.8,ENST00000358129.8,ENST00000393352.7,ENST00000393353.7,ENST00000408995.5,ENST00000409177.5,ENST00000409807.5,ENST00000447958.1,ENST00000452732.1,ENST00000530340.5,ENST00000607522.1	2274	four and a half LIM domains 2		2.84125	0.00905389	0.306375
TOPBP1	ENSG00000163781	ENST00000260810.9,ENST00000503338.5,ENST00000503464.1,ENST00000505804.1,ENST00000506779.1,ENST00000508524.1,ENST00000509162.1,ENST00000511439.5,ENST00000513818.1,ENST00000572787.1	11073	topoisomerase (DNA) II binding protein 1		-1.19023	0.00909591	0.306415
SNX33	ENSG00000173548	ENST00000308527.5,ENST00000569152.1	257364	sorting nexin 33		1.71919	0.00908187	0.306415
LINC02170	ENSG00000260896	ENST00000561519.5,ENST00000562231.5,ENST00000563626.1,ENST00000569356.1	100996425	prostate cancer-associated 47		4.23685	0.00908783	0.306415
CUX2	ENSG00000111249	ENST00000261726.10,ENST00000397643.3,ENST00000551604.2	23316	cut-like homeobox 2		12.1803	0.00911121	0.306472
LINC01033	ENSG00000249069	ENST00000504609.3,ENST00000512618.5,ENST00000517934.1,ENST00000523194.6	104355136	long intergenic non-protein coding RNA 1033		29.8265	0.00920234	0.309075
WNT6	ENSG00000115596	ENST00000233948.3,ENST00000486233.1	7475	wingless-type MMTV integration site family, member 6		2.57613	0.009217	0.309106
FUS	ENSG00000089280	ENST00000254108.11,ENST00000380244.7,ENST00000474990.5,ENST00000483853.1,ENST00000487045.6,ENST00000487509.6,ENST00000487974.1,ENST00000564766.1,ENST00000566605.5,ENST00000568685.1,ENST00000568901.2,ENST00000569760.5,ENST00000570090.1	2521	FUS RNA binding protein		-1.24813	0.00923867	0.309283
CD96	ENSG00000153283	ENST00000283285.9,ENST00000352690.8,ENST00000438817.6,ENST00000460744.1,ENST00000465428.1,ENST00000488054.1,ENST00000494798.1	10225	CD96 molecule		-1.86796	0.00925619	0.309283
KIFC2	ENSG00000167702	ENST00000301332.2,ENST00000529644.1,ENST00000529864.1,ENST00000531423.1,ENST00000531425.5,ENST00000533114.1	90990	kinesin family member C2		1.59692	0.00926352	0.309283
IGHV3-73	ENSG00000211976	ENST00000390636.2	na	immunoglobulin heavy variable 3-73		-42.4919	0.00928782	0.309635
NECAP2	ENSG00000157191	ENST00000337132.9,ENST00000443980.6,ENST00000457722.6,ENST00000459640.5,ENST00000486390.1,ENST00000492095.5,ENST00000496239.5,ENST00000504551.6,ENST00000504858.5,ENST00000508680.5,ENST00000509727.1,ENST00000513161.1	55707	NECAP endocytosis associated 2		1.22672	0.00932149	0.310162
FASTK	ENSG00000164896	ENST00000297532.10,ENST00000353841.6,ENST00000459800.1,ENST00000460980.5,ENST00000461979.1,ENST00000465272.1,ENST00000466855.1,ENST00000467237.5,ENST00000469237.5,ENST00000478477.1,ENST00000478883.1,ENST00000482571.2,ENST00000482806.5,ENST00000483953.5,ENST00000489884.5,ENST00000496663.1,ENST00000540185.5	10922	Fas-activated serine/threonine kinase		1.28904	0.00933119	0.310162
HAGH	ENSG00000063854	ENST00000397353.6,ENST00000397356.7,ENST00000455446.6,ENST00000564445.5,ENST00000564518.5,ENST00000565097.1,ENST00000566644.5,ENST00000566709.5,ENST00000567190.5,ENST00000567398.1,ENST00000569339.1,ENST00000569700.5	3029	hydroxyacylglutathione hydrolase		1.26447	0.00938406	0.310212
ANKRA2	ENSG00000164331	ENST00000296785.7,ENST00000504641.1,ENST00000505301.5,ENST00000506130.5,ENST00000509433.1,ENST00000514916.1,ENST00000515249.1,ENST00000515804.1	57763	ankyrin repeat, family A (RFXANK-like), 2		1.46045	0.00940162	0.310212
NAV2	ENSG00000166833	ENST00000349880.8,ENST00000360655.8,ENST00000396085.5,ENST00000396087.7,ENST00000525025.1,ENST00000525322.5,ENST00000526675.1,ENST00000527559.6,ENST00000528008.1,ENST00000528923.1,ENST00000530408.1,ENST00000533746.1,ENST00000533917.5,ENST00000534229.1,ENST00000534299.5,ENST00000540292.5	89797	neuron navigator 2		2.2281	0.00937763	0.310212
IGHV4-39	ENSG00000211959	ENST00000390619.2	na	immunoglobulin heavy variable 4-39		-18.1513	0.00940057	0.310212
DCP1A	ENSG00000272886	ENST00000294241.10,ENST00000558034.1,ENST00000559748.5,ENST00000560076.2,ENST00000560624.5,ENST00000610213.5	55802	decapping mRNA 1A		-1.23001	0.0093801	0.310212
TMEM100	ENSG00000166292	ENST00000424486.2,ENST00000570586.1,ENST00000571679.1,ENST00000575685.1,ENST00000575734.5,ENST00000575806.1	55273	transmembrane protein 100		18.0721	0.0094233	0.310472
ORC1	ENSG00000085840	ENST00000371566.1,ENST00000371568.7	4998	origin recognition complex, subunit 1		-1.26947	0.00954487	0.312853
CBLB	ENSG00000114423	ENST00000264122.8,ENST00000394030.6,ENST00000403724.5,ENST00000405772.5,ENST00000407712.1,ENST00000438603.5,ENST00000443752.1,ENST00000447441.5,ENST00000476370.1	868	Cbl proto-oncogene B, E3 ubiquitin protein ligase		-1.39327	0.00955708	0.312853
NCAM2	ENSG00000154654	ENST00000284894.8,ENST00000400546.5,ENST00000461281.1,ENST00000484983.1,ENST00000486367.1	4685	neural cell adhesion molecule 2		-6.05809	0.00952676	0.312853
ZNF318	ENSG00000171467	ENST00000361428.2,ENST00000605935.5,ENST00000606599.1,ENST00000607252.5	24149	zinc finger protein 318		-1.40968	0.00956165	0.312853
IGHV2-26	ENSG00000211951	ENST00000390611.2	na	immunoglobulin heavy variable 2-26		-217.323	0.00956507	0.312853
AKAP6	ENSG00000151320	ENST00000280979.8,ENST00000553547.5,ENST00000554410.5,ENST00000554449.1,ENST00000554740.1,ENST00000555207.5,ENST00000555950.5,ENST00000556037.1,ENST00000556540.1,ENST00000556638.1,ENST00000557102.1,ENST00000557272.1,ENST00000557354.5,ENST00000557396.5,ENST00000557708.1	9472	A kinase (PRKA) anchor protein 6		3.86027	0.00958314	0.312989
ADAM17	ENSG00000151694	ENST00000310823.7,ENST00000478059.1,ENST00000497134.5,ENST00000618923.1	6868	ADAM metallopeptidase domain 17		-1.25417	0.0096676	0.3149
CCR10	ENSG00000184451	ENST00000332438.4,ENST00000591568.1,ENST00000591765.1	2826	chemokine (C-C motif) receptor 10		1.43138	0.00966965	0.3149
CLDN14	ENSG00000159261	ENST00000342108.2,ENST00000399135.5,ENST00000399136.5,ENST00000399137.5,ENST00000399139.5,ENST00000478313.1	23562	claudin 14		1.81303	0.00969801	0.314912
CERS6	ENSG00000172292	ENST00000305747.10,ENST00000392687.4	253782	ceramide synthase 6		-1.26766	0.00968975	0.314912
HERC6	ENSG00000138642	ENST00000264346.11,ENST00000273960.7,ENST00000380265.9,ENST00000502870.1,ENST00000504905.5,ENST00000506714.5,ENST00000506842.1,ENST00000515365.1	55008	HECT and RLD domain containing E3 ubiquitin protein ligase family member 6		-1.64916	0.00973998	0.31582
TFAP2A	ENSG00000137203	ENST00000319516.8,ENST00000379608.7,ENST00000379613.7,ENST00000461628.5,ENST00000462727.1,ENST00000464323.1,ENST00000465858.1,ENST00000466073.5,ENST00000473652.1,ENST00000474952.5,ENST00000475264.5,ENST00000478375.5,ENST00000482890.5,ENST00000486038.1,ENST00000488193.5,ENST00000489805.5,ENST00000490875.5,ENST00000497266.5,ENST00000498450.1	7020	transcription factor AP-2 alpha (activating enhancer binding protein 2 alpha)		3.41165	0.00976566	0.316197
TMEM259	ENSG00000182087	ENST00000333175.9,ENST00000356663.7,ENST00000586250.1,ENST00000586285.2,ENST00000586704.5,ENST00000589055.3,ENST00000589831.1,ENST00000592052.1,ENST00000592590.6,ENST00000592618.5,ENST00000593068.6,ENST00000607316.2	91304	transmembrane protein 259		1.2629	0.00979849	0.316804
CES4A	ENSG00000172824	ENST00000397205.2,ENST00000535543.5,ENST00000535696.1,ENST00000535948.1,ENST00000538199.5,ENST00000540579.5,ENST00000540947.6,ENST00000543561.1,ENST00000544478.1,ENST00000544986.1,ENST00000567587.6	283848	carboxylesterase 4A		2.32392	0.00981936	0.317023
PDCD11	ENSG00000148843	ENST00000369797.7,ENST00000466959.1,ENST00000471061.1,ENST00000478543.1,ENST00000490787.1,ENST00000493610.2	22984	programmed cell death 11		-1.19224	0.00992138	0.3194
CXXC4	ENSG00000168772	ENST00000394767.2,ENST00000466963.1,ENST00000515509.1	80319	CXXC finger protein 4		1.62854	0.0099193	0.3194
RRM2	ENSG00000171848	ENST00000304567.9,ENST00000360566.6,ENST00000459969.5,ENST00000461327.5,ENST00000462343.1,ENST00000474701.1,ENST00000485717.1,ENST00000487591.5,ENST00000491447.1,ENST00000498343.5,ENST00000615152.4	6241	ribonucleotide reductase M2		-1.27581	0.00996145	0.320232
KCNJ3	ENSG00000162989	ENST00000295101.2,ENST00000493505.1,ENST00000544049.2	3760	potassium channel, inwardly rectifying subfamily J, member 3		7.28749	0.0100718	0.323316
AC005618.6	ENSG00000272070	ENST00000606674.1,ENST00000606901.1	na	na		9.36448	0.0101044	0.323903
CAPS	ENSG00000105519	ENST00000222125.9,ENST00000452990.6,ENST00000585541.1,ENST00000588776.5,ENST00000588865.1,ENST00000590428.1,ENST00000618299.4	828	calcyphosine		1.64802	0.0101808	0.325888
TIGD7	ENSG00000140993	ENST00000396862.1,ENST00000570634.1,ENST00000571748.1,ENST00000572297.1,ENST00000573608.1,ENST00000573695.5,ENST00000574598.1,ENST00000576104.1	91151	tigger transposable element derived 7		-1.64721	0.0102224	0.326292
MUC4	ENSG00000145113	ENST00000308466.12,ENST00000339251.9,ENST00000346145.8,ENST00000349607.8,ENST00000392407.6,ENST00000415455.5,ENST00000448861.5,ENST00000462323.5,ENST00000463781.7,ENST00000464234.5,ENST00000466475.5,ENST00000467235.1,ENST00000469992.1,ENST00000470451.5,ENST00000475231.5,ENST00000477086.5,ENST00000477756.5,ENST00000478156.5,ENST00000478685.1,ENST00000479406.5,ENST00000480843.5,ENST00000486425.1	4585	mucin 4, cell surface associated		7.81991	0.0102163	0.326292
ULK1	ENSG00000177169	ENST00000321867.5,ENST00000537421.5,ENST00000540568.1,ENST00000540647.5,ENST00000541761.2,ENST00000542313.2,ENST00000544718.1	8408	unc-51 like autophagy activating kinase 1		1.22857	0.010237	0.326293
PNKD	ENSG00000127838	ENST00000248451.7,ENST00000258362.7,ENST00000273077.8,ENST00000436005.2,ENST00000469689.1,ENST00000472650.1,ENST00000483797.1,ENST00000494954.1	25953	paroxysmal nonkinesigenic dyskinesia		1.60595	0.0102811	0.327235
MPP1	ENSG00000130830	ENST00000369531.1,ENST00000369534.7,ENST00000393529.5,ENST00000393531.5,ENST00000413259.7,ENST00000417435.5,ENST00000428488.1,ENST00000439370.5,ENST00000453245.5,ENST00000462825.5,ENST00000471821.1,ENST00000475943.5,ENST00000482757.1,ENST00000488694.1,ENST00000488754.5,ENST00000491955.5,ENST00000493871.1,ENST00000494170.1	4354	membrane protein, palmitoylated 1, 55kDa		-1.42452	0.0103321	0.328396
PLEKHB1	ENSG00000021300	ENST00000227214.10,ENST00000354190.9,ENST00000398492.8,ENST00000398494.8,ENST00000426191.2,ENST00000535129.5,ENST00000535582.5,ENST00000536527.5,ENST00000538227.5,ENST00000539157.5,ENST00000540157.1,ENST00000540431.1,ENST00000541597.5,ENST00000541760.1,ENST00000542389.5,ENST00000543085.5,ENST00000543524.5,ENST00000544282.1,ENST00000544532.5,ENST00000545106.1,ENST00000545798.5,ENST00000546251.5	58473	pleckstrin homology domain containing, family B (evectins) member 1		2.26431	0.0104645	0.330615
RFX5	ENSG00000143390	ENST00000290524.8,ENST00000368870.6,ENST00000392746.7,ENST00000412774.5,ENST00000421986.5,ENST00000422595.5,ENST00000430227.5,ENST00000435314.5,ENST00000436271.5,ENST00000436637.5,ENST00000437327.5,ENST00000444392.5,ENST00000450506.5,ENST00000452456.1,ENST00000452671.6,ENST00000458484.5,ENST00000469513.5,ENST00000475144.1,ENST00000478564.5,ENST00000479681.5,ENST00000494217.5	5993	regulatory factor X, 5 (influences HLA class II expression)		1.20306	0.0104182	0.330615
C2orf91	ENSG00000205086	ENST00000378711.2,ENST00000403980.1,ENST00000615044.1	400950	chromosome 2 open reading frame 91		10.5035	0.0104754	0.330615
ATP5J2-PTCD1	ENSG00000248919	ENST00000413834.5,ENST00000437572.1,ENST00000451138.1	100526740	ATP5J2-PTCD1 readthrough		1.62074	0.0104543	0.330615
RPPH1	ENSG00000277209	ENST00000516869.1	na	ribonuclease P RNA component H1		-13.2989	0.010434	0.330615
CNOT11	ENSG00000158435	ENST00000289382.7,ENST00000420107.1,ENST00000462489.1	55571	CCR4-NOT transcription complex, subunit 11		-1.17823	0.0105115	0.331288
FAM193B	ENSG00000146067	ENST00000502403.1,ENST00000504130.5,ENST00000505241.1,ENST00000505569.5,ENST00000506064.1,ENST00000506432.1,ENST00000506879.5,ENST00000506955.5,ENST00000507212.1,ENST00000507587.1,ENST00000508298.5,ENST00000510163.5,ENST00000510429.1,ENST00000510479.5,ENST00000513282.5,ENST00000513502.1,ENST00000514747.5,ENST00000515394.1,ENST00000524677.5	54540	family with sequence similarity 193, member B		1.34055	0.0105798	0.332275
GRIK4	ENSG00000149403	ENST00000375081.3,ENST00000438375.2,ENST00000526536.1,ENST00000527130.5,ENST00000527524.6,ENST00000530172.1,ENST00000533291.5	2900	glutamate receptor, ionotropic, kainate 4		2.15496	0.0105725	0.332275
STARD10	ENSG00000214530	ENST00000334805.10,ENST00000400925.2,ENST00000535054.1,ENST00000535075.1,ENST00000535267.1,ENST00000536290.5,ENST00000536377.5,ENST00000536728.5,ENST00000537351.5,ENST00000537947.5,ENST00000538009.5,ENST00000538437.5,ENST00000538536.5,ENST00000539138.1,ENST00000540587.1,ENST00000542989.5,ENST00000543089.1,ENST00000543304.5,ENST00000544767.5,ENST00000545082.5,ENST00000546314.5,ENST00000610783.4,EN…	10809	StAR-related lipid transfer (START) domain containing 10		1.47699	0.0105871	0.332275
ANO5	ENSG00000171714	ENST00000324559.8,ENST00000532043.1	203859	anoctamin 5		1.69153	0.0106175	0.332766
LY9	ENSG00000122224	ENST00000263285.10,ENST00000368035.1,ENST00000368037.9,ENST00000368039.2,ENST00000392203.8,ENST00000471816.1,ENST00000474998.1,ENST00000479663.2,ENST00000480837.5,ENST00000485624.1,ENST00000490902.1	4063	lymphocyte antigen 9		1.3892	0.0106401	0.333011
CPPED1	ENSG00000103381	ENST00000261660.4,ENST00000381774.8,ENST00000433677.6,ENST00000539677.1	55313	calcineurin-like phosphoesterase domain containing 1		1.41806	0.0106793	0.333388
DNAJC9	ENSG00000213551	ENST00000372950.4,ENST00000453189.2,ENST00000469143.1,ENST00000512551.1	23234	DnaJ (Hsp40) homolog, subfamily C, member 9		-1.17349	0.0106818	0.333388
IGKV2D-28	ENSG00000242534	ENST00000453166.2,ENST00000558026.1	na	immunoglobulin kappa variable 2D-28		-30.677	0.0107019	0.333552
LNX2	ENSG00000139517	ENST00000316334.4	222484	ligand of numb-protein X 2		-1.41772	0.0108856	0.338772
BRI3	ENSG00000164713	ENST00000297290.3,ENST00000456357.6,ENST00000473967.1,ENST00000474291.1,ENST00000485422.4,ENST00000491463.4,ENST00000539286.5	25798	brain protein I3		1.27514	0.0108995	0.338772
TNFRSF12A	ENSG00000006327	ENST00000326577.8,ENST00000341627.5,ENST00000571351.1,ENST00000573001.5,ENST00000574699.1,ENST00000575124.1,ENST00000575836.1	51330	tumor necrosis factor receptor superfamily, member 12A		-2.40721	0.0109677	0.339485
MZF1	ENSG00000099326	ENST00000215057.6,ENST00000594108.1,ENST00000594234.5,ENST00000595245.1,ENST00000596039.1,ENST00000599369.5,ENST00000600004.1,ENST00000600048.1	7593	myeloid zinc finger 1		1.45916	0.0109588	0.339485
CRB3	ENSG00000130545	ENST00000308243.7,ENST00000356762.7,ENST00000598494.5,ENST00000600229.5	92359	crumbs family member 3		1.99501	0.0109611	0.339485
SLC12A4	ENSG00000124067	ENST00000316341.7,ENST00000422611.6,ENST00000537830.6,ENST00000541864.6,ENST00000570616.1,ENST00000570802.5,ENST00000571299.5,ENST00000572010.5,ENST00000572037.5,ENST00000572476.1,ENST00000572766.2,ENST00000573023.6,ENST00000573702.1,ENST00000574665.5,ENST00000575857.3,ENST00000576377.1,ENST00000576462.1,ENST00000576513.2,ENST00000576616.5	6560	solute carrier family 12 (potassium/chloride transporter), member 4		1.4726	0.0110417	0.340651
C12orf75	ENSG00000235162	ENST00000443585.5,ENST00000546866.1,ENST00000548336.1,ENST00000548458.6,ENST00000549893.5,ENST00000549934.2,ENST00000552457.1,ENST00000612117.4	387882	chromosome 12 open reading frame 75		-1.29101	0.0110508	0.340651
MIR9-3HG	ENSG00000255571	ENST00000536780.6,ENST00000538734.6,ENST00000546186.2,ENST00000558692.5,ENST00000558754.5,ENST00000558982.5,ENST00000559235.5,ENST00000560008.5,ENST00000560596.5,ENST00000560663.5,ENST00000561037.5,ENST00000561327.5	na	long intergenic non-protein coding RNA 925		-3.08142	0.0110379	0.340651
ACKR3	ENSG00000144476	ENST00000272928.3,ENST00000447924.1	57007	atypical chemokine receptor 3		2.0106	0.0110932	0.341475
ANAPC2	ENSG00000176248	ENST00000323927.2,ENST00000471131.2,ENST00000483432.1,ENST00000485970.1,ENST00000487917.1,ENST00000493730.1,ENST00000495611.1,ENST00000618649.1	29882	anaphase promoting complex subunit 2		1.22667	0.0111338	0.341475
SH3BGRL2	ENSG00000198478	ENST00000369838.5	83699	SH3 domain binding glutamate-rich protein like 2		10.0567	0.0111337	0.341475
CH507-254M2.2	ENSG00000276077	ENST00000610988.1,ENST00000617062.4,ENST00000624461.3,ENST00000624791.1,ENST00000624907.3,ENST00000625096.3,ENST00000625115.1	na	na		2.8088	0.0111382	0.341475
CD70	ENSG00000125726	ENST00000245903.3,ENST00000423145.7,ENST00000597430.2	970	CD70 molecule		1.26598	0.0111762	0.341708
APOBEC3G	ENSG00000239713	ENST00000407997.3,ENST00000452957.6,ENST00000461827.5,ENST00000463934.1,ENST00000480000.5,ENST00000481958.1,ENST00000486357.1,ENST00000494150.1	60489	apolipoprotein B mRNA editing enzyme, catalytic polypeptide-like 3G		1.27025	0.0111671	0.341708
OSBPL2	ENSG00000130703	ENST00000313733.7,ENST00000358053.3,ENST00000439951.6,ENST00000448156.3,ENST00000471817.2,ENST00000615516.1,ENST00000618198.4,ENST00000618509.4,ENST00000620616.1,ENST00000621075.1,ENST00000622332.4	9885	oxysterol binding protein-like 2		1.23243	0.011221	0.342614
AKAP7	ENSG00000118507	ENST00000263050.3,ENST00000342266.4,ENST00000366358.2,ENST00000431975.6,ENST00000474850.2,ENST00000479599.6,ENST00000535150.1,ENST00000537868.5,ENST00000541650.5,ENST00000543815.5	9465	A kinase (PRKA) anchor protein 7		2.20551	0.0112606	0.342937
ZBTB48	ENSG00000204859	ENST00000319084.9,ENST00000377674.8,ENST00000435905.5,ENST00000466813.1,ENST00000466941.1,ENST00000482360.5,ENST00000488936.1,ENST00000498342.5,ENST00000619514.1	3104	zinc finger and BTB domain containing 48		1.28692	0.0112621	0.342937
MCF2L	ENSG00000126217	ENST00000261963.11,ENST00000375597.8,ENST00000375604.6,ENST00000375608.7,ENST00000397017.6,ENST00000397021.5,ENST00000397024.1,ENST00000397030.5,ENST00000397036.4,ENST00000409954.6,ENST00000413354.5,ENST00000420013.5,ENST00000421756.5,ENST00000423251.1,ENST00000433807.5,ENST00000439475.1,ENST00000441756.1,ENST00000442625.2,ENST00000453297.5,ENST00000464800.5,ENST00000469415.1,ENST00000469558.1,EN…	23263	MCF.2 cell line derived transforming sequence-like		-2.77594	0.0113101	0.343595
SNHG10	ENSG00000247092	ENST00000500370.2,ENST00000553559.1,ENST00000554169.1,ENST00000555866.5	na	small nucleolar RNA host gene 10		1.67679	0.0113142	0.343595
EPB41L5	ENSG00000115109	ENST00000263713.9,ENST00000331393.8,ENST00000443124.5,ENST00000443902.6,ENST00000452780.1,ENST00000461128.1,ENST00000466241.1,ENST00000488691.1,ENST00000489017.5,ENST00000495030.1	57669	erythrocyte membrane protein band 4.1 like 5		-1.59572	0.0114308	0.344843
WRAP73	ENSG00000116213	ENST00000270708.11,ENST00000378322.7,ENST00000419924.2,ENST00000424367.5,ENST00000465916.5,ENST00000469643.1,ENST00000471223.1,ENST00000479331.1,ENST00000494884.1,ENST00000497940.5	49856	WD repeat containing, antisense to TP73		1.26697	0.0113791	0.344843
DCLK3	ENSG00000163673	ENST00000416516.2,ENST00000498047.1	85443	doublecortin-like kinase 3		15.7099	0.0114319	0.344843
NPSR1-AS1	ENSG00000197085	ENST00000358772.8,ENST00000419766.5,ENST00000428922.5,ENST00000431669.5,ENST00000436945.4,ENST00000439852.5,ENST00000539747.5	404744	NPSR1 antisense RNA 1		3.23827	0.0114222	0.344843
MT-ND4L	ENSG00000212907	ENST00000361335.1	4539	mitochondrially encoded NADH dehydrogenase 4L		1.40026	0.0113885	0.344843
DENND1A	ENSG00000119522	ENST00000373618.1,ENST00000373620.7,ENST00000373624.6,ENST00000394215.6,ENST00000394219.7,ENST00000462245.1,ENST00000473039.5,ENST00000474676.1,ENST00000475421.1,ENST00000475615.1,ENST00000479305.5,ENST00000491650.5,ENST00000497135.5	57706	DENN/MADD domain containing 1A		1.24104	0.0115025	0.346507
TTC22	ENSG00000006555	ENST00000371274.8,ENST00000371276.8,ENST00000448308.2,ENST00000474654.1,ENST00000488771.1	55001	tetratricopeptide repeat domain 22		2.07441	0.0115717	0.347899
C10orf99	ENSG00000188373	ENST00000372126.3,ENST00000472542.1	387695	chromosome 10 open reading frame 99		1.84486	0.0115823	0.347899
C4A	ENSG00000244731	ENST00000428956.6,ENST00000460060.5,ENST00000460841.1,ENST00000463034.5,ENST00000465724.1,ENST00000467749.1,ENST00000467948.1,ENST00000469975.5,ENST00000470365.5,ENST00000471624.1,ENST00000477424.2,ENST00000480795.1,ENST00000483974.5,ENST00000490663.1,ENST00000491876.5,ENST00000496659.1,ENST00000498271.1	720	complement component 4A (Rodgers blood group)		2.03941	0.0115951	0.347899
IGKV1-9	ENSG00000241755	ENST00000493819.1	na	immunoglobulin kappa variable 1-9		-25.8634	0.0116241	0.348305
MMP25	ENSG00000008516	ENST00000336577.8,ENST00000570755.1,ENST00000575441.1,ENST00000612971.1	64386	matrix metallopeptidase 25		-2.56002	0.0116846	0.348383
CYFIP2	ENSG00000055163	ENST00000435847.6,ENST00000518456.1,ENST00000518511.1,ENST00000518555.1,ENST00000519663.5,ENST00000520424.1,ENST00000520942.1,ENST00000520960.2,ENST00000521420.5,ENST00000522463.5,ENST00000522637.5,ENST00000522775.1,ENST00000522884.5,ENST00000522892.1,ENST00000523383.5,ENST00000524058.1,ENST00000611075.4,ENST00000611925.4,ENST00000616178.4,ENST00000617629.4,ENST00000618329.4,ENST00000620254.4,ENS…	26999	cytoplasmic FMR1 interacting protein 2		-1.16394	0.0116586	0.348383
MFGE8	ENSG00000140545	ENST00000268150.12,ENST00000268151.11,ENST00000542878.5,ENST00000557944.1,ENST00000558018.5,ENST00000558029.5,ENST00000558352.5,ENST00000558773.1,ENST00000559143.1,ENST00000559259.1,ENST00000559770.1,ENST00000559997.5,ENST00000560553.1,ENST00000560937.1,ENST00000566497.5,ENST00000613965.1,ENST00000617199.1	4240	milk fat globule-EGF factor 8 protein		2.07621	0.0116605	0.348383
ZNF595	ENSG00000272602	ENST00000502981.2,ENST00000509152.3,ENST00000608255.2,ENST00000609518.5,ENST00000610261.5	152687	zinc finger protein 595		-2.24455	0.0116886	0.348383
JAK3	ENSG00000105639	ENST00000458235.5,ENST00000526008.5,ENST00000527031.5,ENST00000527670.5,ENST00000528293.1,ENST00000528705.1,ENST00000534444.1	3718	Janus kinase 3		1.22861	0.01173	0.348694
CTD-3252C9.4	ENSG00000267519	ENST00000587762.1	284454	na		3.41328	0.0117212	0.348694
MXD4	ENSG00000123933	ENST00000337190.6,ENST00000510822.1,ENST00000513372.5,ENST00000513380.1,ENST00000515378.5	10608	MAX dimerization protein 4		1.45454	0.011811	0.350639
SLA2	ENSG00000101082	ENST00000262866.8,ENST00000360672.2	84174	Src-like-adaptor 2		-2.36268	0.0118362	0.350923
CCDC113	ENSG00000103021	ENST00000219299.8,ENST00000443128.6,ENST00000561517.5,ENST00000566498.1,ENST00000569374.1,ENST00000616795.1	29070	coiled-coil domain containing 113		-1.66214	0.0119214	0.352164
MCM8	ENSG00000125885	ENST00000265187.4,ENST00000378883.5,ENST00000378886.6,ENST00000378896.7,ENST00000610722.4	84515	minichromosome maintenance complex component 8		-1.29209	0.011925	0.352164
ITGA5	ENSG00000161638	ENST00000293379.8,ENST00000435631.6,ENST00000547197.1,ENST00000547744.1,ENST00000549601.1,ENST00000550141.1,ENST00000551564.1,ENST00000551861.1,ENST00000552387.1,ENST00000552431.5,ENST00000552564.5,ENST00000552583.1,ENST00000553071.1	3678	integrin, alpha 5 (fibronectin receptor, alpha polypeptide)		2.43144	0.0119028	0.352164
TYK2	ENSG00000105397	ENST00000264818.10,ENST00000524462.5,ENST00000524470.1,ENST00000525220.1,ENST00000525621.5,ENST00000525824.1,ENST00000525976.5,ENST00000527481.2,ENST00000529317.1,ENST00000529370.5,ENST00000529412.1,ENST00000529422.1,ENST00000529739.1,ENST00000530220.1,ENST00000530560.5,ENST00000530829.1,ENST00000531620.1,ENST00000531836.5,ENST00000533334.1,ENST00000534228.1,ENST00000592137.1	7297	tyrosine kinase 2		1.24993	0.0119497	0.352431
IER5	ENSG00000162783	ENST00000367577.6	51278	immediate early response 5		1.27402	0.0120562	0.353255
IL31RA	ENSG00000164509	ENST00000297015.7,ENST00000354961.8,ENST00000359040.9,ENST00000396834.5,ENST00000396836.6,ENST00000447346.6,ENST00000490985.5,ENST00000611895.1	133396	interleukin 31 receptor A		20.4942	0.0120469	0.353255
ZNF592	ENSG00000166716	ENST00000299927.4,ENST00000559607.1,ENST00000560079.6,ENST00000618477.1	9640	zinc finger protein 592		-1.19233	0.0120319	0.353255
HEXIM1	ENSG00000186834	ENST00000332499.3	10614	hexamethylene bis-acetamide inducible 1		1.26707	0.0120166	0.353255
RP11-1000B6.8	ENSG00000262728	ENST00000576873.2,ENST00000613733.4,ENST00000613931.1	na	na		-3.43594	0.0120109	0.353255
CCDC85C	ENSG00000205476	ENST00000380243.8,ENST00000554877.1,ENST00000554996.5,ENST00000555822.5,ENST00000556348.1,ENST00000557576.5,ENST00000557769.5	317762	coiled-coil domain containing 85C		2.02786	0.0120737	0.353308
CD58	ENSG00000116815	ENST00000369487.3,ENST00000369489.9,ENST00000457047.6,ENST00000464088.5,ENST00000526981.1	965	CD58 molecule		1.33698	0.0120914	0.353368
STK32B	ENSG00000152953	ENST00000282908.9,ENST00000505508.5,ENST00000508728.1,ENST00000510398.1,ENST00000511959.1,ENST00000512018.5,ENST00000512636.5,ENST00000513705.5	55351	serine/threonine kinase 32B		64.0612	0.0121136	0.353558
HLA-DRA	ENSG00000204287	ENST00000374982.5,ENST00000395388.6	3122	major histocompatibility complex, class II, DR alpha		1.2503	0.0122087	0.355872
S100Z	ENSG00000171643	ENST00000317593.8,ENST00000513010.5,ENST00000613039.1	170591	S100 calcium binding protein Z		9.82617	0.0122397	0.356313
ZNF503	ENSG00000165655	ENST00000372524.4,ENST00000535216.2	84858	zinc finger protein 503		2.83933	0.0122701	0.356736
IDUA	ENSG00000127415	ENST00000247933.8,ENST00000502829.1,ENST00000502910.5,ENST00000504568.5,ENST00000506561.5,ENST00000508168.5,ENST00000509744.1,ENST00000509948.5,ENST00000514192.5,ENST00000514224.1,ENST00000514417.1,ENST00000514698.5	3425	iduronidase, alpha-L-		1.89001	0.0123711	0.357824
TMEM88	ENSG00000167874	ENST00000301599.6,ENST00000574668.1	92162	transmembrane protein 88		3.34446	0.0123277	0.357824
PTPRM	ENSG00000173482	ENST00000332175.12,ENST00000400053.8,ENST00000400060.8,ENST00000577468.2,ENST00000577827.5,ENST00000578093.1,ENST00000578571.5,ENST00000578600.1,ENST00000578698.1,ENST00000578916.2,ENST00000580170.5,ENST00000580838.1,ENST00000580949.1,ENST00000583153.2,ENST00000583289.5	5797	protein tyrosine phosphatase, receptor type, M		3.1868	0.0123621	0.357824
PWP2	ENSG00000241945	ENST00000291576.11,ENST00000456705.1,ENST00000471490.1,ENST00000476948.1,ENST00000486126.1,ENST00000494310.5	1027241595822	PWP2 periodic tryptophan protein homolog (yeast)		3.60121	0.0123448	0.357824
ENDOG	ENSG00000167136	ENST00000372642.4	2021	endonuclease G		1.32662	0.0124305	0.358116
IFITM2	ENSG00000185201	ENST00000399815.2,ENST00000399817.8,ENST00000527146.1,ENST00000533141.1,ENST00000602569.1,ENST00000616316.1	10581	interferon induced transmembrane protein 2		-1.58589	0.0124448	0.358116
SH3BP5-AS1	ENSG00000224660	ENST00000413977.1,ENST00000420195.1,ENST00000436602.1	100505696	SH3BP5 antisense RNA 1		2.0754	0.0124135	0.358116
TMEM256-PLSCR3	ENSG00000262481	ENST00000570569.1,ENST00000570600.5,ENST00000571125.5,ENST00000573331.5	na	Uncharacterized protein		-7.34683	0.0124274	0.358116
FUCA2	ENSG00000001036	ENST00000002165.10,ENST00000367585.1,ENST00000451668.1	2519	fucosidase, alpha-L- 2, plasma		-1.29871	0.0125207	0.358922
CCDC92	ENSG00000119242	ENST00000238156.7,ENST00000535556.5,ENST00000539551.5,ENST00000539761.5,ENST00000542348.5,ENST00000544798.2,ENST00000545037.1,ENST00000545135.5,ENST00000545891.5	80212	coiled-coil domain containing 92		-1.58688	0.0125185	0.358922
MX2	ENSG00000183486	ENST00000330714.7,ENST00000398632.3,ENST00000416447.1,ENST00000418103.1,ENST00000435611.5,ENST00000436410.5,ENST00000474368.1,ENST00000481838.5,ENST00000482953.5,ENST00000493753.1,ENST00000494252.1,ENST00000495892.1,ENST00000496774.5	4600	MX dynamin-like GTPase 2		-1.45165	0.0124995	0.358922
IRF6	ENSG00000117595	ENST00000367021.7,ENST00000456314.1,ENST00000464698.1,ENST00000542854.5	3664	interferon regulatory factor 6		4.41442	0.0125493	0.359284
PTPRS	ENSG00000105426	ENST00000262963.10,ENST00000348075.6,ENST00000353284.6,ENST00000357368.8,ENST00000586065.1,ENST00000587303.5,ENST00000588012.5,ENST00000588552.5,ENST00000589851.1,ENST00000590509.5,ENST00000591760.5,ENST00000592099.5	5802	protein tyrosine phosphatase, receptor type, S		2.48153	0.0125838	0.359756
IGHV3-72	ENSG00000225698	ENST00000433072.2,ENST00000621503.1	na	immunoglobulin heavy variable 3-72		-30.191	0.0125978	0.359756
CASS4	ENSG00000087589	ENST00000360314.7,ENST00000434344.2,ENST00000497244.1	57091	Cas scaffolding protein family member 4		-4.17644	0.0126675	0.360831
NR6A1	ENSG00000148200	ENST00000344523.8,ENST00000373584.7,ENST00000416460.6,ENST00000475178.1,ENST00000487099.6	2649	nuclear receptor subfamily 6, group A, member 1		1.5651	0.0126651	0.360831
KHNYN	ENSG00000100441	ENST00000251343.9,ENST00000553935.5,ENST00000554268.1,ENST00000556255.1,ENST00000556510.1,ENST00000556842.5	23351	KH and NYN domain containing		1.20262	0.0127614	0.362401
ELL2	ENSG00000118985	ENST00000237853.8,ENST00000505584.1,ENST00000506628.1,ENST00000508694.1,ENST00000508757.1,ENST00000513343.1,ENST00000515020.1	22936	elongation factor, RNA polymerase II, 2		1.37397	0.0127736	0.362401
CLSTN3	ENSG00000139182	ENST00000266546.10,ENST00000331148.5,ENST00000534830.5,ENST00000535313.1,ENST00000535452.5,ENST00000535668.1,ENST00000537408.1,ENST00000538933.1,ENST00000539982.5,ENST00000540931.1,ENST00000541667.5,ENST00000541770.1,ENST00000541953.5,ENST00000542663.1,ENST00000544584.1,ENST00000545663.5	9746	calsyntenin 3		1.427	0.012787	0.362401
EMP2	ENSG00000213853	ENST00000342147.4,ENST00000359543.7,ENST00000536829.1	2013	epithelial membrane protein 2		9.23679	0.0127612	0.362401
ICAM1	ENSG00000090339	ENST00000264832.7,ENST00000423829.2,ENST00000585443.1,ENST00000588645.1,ENST00000592686.1	3383	intercellular adhesion molecule 1		1.2895	0.0128036	0.362415
AAMP	ENSG00000127837	ENST00000248450.8,ENST00000420660.5,ENST00000422731.1,ENST00000444053.5,ENST00000447885.1,ENST00000461911.1,ENST00000465442.1,ENST00000475678.5,ENST00000489767.5,ENST00000494720.5	14	angio-associated, migratory cell protein		1.18886	0.0128459	0.363155
PAK1	ENSG00000149269	ENST00000278568.8,ENST00000356341.7,ENST00000524847.5,ENST00000525542.5,ENST00000526103.1,ENST00000526910.1,ENST00000526968.1,ENST00000527457.5,ENST00000527535.5,ENST00000528203.5,ENST00000528592.5,ENST00000528633.1,ENST00000529248.5,ENST00000530358.1,ENST00000530617.5,ENST00000532711.1,ENST00000532991.5,ENST00000533285.1,ENST00000533468.5,ENST00000533568.5	5058	p21 protein (Cdc42/Rac)-activated kinase 1		1.24276	0.0128805	0.363677
POU2F3	ENSG00000137709	ENST00000260264.8,ENST00000529039.1,ENST00000532638.1,ENST00000532663.1,ENST00000533620.5,ENST00000543440.6,ENST00000606153.1	25833	POU class 2 homeobox 3		3.33422	0.012943	0.364982
PDLIM4	ENSG00000131435	ENST00000253754.7,ENST00000379018.7,ENST00000418373.1,ENST00000462597.1,ENST00000463615.1,ENST00000474421.1,ENST00000484620.1	8572	PDZ and LIM domain 4		3.2973	0.012985	0.365251
NET1	ENSG00000173848	ENST00000355029.8,ENST00000380359.3,ENST00000449083.5,ENST00000465087.1,ENST00000484741.1,ENST00000486354.1	10276	neuroepithelial cell transforming 1		-1.23788	0.0129706	0.365251
DCTN4	ENSG00000132912	ENST00000424236.5,ENST00000446090.6,ENST00000447998.6,ENST00000517421.1,ENST00000518015.5,ENST00000518909.1,ENST00000519313.5,ENST00000519552.1,ENST00000520195.1,ENST00000521093.1,ENST00000521448.5,ENST00000521533.1,ENST00000521728.5,ENST00000522625.1,ENST00000627368.2	51164	dynactin 4 (p62)		-1.23806	0.0130998	0.366537
MAN2C1	ENSG00000140400	ENST00000267978.9,ENST00000421803.6,ENST00000561615.1,ENST00000561693.5,ENST00000562067.5,ENST00000562071.5,ENST00000562228.5,ENST00000562461.1,ENST00000563013.1,ENST00000563058.5,ENST00000563368.5,ENST00000563441.5,ENST00000563528.5,ENST00000563539.5,ENST00000563596.5,ENST00000563622.5,ENST00000563660.2,ENST00000563794.1,ENST00000564570.1,ENST00000564785.5,ENST00000564929.5,ENST00000565534.5,ENS…	4123	mannosidase, alpha, class 2C, member 1		1.3188	0.0130937	0.366537
USP6NL	ENSG00000148429	ENST00000277575.5,ENST00000379237.6,ENST00000443016.1,ENST00000606752.1,ENST00000609104.5,ENST00000609853.1	9712	USP6 N-terminal like		-1.32904	0.0131282	0.366537
MAPRE2	ENSG00000166974	ENST00000300249.9,ENST00000413393.5,ENST00000436190.6,ENST00000538170.6,ENST00000585592.1,ENST00000587359.5,ENST00000588085.1,ENST00000588349.6,ENST00000588910.5,ENST00000589180.5,ENST00000589699.1,ENST00000590793.5,ENST00000591734.5	10982	microtubule-associated protein, RP/EB family, member 2		-1.32845	0.0131025	0.366537
EXO1	ENSG00000174371	ENST00000348581.9,ENST00000366548.7,ENST00000423131.5,ENST00000437497.5,ENST00000450748.1,ENST00000469419.1,ENST00000493702.5,ENST00000518483.5,ENST00000518741.1,ENST00000519225.5,ENST00000521202.2,ENST00000523590.5	9156	exonuclease 1		-1.23198	0.0131284	0.366537
SLC29A3	ENSG00000198246	ENST00000373189.5,ENST00000469204.1,ENST00000479577.1	55315	solute carrier family 29 (equilibrative nucleoside transporter), member 3		2.00174	0.0131148	0.366537
PSME2	ENSG00000100911	ENST00000216802.9,ENST00000471700.6,ENST00000558273.5,ENST00000558931.5,ENST00000559005.2,ENST00000559042.1,ENST00000559056.5,ENST00000559359.1,ENST00000559453.5,ENST00000559493.5,ENST00000559613.1,ENST00000560370.3,ENST00000560410.5,ENST00000560592.5,ENST00000560788.1,ENST00000561103.1,ENST00000615264.4,ENST00000630027.1	5721	proteasome (prosome, macropain) activator subunit 2 (PA28 beta)		1.16668	0.0132281	0.367043
KPTN	ENSG00000118162	ENST00000338134.7,ENST00000594139.5,ENST00000594208.5,ENST00000595484.5,ENST00000595554.1,ENST00000598699.1,ENST00000600271.5,ENST00000600551.1,ENST00000602193.5	11133	kaptin (actin binding protein)		1.33078	0.0131867	0.367043
TMTC4	ENSG00000125247	ENST00000328767.9,ENST00000342624.9,ENST00000376234.7,ENST00000423847.1,ENST00000440120.2,ENST00000462211.5,ENST00000475272.1,ENST00000478272.1,ENST00000480433.1,ENST00000489713.5,ENST00000496511.1	84899	transmembrane and tetratricopeptide repeat containing 4		-1.44692	0.0131923	0.367043
ADGRE2	ENSG00000127507	ENST00000315576.7,ENST00000360222.8,ENST00000392962.3,ENST00000392965.7,ENST00000594076.5,ENST00000594294.5,ENST00000595208.5,ENST00000595839.5,ENST00000596991.6,ENST00000598500.1,ENST00000599423.5,ENST00000601345.5,ENST00000601619.5	30817	adhesion G protein-coupled receptor E2		-1.92895	0.0132231	0.367043
RP5-1024G6.5	ENSG00000226754	ENST00000458151.1	100507564	na		2.51014	0.013204	0.367043
HNRNPA3	ENSG00000170144	ENST00000392524.6,ENST00000411529.6,ENST00000432457.2,ENST00000435711.5,ENST00000483137.1	220988	heterogeneous nuclear ribonucleoprotein A3		-1.15877	0.01326	0.367476
LINC01887	ENSG00000266604	ENST00000583691.1,ENST00000584734.1	na	na		3.82714	0.0132948	0.367986
LBR	ENSG00000143815	ENST00000272163.8,ENST00000338179.6,ENST00000421383.1,ENST00000424022.2,ENST00000425080.1,ENST00000441022.1,ENST00000487054.1,ENST00000488632.1	3930	lamin B receptor		-1.2411	0.0133146	0.368082
KPNB1	ENSG00000108424	ENST00000290158.8,ENST00000535458.6,ENST00000540627.5,ENST00000577875.5,ENST00000577918.5,ENST00000578718.1,ENST00000579901.5,ENST00000580019.1,ENST00000580158.1,ENST00000580573.1,ENST00000582097.5,ENST00000582126.1,ENST00000583013.1,ENST00000583648.5	3837	karyopherin (importin) beta 1		-1.21782	0.0134033	0.369625
SPC25	ENSG00000152253	ENST00000282074.6,ENST00000451987.5,ENST00000472216.2,ENST00000479309.6	57405	SPC25, NDC80 kinetochore complex component		-1.28852	0.0133898	0.369625
KCNMB2	ENSG00000197584	ENST00000358316.7,ENST00000420517.6,ENST00000422927.1,ENST00000432997.5,ENST00000436247.1,ENST00000437510.5,ENST00000452583.5,ENST00000455865.5,ENST00000470361.6,ENST00000617329.1	10242	potassium channel subfamily M regulatory beta subunit 2		5.52343	0.0134206	0.369648
TPGS1	ENSG00000141933	ENST00000359315.6,ENST00000588278.1	91978	tubulin polyglutamylase complex subunit 1		1.39697	0.0134372	0.369655
LL22NC03-2H8.5	ENSG00000274422	ENST00000610778.1	na	na		14.8142	0.0135242	0.371594
WNT10A	ENSG00000135925	ENST00000258411.7,ENST00000458582.1,ENST00000483911.1,ENST00000489887.1	80326	wingless-type MMTV integration site family, member 10A		1.55498	0.0137124	0.372701
PLIN2	ENSG00000147872	ENST00000276914.6,ENST00000380464.7,ENST00000380465.7,ENST00000434144.5,ENST00000464326.1,ENST00000472715.1,ENST00000475923.1,ENST00000494753.1	123	perilipin 2		1.25344	0.0136914	0.372701
CREB3L1	ENSG00000157613	ENST00000527342.1,ENST00000530518.1,ENST00000534616.5,ENST00000534787.1,ENST00000616094.1,ENST00000621158.4	90993	cAMP responsive element binding protein 3-like 1		2.14281	0.0136666	0.372701
MIS18A	ENSG00000159055	ENST00000290130.3,ENST00000486363.1	54069	MIS18 kinetochore protein A		-1.31354	0.0135959	0.372701
SHCBP1	ENSG00000171241	ENST00000303383.7,ENST00000563219.1,ENST00000564272.1,ENST00000565887.1,ENST00000566016.5,ENST00000567698.1,ENST00000569702.1	79801	SHC SH2-domain binding protein 1		-1.24109	0.0136603	0.372701
F2R	ENSG00000181104	ENST00000319211.4,ENST00000505600.1	2149	coagulation factor II (thrombin) receptor		2.31436	0.0137136	0.372701
HMX3	ENSG00000188620	ENST00000357878.5	340784	H6 family homeobox 3		-3.48203	0.0136875	0.372701
HMGN2	ENSG00000198830	ENST00000361427.5,ENST00000460563.5,ENST00000463817.5,ENST00000464888.5,ENST00000466194.1,ENST00000467700.5,ENST00000468388.5,ENST00000479815.5,ENST00000493418.1,ENST00000619352.4	3151	high mobility group nucleosomal binding domain 2		-1.14717	0.0136243	0.372701
PCDHGA10	ENSG00000253846	ENST00000398610.2,ENST00000612503.1	56106	protocadherin gamma subfamily A, 10		2.63434	0.0136263	0.372701
QKI	ENSG00000112531	ENST00000275262.11,ENST00000361195.6,ENST00000361752.7,ENST00000361758.8,ENST00000392127.6,ENST00000424802.7,ENST00000453779.6,ENST00000537041.5,ENST00000537124.5,ENST00000537883.5,ENST00000540719.1,ENST00000541696.1,ENST00000544361.1,ENST00000544436.5,ENST00000544823.5,ENST00000545346.1,ENST00000545607.5	9444	QKI, KH domain containing, RNA binding		-1.20679	0.013734	0.372806
C5AR1	ENSG00000197405	ENST00000355085.3,ENST00000594787.1,ENST00000595501.5	728	complement component 5a receptor 1		2.71172	0.0137878	0.373816
ABCC9	ENSG00000069431	ENST00000261200.8,ENST00000261201.8,ENST00000326684.8,ENST00000538350.5,ENST00000544039.5,ENST00000621589.1	10060	ATP-binding cassette, sub-family C (CFTR/MRP), member 9		3.63177	0.0138304	0.37407
GPR137B	ENSG00000077585	ENST00000366591.4,ENST00000366592.7,ENST00000419162.5,ENST00000454895.2,ENST00000477559.2	7107	G protein-coupled receptor 137B		1.51564	0.0138157	0.37407
HNRNPU	ENSG00000153187	ENST00000283179.13,ENST00000366525.7,ENST00000440865.1,ENST00000444376.6,ENST00000465881.1,ENST00000468690.1,ENST00000476241.1,ENST00000483966.2	3192	heterogeneous nuclear ribonucleoprotein U (scaffold attachment factor A)		-1.15315	0.0139508	0.375614
IVL	ENSG00000163207	ENST00000368764.3	3713	involucrin		3.12637	0.0139288	0.375614
ACBD4	ENSG00000181513	ENST00000321854.12,ENST00000376955.8,ENST00000398322.7,ENST00000431281.5,ENST00000585553.5,ENST00000586279.1,ENST00000586346.5,ENST00000587111.5,ENST00000587976.5,ENST00000589752.5,ENST00000589798.5,ENST00000590289.5,ENST00000591136.1,ENST00000591859.5,ENST00000592162.5,ENST00000619916.4	79777	acyl-CoA binding domain containing 4		1.32647	0.0139543	0.375614
PRSS51	ENSG00000253649	ENST00000521149.2,ENST00000523024.1	na	protease, serine, 51		14.7955	0.0139363	0.375614
POMGNT1	ENSG00000085998	ENST00000371984.7,ENST00000371992.1,ENST00000396420.7,ENST00000463030.1,ENST00000475642.1,ENST00000477114.1,ENST00000480972.1,ENST00000485714.1,ENST00000489985.1,ENST00000497439.5	55624	protein O-linked mannose N-acetylglucosaminyltransferase 1 (beta 1,2-)		1.23565	0.0139996	0.376385
TMTC2	ENSG00000179104	ENST00000321196.7,ENST00000546590.2,ENST00000548305.5,ENST00000549919.1,ENST00000551915.5	160335	transmembrane and tetratricopeptide repeat containing 2		1.65199	0.014037	0.376938
CTR9	ENSG00000198730	ENST00000361367.6,ENST00000524523.1,ENST00000526874.5,ENST00000529355.1,ENST00000529898.1	9646	CTR9 homolog, Paf1/RNA polymerase II complex component		-1.28377	0.0141886	0.380557
TBXAS1	ENSG00000059377	ENST00000263552.10,ENST00000336425.9,ENST00000411653.5,ENST00000414041.1,ENST00000414508.6,ENST00000416849.6,ENST00000422328.5,ENST00000425687.5,ENST00000438104.5,ENST00000448866.5,ENST00000455353.5,ENST00000458722.5,ENST00000462053.5,ENST00000462275.5,ENST00000469630.1,ENST00000473948.6,ENST00000474763.5,ENST00000476637.5,ENST00000481440.5,ENST00000492560.6,ENST00000493340.5,ENST00000494876.1	6916	thromboxane A synthase 1 (platelet)		-2.14501	0.0142718	0.380651
RPS6KA5	ENSG00000100784	ENST00000261991.7,ENST00000418736.6,ENST00000536315.6,ENST00000554206.1,ENST00000556178.5,ENST00000556304.1,ENST00000556594.1,ENST00000614987.4	9252	ribosomal protein S6 kinase, 90kDa, polypeptide 5		2.07736	0.014236	0.380651
RFK	ENSG00000135002	ENST00000376736.5,ENST00000472900.5,ENST00000476087.5,ENST00000479197.1,ENST00000483155.5,ENST00000490113.1	55312	riboflavin kinase		1.40705	0.0142281	0.380651
KRT7	ENSG00000135480	ENST00000331817.5,ENST00000546666.1,ENST00000546856.5,ENST00000547613.1,ENST00000548088.1,ENST00000548657.5,ENST00000549127.5,ENST00000549638.1,ENST00000550153.1,ENST00000551130.1,ENST00000552183.1,ENST00000552322.5,ENST00000552400.1	3855	keratin 7, type II		2.12228	0.0142768	0.380651
SKA3	ENSG00000165480	ENST00000298260.8,ENST00000314759.5,ENST00000400018.7,ENST00000462482.1,ENST00000465471.5,ENST00000475251.1,ENST00000536239.1	221150	spindle and kinetochore associated complex subunit 3		-1.23015	0.0142579	0.380651
PDE1C	ENSG00000154678	ENST00000321453.11,ENST00000396182.6,ENST00000396184.7,ENST00000396189.2,ENST00000396191.5,ENST00000396193.5,ENST00000464881.1,ENST00000478736.1,ENST00000479980.1,ENST00000482681.5,ENST00000495221.1	5137	phosphodiesterase 1C, calmodulin-dependent 70kDa		4.19002	0.0145146	0.38426
PRICKLE2	ENSG00000163637	ENST00000295902.10,ENST00000498162.1,ENST00000564377.5,ENST00000569824.1	166336	prickle homolog 2		4.66339	0.0144935	0.38426
KCNV1	ENSG00000164794	ENST00000297404.1,ENST00000524391.5	27012	potassium channel, voltage gated modifier subfamily V, member 1		3.75064	0.01443	0.38426
SETMAR	ENSG00000170364	ENST00000358065.4,ENST00000358950.4,ENST00000413809.5,ENST00000425046.1,ENST00000425863.5,ENST00000430981.1,ENST00000462115.1,ENST00000490691.1	6419	SET domain and mariner transposase fusion gene		-1.42829	0.0144695	0.38426
ANXA2	ENSG00000182718	ENST00000332680.8,ENST00000396024.7,ENST00000421017.6,ENST00000451270.6,ENST00000504475.6,ENST00000557904.5,ENST00000557906.5,ENST00000557937.5,ENST00000557986.5,ENST00000558132.5,ENST00000558169.5,ENST00000558503.5,ENST00000558558.5,ENST00000558985.5,ENST00000558986.5,ENST00000558998.5,ENST00000559113.5,ENST00000559176.5,ENST00000559350.5,ENST00000559370.5,ENST00000559467.5,ENST00000559559.5,ENS…	302	annexin A2		-1.26725	0.0144518	0.38426
ZNF763	ENSG00000197054	ENST00000343949.9,ENST00000358987.7,ENST00000481745.1,ENST00000586494.1,ENST00000592625.5	284390	zinc finger protein 763		-2.90702	0.0145095	0.38426
NAT9	ENSG00000109065	ENST00000357814.7,ENST00000577428.5,ENST00000578798.5,ENST00000578822.5,ENST00000578862.5,ENST00000578947.1,ENST00000579218.5,ENST00000579837.1,ENST00000580216.5,ENST00000580301.5,ENST00000580632.5,ENST00000581136.5,ENST00000581451.1,ENST00000581466.1,ENST00000581762.1,ENST00000582118.1,ENST00000582168.5,ENST00000582359.5,ENST00000582524.5,ENST00000582870.5,ENST00000582993.5,ENST00000583476.5,ENS…	26151	N-acetyltransferase 9 (GCN5-related, putative)		1.2651	0.0146036	0.385709
TSPAN11	ENSG00000110900	ENST00000261177.9,ENST00000535215.5,ENST00000545802.1,ENST00000546076.5	441631	tetraspanin 11		9.88882	0.0145923	0.385709
MPHOSPH9	ENSG00000051825	ENST00000302373.8,ENST00000369865.3,ENST00000535049.5,ENST00000536198.1,ENST00000537854.5,ENST00000538169.5,ENST00000538250.5,ENST00000539024.5,ENST00000539336.2,ENST00000539639.5,ENST00000541076.6,ENST00000541437.5,ENST00000541603.6,ENST00000541823.1,ENST00000544217.1,ENST00000545406.1,ENST00000545556.6,ENST00000545974.5,ENST00000563178.1,ENST00000606320.5,ENST00000606321.1,ENST00000606326.1,ENS…	10198	M-phase phosphoprotein 9		-1.24808	0.0146251	0.385825
SLC39A8	ENSG00000138821	ENST00000356736.4,ENST00000394833.6,ENST00000424970.6,ENST00000502903.1,ENST00000510255.5,ENST00000512337.1,ENST00000512657.5,ENST00000514000.5	64116	solute carrier family 39 (zinc transporter), member 8		-1.30795	0.0146558	0.386181
TAS2R14	ENSG00000212127	ENST00000381852.4,ENST00000537503.1	50840	taste receptor, type 2, member 14		3.65669	0.0147221	0.387475
PLCL1	ENSG00000115896	ENST00000428675.5,ENST00000435320.1,ENST00000437704.3,ENST00000472193.1,ENST00000487695.6,ENST00000625084.1	5334	phospholipase C-like 1		29.6709	0.014814	0.389439
ZNF844	ENSG00000223547	ENST00000439326.7,ENST00000441304.2,ENST00000550826.1	284391	zinc finger protein 844		-1.69557	0.0148921	0.391034
POLD3	ENSG00000077514	ENST00000263681.6,ENST00000524752.1,ENST00000527458.5,ENST00000528481.5,ENST00000530163.1,ENST00000530511.5,ENST00000531615.1,ENST00000532497.5,ENST00000532784.5,ENST00000532954.1	10714	polymerase (DNA-directed), delta 3, accessory subunit		-1.20911	0.0149387	0.391346
OGT	ENSG00000147162	ENST00000373701.7,ENST00000373719.7,ENST00000444774.3,ENST00000455587.3,ENST00000459760.1,ENST00000462638.1,ENST00000466181.1,ENST00000472270.1,ENST00000474633.1,ENST00000488174.5,ENST00000498566.3	8473	O-linked N-acetylglucosamine (GlcNAc) transferase		1.35273	0.0149345	0.391346
GMCL1	ENSG00000087338	ENST00000282570.3,ENST00000468386.2,ENST00000471404.1,ENST00000495047.1	64395	germ cell-less, spermatogenesis associated 1		-1.27884	0.0149889	0.392202
MFSD6L	ENSG00000185156	ENST00000329805.5	162387	major facilitator superfamily domain containing 6-like		1.97118	0.015009	0.392273
CD200	ENSG00000091972	ENST00000315711.12,ENST00000383681.7,ENST00000473539.5,ENST00000478595.1,ENST00000498096.5,ENST00000606471.5,ENST00000607516.1,ENST00000607597.1	4345	CD200 molecule		1.55101	0.015067	0.393332
GGT1	ENSG00000100031	ENST00000248923.8,ENST00000400380.5,ENST00000400382.5,ENST00000401885.5,ENST00000403838.5,ENST00000404223.5,ENST00000404532.5,ENST00000404920.1,ENST00000411974.5,ENST00000412658.5,ENST00000412898.5,ENST00000419133.5,ENST00000425895.5,ENST00000428855.5,ENST00000430289.5,ENST00000432867.5,ENST00000438643.6,ENST00000445029.5,ENST00000447416.5,ENST00000451366.5,ENST00000452551.5,ENST00000455483.5,ENS…	2.67892e+28	gamma-glutamyltransferase 1		1.56679	0.01519	0.395626
GSTK1	ENSG00000197448	ENST00000358406.9,ENST00000409500.7,ENST00000436038.5,ENST00000442394.5,ENST00000443571.6,ENST00000473649.1,ENST00000479303.1,ENST00000489654.1,ENST00000494735.1	373156	glutathione S-transferase kappa 1		1.16469	0.0151898	0.395626
ALDH3A2	ENSG00000072210	ENST00000176643.10,ENST00000339618.8,ENST00000395575.6,ENST00000446398.6,ENST00000467473.5,ENST00000472059.5,ENST00000476965.5,ENST00000571163.1,ENST00000571537.1,ENST00000573505.1,ENST00000573565.1,ENST00000573947.1,ENST00000574078.2,ENST00000574597.1,ENST00000575384.2,ENST00000578614.1,ENST00000578696.1,ENST00000579403.1,ENST00000579855.5,ENST00000580550.5,ENST00000581518.5,ENST00000582991.5,EN…	224	aldehyde dehydrogenase 3 family, member A2		-1.25302	0.0154135	0.397162
BEX2	ENSG00000133134	ENST00000372674.5,ENST00000372677.7,ENST00000449185.1,ENST00000536889.1	84707	brain expressed X-linked 2		3.13689	0.0153897	0.397162
TET1	ENSG00000138336	ENST00000373644.4	80312	tet methylcytosine dioxygenase 1		-1.69278	0.015297	0.397162
IMPA2	ENSG00000141401	ENST00000269159.7,ENST00000383376.9,ENST00000586230.1,ENST00000588167.1,ENST00000588752.5,ENST00000588863.1,ENST00000588927.5,ENST00000589238.5,ENST00000589374.1,ENST00000590107.5,ENST00000590138.1,ENST00000625802.2	3613	inositol(myo)-1(or 4)-monophosphatase 2		-1.56756	0.015308	0.397162
TNIK	ENSG00000154310	ENST00000284483.12,ENST00000341852.10,ENST00000357327.9,ENST00000436636.6,ENST00000459881.1,ENST00000460047.5,ENST00000464785.1,ENST00000465393.1,ENST00000468757.1,ENST00000470834.5,ENST00000475336.5,ENST00000484051.5,ENST00000487846.1,ENST00000488470.5,ENST00000496492.5	23043	TRAF2 and NCK interacting kinase		1.35851	0.0154255	0.397162
ARHGAP35	ENSG00000160007	ENST00000404338.7,ENST00000595822.1,ENST00000596593.1,ENST00000598548.1,ENST00000599284.1,ENST00000614079.1,ENST00000615647.1	2909	Rho GTPase activating protein 35		-1.14923	0.0154109	0.397162
LAPTM5	ENSG00000162511	ENST00000294507.3,ENST00000464569.1,ENST00000476492.1	7805	lysosomal protein transmembrane 5		1.30036	0.0153704	0.397162
ROBO2	ENSG00000185008	ENST00000332191.12,ENST00000461745.5,ENST00000469233.1,ENST00000470802.1,ENST00000471893.1,ENST00000473767.5,ENST00000475034.1,ENST00000475334.1,ENST00000487694.7,ENST00000490534.1,ENST00000490991.5,ENST00000602589.5,ENST00000614793.4	6092	roundabout guidance receptor 2		32.5385	0.0153956	0.397162
GCC2-AS1	ENSG00000214184	ENST00000322353.3,ENST00000440975.1	na	GCC2 antisense RNA 1		8.75713	0.0153513	0.397162
RP11-342K6.1	ENSG00000270696	ENST00000604845.1	na	na		1.61102	0.0152831	0.397162
ALDH3B2	ENSG00000132746	ENST00000349015.7,ENST00000525827.5,ENST00000528756.5,ENST00000530069.5,ENST00000531248.1,ENST00000531881.5,ENST00000533962.1,ENST00000534425.5	222	aldehyde dehydrogenase 3 family, member B2		4.56758	0.0154703	0.397827
KCNA6	ENSG00000151079	ENST00000280684.3	3742	potassium channel, voltage gated shaker related subfamily A, member 6		-10.6234	0.0154867	0.397827
IGKV4-1	ENSG00000211598	ENST00000390243.2	na	immunoglobulin kappa variable 4-1		-5.50985	0.0155191	0.398204
PRPF38B	ENSG00000134186	ENST00000370021.1,ENST00000370022.9,ENST00000370025.8,ENST00000467302.5,ENST00000485810.1	55119	pre-mRNA processing factor 38B		-1.17809	0.0155968	0.399742
DNAJC18	ENSG00000170464	ENST00000302060.9,ENST00000505268.1,ENST00000505568.5,ENST00000506870.5,ENST00000507405.5,ENST00000508445.5,ENST00000510770.1,ENST00000512473.5,ENST00000514052.1,ENST00000515277.5,ENST00000515559.2,ENST00000515581.5	202052	DnaJ (Hsp40) homolog, subfamily C, member 18		1.41871	0.0157103	0.401281
C6orf226	ENSG00000221821	ENST00000408925.3	441150	chromosome 6 open reading frame 226		1.56338	0.0157078	0.401281
NR2F1-AS1	ENSG00000237187	ENST00000503134.5,ENST00000504474.5,ENST00000507963.5,ENST00000510254.5,ENST00000513055.1,ENST00000606165.5,ENST00000606188.1,ENST00000606233.5,ENST00000606696.5,ENST00000606739.5,ENST00000607112.1,ENST00000607195.1,ENST00000607797.5,ENST00000607831.5	441094	NR2F1 antisense RNA 1		6.20124	0.0156795	0.401281
MCRIP2	ENSG00000172366	ENST00000307650.8,ENST00000474840.5,ENST00000491999.5,ENST00000575894.1,ENST00000611328.4,ENST00000615744.4,ENST00000619114.1,ENST00000619377.1,ENST00000619674.1,ENST00000620462.4,ENST00000629534.2	10028717584331	family with sequence similarity 195, member A		1.2856	0.0157394	0.401568
TRIM25	ENSG00000121060	ENST00000316881.8,ENST00000537230.2,ENST00000570473.5,ENST00000570749.5,ENST00000572021.5,ENST00000572550.1,ENST00000573108.1,ENST00000574234.1,ENST00000574997.1	7706	tripartite motif containing 25		-1.16541	0.0158019	0.402707
CSNK2A2	ENSG00000070770	ENST00000262506.7,ENST00000562367.1,ENST00000563307.1,ENST00000565188.1,ENST00000566813.5,ENST00000567730.6	1459	casein kinase 2, alpha prime polypeptide		-1.20896	0.0158386	0.402731
CXCR5	ENSG00000160683	ENST00000292174.4	643	chemokine (C-X-C motif) receptor 5		2.37111	0.0158248	0.402731
KDM5B	ENSG00000117139	ENST00000235790.8,ENST00000367264.6,ENST00000367265.7,ENST00000456180.1,ENST00000467487.3,ENST00000470573.5,ENST00000472822.5,ENST00000491153.1,ENST00000498276.1,ENST00000602511.1	10765	lysine (K)-specific demethylase 5B		-1.58698	0.0158579	0.402765
HNRNPU-AS1	ENSG00000188206	ENST00000366527.3	284702	HNRNPU antisense RNA 1		2.05515	0.015913	0.40371
NPDC1	ENSG00000107281	ENST00000371600.7,ENST00000371601.4,ENST00000472668.1,ENST00000485589.1,ENST00000488145.1,ENST00000496498.1	56654	neural proliferation, differentiation and control, 1		3.25798	0.0159327	0.403754
PLA2G4A	ENSG00000116711	ENST00000367466.3,ENST00000466600.1	5321	phospholipase A2, group IVA (cytosolic, calcium-dependent)		1.57763	0.0159726	0.404247
HECW2	ENSG00000138411	ENST00000260983.7,ENST00000409111.2,ENST00000427457.1,ENST00000452031.5,ENST00000462290.1,ENST00000498146.1	57520	HECT, C2 and WW domain containing E3 ubiquitin protein ligase 2		2.14868	0.0159881	0.404247
RBM17	ENSG00000134453	ENST00000379888.8,ENST00000418631.5,ENST00000432931.5,ENST00000437845.6,ENST00000446108.5,ENST00000447032.1,ENST00000465906.5,ENST00000467080.1,ENST00000467214.1,ENST00000476706.5,ENST00000481147.1,ENST00000496762.1	84991	RNA binding motif protein 17		-1.13733	0.0160199	0.404598
RPRM	ENSG00000177519	ENST00000325926.3	56475	reprimo, TP53 dependent G2 arrest mediator candidate		6.33332	0.0161289	0.406894
ZC2HC1C	ENSG00000119703	ENST00000238686.8,ENST00000439583.2,ENST00000524913.2,ENST00000525046.1,ENST00000526130.1,ENST00000526748.1,ENST00000532198.1,ENST00000534151.1,ENST00000554763.1	79696	zinc finger, C2HC-type containing 1C		2.73618	0.0161477	0.406911
TBX21	ENSG00000073861	ENST00000177694.1,ENST00000581328.1	30009	T-box 21		3.49429	0.0162253	0.408409
RPL18	ENSG00000063177	ENST00000084795.9,ENST00000546623.5,ENST00000547892.1,ENST00000547897.5,ENST00000549273.5,ENST00000549370.5,ENST00000549533.1,ENST00000549920.5,ENST00000550645.5,ENST00000550671.1,ENST00000550973.5,ENST00000551749.5,ENST00000552347.5,ENST00000552588.5,ENST00000552705.5,ENST00000552851.1	6141	ribosomal protein L18		1.16021	0.0162453	0.408455
CA9	ENSG00000107159	ENST00000378357.8,ENST00000485665.1,ENST00000493245.1,ENST00000617161.1	768	carbonic anhydrase IX		11.872	0.016303	0.40945
ISCU	ENSG00000136003	ENST00000311893.13,ENST00000392807.8,ENST00000431221.6,ENST00000535405.1,ENST00000535729.5,ENST00000538193.1,ENST00000539580.5,ENST00000539593.1,ENST00000540154.5,ENST00000544493.1,ENST00000545932.5,ENST00000547005.5,ENST00000552072.5	23479	iron-sulfur cluster assembly enzyme		1.23969	0.0163925	0.410736
NLRC3	ENSG00000167984	ENST00000324659.12,ENST00000359128.9,ENST00000448023.6,ENST00000603055.1,ENST00000615877.4,ENST00000618137.1	197358	NLR family, CARD domain containing 3		-1.17299	0.016409	0.410736
FOXO6	ENSG00000204060	ENST00000372591.1,ENST00000615371.1	na	forkhead box O6		5.36034	0.0163779	0.410736
RBBP5	ENSG00000117222	ENST00000264515.10,ENST00000367164.1,ENST00000484379.1	5929	retinoblastoma binding protein 5		-1.17984	0.0164838	0.410782
ARHGAP22	ENSG00000128805	ENST00000249601.8,ENST00000374170.5,ENST00000374172.5,ENST00000417247.6,ENST00000417912.6,ENST00000435790.6,ENST00000460425.1,ENST00000464445.1,ENST00000471013.5,ENST00000477708.6,ENST00000489984.1,ENST00000491108.1,ENST00000493012.2,ENST00000511570.1,ENST00000515523.5	58504	Rho GTPase activating protein 22		4.40457	0.0164609	0.410782
MARVELD1	ENSG00000155254	ENST00000285605.7,ENST00000421644.2,ENST00000434038.6,ENST00000451097.5	83742	MARVEL domain containing 1		1.79789	0.0164679	0.410782
RP11-399O19.9	ENSG00000261438	ENST00000562983.1	na	na		1.9044	0.0164373	0.410782
RP11-69E11.4	ENSG00000182109	ENST00000331856.6,ENST00000417869.5,ENST00000431553.5,ENST00000440190.1,ENST00000441741.5,ENST00000450157.5,ENST00000458207.5	na	na		2.43994	0.0165836	0.41281
PPIL3	ENSG00000240344	ENST00000286175.12,ENST00000392283.8,ENST00000409264.6,ENST00000409361.5,ENST00000409449.5,ENST00000415562.5,ENST00000443398.5,ENST00000457063.1,ENST00000463866.1,ENST00000465823.5,ENST00000470442.5,ENST00000487879.1,ENST00000492074.5,ENST00000497263.5,ENST00000497501.5	53938	peptidylprolyl isomerase (cyclophilin)-like 3		1.2945	0.0166857	0.414893
TNFRSF19	ENSG00000127863	ENST00000248484.8,ENST00000382258.8,ENST00000382263.3,ENST00000403372.6,ENST00000464735.1	55504	tumor necrosis factor receptor superfamily, member 19		3.05946	0.0167399	0.415518
HIST1H2AL	ENSG00000276903	ENST00000613174.1	8332	histone cluster 1, H2al		-2.00933	0.0167478	0.415518
KL	ENSG00000133116	ENST00000380099.3,ENST00000487852.1	9365	klotho		2.00192	0.0167881	0.41606
CWC27	ENSG00000153015	ENST00000381070.7,ENST00000485990.1,ENST00000506168.1,ENST00000508024.1,ENST00000545000.1	10283	CWC27 spliceosome-associated protein homolog		-1.209	0.0168375	0.416825
FBXL4	ENSG00000112234	ENST00000229971.2,ENST00000369244.6	26235	F-box and leucine-rich repeat protein 4		-1.3044	0.0170479	0.421571
CREM	ENSG00000095794	ENST00000337656.8,ENST00000342105.7,ENST00000344351.5,ENST00000345491.7,ENST00000348787.6,ENST00000354759.7,ENST00000356917.9,ENST00000361599.8,ENST00000374711.5,ENST00000374721.7,ENST00000374726.7,ENST00000374728.7,ENST00000374734.7,ENST00000395887.7,ENST00000427847.6,ENST00000429130.7,ENST00000439705.5,ENST00000460270.5,ENST00000461968.5,ENST00000463314.5,ENST00000463960.5,ENST00000464475.1,ENS…	1390	cAMP responsive element modulator		-1.32234	0.0172617	0.424811
CRACR2A	ENSG00000130038	ENST00000252322.1,ENST00000333750.9,ENST00000440314.6,ENST00000514026.2,ENST00000535292.1,ENST00000535507.1	84766	calcium release activated channel regulator 2A		-1.2774	0.017289	0.424811
TSR1	ENSG00000167721	ENST00000301364.9,ENST00000571806.1,ENST00000575049.1,ENST00000576112.2,ENST00000576202.1	55720	TSR1, 20S rRNA accumulation, homolog (S. cerevisiae)		-1.16055	0.0173111	0.424811
SDC2	ENSG00000169439	ENST00000302190.8,ENST00000518385.5,ENST00000519587.1,ENST00000519914.5,ENST00000520233.1,ENST00000521590.5,ENST00000522911.5,ENST00000523877.1	6383	syndecan 2		24.5795	0.0172961	0.424811
WDR45	ENSG00000196998	ENST00000322995.12,ENST00000356463.7,ENST00000367375.8,ENST00000376357.1,ENST00000376368.6,ENST00000376372.7,ENST00000396681.8,ENST00000419567.6,ENST00000423215.2,ENST00000433252.6,ENST00000460501.1,ENST00000465382.5,ENST00000465431.5,ENST00000465806.5,ENST00000471338.5,ENST00000472654.1,ENST00000473974.5,ENST00000474053.5,ENST00000475880.5,ENST00000475977.1,ENST00000476728.5,ENST00000480412.1,EN…	11152	WD repeat domain 45		1.36293	0.017199	0.424811
IGLV3-1	ENSG00000211673	ENST00000390319.2	na	immunoglobulin lambda variable 3-1		20.7381	0.0172728	0.424811
PCDHGB7	ENSG00000254122	ENST00000398594.3,ENST00000612073.1	56099	protocadherin gamma subfamily B, 7		3.20493	0.0172662	0.424811
AKR1A1	ENSG00000117448	ENST00000351829.8,ENST00000372070.7,ENST00000434299.5,ENST00000471651.1,ENST00000473038.5,ENST00000475919.1,ENST00000475985.1,ENST00000476957.5,ENST00000481885.5,ENST00000487654.5,ENST00000495913.5,ENST00000496999.5,ENST00000497973.5,ENST00000621846.4	10327	aldo-keto reductase family 1, member A1 (aldehyde reductase)		1.25605	0.0173766	0.424811
ATP1B2	ENSG00000129244	ENST00000250111.8,ENST00000577026.5,ENST00000577113.1	482	ATPase, Na+/K+ transporting, beta 2 polypeptide		5.69893	0.0173879	0.424811
LMNA	ENSG00000160789	ENST00000347559.6,ENST00000361308.8,ENST00000368297.5,ENST00000368298.2,ENST00000368299.7,ENST00000368300.8,ENST00000368301.6,ENST00000448611.6,ENST00000459904.1,ENST00000469565.6,ENST00000470199.2,ENST00000470835.1,ENST00000473598.6,ENST00000478063.2,ENST00000495341.5,ENST00000496738.5,ENST00000498722.2,ENST00000502357.5,ENST00000502751.5,ENST00000504687.5,ENST00000506981.1,ENST00000508500.1,ENS…	4000	lamin A/C		1.4329	0.0174139	0.424811
PCLAF	ENSG00000166803	ENST00000300035.8,ENST00000380258.6,ENST00000558008.3,ENST00000558043.5,ENST00000558250.1,ENST00000559280.1,ENST00000559519.5,ENST00000560234.1,ENST00000625619.1	9768	KIAA0101		-1.37529	0.0174099	0.424811
MLF1	ENSG00000178053	ENST00000355893.9,ENST00000359117.9,ENST00000392822.4,ENST00000466246.5,ENST00000469452.5,ENST00000471745.5,ENST00000477042.5,ENST00000478894.6,ENST00000482628.5,ENST00000484955.5,ENST00000487838.5,ENST00000491767.5,ENST00000495452.5,ENST00000497004.5,ENST00000498592.5,ENST00000618075.4,ENST00000619577.4	4291	myeloid leukemia factor 1		3.90471	0.0173774	0.424811
NAXD	ENSG00000213995	ENST00000309957.2,ENST00000424185.6,ENST00000470164.2	55739	carbohydrate kinase domain containing		1.22968	0.0174244	0.424811
PHC1	ENSG00000111752	ENST00000433083.6,ENST00000433847.2,ENST00000535510.1,ENST00000537610.1,ENST00000538657.5,ENST00000539063.5,ENST00000539928.1,ENST00000540574.5,ENST00000540809.1,ENST00000541181.1,ENST00000542346.1,ENST00000543824.5,ENST00000544539.5,ENST00000544916.5	1911	polyhomeotic homolog 1 (Drosophila)		-1.50023	0.0175071	0.425429
TCP1	ENSG00000120438	ENST00000321394.11,ENST00000392168.6,ENST00000420894.6,ENST00000467544.2,ENST00000536394.1,ENST00000536607.1,ENST00000536807.1,ENST00000537390.5,ENST00000538128.5,ENST00000538530.5,ENST00000539756.1,ENST00000539948.5,ENST00000543517.5,ENST00000543532.5,ENST00000544255.5,ENST00000545764.1,ENST00000546023.1,ENST00000546204.1	6950	t-complex 1		-1.13705	0.0175028	0.425429
EPHB2	ENSG00000133216	ENST00000374627.1,ENST00000374630.7,ENST00000374632.7,ENST00000400191.7,ENST00000465676.1,ENST00000490436.1,ENST00000544305.5	2048	EPH receptor B2		3.2024	0.0175253	0.425429
MRPS6	ENSG00000243927	ENST00000399312.2,ENST00000477091.5,ENST00000482679.1,ENST00000483977.5,ENST00000488492.5	64968	mitochondrial ribosomal protein S6		1.21519	0.0175222	0.425429
FAM57A	ENSG00000167695	ENST00000301324.8,ENST00000308278.12,ENST00000570699.1,ENST00000570892.1,ENST00000572018.5,ENST00000574327.1,ENST00000577008.1	79850	family with sequence similarity 57, member A		-1.34243	0.0175677	0.425997
FSCN1	ENSG00000075618	ENST00000382361.7,ENST00000405801.2,ENST00000444748.5,ENST00000447103.5,ENST00000473330.1	6624	fascin actin-bundling protein 1		1.31775	0.017632	0.427096
GOLGA8B	ENSG00000215252	ENST00000342314.9,ENST00000438958.2,ENST00000484716.5,ENST00000562282.5,ENST00000564575.5,ENST00000566091.5,ENST00000566258.1,ENST00000567956.5,ENST00000568555.1,ENST00000569100.5,ENST00000569811.1	23015440270	golgin A8 family, member B		1.73277	0.0176734	0.427181
IGKV2D-30	ENSG00000239571	ENST00000474213.1	na	immunoglobulin kappa variable 2D-30		-8.79215	0.0176706	0.427181
SHISA3	ENSG00000178343	ENST00000319234.4	152573	shisa family member 3		4.48544	0.0177491	0.428549
CCNA2	ENSG00000145386	ENST00000274026.9,ENST00000618014.1	890	cyclin A2		-1.19241	0.0177782	0.428792
SMYD3	ENSG00000185420	ENST00000366516.5,ENST00000366517.5,ENST00000391836.3,ENST00000403792.7,ENST00000453676.5,ENST00000455277.2,ENST00000462422.5,ENST00000464398.1,ENST00000470510.5,ENST00000470863.1,ENST00000482592.5,ENST00000483072.5,ENST00000488153.5,ENST00000490107.5,ENST00000490322.1,ENST00000492487.5,ENST00000493441.5,ENST00000630181.2	64754	SET and MYND domain containing 3		1.33815	0.017817	0.429269
MLC1	ENSG00000100427	ENST00000311597.9,ENST00000395876.6,ENST00000442311.1,ENST00000470008.1,ENST00000483836.1	23209	megalencephalic leukoencephalopathy with subcortical cysts 1		-3.41691	0.0180208	0.433249
ATP6AP2	ENSG00000182220	ENST00000378438.8,ENST00000423649.1,ENST00000436783.5,ENST00000447485.5,ENST00000479120.1,ENST00000486558.5,ENST00000487051.1	10159	ATPase, H+ transporting, lysosomal accessory protein 2		1.22188	0.0180149	0.433249
IZUMO4	ENSG00000099840	ENST00000395296.5,ENST00000395301.7,ENST00000395307.6,ENST00000478879.5,ENST00000481489.5,ENST00000497445.5,ENST00000498554.5,ENST00000588003.5,ENST00000590985.2,ENST00000591894.5,ENST00000593185.1,ENST00000610800.1,ENST00000620263.4	113177	IZUMO family member 4		1.57404	0.0180491	0.433358
TP53I3	ENSG00000115129	ENST00000238721.8,ENST00000335934.8,ENST00000407482.5,ENST00000413037.1,ENST00000417886.1,ENST00000470636.1	9540	tumor protein p53 inducible protein 3		1.37189	0.0181046	0.433358
ID2	ENSG00000115738	ENST00000234091.8,ENST00000331129.3,ENST00000396290.1,ENST00000472142.1	3398	inhibitor of DNA binding 2, dominant negative helix-loop-helix protein		1.57127	0.0181115	0.433358
MYRF	ENSG00000124920	ENST00000265460.9,ENST00000278836.9,ENST00000389602.4,ENST00000536352.5,ENST00000537318.5,ENST00000537766.1,ENST00000539361.1,ENST00000546247.1	745	myelin regulatory factor		2.66785	0.0181211	0.433358
RAC1	ENSG00000136238	ENST00000348035.8,ENST00000356142.4,ENST00000473564.1,ENST00000488373.5,ENST00000495499.1,ENST00000497741.5	5879	ras-related C3 botulinum toxin substrate 1 (rho family, small GTP binding protein Rac1)		-1.28395	0.0181408	0.433358
ABHD10	ENSG00000144827	ENST00000273359.7,ENST00000491580.1,ENST00000493784.1,ENST00000494817.1,ENST00000497293.1	55347	abhydrolase domain containing 10		1.25638	0.0181259	0.433358
C11orf45	ENSG00000174370	ENST00000310799.7,ENST00000524878.1,ENST00000530168.1	219833	chromosome 11 open reading frame 45		3.57252	0.0181629	0.433426
MAP3K4	ENSG00000085511	ENST00000348824.11,ENST00000366919.6,ENST00000366920.6,ENST00000392142.8,ENST00000446500.1,ENST00000448119.2,ENST00000490904.6,ENST00000536852.1,ENST00000539610.1,ENST00000540205.1,ENST00000541901.5,ENST00000542851.5,ENST00000542952.5,ENST00000543421.5,ENST00000544041.5,ENST00000544733.5	4216	mitogen-activated protein kinase kinase kinase 4		-1.27286	0.0181982	0.433808
NADSYN1	ENSG00000172890	ENST00000319023.6,ENST00000524450.1,ENST00000524949.5,ENST00000525200.5,ENST00000525245.1,ENST00000525593.5,ENST00000526039.6,ENST00000527227.1,ENST00000527538.5,ENST00000527852.5,ENST00000527963.1,ENST00000528211.1,ENST00000528509.5,ENST00000529120.5,ENST00000529840.5,ENST00000530055.5,ENST00000530534.1,ENST00000530831.1,ENST00000531236.1,ENST00000533612.1,ENST00000533769.5,ENST00000534634.5,ENS…	55191	NAD synthetase 1		1.18987	0.018262	0.434407
RPS6KA3	ENSG00000177189	ENST00000379565.7,ENST00000438357.1,ENST00000457145.5,ENST00000474266.1,ENST00000479809.1,ENST00000492128.5	6197	ribosomal protein S6 kinase, 90kDa, polypeptide 3		-1.26511	0.0182538	0.434407
IGLV5-45	ENSG00000211650	ENST00000390296.2	na	immunoglobulin lambda variable 5-45		-55.6619	0.0183074	0.435028
PCDHGB2	ENSG00000253910	ENST00000522605.1,ENST00000622527.1	56103	protocadherin gamma subfamily B, 2		4.6074	0.0183393	0.435327
ALMS1	ENSG00000116127	ENST00000423048.5,ENST00000464408.3,ENST00000476650.2,ENST00000484298.5,ENST00000490821.1,ENST00000613296.4,ENST00000614410.4,ENST00000620466.4	7840	Alstrom syndrome protein 1		-1.28377	0.0184073	0.436479
WDR82	ENSG00000164091	ENST00000296490.7,ENST00000463624.1,ENST00000469000.5,ENST00000487402.1	80335	WD repeat domain 82		-1.18519	0.0184328	0.436624
ANOS1	ENSG00000011201	ENST00000262648.7,ENST00000481896.1,ENST00000488294.1,ENST00000619786.1	3730	anosmin 1		5.3269	0.018639	0.440119
SFRP1	ENSG00000104332	ENST00000220772.7,ENST00000379845.3	6422	secreted frizzled-related protein 1		136.394	0.0186217	0.440119
HIP1	ENSG00000127946	ENST00000336926.10,ENST00000404944.3,ENST00000420909.1,ENST00000434438.6,ENST00000479835.1,ENST00000485723.1,ENST00000616821.4	3092	huntingtin interacting protein 1		1.59297	0.0186054	0.440119
PTPRF	ENSG00000142949	ENST00000359947.8,ENST00000372405.1,ENST00000372407.4,ENST00000412568.6,ENST00000414879.5,ENST00000429895.5,ENST00000436724.5,ENST00000437607.1,ENST00000438120.5,ENST00000463041.1,ENST00000467464.1,ENST00000477970.1,ENST00000481019.5,ENST00000496043.5,ENST00000496447.5,ENST00000617451.4	5792	protein tyrosine phosphatase, receptor type, F		2.00509	0.0186632	0.440228
HLA-DMA	ENSG00000204257	ENST00000374843.8,ENST00000395303.7,ENST00000395305.7,ENST00000422832.1,ENST00000456800.1,ENST00000464392.1,ENST00000475627.1,ENST00000477541.1,ENST00000480785.5	3108	major histocompatibility complex, class II, DM alpha		1.30133	0.0186942	0.440498
BNC2	ENSG00000173068	ENST00000380666.6,ENST00000380667.6,ENST00000380672.8,ENST00000411752.5,ENST00000418777.5,ENST00000468187.6,ENST00000471301.3,ENST00000484726.5,ENST00000486514.5,ENST00000545497.5,ENST00000603313.5,ENST00000603713.5,ENST00000613349.4,ENST00000617779.1	54796	basonuclin 2		15.0834	0.0187689	0.441795
ARMCX2	ENSG00000184867	ENST00000328766.9,ENST00000330154.6,ENST00000356824.8,ENST00000413506.5,ENST00000431597.5,ENST00000433318.5,ENST00000440675.5,ENST00000458024.5,ENST00000467416.1,ENST00000475854.1,ENST00000479333.5,ENST00000488982.1,ENST00000496581.1	9823	armadillo repeat containing, X-linked 2		1.69536	0.0188449	0.44312
CALCOCO1	ENSG00000012822	ENST00000262059.8,ENST00000430117.6,ENST00000546443.5,ENST00000546619.5,ENST00000546774.1,ENST00000547885.5,ENST00000547949.6,ENST00000547988.5,ENST00000548177.5,ENST00000548263.5,ENST00000548431.1,ENST00000549173.5,ENST00000549349.5,ENST00000549613.1,ENST00000549688.1,ENST00000549784.5,ENST00000549935.6,ENST00000550804.5,ENST00000551900.5,ENST00000552282.1,ENST00000552623.5,ENST00000553154.5	57658	calcium binding and coiled-coil domain 1		1.3387	0.0189723	0.443542
PHPT1	ENSG00000054148	ENST00000247665.11,ENST00000371661.5,ENST00000462205.5,ENST00000463215.1,ENST00000492540.5,ENST00000497413.1	29085	phosphohistidine phosphatase 1		1.27923	0.0189616	0.443542
DYRK1B	ENSG00000105204	ENST00000323039.9,ENST00000348817.7,ENST00000430012.6,ENST00000593685.5,ENST00000597639.5,ENST00000600611.5,ENST00000601696.1,ENST00000601972.1	9149	dual-specificity tyrosine-(Y)-phosphorylation regulated kinase 1B		1.33628	0.0189752	0.443542
KTN1	ENSG00000126777	ENST00000334975.13,ENST00000395308.5,ENST00000395309.7,ENST00000395311.5,ENST00000395314.7,ENST00000413890.6,ENST00000438792.6,ENST00000459737.5,ENST00000553360.5,ENST00000553624.5,ENST00000553710.1,ENST00000554294.1,ENST00000554306.1,ENST00000554507.5,ENST00000554567.1,ENST00000554570.1,ENST00000554831.1,ENST00000554890.1,ENST00000555164.2,ENST00000555172.5,ENST00000555498.5,ENST00000555506.1,EN…	3895	kinectin 1 (kinesin receptor)		-1.20015	0.0190008	0.443542
CRIM1	ENSG00000150938	ENST00000280527.6,ENST00000413985.1,ENST00000426856.1,ENST00000428774.1,ENST00000473403.5,ENST00000477491.5,ENST00000481321.1,ENST00000497236.1	51232	cysteine rich transmembrane BMP regulator 1 (chordin-like)		-1.46931	0.0189036	0.443542
INPP5J	ENSG00000185133	ENST00000331075.9,ENST00000400294.6,ENST00000401755.1,ENST00000402238.5,ENST00000404390.7,ENST00000404453.5,ENST00000405300.5,ENST00000412277.6,ENST00000412985.5,ENST00000420017.5,ENST00000461241.1,ENST00000463528.5,ENST00000620191.4	27124	inositol polyphosphate-5-phosphatase J		5.9998	0.0189852	0.443542
RP11-705O1.8	ENSG00000263884	ENST00000581677.1	na	na		9.96109	0.0189869	0.443542
TBC1D9	ENSG00000109436	ENST00000442267.2,ENST00000502786.1,ENST00000514787.1	23158	TBC1 domain family, member 9 (with GRAM domain)		-1.85876	0.0190614	0.444497
ELF4	ENSG00000102034	ENST00000308167.9,ENST00000335997.11,ENST00000434609.1,ENST00000615377.4	2000	E74-like factor 4 (ets domain transcription factor)		-1.169	0.0191136	0.444791
ZNF726	ENSG00000213967	ENST00000322487.11,ENST00000334589.9,ENST00000525354.6,ENST00000531821.6,ENST00000575986.1,ENST00000594466.5	730087	zinc finger protein 726		-2.03764	0.0191132	0.444791
TRMT2B	ENSG00000188917	ENST00000372935.5,ENST00000372936.3,ENST00000372939.5,ENST00000478422.1,ENST00000488615.1,ENST00000545398.5	79979	tRNA methyltransferase 2 homolog B (S. cerevisiae)		-1.26486	0.0192139	0.446202
PRIM1	ENSG00000198056	ENST00000338193.10,ENST00000546761.5,ENST00000548173.5,ENST00000549549.1,ENST00000550224.5,ENST00000550770.1,ENST00000552408.1,ENST00000552590.6	5557	primase, DNA, polypeptide 1 (49kDa)		-1.33956	0.0192116	0.446202
SPCS1	ENSG00000114902	ENST00000233025.11,ENST00000423431.5,ENST00000448693.2,ENST00000474945.1,ENST00000602728.1,ENST00000619898.4	28972	signal peptidase complex subunit 1		1.23678	0.0192826	0.447337
VPS35	ENSG00000069329	ENST00000299138.11,ENST00000561713.1,ENST00000562420.1,ENST00000563884.1,ENST00000563984.1,ENST00000565228.1,ENST00000568191.1,ENST00000568612.5,ENST00000568642.5,ENST00000568784.6,ENST00000569950.1	55737	VPS35 retromer complex component		-1.18915	0.0193178	0.447691
REEP1	ENSG00000068615	ENST00000165698.9,ENST00000428491.5,ENST00000437769.5,ENST00000453231.5,ENST00000473407.5,ENST00000475475.1,ENST00000489855.2,ENST00000490915.5,ENST00000535845.5,ENST00000538924.5,ENST00000541910.5	65055	receptor accessory protein 1		16.8638	0.0193587	0.447839
GTSE1	ENSG00000075218	ENST00000454366.1,ENST00000466510.5,ENST00000479645.1,ENST00000491863.1	51512	G-2 and S-phase expressed 1		-1.18416	0.019364	0.447839
TBC1D10A	ENSG00000099992	ENST00000215790.11,ENST00000393906.2,ENST00000403362.5,ENST00000403477.7,ENST00000433426.5,ENST00000437122.1,ENST00000462073.5,ENST00000466666.5,ENST00000467596.5,ENST00000490449.1	83874	TBC1 domain family, member 10A		1.22179	0.0195401	0.449813
RNF114	ENSG00000124226	ENST00000244061.5,ENST00000622920.1,ENST00000622999.3,ENST00000623528.3,ENST00000623732.3,ENST00000624620.1,ENST00000624666.1,ENST00000625177.3	55905	ring finger protein 114		1.15392	0.0195358	0.449813
RNASEH2B	ENSG00000136104	ENST00000336617.7,ENST00000422660.5,ENST00000459681.2,ENST00000465541.1,ENST00000495244.6,ENST00000611510.4,ENST00000613449.4,ENST00000616907.1,ENST00000621641.1	79621	ribonuclease H2, subunit B		-1.24646	0.0195098	0.449813
SYNPO2L	ENSG00000166317	ENST00000372873.8,ENST00000394810.2,ENST00000606523.1	79933	synaptopodin 2-like		-2.28653	0.0195493	0.449813
EFCAB2	ENSG00000203666	ENST00000366521.7,ENST00000366522.6,ENST00000366523.5,ENST00000391837.7,ENST00000425550.5,ENST00000427529.1,ENST00000447569.6,ENST00000473686.5,ENST00000479260.1,ENST00000479923.1,ENST00000487845.5,ENST00000495271.5,ENST00000497591.5,ENST00000518607.1,ENST00000549220.5,ENST00000551317.5	84288	EF-hand calcium binding domain 2		-1.82546	0.0195228	0.449813
PLCB4	ENSG00000101333	ENST00000278655.8,ENST00000378473.7,ENST00000378493.5,ENST00000378501.2,ENST00000407043.6,ENST00000414679.6,ENST00000416836.5,ENST00000437503.5,ENST00000441846.5,ENST00000464199.5,ENST00000473151.5,ENST00000482123.1,ENST00000492632.5	5332	phospholipase C, beta 4		11.0031	0.0195882	0.450248
SLC47A1	ENSG00000142494	ENST00000270570.8,ENST00000395585.5,ENST00000436810.6,ENST00000495425.6,ENST00000497548.5,ENST00000571335.5,ENST00000573009.1,ENST00000574596.1,ENST00000575023.5,ENST00000575362.1,ENST00000575377.5,ENST00000576095.5,ENST00000581558.1,ENST00000584348.5	55244	solute carrier family 47 (multidrug and toxin extrusion), member 1		-3.87398	0.0197695	0.453952
TPRN	ENSG00000176058	ENST00000333046.8,ENST00000409012.4,ENST00000477345.1,ENST00000541945.1	286262	taperin		1.3056	0.0197951	0.454076
ROBO1	ENSG00000169855	ENST00000436010.6,ENST00000464233.5,ENST00000466906.1,ENST00000467549.5,ENST00000472273.1,ENST00000484514.1,ENST00000488735.1,ENST00000492990.1,ENST00000495273.5,ENST00000495961.1,ENST00000498428.5,ENST00000618833.4,ENST00000618846.4	6091	roundabout guidance receptor 1		4.47262	0.0198452	0.454762
CBARP	ENSG00000099625	ENST00000215376.7,ENST00000382477.6,ENST00000589260.5,ENST00000590083.5,ENST00000591127.1	255057	calcium channel, voltage-dependent, beta subunit associated regulatory protein		2.97177	0.019952	0.45494
RASL10A	ENSG00000100276	ENST00000216101.6,ENST00000401450.3,ENST00000474590.1,ENST00000608559.1	10633	RAS-like, family 10, member A		10.5173	0.0199574	0.45494
PABPC1L	ENSG00000101104	ENST00000217073.6,ENST00000217074.8,ENST00000217075.6,ENST00000255136.7,ENST00000372819.5,ENST00000372822.2,ENST00000372824.5,ENST00000372826.6,ENST00000465761.1,ENST00000474208.5,ENST00000476056.5,ENST00000479873.5,ENST00000481196.5,ENST00000482486.1,ENST00000489068.1,ENST00000490798.5,ENST00000537323.5	80336	poly(A) binding protein, cytoplasmic 1-like		1.4779	0.0200291	0.45494
TLDC2	ENSG00000101342	ENST00000217320.7,ENST00000436941.1,ENST00000602922.5	140711	TBC/LysM-associated domain containing 2		4.54194	0.0199528	0.45494
RAD51AP1	ENSG00000111247	ENST00000228843.13,ENST00000352618.8,ENST00000398012.7,ENST00000442992.6,ENST00000535558.5,ENST00000536117.5,ENST00000536346.5,ENST00000536886.5,ENST00000538817.5,ENST00000544029.1,ENST00000544110.5,ENST00000544173.5,ENST00000544927.5,ENST00000544931.1	10635	RAD51 associated protein 1		-1.33531	0.0200349	0.45494
DNAJB5	ENSG00000137094	ENST00000312316.9,ENST00000443266.2,ENST00000453597.7,ENST00000454002.6,ENST00000458263.6,ENST00000469798.5,ENST00000537321.5,ENST00000539059.1,ENST00000541010.5,ENST00000545841.5	25822	DnaJ (Hsp40) homolog, subfamily B, member 5		1.38406	0.0199449	0.45494
VPS37B	ENSG00000139722	ENST00000267202.6,ENST00000371248.3,ENST00000535765.5,ENST00000543590.1	79720	vacuolar protein sorting 37 homolog B (S. cerevisiae)		-1.51078	0.0200029	0.45494
42795	ENSG00000145416	ENST00000274056.11,ENST00000339875.9,ENST00000503008.5,ENST00000503104.5,ENST00000505391.5,ENST00000505517.1,ENST00000507270.5,ENST00000508725.5,ENST00000510075.1,ENST00000510696.1,ENST00000510786.1,ENST00000511245.1,ENST00000512214.1,ENST00000514618.5,ENST00000515471.5	55016	membrane-associated ring finger (C3HC4) 1, E3 ubiquitin protein ligase		-3.07243	0.0200267	0.45494
CBR3	ENSG00000159231	ENST00000290354.5	874	carbonyl reductase 3		7.78828	0.0198816	0.45494
GSDMB	ENSG00000073605	ENST00000309481.11,ENST00000360317.7,ENST00000394175.6,ENST00000394179.5,ENST00000418519.5,ENST00000464556.1,ENST00000468820.1,ENST00000477054.6,ENST00000479136.5,ENST00000486560.1,ENST00000519429.1,ENST00000520542.5,ENST00000522564.5,ENST00000523371.5,ENST00000524039.5	55876	gasdermin B		1.65397	0.0200643	0.455149
TOX3	ENSG00000103460	ENST00000219746.13,ENST00000407228.7,ENST00000563091.1,ENST00000566696.1,ENST00000568436.1	27324	TOX high mobility group box family member 3		4.96974	0.0201599	0.455461
ZBTB4	ENSG00000174282	ENST00000311403.4,ENST00000380599.8	57659	zinc finger and BTB domain containing 4		1.24066	0.020183	0.455461
TUBB	ENSG00000196230	ENST00000327892.12,ENST00000330914.7,ENST00000396384.1,ENST00000396389.5	203068	tubulin, beta class I		-1.14978	0.020153	0.455461
IGHV3-11	ENSG00000211941	ENST00000390601.3	na	immunoglobulin heavy variable 3-11 (gene/pseudogene)		-9.65756	0.0201395	0.455461
RTL10	ENSG00000215012	ENST00000328554.8,ENST00000405640.1,ENST00000407472.5,ENST00000416337.1,ENST00000484072.5	79680	chromosome 22 open reading frame 29		-1.16875	0.02024	0.455461
LINC02086	ENSG00000244649	ENST00000478824.1,ENST00000492522.3,ENST00000575202.3,ENST00000628006.2,ENST00000628749.2,ENST00000629037.1	na	na		2.98129	0.020172	0.455461
RP11-298I3.1	ENSG00000257285	ENST00000548322.1,ENST00000548819.5	101926933	na		6.4741	0.0202336	0.455461
NBPF10	ENSG00000271425	ENST00000583866.8,ENST00000610925.4,ENST00000613224.4,ENST00000613557.4,ENST00000616399.3,ENST00000617010.2,ENST00000622244.4	1.00132e+17	neuroblastoma breakpoint family, member 10		1.84844	0.0202092	0.455461
PRSS53	ENSG00000151006	ENST00000280606.6,ENST00000486499.1,ENST00000492427.2	339105	protease, serine, 53		1.44729	0.0202803	0.455912
DDIT3	ENSG00000175197	ENST00000346473.7,ENST00000547303.5,ENST00000547526.1,ENST00000551116.5,ENST00000552740.5,ENST00000618206.4,ENST00000623876.1	1649	DNA-damage-inducible transcript 3		1.38183	0.0203664	0.456986
MANEAL	ENSG00000185090	ENST00000329006.5,ENST00000373045.10,ENST00000397631.7,ENST00000525897.1,ENST00000532512.1	149175	mannosidase, endo-alpha-like		1.81376	0.0203687	0.456986
RAB6B	ENSG00000154917	ENST00000285208.8,ENST00000460865.3,ENST00000469959.1,ENST00000477759.5,ENST00000486858.5,ENST00000488969.1,ENST00000543906.5	51560	RAB6B, member RAS oncogene family		10.208	0.0204324	0.457959
ANKRD9	ENSG00000156381	ENST00000286918.8,ENST00000557902.1,ENST00000559404.5,ENST00000559651.1,ENST00000560748.5	122416	ankyrin repeat domain 9		1.55712	0.0204635	0.458199
EIF3J	ENSG00000104131	ENST00000261868.9,ENST00000424492.7,ENST00000535391.5,ENST00000536248.1,ENST00000558053.1,ENST00000558227.1,ENST00000558353.1	8669	eukaryotic translation initiation factor 3, subunit J		-1.20924	0.0205338	0.459094
ZSCAN5A	ENSG00000131848	ENST00000391713.5,ENST00000585670.5,ENST00000586031.1,ENST00000587075.1,ENST00000587340.5,ENST00000587492.5,ENST00000587614.1,ENST00000588442.5,ENST00000588955.5,ENST00000589279.5,ENST00000590675.1,ENST00000591078.5,ENST00000592101.1,ENST00000592355.5,ENST00000592509.5,ENST00000592679.5,ENST00000593106.5	79149	zinc finger and SCAN domain containing 5A		-1.63585	0.0205443	0.459094
SLAMF1	ENSG00000117090	ENST00000235739.6,ENST00000302035.10,ENST00000494463.1,ENST00000538290.2	6504	signaling lymphocytic activation molecule family member 1		1.31192	0.0206069	0.459601
MED14	ENSG00000180182	ENST00000324817.5,ENST00000416199.5,ENST00000433003.1,ENST00000463072.1,ENST00000472736.1,ENST00000482034.5,ENST00000492219.1,ENST00000495865.1,ENST00000496531.2	9282	mediator complex subunit 14		-1.16813	0.0206078	0.459601
RAB29	ENSG00000117280	ENST00000235932.8,ENST00000367139.7,ENST00000414729.1,ENST00000437324.6,ENST00000446390.6,ENST00000468887.1,ENST00000492534.1,ENST00000528078.1,ENST00000533111.1	8934	RAB29, member RAS oncogene family		1.44106	0.0206452	0.459776
GAREM1	ENSG00000141441	ENST00000269209.6,ENST00000399218.8,ENST00000578619.1,ENST00000583696.1	64762	GRB2 associated, regulator of MAPK1		3.23712	0.0206565	0.459776
DUSP4	ENSG00000120875	ENST00000240100.6,ENST00000240101.2	1846	dual specificity phosphatase 4		1.36025	0.0207236	0.46078
DTNB	ENSG00000138101	ENST00000288642.12,ENST00000303659.8,ENST00000349996.6,ENST00000356599.9,ENST00000398951.6,ENST00000404103.7,ENST00000405222.5,ENST00000406818.7,ENST00000407038.7,ENST00000407186.5,ENST00000407661.7,ENST00000460418.1,ENST00000472690.5,ENST00000473113.1,ENST00000474987.5,ENST00000479898.5,ENST00000481841.5,ENST00000482145.5,ENST00000485845.5,ENST00000486555.5,ENST00000486826.1,ENST00000488457.1,EN…	1838	dystrobrevin, beta		-1.34952	0.0207428	0.46078
FANCD2	ENSG00000144554	ENST00000287647.7,ENST00000383807.5,ENST00000419585.5,ENST00000421731.5,ENST00000431693.1,ENST00000435522.5,ENST00000438741.1,ENST00000464934.1,ENST00000470028.1,ENST00000470757.5,ENST00000480909.1,ENST00000483276.1,ENST00000625535.1	2177	Fanconi anemia, complementation group D2		-1.20041	0.020763	0.46078
PAXX	ENSG00000148362	ENST00000371620.3,ENST00000463765.1,ENST00000467845.5,ENST00000481187.5,ENST00000483807.5,ENST00000492564.2,ENST00000493968.5,ENST00000498095.4	286257	chromosome 9 open reading frame 142		1.35506	0.0208651	0.462588
CH507-145C22.3	ENSG00000278878	ENST00000623225.1,ENST00000624181.1	na	na		3.87362	0.0209099	0.463125
RNF144A-AS1	ENSG00000228203	ENST00000418970.6,ENST00000424351.1,ENST00000426122.1,ENST00000437589.2,ENST00000439208.1	386597	RNF144A antisense RNA 1		-5.08443	0.0209758	0.464128
FAM110C	ENSG00000184731	ENST00000327669.4,ENST00000460464.1,ENST00000461026.1	642273	family with sequence similarity 110, member C		-5.87492	0.0210188	0.464623
NRN1	ENSG00000124785	ENST00000244766.6,ENST00000495850.1,ENST00000616243.1,ENST00000622188.4	51299	neuritin 1		5.61136	0.0210792	0.465043
UBXN2B	ENSG00000215114	ENST00000399598.6,ENST00000520732.5,ENST00000521796.1,ENST00000522978.1,ENST00000523409.5	137886	UBX domain protein 2B		-1.21274	0.0210753	0.465043
MPRIP	ENSG00000133030	ENST00000313485.10,ENST00000341712.8,ENST00000395806.5,ENST00000395807.2,ENST00000395811.9,ENST00000414263.5,ENST00000429184.7,ENST00000462033.1,ENST00000466186.1,ENST00000577514.5,ENST00000578209.5,ENST00000578521.1,ENST00000578548.1,ENST00000579361.1,ENST00000579832.1,ENST00000581855.1,ENST00000581955.1,ENST00000581989.1,ENST00000584067.5,ENST00000584936.2	23164	myosin phosphatase Rho interacting protein		-1.16995	0.0211605	0.466381
GPR35	ENSG00000178623	ENST00000319838.9,ENST00000403859.1,ENST00000407714.1,ENST00000430267.2,ENST00000438013.3	2859	G protein-coupled receptor 35		2.53627	0.0213531	0.470164
BCL2L2-PABPN1	ENSG00000258643	ENST00000553781.5,ENST00000556100.2,ENST00000557008.2	100529063	BCL2L2-PABPN1 readthrough		-1.43188	0.0213775	0.470242
PLK2	ENSG00000145632	ENST00000274289.7,ENST00000502671.5,ENST00000503115.5,ENST00000503378.1,ENST00000503713.1,ENST00000504196.1,ENST00000505244.1,ENST00000508300.1,ENST00000509422.1,ENST00000509555.5,ENST00000510629.1,ENST00000511326.1,ENST00000514306.1,ENST00000515415.5,ENST00000617412.1	10769	polo-like kinase 2		2.32082	0.0214173	0.470657
SIGLEC5	ENSG00000105501	ENST00000534261.3,ENST00000570106.6	8778	sialic acid binding Ig-like lectin 5		-4.42341	0.0214452	0.470811
MFAP1	ENSG00000140259	ENST00000267812.3,ENST00000484386.1	4236	microfibrillar-associated protein 1		-1.16485	0.0214913	0.471363
HACD3	ENSG00000074696	ENST00000261875.9,ENST00000442729.6,ENST00000561763.1,ENST00000562832.1,ENST00000562901.5,ENST00000565299.5,ENST00000566074.5,ENST00000566239.1,ENST00000566511.5,ENST00000568793.5,ENST00000569894.5,ENST00000624437.1	51495	3-hydroxyacyl-CoA dehydratase 3		-1.19327	0.0215319	0.471416
U2AF1	ENSG00000160201	ENST00000291552.8,ENST00000380276.6,ENST00000398137.5,ENST00000459639.5,ENST00000463599.5,ENST00000464750.5,ENST00000468039.1,ENST00000471250.5,ENST00000475639.5,ENST00000478282.1,ENST00000486519.5,ENST00000496462.1	1027245947307	U2 small nuclear RNA auxiliary factor 1		-1.25046	0.021538	0.471416
LINC01588	ENSG00000214900	ENST00000399206.4,ENST00000528300.5,ENST00000529902.2,ENST00000530176.5,ENST00000533506.5	283551	long intergenic non-protein coding RNA 1588		1.55303	0.0215565	0.471416
LTBP4	ENSG00000090006	ENST00000204005.13,ENST00000243562.13,ENST00000308370.11,ENST00000318809.11,ENST00000396819.7,ENST00000546155.5,ENST00000593463.5,ENST00000593738.1,ENST00000594116.1,ENST00000594448.5,ENST00000594537.2,ENST00000595118.5,ENST00000595529.1,ENST00000595665.1,ENST00000596351.5,ENST00000597071.5,ENST00000597151.1,ENST00000597816.5,ENST00000598055.1,ENST00000598166.2,ENST00000598178.1,ENST00000598256.1…	8425	latent transforming growth factor beta binding protein 4		1.48575	0.0216772	0.472653
SLC44A5	ENSG00000137968	ENST00000370855.5,ENST00000370859.7,ENST00000469525.1	204962	solute carrier family 44, member 5		-9.72075	0.0216971	0.472653
TP53TG1	ENSG00000182165	ENST00000359941.9,ENST00000416560.5,ENST00000421293.1,ENST00000432193.5,ENST00000542586.2,ENST00000610086.1,ENST00000616845.1	na	TP53 target 1 (non-protein coding)		1.39175	0.0216746	0.472653
LINC00342	ENSG00000232931	ENST00000412393.5,ENST00000448494.1	na	long intergenic non-protein coding RNA 342		2.11928	0.0216716	0.472653
MYO7A	ENSG00000137474	ENST00000409619.6,ENST00000409709.7,ENST00000409893.5,ENST00000458169.2,ENST00000458637.6,ENST00000467137.1,ENST00000481328.7,ENST00000481532.1,ENST00000526863.2,ENST00000605744.1,ENST00000620575.4	4647	myosin VIIA		13.0702	0.0217713	0.473104
SSRP1	ENSG00000149136	ENST00000278412.6,ENST00000293880.9,ENST00000526696.5,ENST00000529002.1	6749	structure specific recognition protein 1		-1.16129	0.0217605	0.473104
ACAD8	ENSG00000151498	ENST00000281182.8,ENST00000374752.6,ENST00000524426.5,ENST00000524502.2,ENST00000524547.5,ENST00000524739.1,ENST00000525961.1,ENST00000526026.5,ENST00000527082.5,ENST00000527665.5,ENST00000527713.1,ENST00000528325.5,ENST00000530533.5,ENST00000531338.5,ENST00000533387.5,ENST00000534240.5,ENST00000534433.5	27034	acyl-CoA dehydrogenase family, member 8		1.21161	0.0217809	0.473104
CDK3	ENSG00000250506	ENST00000425876.6,ENST00000586261.2,ENST00000588812.5	na	cyclin-dependent kinase 3		3.81721	0.0218131	0.473347
TTF1	ENSG00000125482	ENST00000334270.2,ENST00000461970.1,ENST00000612514.4	7270	transcription termination factor, RNA polymerase I		-1.21662	0.0218786	0.473897
CACNA1D	ENSG00000157388	ENST00000288139.8,ENST00000350061.9,ENST00000422281.6,ENST00000464429.1,ENST00000481085.5,ENST00000481478.1,ENST00000498251.1	776	calcium channel, voltage-dependent, L type, alpha 1D subunit		2.44322	0.0218806	0.473897
FREM2	ENSG00000150893	ENST00000280481.8,ENST00000482551.1	341640	FRAS1 related extracellular matrix protein 2		14.4274	0.0219238	0.473921
ITIH3	ENSG00000162267	ENST00000416872.6,ENST00000449956.2,ENST00000463893.1,ENST00000464804.1,ENST00000465243.6,ENST00000465314.5,ENST00000467268.1,ENST00000475931.1,ENST00000493136.1,ENST00000495622.5,ENST00000621946.4	3699	inter-alpha-trypsin inhibitor heavy chain 3		8.4347	0.0219143	0.473921
SPACA3	ENSG00000141316	ENST00000269053.7,ENST00000394637.2,ENST00000394638.1,ENST00000485015.1,ENST00000580599.5	124912	sperm acrosome associated 3		16.0857	0.0219726	0.474064
RP11-104H15.10	ENSG00000272884	ENST00000575331.1	na	na		1.87432	0.0219578	0.474064
CD74	ENSG00000019582	ENST00000009530.11,ENST00000353334.10,ENST00000377795.7,ENST00000517752.5,ENST00000517791.1,ENST00000518797.5,ENST00000522153.1,ENST00000522246.5,ENST00000523208.5,ENST00000523813.1,ENST00000523836.5,ENST00000524315.5	972	CD74 molecule, major histocompatibility complex, class II invariant chain		1.28641	0.022102	0.474368
HSP90AA1	ENSG00000080824	ENST00000216281.12,ENST00000334701.11,ENST00000553585.5,ENST00000554401.1,ENST00000555662.1,ENST00000556554.1,ENST00000557089.1,ENST00000557234.1,ENST00000558600.1,ENST00000560130.1	3320	heat shock protein 90kDa alpha (cytosolic), class A member 1		-1.19653	0.0221626	0.474368
WDR76	ENSG00000092470	ENST00000263795.10,ENST00000381246.6,ENST00000452115.1,ENST00000478130.1	79968	WD repeat domain 76		-1.16592	0.0221701	0.474368
TPM3	ENSG00000143549	ENST00000271850.11,ENST00000302206.9,ENST00000312970.12,ENST00000323144.11,ENST00000328159.8,ENST00000330188.13,ENST00000341372.7,ENST00000341485.9,ENST00000368527.7,ENST00000368530.6,ENST00000368531.6,ENST00000368533.7,ENST00000368545.7,ENST00000466010.1,ENST00000469717.5,ENST00000473036.2,ENST00000504663.1,ENST00000505010.5,ENST00000509409.5,ENST00000509601.1,ENST00000513769.5,ENST00000515609.1…	7170	tropomyosin 3		-1.15647	0.0221571	0.474368
CSGALNACT1	ENSG00000147408	ENST00000332246.10,ENST00000397998.7,ENST00000454498.6,ENST00000517494.1,ENST00000517651.5,ENST00000518542.1,ENST00000519222.5,ENST00000520003.5,ENST00000522573.5,ENST00000522732.1,ENST00000522854.5,ENST00000523227.5,ENST00000523262.5,ENST00000523919.5,ENST00000524112.1,ENST00000524213.5	55790	chondroitin sulfate N-acetylgalactosaminyltransferase 1		-3.63233	0.0221974	0.474368
MIOS	ENSG00000164654	ENST00000340080.8,ENST00000405785.5,ENST00000433056.5,ENST00000433635.1,ENST00000445169.1,ENST00000456533.1,ENST00000461907.2,ENST00000479694.1,ENST00000493227.1	54468	missing oocyte, meiosis regulator, homolog (Drosophila)		-1.1511	0.0220714	0.474368
ZNF665	ENSG00000197497	ENST00000396424.4,ENST00000596373.1,ENST00000596564.1,ENST00000597544.5,ENST00000598440.1,ENST00000600412.1	79788	zinc finger protein 665		-2.44974	0.022087	0.474368
IGHV3-21	ENSG00000211947	ENST00000390607.2	na	immunoglobulin heavy variable 3-21		-13.2773	0.0221889	0.474368
LINC01759	ENSG00000234546	ENST00000412639.2	na	na		2.07661	0.0221377	0.474368
RP11-182L21.6	ENSG00000272447	ENST00000605920.1	642361	na		1.60981	0.0221813	0.474368
JAK1	ENSG00000162434	ENST00000342505.4,ENST00000465376.5,ENST00000467764.1,ENST00000471473.1,ENST00000481702.1,ENST00000494904.1	3716	Janus kinase 1		-1.30008	0.022221	0.474419
NDUFAF8	ENSG00000224877	ENST00000431388.2,ENST00000573090.1,ENST00000573173.1,ENST00000575067.1,ENST00000576002.1,ENST00000577158.2	284184	chromosome 17 open reading frame 89		1.2634	0.0222557	0.474711
SLC2A3	ENSG00000059804	ENST00000075120.11,ENST00000469295.1,ENST00000476634.1,ENST00000479059.3,ENST00000486749.5,ENST00000490763.1,ENST00000495813.5,ENST00000541671.1,ENST00000543435.1,ENST00000544291.1,ENST00000544936.1	6515	solute carrier family 2 (facilitated glucose transporter), member 3		-1.32807	0.0223426	0.476114
HOGA1	ENSG00000241935	ENST00000370642.4,ENST00000370646.8,ENST00000370647.8,ENST00000465608.1	112817	4-hydroxy-2-oxoglutarate aldolase 1		3.1266	0.0224977	0.478965
MAGED2	ENSG00000102316	ENST00000218439.8,ENST00000347546.8,ENST00000375053.6,ENST00000375058.5,ENST00000375060.5,ENST00000375068.5,ENST00000396224.1,ENST00000463787.5,ENST00000485483.1,ENST00000487463.1,ENST00000487482.5,ENST00000497484.1,ENST00000627068.2	10916	melanoma antigen family D2		1.2318	0.0227738	0.483016
SLC6A4	ENSG00000108576	ENST00000261707.7,ENST00000394821.2,ENST00000401766.6,ENST00000578609.1,ENST00000579221.5	6532	solute carrier family 6 (neurotransmitter transporter), member 4		1.59628	0.022754	0.483016
CSAD	ENSG00000139631	ENST00000267085.8,ENST00000379843.7,ENST00000379846.5,ENST00000379850.7,ENST00000424845.5,ENST00000424990.5,ENST00000437073.5,ENST00000444623.5,ENST00000453446.6,ENST00000454442.5,ENST00000461392.1,ENST00000472908.1,ENST00000475890.5,ENST00000483632.5,ENST00000485004.5,ENST00000490589.5,ENST00000490923.5,ENST00000491654.1,ENST00000498635.1,ENST00000548698.5	51380	cysteine sulfinic acid decarboxylase		1.87091	0.0227185	0.483016
CDC42BPB	ENSG00000198752	ENST00000361246.6,ENST00000558321.5,ENST00000558867.1,ENST00000559043.1,ENST00000559245.1,ENST00000559790.1,ENST00000560492.1,ENST00000561271.1	9578	CDC42 binding protein kinase beta (DMPK-like)		1.24566	0.022771	0.483016
CCNY	ENSG00000108100	ENST00000265375.13,ENST00000339497.7,ENST00000374704.7,ENST00000374706.5,ENST00000465416.5,ENST00000470025.1,ENST00000490012.6,ENST00000492478.5,ENST00000493157.6,ENST00000497692.1	219771	cyclin Y		-1.17436	0.0228695	0.483611
MYO18B	ENSG00000133454	ENST00000335473.11,ENST00000407587.6,ENST00000418374.6,ENST00000534908.5,ENST00000536101.5,ENST00000536204.1,ENST00000539302.5,ENST00000539544.1,ENST00000540454.1,ENST00000543971.1	84700	myosin XVIIIB		-5.79437	0.0228468	0.483611
MFSD4A	ENSG00000174514	ENST00000367147.8,ENST00000465651.1,ENST00000471425.1,ENST00000475956.5,ENST00000478555.1,ENST00000489709.5,ENST00000536357.2,ENST00000539267.5,ENST00000614644.1,ENST00000616173.4,ENST00000621216.1	148808	major facilitator superfamily domain containing 4		2.38129	0.0228877	0.483611
BRCC3	ENSG00000185515	ENST00000330045.11,ENST00000340647.8,ENST00000369459.6,ENST00000369462.5,ENST00000399026.1,ENST00000399042.4,ENST00000411985.5,ENST00000453705.1,ENST00000620502.4,ENST00000630295.1	79184	BRCA1/BRCA2-containing complex, subunit 3		-1.24593	0.0229091	0.483611
SUCNR1	ENSG00000198829	ENST00000362032.6	56670	succinate receptor 1		-2.70939	0.0229309	0.483611
AC058791.1	ENSG00000226380	ENST00000418546.1,ENST00000432045.6,ENST00000447307.5	na	na		2.50405	0.0229159	0.483611
RP11-185E8.2	ENSG00000279673	ENST00000623631.1	na	na		1.5004	0.0229539	0.483644
PPOX	ENSG00000143224	ENST00000352210.9,ENST00000367999.8,ENST00000460611.1,ENST00000462866.5,ENST00000462977.1,ENST00000466452.1,ENST00000468968.6,ENST00000470607.5,ENST00000479246.5,ENST00000490768.1,ENST00000494216.1,ENST00000495483.5,ENST00000497522.5,ENST00000535223.5,ENST00000537523.5,ENST00000537829.1,ENST00000539753.5,ENST00000541818.1,ENST00000544598.5	5498	protoporphyrinogen oxidase		1.46771	0.0230384	0.484334
IFI16	ENSG00000163565	ENST00000295809.11,ENST00000340979.10,ENST00000359709.7,ENST00000368131.8,ENST00000368132.7,ENST00000426592.6,ENST00000447473.6,ENST00000448393.6,ENST00000474473.1,ENST00000483916.2,ENST00000493884.5,ENST00000562225.1,ENST00000566111.5,ENST00000567661.5	3428	interferon, gamma-inducible protein 16		-1.19301	0.0230235	0.484334
RP11-192H23.4	ENSG00000258472	ENST00000481916.6,ENST00000531839.5,ENST00000577790.1,ENST00000584196.1	na	Uncharacterized protein		1.60305	0.0230512	0.484334
FAT1	ENSG00000083857	ENST00000441802.6,ENST00000500085.2,ENST00000503253.1,ENST00000507105.1,ENST00000507662.1,ENST00000508035.1,ENST00000509537.1,ENST00000509647.1,ENST00000509927.1,ENST00000512347.1,ENST00000512772.5,ENST00000614102.4	2195	FAT atypical cadherin 1		3.8506	0.0232019	0.486591
SIX3	ENSG00000138083	ENST00000260653.4	6496	SIX homeobox 3		3.24637	0.0231834	0.486591
PSMB8	ENSG00000204264	ENST00000374881.2,ENST00000374882.7,ENST00000395339.7,ENST00000484003.1,ENST00000490613.1	5696	proteasome (prosome, macropain) subunit, beta type, 8		1.1618	0.0232473	0.487089
ACOT4	ENSG00000177465	ENST00000326303.4	122970	acyl-CoA thioesterase 4		-1.49657	0.0232842	0.487409
MAX	ENSG00000125952	ENST00000246163.2,ENST00000284165.10,ENST00000341653.6,ENST00000358402.8,ENST00000358664.8,ENST00000394606.6,ENST00000553928.5,ENST00000553951.1,ENST00000554709.1,ENST00000555419.5,ENST00000555667.5,ENST00000555932.5,ENST00000556443.5,ENST00000556702.1,ENST00000556892.5,ENST00000556979.5,ENST00000557277.5,ENST00000557746.5,ENST00000618858.4	4149	MYC associated factor X		-1.1183	0.0233745	0.488408
TMEM120B	ENSG00000188735	ENST00000342607.10,ENST00000411958.2,ENST00000416147.6,ENST00000449592.6,ENST00000538055.1,ENST00000540377.1,ENST00000541467.1	144404	transmembrane protein 120B		1.33242	0.0233753	0.488408
KLHL17	ENSG00000187961	ENST00000338591.7,ENST00000463212.1,ENST00000466300.1,ENST00000481067.1,ENST00000622660.1	339451	kelch-like family member 17		1.48296	0.0234621	0.489767
POLL	ENSG00000166169	ENST00000299206.8,ENST00000339310.7,ENST00000370162.7,ENST00000370168.7,ENST00000370169.5,ENST00000370172.5,ENST00000413344.5,ENST00000415897.5,ENST00000426919.5,ENST00000429502.1,ENST00000430045.1,ENST00000454524.1,ENST00000461587.1,ENST00000463515.1,ENST00000470140.5,ENST00000485369.5,ENST00000628479.2	27343	polymerase (DNA directed), lambda		1.19558	0.0235918	0.492018
ATP2A2	ENSG00000174437	ENST00000308664.10,ENST00000313432.5,ENST00000377685.9,ENST00000539276.6,ENST00000547050.1,ENST00000547792.1,ENST00000548169.2,ENST00000549840.1,ENST00000550248.2,ENST00000550262.1,ENST00000552636.1,ENST00000553144.1	488	ATPase, Ca++ transporting, cardiac muscle, slow twitch 2		-1.13483	0.0236291	0.492338
KTI12	ENSG00000198841	ENST00000371614.1	112970	KTI12 chromatin associated homolog		1.26277	0.0236532	0.492385
STOX1	ENSG00000165730	ENST00000298596.10,ENST00000399162.2,ENST00000399165.8,ENST00000399169.8	219736	storkhead box 1		-12.3299	0.0236905	0.492705
ITGA4	ENSG00000115232	ENST00000233573.6,ENST00000339307.8,ENST00000397033.6,ENST00000465522.5,ENST00000468948.1,ENST00000473002.1,ENST00000476089.1,ENST00000476824.1,ENST00000478440.1,ENST00000484404.1,ENST00000490435.5	3676	integrin, alpha 4 (antigen CD49D, alpha 4 subunit of VLA-4 receptor)		-1.33957	0.0237941	0.494323
ZSWIM4	ENSG00000132003	ENST00000254323.6,ENST00000590508.5,ENST00000592227.1	65249	zinc finger, SWIM-type containing 4		1.27564	0.0238122	0.494323
SIK3	ENSG00000160584	ENST00000375300.5,ENST00000413553.1,ENST00000415541.5,ENST00000445177.5,ENST00000446921.6,ENST00000454905.5,ENST00000465421.5,ENST00000472648.1,ENST00000480222.1,ENST00000480468.1,ENST00000485363.1,ENST00000488337.5,ENST00000497049.5	23387	SIK family kinase 3		1.30465	0.0238683	0.494575
TNFRSF14-AS1	ENSG00000238164	ENST00000416860.2,ENST00000432521.2,ENST00000443892.2,ENST00000448624.2,ENST00000449660.5,ENST00000452793.1	na	na		1.35174	0.0238481	0.494575
RBBP7	ENSG00000102054	ENST00000330735.7,ENST00000380084.8,ENST00000380087.6,ENST00000404022.5,ENST00000416035.1,ENST00000425696.5,ENST00000444437.5,ENST00000465244.1,ENST00000468092.1,ENST00000481586.1,ENST00000486166.1,ENST00000493145.1	5931	retinoblastoma binding protein 7		-1.13133	0.0239177	0.495143
TBC1D10C	ENSG00000175463	ENST00000312390.9,ENST00000524662.1,ENST00000526387.5,ENST00000526474.1,ENST00000529132.1,ENST00000529635.5,ENST00000530967.6,ENST00000533745.5,ENST00000542590.1	374403	TBC1 domain family, member 10C		1.26777	0.0239632	0.495173
CPT1B	ENSG00000205560	ENST00000312108.11,ENST00000360719.6,ENST00000395650.6,ENST00000405237.7,ENST00000417176.1,ENST00000423069.1,ENST00000457250.5,ENST00000460853.1,ENST00000461117.1,ENST00000475238.1,ENST00000476790.1,ENST00000479886.1,ENST00000497224.1	1375	carnitine palmitoyltransferase 1B (muscle)		1.42199	0.0239604	0.495173
SKA1	ENSG00000154839	ENST00000285116.7,ENST00000398452.6,ENST00000417656.6,ENST00000488454.5,ENST00000494518.1	220134	spindle and kinetochore associated complex subunit 1		-1.33186	0.0240302	0.495647
CTD-2666L21.1	ENSG00000234773	ENST00000415793.5,ENST00000426044.1,ENST00000440004.1,ENST00000451691.2	na	na		-5.09633	0.0240229	0.495647
SIGLEC10	ENSG00000142512	ENST00000339313.9,ENST00000353836.9,ENST00000357375.4,ENST00000436984.6,ENST00000439889.6,ENST00000441969.7,ENST00000442846.7,ENST00000524527.1,ENST00000525998.5,ENST00000529627.1,ENST00000530476.1	89790	sialic acid binding Ig-like lectin 10		-1.58356	0.0240888	0.4964
FAM171A2	ENSG00000161682	ENST00000293443.11,ENST00000588067.1,ENST00000589407.5,ENST00000592560.1	284069	family with sequence similarity 171, member A2		-2.07398	0.0241433	0.49707
AC074289.1	ENSG00000225889	ENST00000413030.6,ENST00000426365.5,ENST00000436950.5,ENST00000438115.6,ENST00000449678.5,ENST00000451350.1	na	na		1.77429	0.0242222	0.498237
ZNHIT1	ENSG00000106400	ENST00000305105.2,ENST00000461205.5,ENST00000485387.1,ENST00000492315.5	10467	zinc finger, HIT-type containing 1		1.23418	0.0242676	0.498577
SLC2A1	ENSG00000117394	ENST00000372500.4,ENST00000415851.6,ENST00000426263.7,ENST00000439722.2,ENST00000460369.2,ENST00000475162.3,ENST00000625233.2,ENST00000628173.1,ENST00000629908.1,ENST00000630287.2,ENST00000630821.1	6513	solute carrier family 2 (facilitated glucose transporter), member 1		-1.2143	0.0243143	0.498577
GAPT	ENSG00000175857	ENST00000318469.2,ENST00000396776.6,ENST00000502276.5,ENST00000511178.1,ENST00000511930.1,ENST00000513924.1,ENST00000515443.1	202309	GRB2-binding adaptor protein, transmembrane		-2.04506	0.0243109	0.498577
PAX5	ENSG00000196092	ENST00000358127.8,ENST00000377840.6,ENST00000377847.6,ENST00000377852.6,ENST00000377853.6,ENST00000414447.5,ENST00000446742.5,ENST00000520083.1,ENST00000520154.5,ENST00000520281.5,ENST00000522003.5,ENST00000522932.1,ENST00000523145.5,ENST00000523241.5,ENST00000523493.5,ENST00000524340.5	5079	paired box 5		-1.22105	0.0243273	0.498577
CDC20	ENSG00000117399	ENST00000310955.10,ENST00000372462.1,ENST00000478882.1,ENST00000482046.1	991	cell division cycle 20		-1.18222	0.024376	0.498667
PRODH2	ENSG00000250799	ENST00000301175.7,ENST00000587695.1,ENST00000587808.1,ENST00000588266.6,ENST00000589835.1,ENST00000591694.1	58510	proline dehydrogenase (oxidase) 2		6.67247	0.0243674	0.498667
CFAP54	ENSG00000188596	ENST00000342887.1,ENST00000524981.8,ENST00000550977.2,ENST00000553778.6,ENST00000554108.6,ENST00000554621.1,ENST00000554821.1,ENST00000556591.1	144535	cilia and flagella associated 54		2.52847	0.0244223	0.499159
NDUFS2	ENSG00000158864	ENST00000367993.7,ENST00000392179.4,ENST00000465923.5,ENST00000467295.5,ENST00000468828.5,ENST00000473321.1,ENST00000475570.1,ENST00000478866.5,ENST00000479948.5,ENST00000480762.5,ENST00000483804.5,ENST00000492153.1,ENST00000493849.5,ENST00000496133.5,ENST00000496553.5	4720	NADH dehydrogenase (ubiquinone) Fe-S protein 2, 49kDa (NADH-coenzyme Q reductase)		1.1844	0.0244608	0.499332
IGKV1-17	ENSG00000240382	ENST00000490686.1	na	immunoglobulin kappa variable 1-17		-19.6836	0.0244751	0.499332
CCDC14	ENSG00000175455	ENST00000310351.8,ENST00000409657.5,ENST00000409697.7,ENST00000417438.1,ENST00000419247.5,ENST00000426152.5,ENST00000433542.6,ENST00000434954.1,ENST00000435910.5,ENST00000438440.2,ENST00000463996.1,ENST00000471054.5,ENST00000477268.5,ENST00000478956.1,ENST00000479903.5,ENST00000483247.1,ENST00000485727.5,ENST00000485949.5,ENST00000487498.1,ENST00000488653.6,ENST00000489746.5,ENST00000495381.5	64770	coiled-coil domain containing 14		1.23264	0.0245958	0.501341
SDC1	ENSG00000115884	ENST00000254351.8,ENST00000381150.5,ENST00000403076.5,ENST00000429035.1,ENST00000447124.1,ENST00000482879.5	6382	syndecan 1		2.60792	0.0246877	0.502758
CNTNAP1	ENSG00000108797	ENST00000264638.8,ENST00000585534.1,ENST00000586801.1,ENST00000591662.1	8506	contactin associated protein 1		1.35663	0.0247351	0.502813
IL11RA	ENSG00000137070	ENST00000318041.13,ENST00000441545.6,ENST00000466082.1,ENST00000478308.1,ENST00000478802.2,ENST00000553620.5,ENST00000553969.1,ENST00000555003.5,ENST00000555247.5,ENST00000555579.1,ENST00000555981.5,ENST00000556531.5,ENST00000556792.5,ENST00000557298.5,ENST00000602473.5	3590	interleukin 11 receptor, alpha		1.8667	0.0247285	0.502813
CCDC88B	ENSG00000168071	ENST00000301897.5,ENST00000356786.9,ENST00000359902.2,ENST00000463837.5,ENST00000472524.1,ENST00000473405.1,ENST00000479965.5,ENST00000492980.1,ENST00000494080.5,ENST00000494566.5	283234	coiled-coil domain containing 88B		1.25666	0.024805	0.503779
CYB561D1	ENSG00000174151	ENST00000310611.8,ENST00000369868.7,ENST00000393709.3,ENST00000420578.6,ENST00000430195.2,ENST00000496961.5,ENST00000527072.5,ENST00000528785.1,ENST00000533024.5	284613	cytochrome b561 family, member D1		1.34555	0.0248467	0.50417
SPATA2	ENSG00000158480	ENST00000289431.9,ENST00000422556.1	9825	spermatogenesis associated 2		1.16286	0.024872	0.50423
HAL	ENSG00000084110	ENST00000261208.7,ENST00000538703.5,ENST00000541929.5,ENST00000544080.6,ENST00000546579.1,ENST00000546999.5,ENST00000548636.1,ENST00000548808.1,ENST00000549376.1,ENST00000551562.1,ENST00000552509.5	3034	histidine ammonia-lyase		-10.544	0.0249159	0.504472
ZKSCAN4	ENSG00000187626	ENST00000377294.2	387032	zinc finger with KRAB and SCAN domains 4		-1.31431	0.0249961	0.504472
RP5-991G20.1	ENSG00000259768	ENST00000563328.4	na	na		-1.39443	0.024964	0.504472
SPIB	ENSG00000269404	ENST00000270632.7,ENST00000439922.6,ENST00000594188.1,ENST00000594685.1,ENST00000595883.5,ENST00000596074.5,ENST00000597855.5,ENST00000599923.5	6689	Spi-B transcription factor (Spi-1/PU.1 related)		-1.39281	0.024995	0.504472
CTD-3075F15.1	ENSG00000273565	ENST00000618460.1	na	na		8.83828	0.0249835	0.504472
GPRC5C	ENSG00000170412	ENST00000342648.9,ENST00000392627.5,ENST00000392628.6,ENST00000392629.2,ENST00000481232.1,ENST00000482723.1,ENST00000577663.1,ENST00000581590.1,ENST00000582444.1,ENST00000582473.1,ENST00000582873.1	55890	G protein-coupled receptor, class C, group 5, member C		-1.79908	0.0250359	0.504823
ANXA7	ENSG00000138279	ENST00000372919.8,ENST00000372921.9,ENST00000394847.3,ENST00000463788.1,ENST00000492380.1	310	annexin A7		1.13528	0.0250768	0.505025
PLCB1	ENSG00000182621	ENST00000338037.10,ENST00000378637.6,ENST00000378641.7,ENST00000404098.6,ENST00000437439.2,ENST00000439627.2,ENST00000475958.1,ENST00000487210.5,ENST00000494924.2,ENST00000612075.4,ENST00000617005.4,ENST00000625874.2,ENST00000626114.2,ENST00000626161.1,ENST00000626966.2,ENST00000628239.2,ENST00000628900.1,ENST00000629992.2,ENST00000630495.2,ENST00000630757.1	23236	phospholipase C, beta 1 (phosphoinositide-specific)		9.43899	0.0250908	0.505025
PIGP	ENSG00000185808	ENST00000329667.7,ENST00000360525.8,ENST00000399098.5,ENST00000399102.5,ENST00000399103.5,ENST00000430792.1,ENST00000464265.5,ENST00000479152.1	51227	phosphatidylinositol glycan anchor biosynthesis, class P		1.27824	0.0251169	0.505098
MCM6	ENSG00000076003	ENST00000264156.2,ENST00000483902.1,ENST00000492091.1	4175	minichromosome maintenance complex component 6		-1.19745	0.0251672	0.505659
NLRC5	ENSG00000140853	ENST00000262510.10,ENST00000399221.3,ENST00000436936.5,ENST00000534927.5,ENST00000534931.1,ENST00000535284.1,ENST00000535658.1,ENST00000536231.1,ENST00000537056.5,ENST00000538059.5,ENST00000538110.5,ENST00000538273.5,ENST00000538453.5,ENST00000538778.5,ENST00000538805.5,ENST00000538930.5,ENST00000539144.5,ENST00000539881.5,ENST00000540182.5,ENST00000541020.1,ENST00000543030.5,ENST00000543049.1,EN…	84166	NLR family, CARD domain containing 5		1.20545	0.0252196	0.505808
ENTPD6	ENSG00000197586	ENST00000354989.9,ENST00000360031.6,ENST00000376652.8,ENST00000376666.3,ENST00000417467.5,ENST00000418890.5,ENST00000425813.5,ENST00000427553.5,ENST00000433259.6,ENST00000433417.5,ENST00000435520.5,ENST00000439162.5,ENST00000447877.5,ENST00000463734.1,ENST00000471478.1,ENST00000481322.1,ENST00000485936.5,ENST00000490187.1	955	ectonucleoside triphosphate diphosphohydrolase 6 (putative)		1.19236	0.0252034	0.505808
CHAD	ENSG00000136457	ENST00000258969.4,ENST00000506187.1,ENST00000508540.5	1101	chondroadherin		-18.162	0.0252722	0.506412
P4HA2	ENSG00000072682	ENST00000166534.8,ENST00000360568.7,ENST00000379086.5,ENST00000379100.6,ENST00000379104.6,ENST00000395164.5,ENST00000401867.5,ENST00000416053.5,ENST00000417528.5,ENST00000418055.5,ENST00000428369.5,ENST00000428841.1,ENST00000431054.5,ENST00000439698.5,ENST00000453286.5,ENST00000467587.1,ENST00000471826.1,ENST00000474628.1,ENST00000478055.1,ENST00000481636.1,ENST00000506807.1	8974	prolyl 4-hydroxylase, alpha polypeptide II		1.63702	0.0253383	0.506635
MGST2	ENSG00000085871	ENST00000265498.5,ENST00000502587.1,ENST00000503816.1,ENST00000506797.5,ENST00000515067.1,ENST00000515137.5,ENST00000616265.4	4258	microsomal glutathione S-transferase 2		-1.70476	0.0253959	0.506635
RHBDL1	ENSG00000103269	ENST00000219551.2,ENST00000352681.7,ENST00000450775.2,ENST00000561556.5	9028	rhomboid, veinlet-like 1 (Drosophila)		4.41663	0.0253698	0.506635
NRBP2	ENSG00000185189	ENST00000423469.6,ENST00000442628.6,ENST00000527545.1,ENST00000529747.5,ENST00000530123.1,ENST00000530347.1,ENST00000531729.1,ENST00000532940.5,ENST00000533093.5,ENST00000533846.5	340371	nuclear receptor binding protein 2		1.54889	0.0253813	0.506635
RP11-540A21.2	ENSG00000245522	ENST00000500698.1,ENST00000525154.1	440028	na		3.49708	0.0253441	0.506635
ULK3	ENSG00000140474	ENST00000440863.6,ENST00000561725.5,ENST00000562161.5,ENST00000562395.5,ENST00000563301.5,ENST00000564029.5,ENST00000564767.5,ENST00000565011.5,ENST00000565373.5,ENST00000565790.5,ENST00000565881.5,ENST00000566479.5,ENST00000566631.5,ENST00000567472.5,ENST00000568210.5,ENST00000568273.5,ENST00000568667.5,ENST00000568679.1,ENST00000568718.5,ENST00000569437.5,ENST00000569813.5,ENST00000570276.5,ENS…	25989	unc-51 like kinase 3		1.288	0.0254917	0.507874
LINC00094	ENSG00000235106	ENST00000430633.5,ENST00000432807.1,ENST00000550853.1,ENST00000552018.1,ENST00000599836.1,ENST00000603928.1,ENST00000605164.1,ENST00000624381.1	266655	long intergenic non-protein coding RNA 94		-1.18587	0.0255032	0.507874
B4GAT1	ENSG00000174684	ENST00000311181.4	11041	beta-1,4-glucuronyltransferase 1		1.40354	0.0255477	0.508312
ISLR2	ENSG00000167178	ENST00000361742.7,ENST00000419208.2,ENST00000435464.5,ENST00000453268.2,ENST00000561740.5,ENST00000561975.5,ENST00000565068.1,ENST00000565159.5,ENST00000565332.1,ENST00000565540.1,ENST00000567206.5,ENST00000569886.5	57611	immunoglobulin superfamily containing leucine-rich repeat 2		5.56363	0.0255877	0.508656
PAPSS2	ENSG00000198682	ENST00000361175.8,ENST00000456849.1,ENST00000465996.5,ENST00000482258.1	9060	3'-phosphoadenosine 5'-phosphosulfate synthase 2		-1.97551	0.0256278	0.509005
RAD51	ENSG00000051180	ENST00000267868.7,ENST00000382643.7,ENST00000423169.6,ENST00000525066.5,ENST00000526763.5,ENST00000527860.5,ENST00000531277.2,ENST00000532743.5,ENST00000533741.1,ENST00000557850.5	5888	RAD51 recombinase		-1.25129	0.025756	0.509751
TNFRSF10B	ENSG00000120889	ENST00000276431.8,ENST00000347739.3,ENST00000518531.5,ENST00000519028.1,ENST00000519910.1,ENST00000520109.1,ENST00000523504.5,ENST00000523752.5	8795	tumor necrosis factor receptor superfamily, member 10b		1.20329	0.0257523	0.509751
LATS2	ENSG00000150457	ENST00000382592.4,ENST00000472754.1	26524	large tumor suppressor kinase 2		1.57766	0.0257142	0.509751
ST6GALNAC6	ENSG00000160408	ENST00000291839.9,ENST00000373141.5,ENST00000373142.5,ENST00000373144.7,ENST00000373146.5,ENST00000447681.2,ENST00000463086.5,ENST00000478319.5,ENST00000480417.5,ENST00000481355.5,ENST00000483353.2,ENST00000485320.5,ENST00000494541.5,ENST00000494611.1,ENST00000542456.5,ENST00000622357.4	30815	ST6 (alpha-N-acetyl-neuraminyl-2,3-beta-galactosyl-1,3)-N-acetylgalactosaminide alpha-2,6-sialyltransferase 6		1.36922	0.0257224	0.509751
EVC2	ENSG00000173040	ENST00000310917.6,ENST00000344408.9,ENST00000475313.5,ENST00000509670.1	132884	Ellis van Creveld syndrome 2		2.28242	0.0258949	0.51205
IGLV6-57	ENSG00000211640	ENST00000390285.3	na	immunoglobulin lambda variable 6-57		-2.11606	0.0259421	0.512241
RP11-540B6.6	ENSG00000270015	ENST00000602886.1	na	na		1.8249	0.0259501	0.512241
RP11-400F19.6	ENSG00000266962	ENST00000590513.2	na	na		1.24586	0.0259783	0.512348
QRSL1	ENSG00000130348	ENST00000369044.1,ENST00000369046.8,ENST00000467262.1	55278	glutaminyl-tRNA synthase (glutamine-hydrolyzing)-like 1		-1.23271	0.0260561	0.513432
ZYG11A	ENSG00000203995	ENST00000371528.1,ENST00000371532.5,ENST00000612017.4	440590	zyg-11 family member A, cell cycle regulator		1.89882	0.0260902	0.513655
RASGRP2	ENSG00000068831	ENST00000354024.7,ENST00000377485.5,ENST00000377486.7,ENST00000377487.5,ENST00000377489.5,ENST00000377494.5,ENST00000377497.7,ENST00000394428.5,ENST00000394429.5,ENST00000394430.5,ENST00000394432.7,ENST00000419843.1,ENST00000421556.5,ENST00000430645.1,ENST00000431822.5,ENST00000441258.5,ENST00000445445.5,ENST00000464324.5,ENST00000465852.1,ENST00000480443.1,ENST00000488071.1,ENST00000494001.5,ENS…	10235	RAS guanyl releasing protein 2 (calcium and DAG-regulated)		-1.82116	0.0261734	0.514842
FAF1	ENSG00000185104	ENST00000371778.5,ENST00000396153.6,ENST00000472808.1,ENST00000487898.1,ENST00000494400.5	11124	Fas (TNFRSF6) associated factor 1		-1.16238	0.026238	0.515662
SEH1L	ENSG00000085415	ENST00000262124.15,ENST00000399892.6,ENST00000585730.5,ENST00000587761.1,ENST00000588251.1,ENST00000589446.5,ENST00000590032.1,ENST00000590843.1,ENST00000592170.5,ENST00000592582.5	81929	SEH1-like nucleoporin		-1.22317	0.0264687	0.518741
RAD1	ENSG00000113456	ENST00000325577.8,ENST00000341754.8,ENST00000382038.6,ENST00000506311.1,ENST00000511456.3,ENST00000512192.1,ENST00000513914.5,ENST00000628399.1	5810	RAD1 checkpoint DNA exonuclease		-1.22801	0.026533	0.518741
CENPBD1	ENSG00000177946	ENST00000314994.4,ENST00000567035.1	92806	CENPB DNA-binding domains containing 1		-1.41248	0.026505	0.518741
ZNF248	ENSG00000198105	ENST00000357328.8,ENST00000374648.7,ENST00000395867.7,ENST00000395873.7,ENST00000395874.2,ENST00000485560.5,ENST00000494133.1,ENST00000611278.4,ENST00000615949.4	57209	zinc finger protein 248		1.32292	0.026502	0.518741
IGHD	ENSG00000211898	ENST00000390556.6,ENST00000613640.1	na	immunoglobulin heavy constant delta		-2.92622	0.0265103	0.518741
RP11-449P15.2	ENSG00000273151	ENST00000609998.1	na	na		2.07224	0.0265062	0.518741
WWOX	ENSG00000186153	ENST00000355860.7,ENST00000402655.6,ENST00000406884.6,ENST00000408984.7,ENST00000539474.6,ENST00000561846.5,ENST00000562214.5,ENST00000562639.5,ENST00000563358.5,ENST00000565562.5,ENST00000565791.1,ENST00000566103.1,ENST00000566662.5,ENST00000566780.5,ENST00000569332.5,ENST00000569818.1,ENST00000620008.1,ENST00000627394.2	51741	WW domain containing oxidoreductase		-1.34115	0.0265638	0.518893
GABRB2	ENSG00000145864	ENST00000274547.6,ENST00000353437.10,ENST00000393959.5,ENST00000517547.5,ENST00000517901.5,ENST00000520240.5,ENST00000522758.1,ENST00000523730.1,ENST00000612710.1	2561	gamma-aminobutyric acid (GABA) A receptor, beta 2		5.42516	0.0265943	0.519039
MLF2	ENSG00000089693	ENST00000203630.9,ENST00000435120.5,ENST00000536207.1,ENST00000536249.1,ENST00000537126.5,ENST00000539187.5,ENST00000540710.5,ENST00000541305.1,ENST00000541346.1,ENST00000542154.5,ENST00000564181.1	8079	myeloid leukemia factor 2		1.19133	0.0266458	0.519593
CD80	ENSG00000121594	ENST00000264246.7,ENST00000383669.3,ENST00000463729.1,ENST00000478182.5	941	CD80 molecule		1.28332	0.0268487	0.520394
QDPR	ENSG00000151552	ENST00000281243.9,ENST00000428702.6,ENST00000501943.6,ENST00000505710.1,ENST00000507439.5,ENST00000508623.5,ENST00000511609.1,ENST00000513615.5,ENST00000514300.1	5860	quinoid dihydropteridine reductase		-1.25785	0.0267507	0.520394
RFWD3	ENSG00000168411	ENST00000361070.8,ENST00000571750.5,ENST00000571776.1,ENST00000572337.5,ENST00000572610.1,ENST00000572840.1,ENST00000572990.5,ENST00000575113.1,ENST00000575154.1,ENST00000575281.1,ENST00000575397.5,ENST00000576652.1	55159	ring finger and WD repeat domain 3		-1.19258	0.0268476	0.520394
DNAH17	ENSG00000187775	ENST00000389840.6,ENST00000585328.5,ENST00000586052.5,ENST00000586850.1,ENST00000587177.1,ENST00000589793.1,ENST00000590227.5,ENST00000591369.5,ENST00000591647.1,ENST00000592152.1,ENST00000592192.2	8632	dynein, axonemal, heavy chain 17		-3.35807	0.026818	0.520394
RN7SKP255	ENSG00000200312	ENST00000363442.1	na	RNA, 7SK small nuclear pseudogene 255		-2.70382	0.0267196	0.520394
AC005562.1	ENSG00000214719	ENST00000398849.6,ENST00000431308.5,ENST00000440026.1,ENST00000578265.5,ENST00000583030.1	na	na		-1.36946	0.0267636	0.520394
RP11-16E12.2	ENSG00000259772	ENST00000558109.1,ENST00000558388.6,ENST00000559094.1,ENST00000559853.5,ENST00000560812.5	na	na		1.54899	0.0268452	0.520394
MMP23B	ENSG00000189409	ENST00000356026.9,ENST00000378675.7,ENST00000412810.6,ENST00000435358.5,ENST00000472264.1,ENST00000479814.5,ENST00000486400.1,ENST00000489782.1,ENST00000490017.1,ENST00000503792.1,ENST00000512731.5,ENST00000618459.4	8510	matrix metallopeptidase 23B		2.37666	0.0268904	0.520752
CDK5RAP3	ENSG00000108465	ENST00000338399.8,ENST00000536708.6,ENST00000577442.5,ENST00000577664.5,ENST00000577802.1,ENST00000578018.5,ENST00000578134.5,ENST00000578525.5,ENST00000578663.1,ENST00000578733.5,ENST00000578996.1,ENST00000579175.5,ENST00000579605.5,ENST00000579632.5,ENST00000579780.5,ENST00000579853.5,ENST00000580287.5,ENST00000580391.5,ENST00000580670.6,ENST00000581160.5,ENST00000581662.1,ENST00000581708.5,ENS…	80279	CDK5 regulatory subunit associated protein 3		1.2857	0.0269503	0.521015
ZNF788	ENSG00000214189	ENST00000397755.2,ENST00000397759.3,ENST00000430298.6,ENST00000595703.5,ENST00000596096.1,ENST00000596883.1,ENST00000601686.1	na	zinc finger family member 788		-1.35439	0.0269418	0.521015
FAS	ENSG00000026103	ENST00000313771.9,ENST00000352159.8,ENST00000355279.2,ENST00000355740.6,ENST00000357339.6,ENST00000371857.7,ENST00000460510.5,ENST00000466081.5,ENST00000477270.5,ENST00000479522.5,ENST00000484444.5,ENST00000487314.1,ENST00000488877.5,ENST00000492756.5,ENST00000494410.5,ENST00000494799.5,ENST00000612663.4,ENST00000615406.4,ENST00000626542.2	355	Fas cell surface death receptor		1.26472	0.0270171	0.521412
DMPK	ENSG00000104936	ENST00000291270.8,ENST00000343373.8,ENST00000354227.9,ENST00000447742.6,ENST00000458663.6,ENST00000588522.5,ENST00000593574.1,ENST00000595361.1,ENST00000596067.1,ENST00000596686.5,ENST00000596920.1,ENST00000597660.1,ENST00000598180.1,ENST00000598191.5,ENST00000598272.1,ENST00000599002.1,ENST00000599392.1,ENST00000600370.1,ENST00000600757.5,ENST00000618091.4	1760	dystrophia myotonica-protein kinase		1.36729	0.0269969	0.521412
PRKAB2	ENSG00000131791	ENST00000254101.3,ENST00000474939.1,ENST00000496858.1	5565	protein kinase, AMP-activated, beta 2 non-catalytic subunit		1.34229	0.0271536	0.5227
SPG7	ENSG00000197912	ENST00000268704.6,ENST00000341316.6,ENST00000561702.5,ENST00000561911.5,ENST00000561945.1,ENST00000562775.1,ENST00000563218.5,ENST00000563783.5,ENST00000564047.1,ENST00000564409.1,ENST00000565370.1,ENST00000565891.1,ENST00000566221.5,ENST00000566371.5,ENST00000566682.1,ENST00000567138.2,ENST00000568151.1,ENST00000568205.1,ENST00000568509.2,ENST00000569363.1,ENST00000569720.1,ENST00000569820.5,ENS…	6687	spastic paraplegia 7 (pure and complicated autosomal recessive)		1.16201	0.0271363	0.5227
TAX1BP3	ENSG00000213977	ENST00000225525.3,ENST00000611779.4	30851	Tax1 (human T-cell leukemia virus type I) binding protein 3		1.33517	0.0271193	0.5227
ARRDC2	ENSG00000105643	ENST00000222250.4,ENST00000379656.7,ENST00000593460.1,ENST00000593560.6,ENST00000594411.1,ENST00000595712.5,ENST00000596105.2,ENST00000600788.6,ENST00000608009.1	27106	arrestin domain containing 2		1.25324	0.0272184	0.522795
BCL9L	ENSG00000186174	ENST00000334801.7,ENST00000526143.2,ENST00000527266.1,ENST00000530293.1,ENST00000532899.2	283149	B-cell CLL/lymphoma 9-like		1.25493	0.0272229	0.522795
SULF2	ENSG00000196562	ENST00000359930.8,ENST00000433632.1,ENST00000437955.1,ENST00000463221.2,ENST00000465769.1,ENST00000467815.5,ENST00000474450.5,ENST00000478766.1,ENST00000479472.1,ENST00000479970.1,ENST00000484875.5,ENST00000495544.5	55959	sulfatase 2		2.66565	0.0272282	0.522795
ZBTB14	ENSG00000198081	ENST00000357006.8,ENST00000400143.7,ENST00000578327.1,ENST00000582135.5,ENST00000582388.5,ENST00000585253.1,ENST00000614697.4,ENST00000615385.4	7541	zinc finger and BTB domain containing 14		-1.2773	0.0272898	0.523532
MMP15	ENSG00000102996	ENST00000219271.3,ENST00000570065.1	4324	matrix metallopeptidase 15 (membrane-inserted)		-2.82472	0.0273823	0.524859
CDK14	ENSG00000058091	ENST00000265741.7,ENST00000380050.7,ENST00000406263.5,ENST00000430760.5,ENST00000431029.5,ENST00000436577.3,ENST00000446224.5,ENST00000446790.5,ENST00000449528.5,ENST00000456689.5,ENST00000460493.1,ENST00000478540.1,ENST00000484035.5,ENST00000487145.1,ENST00000496279.5	5218	cyclin-dependent kinase 14		1.30439	0.0274921	0.526149
CA2	ENSG00000104267	ENST00000285379.9,ENST00000518231.1,ENST00000520127.5,ENST00000520996.5,ENST00000522742.1	760	carbonic anhydrase II		-1.8416	0.0276083	0.526149
CASP9	ENSG00000132906	ENST00000333868.9,ENST00000348549.9,ENST00000375890.8,ENST00000400777.7,ENST00000424908.5,ENST00000440484.1,ENST00000447522.5,ENST00000469637.1,ENST00000474305.2,ENST00000546424.5,ENST00000546969.1	842	caspase 9, apoptosis-related cysteine peptidase		1.27139	0.0275349	0.526149
NCOR1	ENSG00000141027	ENST00000268712.7,ENST00000395848.5,ENST00000395849.6,ENST00000395851.5,ENST00000395857.7,ENST00000411510.5,ENST00000430577.2,ENST00000436068.1,ENST00000436828.5,ENST00000458113.6,ENST00000460276.5,ENST00000464381.5,ENST00000466825.1,ENST00000470782.5,ENST00000472189.1,ENST00000579573.2,ENST00000579606.1,ENST00000579974.1,ENST00000580554.1,ENST00000580617.5,ENST00000582357.5,ENST00000582565.1,ENS…	9611	nuclear receptor corepressor 1		-1.19809	0.0276208	0.526149
LYAR	ENSG00000145220	ENST00000343470.8,ENST00000452476.5,ENST00000502917.1,ENST00000513174.1	55646	Ly1 antibody reactive		-1.19934	0.0276233	0.526149
DENND2C	ENSG00000175984	ENST00000393274.5,ENST00000393276.7,ENST00000393277.2,ENST00000481894.1,ENST00000493549.1,ENST00000495031.5	163259	DENN/MADD domain containing 2C		3.08792	0.0276014	0.526149
CTC-444N24.6	ENSG00000267871	ENST00000597601.1,ENST00000601567.5	na	na		-9.65454	0.0275573	0.526149
RP1-283E3.8	ENSG00000268575	ENST00000598846.1	na	na		1.85434	0.0276367	0.526149
HNRNPA2B1	ENSG00000122566	ENST00000354667.8,ENST00000356674.7,ENST00000360787.8,ENST00000463181.5,ENST00000476233.1,ENST00000490912.5,ENST00000495810.1,ENST00000618183.4	3181	heterogeneous nuclear ribonucleoprotein A2/B1		-1.12646	0.0276611	0.526169
SRSF5	ENSG00000100650	ENST00000394366.6,ENST00000553369.5,ENST00000553521.5,ENST00000553548.5,ENST00000553635.5,ENST00000554021.1,ENST00000554465.5,ENST00000554929.1,ENST00000555349.5,ENST00000555412.1,ENST00000555547.5,ENST00000556184.5,ENST00000556330.5,ENST00000556436.1,ENST00000556587.5,ENST00000556647.1,ENST00000557154.5,ENST00000557435.1,ENST00000557460.5	6430	serine/arginine-rich splicing factor 5		1.19027	0.0276946	0.526361
CAP1	ENSG00000131236	ENST00000340450.7,ENST00000372792.6,ENST00000372797.7,ENST00000372798.5,ENST00000372802.5,ENST00000372805.7,ENST00000414281.5,ENST00000414893.5,ENST00000417287.5,ENST00000420216.5,ENST00000421589.5,ENST00000424977.1,ENST00000427843.5,ENST00000435719.5,ENST00000446031.1,ENST00000449311.5,ENST00000461993.1,ENST00000479759.5,ENST00000494114.1	10487	CAP, adenylate cyclase-associated protein 1 (yeast)		-1.18559	0.0278211	0.527873
TTC12	ENSG00000149292	ENST00000314756.7,ENST00000393020.5,ENST00000429951.5,ENST00000442859.5,ENST00000455306.5,ENST00000462711.2,ENST00000464224.5,ENST00000478125.1,ENST00000480233.1,ENST00000483239.6,ENST00000489064.5,ENST00000494714.5,ENST00000496311.1,ENST00000524580.6,ENST00000525965.5,ENST00000525989.1,ENST00000527362.5,ENST00000527781.1,ENST00000529221.5,ENST00000529850.5,ENST00000531164.5,ENST00000534793.1	54970	tetratricopeptide repeat domain 12		1.46141	0.0278076	0.527873
RRM1	ENSG00000167325	ENST00000300738.9,ENST00000526304.5,ENST00000526350.5,ENST00000526865.5,ENST00000528442.5,ENST00000528470.5,ENST00000529109.1,ENST00000530368.1,ENST00000531591.5,ENST00000532170.5,ENST00000532710.5,ENST00000533349.5,ENST00000533495.5,ENST00000534285.5	6240	ribonucleotide reductase M1		-1.1768	0.0278601	0.528169
ICA1	ENSG00000003147	ENST00000265577.11,ENST00000317367.9,ENST00000339809.10,ENST00000396675.7,ENST00000401396.5,ENST00000402384.7,ENST00000406470.6,ENST00000407906.5,ENST00000422063.6,ENST00000430867.5,ENST00000446305.1,ENST00000447326.5,ENST00000455539.5,ENST00000457755.5,ENST00000470696.1,ENST00000476942.1,ENST00000486677.1,ENST00000490041.1	3382	islet cell autoantigen 1, 69kDa		1.61739	0.0279254	0.528806
SPPL2B	ENSG00000005206	ENST00000585725.2,ENST00000586111.3,ENST00000586332.5,ENST00000587851.1,ENST00000589515.2,ENST00000593243.5,ENST00000610743.4,ENST00000612623.1,ENST00000613503.4,ENST00000614784.1,ENST00000614794.4,ENST00000618220.4,ENST00000621568.4,ENST00000622308.4	56928	signal peptide peptidase like 2B		1.26539	0.0280474	0.528806
UNKL	ENSG00000059145	ENST00000248104.11,ENST00000301712.5,ENST00000382757.9,ENST00000389221.8,ENST00000397464.5,ENST00000402641.6,ENST00000403703.5,ENST00000502438.6,ENST00000503648.1,ENST00000508903.6,ENST00000509981.1,ENST00000511095.2,ENST00000513783.1,ENST00000515195.1,ENST00000561783.1,ENST00000562537.1,ENST00000566707.1	64718	unkempt family zinc finger-like		1.27029	0.0281848	0.528806
MKNK2	ENSG00000099875	ENST00000250896.7,ENST00000309340.11,ENST00000585667.1,ENST00000586620.2,ENST00000586828.5,ENST00000587416.5,ENST00000588014.5,ENST00000589441.5,ENST00000589509.5,ENST00000589534.2,ENST00000591142.5,ENST00000591588.1,ENST00000591601.5	2872	MAP kinase interacting serine/threonine kinase 2		1.22297	0.0282825	0.528806
SNAP29	ENSG00000099940	ENST00000215730.11,ENST00000439214.1,ENST00000490458.1	9342	synaptosomal-associated protein, 29kDa		-1.14308	0.0279814	0.528806
NCL	ENSG00000115053	ENST00000322723.8,ENST00000356936.5,ENST00000417652.5,ENST00000436894.1,ENST00000453992.5,ENST00000454824.5,ENST00000461347.5,ENST00000466274.1,ENST00000484328.1,ENST00000494618.1	4691	nucleolin		-1.16604	0.0281851	0.528806
DSC2	ENSG00000134755	ENST00000251081.6,ENST00000280904.10	1824	desmocollin 2		2.797	0.0280809	0.528806
ADCY3	ENSG00000138031	ENST00000260600.9,ENST00000405392.5,ENST00000427849.5,ENST00000433852.1,ENST00000435135.5,ENST00000438445.1,ENST00000450524.1,ENST00000454027.1,ENST00000455323.1,ENST00000479517.1,ENST00000485887.1,ENST00000498288.1,ENST00000606682.5	109	adenylate cyclase 3		-1.23164	0.0282589	0.528806
MAPK8IP3	ENSG00000138834	ENST00000250894.8,ENST00000356010.9,ENST00000561765.1,ENST00000561949.1,ENST00000562042.1,ENST00000563868.1,ENST00000564098.5,ENST00000564868.1,ENST00000566064.1,ENST00000566589.1,ENST00000567352.1,ENST00000567849.1,ENST00000568271.5,ENST00000568774.5,ENST00000570131.1,ENST00000610761.1	23162	mitogen-activated protein kinase 8 interacting protein 3		1.3697	0.0280687	0.528806
C19orf47	ENSG00000160392	ENST00000357884.8,ENST00000392035.6,ENST00000577617.5,ENST00000580606.5,ENST00000580977.1,ENST00000582006.5,ENST00000582734.1,ENST00000582783.5,ENST00000584868.1	126526	chromosome 19 open reading frame 47		-1.23489	0.0283789	0.528806
USP1	ENSG00000162607	ENST00000339950.4,ENST00000371146.5,ENST00000442679.5,ENST00000452143.5	7398	ubiquitin specific peptidase 1		-1.21894	0.0280534	0.528806
PYHIN1	ENSG00000163564	ENST00000368135.4,ENST00000368138.7,ENST00000368140.5,ENST00000392252.7,ENST00000392254.6,ENST00000458222.5,ENST00000485134.1	149628	pyrin and HIN domain family, member 1		2.73941	0.0282735	0.528806
HHIP	ENSG00000164161	ENST00000296575.7,ENST00000434550.2,ENST00000503090.1,ENST00000505891.5,ENST00000509630.1,ENST00000511314.5,ENST00000512791.1,ENST00000515080.1	64399	hedgehog interacting protein		-6.01381	0.0283666	0.528806
ENOX2	ENSG00000165675	ENST00000338144.7,ENST00000370927.5,ENST00000370935.5,ENST00000394363.5,ENST00000432489.5,ENST00000492263.1,ENST00000610637.1	10495	ecto-NOX disulfide-thiol exchanger 2		-1.29134	0.0282044	0.528806
SLC20A2	ENSG00000168575	ENST00000342228.7,ENST00000517366.1,ENST00000518384.1,ENST00000518660.5,ENST00000518717.1,ENST00000519463.1,ENST00000520179.5,ENST00000520262.5,ENST00000521455.1,ENST00000522401.1,ENST00000522707.1,ENST00000523340.1,ENST00000524211.1,ENST00000524237.1	6575	solute carrier family 20 (phosphate transporter), member 2		-1.24643	0.0283241	0.528806
ZNF354C	ENSG00000177932	ENST00000315475.6	30832	zinc finger protein 354C		-4.16445	0.0281381	0.528806
PTMA	ENSG00000187514	ENST00000341369.11,ENST00000409115.7,ENST00000409321.5,ENST00000409683.5,ENST00000410064.5,ENST00000412128.1,ENST00000440384.1,ENST00000448874.5,ENST00000466801.5,ENST00000467816.1,ENST00000468027.5,ENST00000481928.1,ENST00000612829.4	7280265757	prothymosin, alpha		-1.24185	0.0279647	0.528806
ZNF677	ENSG00000197928	ENST00000333952.8,ENST00000593539.1,ENST00000594517.5,ENST00000594681.5,ENST00000595293.1,ENST00000598513.5,ENST00000598806.5,ENST00000599012.5,ENST00000599328.1,ENST00000601413.5,ENST00000601828.5	342926	zinc finger protein 677		-2.8833	0.0283518	0.528806
RP11-20J15.2	ENSG00000237590	ENST00000437014.1	na	na		7.56824	0.0283441	0.528806
CTD-2561J22.5	ENSG00000268119	ENST00000593653.1,ENST00000594557.1,ENST00000596705.5,ENST00000597444.5,ENST00000599993.5,ENST00000600469.5	na	na		-5.52884	0.0283872	0.528806
RP11-872J21.5	ENSG00000276182	ENST00000618976.1	na	na		2.86641	0.0281471	0.528806
B4GALT3	ENSG00000158850	ENST00000319769.9,ENST00000367998.5,ENST00000460415.1,ENST00000465740.1,ENST00000466504.5,ENST00000467863.1,ENST00000470882.5,ENST00000482288.1,ENST00000486938.1,ENST00000487004.5,ENST00000493164.5,ENST00000496313.5,ENST00000622395.4	8703	UDP-Gal:betaGlcNAc beta 1,4- galactosyltransferase, polypeptide 3		1.25539	0.0284173	0.528928
AGAP3	ENSG00000133612	ENST00000335367.7,ENST00000397238.6,ENST00000461065.1,ENST00000463179.1,ENST00000463381.5,ENST00000467250.1,ENST00000467724.5,ENST00000468796.1,ENST00000469901.5,ENST00000473140.1,ENST00000473312.5,ENST00000473633.1,ENST00000475145.1,ENST00000476375.5,ENST00000478320.1,ENST00000479901.5,ENST00000480106.1,ENST00000483971.1,ENST00000485904.5,ENST00000486946.1,ENST00000490097.5,ENST00000490839.1,ENS…	116988	ArfGAP with GTPase domain, ankyrin repeat and PH domain 3		1.27567	0.0284573	0.529235
FBN2	ENSG00000138829	ENST00000262464.8,ENST00000502468.5,ENST00000507835.5,ENST00000508053.5,ENST00000508989.5,ENST00000511489.1,ENST00000514742.1,ENST00000619499.4,ENST00000620257.1	2201	fibrillin 2		5.80114	0.0284837	0.529289
TRIM31	ENSG00000204616	ENST00000376734.3,ENST00000468264.1,ENST00000471695.1,ENST00000480808.1,ENST00000484583.1,ENST00000485864.5,ENST00000493404.1	11074	tripartite motif containing 31		4.98058	0.0286229	0.531436
CCL22	ENSG00000102962	ENST00000219235.4	6367	chemokine (C-C motif) ligand 22		2.50049	0.0286969	0.531954
TRGV5	ENSG00000211697	ENST00000390344.2,ENST00000613175.1	na	T cell receptor gamma variable 5		-2.27903	0.0286981	0.531954
H2AFY	ENSG00000113648	ENST00000304332.8,ENST00000312469.8,ENST00000360597.8,ENST00000423969.6,ENST00000451949.6,ENST00000504197.5,ENST00000505827.1,ENST00000506218.1,ENST00000506532.5,ENST00000506671.5,ENST00000507868.5,ENST00000508120.5,ENST00000508785.5,ENST00000508962.1,ENST00000510038.1,ENST00000511494.5,ENST00000511689.5,ENST00000512507.5,ENST00000513210.5,ENST00000513268.1	9555	H2A histone family, member Y		-1.16178	0.0288089	0.532692
OAZ3	ENSG00000143450	ENST00000321531.9,ENST00000400999.5,ENST00000453029.2,ENST00000479764.5,ENST00000577465.1,ENST00000582415.1,ENST00000627780.2	51686	ornithine decarboxylase antizyme 3		-3.3629	0.028802	0.532692
OSBPL11	ENSG00000144909	ENST00000296220.5	114885	oxysterol binding protein-like 11		-1.23983	0.0287984	0.532692
PARD6G-AS1	ENSG00000267270	ENST00000585422.1,ENST00000586421.1,ENST00000587254.5,ENST00000588226.5,ENST00000589574.1	100130522	PARD6G antisense RNA 1		-2.6775	0.028837	0.532775
DDX21	ENSG00000165732	ENST00000354185.8,ENST00000620315.1	9188	DEAD (Asp-Glu-Ala-Asp) box helicase 21		-1.24679	0.0288757	0.533051
CITF22-49E9.3	ENSG00000278869	ENST00000623759.1	na	na		-3.46056	0.0289401	0.533802
LRIG1	ENSG00000144749	ENST00000273261.7,ENST00000383703.3,ENST00000475366.5,ENST00000491821.1,ENST00000495037.1,ENST00000495671.1,ENST00000496559.6,ENST00000497721.5,ENST00000498287.5	26018	leucine-rich repeats and immunoglobulin-like domains 1		1.58256	0.0290587	0.535552
AP5B1	ENSG00000254470	ENST00000532090.2	91056	adaptor-related protein complex 5, beta 1 subunit		1.24884	0.0291764	0.537281
CDCA8	ENSG00000134690	ENST00000327331.2,ENST00000373055.5	55143	cell division cycle associated 8		-1.15761	0.0292312	0.537849
TSSC4	ENSG00000184281	ENST00000333256.10,ENST00000380992.5,ENST00000380996.9,ENST00000435795.5,ENST00000437110.5,ENST00000440813.1,ENST00000451491.2,ENST00000467308.1,ENST00000485682.6,ENST00000496468.1	10078	tumor suppressing subtransferable candidate 4		1.19948	0.0293176	0.538998
RP11-390F4.6	ENSG00000236924	ENST00000413145.1	na	na		3.67092	0.0294545	0.541073
AQP3	ENSG00000165272	ENST00000297991.4,ENST00000463983.5,ENST00000473153.1,ENST00000493581.1,ENST00000494313.1	360	aquaporin 3 (Gill blood group)		1.79447	0.0295122	0.54169
TCERG1	ENSG00000113649	ENST00000296702.9,ENST00000394421.6,ENST00000503741.5,ENST00000504116.1,ENST00000505285.5,ENST00000506524.5,ENST00000507175.5,ENST00000509787.1,ENST00000509810.5,ENST00000510724.1,ENST00000511077.1,ENST00000513298.5,ENST00000514567.5,ENST00000514719.1,ENST00000515203.5,ENST00000549332.1	10915	transcription elongation regulator 1		-1.15881	0.0295374	0.541712
SLIRP	ENSG00000119705	ENST00000238688.9,ENST00000553981.1,ENST00000554074.1,ENST00000555890.5,ENST00000556310.1,ENST00000556375.5,ENST00000556831.5,ENST00000556956.1,ENST00000557342.5,ENST00000557431.5,ENST00000557623.5,ENST00000613856.4	81892	SRA stem-loop interacting RNA binding protein		-1.33356	0.0295647	0.541771
PTPN18	ENSG00000072135	ENST00000175756.9,ENST00000347849.7,ENST00000409022.2,ENST00000420717.5,ENST00000428843.5,ENST00000460992.1,ENST00000462321.1,ENST00000462996.1,ENST00000464576.1,ENST00000479295.1,ENST00000481492.1,ENST00000483617.5,ENST00000489215.5,ENST00000490137.1,ENST00000490812.5,ENST00000495400.1	26469	protein tyrosine phosphatase, non-receptor type 18 (brain-derived)		-1.32482	0.0296306	0.542096
42986	ENSG00000164402	ENST00000296873.11,ENST00000371478.2,ENST00000371493.7,ENST00000378699.6,ENST00000378701.5,ENST00000378706.5,ENST00000378719.6,ENST00000378721.8,ENST00000414594.5,ENST00000448933.5,ENST00000453480.5,ENST00000458488.2,ENST00000481030.1,ENST00000481794.5,ENST00000492490.1,ENST00000620483.4	23176	septin 8		1.27886	0.0296293	0.542096
TAF15	ENSG00000270647	ENST00000603067.5,ENST00000603346.1,ENST00000603393.5,ENST00000603427.5,ENST00000603777.5,ENST00000603967.1,ENST00000604195.1,ENST00000604360.5,ENST00000604434.1,ENST00000604694.1,ENST00000604841.5,ENST00000604879.5,ENST00000605197.2,ENST00000605649.5,ENST00000605844.5	8148	TAF15 RNA polymerase II, TATA box binding protein (TBP)-associated factor, 68kDa		-1.12297	0.0296922	0.542781
HYLS1	ENSG00000198331	ENST00000356438.7,ENST00000425380.6,ENST00000526028.1	219844	hydrolethalus syndrome 1		1.33156	0.0299347	0.546769
SLC12A2	ENSG00000064651	ENST00000262461.6,ENST00000343225.4,ENST00000502849.1,ENST00000504416.5,ENST00000507791.5,ENST00000509205.5,ENST00000509616.1,ENST00000628403.2	6558	solute carrier family 12 (sodium/potassium/chloride transporter), member 2		-1.32471	0.0300979	0.548415
EMSY	ENSG00000158636	ENST00000334736.7,ENST00000427574.6,ENST00000524451.1,ENST00000524490.5,ENST00000524767.5,ENST00000525038.5,ENST00000525919.5,ENST00000525959.5,ENST00000528826.1,ENST00000529032.5,ENST00000531641.1,ENST00000531793.1,ENST00000531998.1,ENST00000532719.1,ENST00000533248.5,ENST00000533972.5,ENST00000533988.5,ENST00000534573.1	56946	chromosome 11 open reading frame 30		-1.199	0.0300752	0.548415
SPTSSB	ENSG00000196542	ENST00000359175.8,ENST00000497137.1,ENST00000497374.1,ENST00000617024.1,ENST00000620149.1	165679	serine palmitoyltransferase, small subunit B		3.85132	0.0300505	0.548415
TBC1D31	ENSG00000156787	ENST00000287380.5,ENST00000327098.9,ENST00000518099.5,ENST00000518577.1,ENST00000518684.1,ENST00000518805.5,ENST00000518866.2,ENST00000519418.5,ENST00000520368.5,ENST00000521676.5,ENST00000521914.1,ENST00000521980.1,ENST00000522276.1,ENST00000522420.5,ENST00000524307.5	93594	TBC1 domain family, member 31		-1.22395	0.0301338	0.548626
OSBPL8	ENSG00000091039	ENST00000261183.7,ENST00000393249.6,ENST00000393250.8,ENST00000546946.5,ENST00000547540.5,ENST00000547544.5,ENST00000548341.5,ENST00000548485.1,ENST00000548535.1,ENST00000549570.5,ENST00000549646.5,ENST00000550628.5,ENST00000550865.1,ENST00000551927.5,ENST00000552178.1,ENST00000552586.1,ENST00000553139.5,ENST00000611266.4	114882	oxysterol binding protein-like 8		-1.30626	0.0301758	0.548946
RP11-418J17.1	ENSG00000231365	ENST00000413531.5,ENST00000418015.1,ENST00000425884.5,ENST00000440150.5,ENST00000445565.1,ENST00000457043.1	101929147	na		-1.52515	0.0302649	0.550122
CDK19	ENSG00000155111	ENST00000323817.7,ENST00000368911.7,ENST00000413605.6,ENST00000457688.5,ENST00000460913.1,ENST00000463016.1,ENST00000468997.5,ENST00000497709.1	23097	cyclin-dependent kinase 19		-1.24725	0.0302989	0.550296
PPIH	ENSG00000171960	ENST00000304979.7,ENST00000372549.1,ENST00000372550.5,ENST00000436387.1,ENST00000440068.5,ENST00000461351.1	10465	peptidylprolyl isomerase H (cyclophilin H)		-1.24164	0.0303791	0.551307
MEOX1	ENSG00000005102	ENST00000318579.8,ENST00000329168.3,ENST00000393661.2,ENST00000549132.1	4222	mesenchyme homeobox 1		4.30908	0.0304044	0.551321
CC2D2A	ENSG00000048342	ENST00000389652.9,ENST00000424120.5,ENST00000438599.6,ENST00000503292.5,ENST00000503658.2,ENST00000506643.4,ENST00000507954.5,ENST00000510220.1,ENST00000511544.5,ENST00000512202.1,ENST00000512702.5,ENST00000513035.1,ENST00000513811.5,ENST00000514039.5,ENST00000514450.2,ENST00000515124.5,ENST00000634028.1	57545	coiled-coil and C2 domain containing 2A		3.33331	0.0306648	0.553813
RBL1	ENSG00000080839	ENST00000344359.7,ENST00000373664.7,ENST00000525052.1,ENST00000527999.1	5933	retinoblastoma-like 1		-1.25132	0.0306298	0.553813
ABL1	ENSG00000097007	ENST00000318560.5,ENST00000372348.6,ENST00000393293.4	25	ABL proto-oncogene 1, non-receptor tyrosine kinase		-1.16859	0.0305909	0.553813
ITPK1	ENSG00000100605	ENST00000267615.10,ENST00000354313.7,ENST00000553452.5,ENST00000553655.1,ENST00000553695.5,ENST00000554999.5,ENST00000555495.5,ENST00000555553.5,ENST00000556185.5,ENST00000556603.6,ENST00000556954.5,ENST00000557309.1	3705	inositol-tetrakisphosphate 1-kinase		-1.26309	0.0305997	0.553813
YWHAE	ENSG00000108953	ENST00000264335.12,ENST00000466227.6,ENST00000469398.5,ENST00000486241.1,ENST00000489287.1,ENST00000496706.1,ENST00000498643.1,ENST00000571732.5,ENST00000572108.1,ENST00000573026.1,ENST00000573196.5,ENST00000575977.1,ENST00000576854.1	7531	tyrosine 3-monooxygenase/tryptophan 5-monooxygenase activation protein, epsilon		-1.15133	0.0306463	0.553813
FRAT2	ENSG00000181274	ENST00000371019.3	23401	frequently rearranged in advanced T-cell lymphomas 2		1.30737	0.0307006	0.554014
MXI1	ENSG00000119950	ENST00000239007.11,ENST00000332674.9,ENST00000361248.8,ENST00000369612.1,ENST00000393134.5,ENST00000442296.5,ENST00000453116.5,ENST00000460667.5,ENST00000484030.5,ENST00000485566.1	4601	MAX interactor 1, dimerization protein		-1.4634	0.0307672	0.554327
ZNF395	ENSG00000186918	ENST00000344423.9,ENST00000517372.1,ENST00000517459.1,ENST00000519730.1,ENST00000520290.5,ENST00000520535.1,ENST00000521185.5,ENST00000521912.1,ENST00000522795.1,ENST00000523095.5,ENST00000523202.5	55893	zinc finger protein 395		-1.33199	0.0307434	0.554327
RTL8C	ENSG00000134590	ENST00000257013.8,ENST00000464369.1,ENST00000495563.5	8933	family with sequence similarity 127, member A		1.22876	0.0308054	0.554572
ZDHHC19	ENSG00000163958	ENST00000296326.7,ENST00000397544.6,ENST00000438232.5,ENST00000460442.5,ENST00000465519.5,ENST00000488508.1,ENST00000497422.1	131540	zinc finger, DHHC-type containing 19		-11.687	0.0308457	0.554854
ZNF229	ENSG00000278318	ENST00000591289.5,ENST00000592308.1,ENST00000613197.4,ENST00000614049.4,ENST00000620012.4	7772	zinc finger protein 229		-3.12095	0.0309288	0.555904
PLS3	ENSG00000102024	ENST00000289290.7,ENST00000355899.7,ENST00000420625.6,ENST00000466150.1,ENST00000473026.6,ENST00000481823.5,ENST00000489283.5,ENST00000497870.1,ENST00000539310.5,ENST00000626746.2	5358	plastin 3		3.03883	0.0310388	0.55731
IGLV3-12	ENSG00000211667	ENST00000390313.2	na	immunoglobulin lambda variable 3-12		-16.8727	0.0310566	0.55731
GLI1	ENSG00000111087	ENST00000228682.6,ENST00000527742.1,ENST00000528432.1,ENST00000528467.1,ENST00000530789.1,ENST00000532291.5,ENST00000543426.5,ENST00000546141.5	2735	GLI family zinc finger 1		2.04921	0.031358	0.561559
SYCE2	ENSG00000161860	ENST00000293695.7,ENST00000591229.1,ENST00000592819.1	256126	synaptonemal complex central element protein 2		-2.00821	0.0313683	0.561559
LINC00665	ENSG00000232677	ENST00000412740.6,ENST00000427868.6,ENST00000438368.6,ENST00000449434.6,ENST00000585356.5,ENST00000590622.5,ENST00000590657.1,ENST00000591372.1	100506930	long intergenic non-protein coding RNA 665		-1.60208	0.0313597	0.561559
BIN1	ENSG00000136717	ENST00000259238.8,ENST00000316724.9,ENST00000346226.7,ENST00000348750.8,ENST00000351659.7,ENST00000352848.7,ENST00000357970.7,ENST00000376113.6,ENST00000393040.7,ENST00000393041.7,ENST00000409400.1,ENST00000462958.5,ENST00000466111.5,ENST00000484253.1	274	bridging integrator 1		-1.30334	0.0314217	0.562069
LMBR1L	ENSG00000139636	ENST00000267102.12,ENST00000417750.5,ENST00000457164.6,ENST00000547382.5,ENST00000547670.5,ENST00000547675.5,ENST00000547698.5,ENST00000547813.5,ENST00000548983.1,ENST00000549296.1,ENST00000549429.1,ENST00000549587.1,ENST00000549730.5,ENST00000550137.5,ENST00000550815.1,ENST00000550867.5,ENST00000551115.1,ENST00000551143.5,ENST00000551169.5,ENST00000551272.5,ENST00000551535.1,ENST00000551782.5,EN…	55716	limb development membrane protein 1-like		1.26244	0.0314921	0.562882
EGR2	ENSG00000122877	ENST00000242480.3,ENST00000411732.2,ENST00000439032.4,ENST00000493899.2	1959	early growth response 2		1.96372	0.0315635	0.563709
LAG3	ENSG00000089692	ENST00000203629.2,ENST00000441671.6,ENST00000538079.1,ENST00000541049.1	3902	lymphocyte-activation gene 3		2.32639	0.0316174	0.564
WASF2	ENSG00000158195	ENST00000536657.1,ENST00000618852.4	10163	WAS protein family, member 2		-1.12964	0.031655	0.564
HSF5	ENSG00000176160	ENST00000323777.7,ENST00000617946.1	124535	heat shock transcription factor family member 5		-1.89555	0.0316418	0.564
SOX5	ENSG00000134532	ENST00000367206.7,ENST00000381381.6,ENST00000396007.6,ENST00000441133.2,ENST00000451604.6,ENST00000535530.5,ENST00000536629.5,ENST00000536850.1,ENST00000536911.1,ENST00000537393.5,ENST00000538083.1,ENST00000541536.5,ENST00000541847.5,ENST00000542241.5,ENST00000545921.5,ENST00000546136.5	6660	SRY (sex determining region Y)-box 5		2.05344	0.0316913	0.564201
HSPB6	ENSG00000004776	ENST00000004982.4,ENST00000587965.1,ENST00000592984.5	126393	heat shock protein, alpha-crystallin-related, B6		-2.75542	0.0318391	0.564598
TNPO3	ENSG00000064419	ENST00000265388.9,ENST00000471166.1,ENST00000471234.5,ENST00000482320.5,ENST00000627585.2	23534	transportin 3		-1.16586	0.0317874	0.564598
42981	ENSG00000100167	ENST00000396417.2,ENST00000396425.7,ENST00000396426.7,ENST00000406029.5,ENST00000449288.5,ENST00000460267.1	55964	septin 3		2.08217	0.0318023	0.564598
PASK	ENSG00000115687	ENST00000234040.8,ENST00000358649.8,ENST00000403638.7,ENST00000405260.5,ENST00000415234.1,ENST00000433589.5,ENST00000437780.5,ENST00000452907.1,ENST00000459710.1,ENST00000472072.5,ENST00000475666.1,ENST00000485940.1,ENST00000489256.5,ENST00000493544.1,ENST00000544142.5,ENST00000629419.1	23178	PAS domain containing serine/threonine kinase		1.32514	0.0318307	0.564598
NKD2	ENSG00000145506	ENST00000274150.4,ENST00000296849.9,ENST00000513296.2,ENST00000519933.5,ENST00000523688.1	85409	naked cuticle homolog 2 (Drosophila)		-3.15986	0.0318163	0.564598
NISCH	ENSG00000010322	ENST00000345716.8,ENST00000420808.2,ENST00000460759.1,ENST00000464280.5,ENST00000467594.1,ENST00000474188.1,ENST00000479054.5,ENST00000481211.1,ENST00000485765.5,ENST00000488157.5,ENST00000488243.1,ENST00000488380.5,ENST00000489895.5,ENST00000490425.1	11188	nischarin		1.16079	0.0319914	0.564687
FKBP5	ENSG00000096060	ENST00000357266.8,ENST00000536438.5,ENST00000539068.5,ENST00000542713.1	2289	FK506 binding protein 5		-1.2491	0.0321626	0.564687
CHPT1	ENSG00000111666	ENST00000229266.7,ENST00000546490.1,ENST00000546873.1,ENST00000549128.5,ENST00000549872.5,ENST00000550385.1,ENST00000552213.1,ENST00000552215.5,ENST00000552329.1,ENST00000552351.5	56994	choline phosphotransferase 1		-1.53305	0.0321561	0.564687
ECHDC2	ENSG00000121310	ENST00000358358.9,ENST00000371520.5,ENST00000371522.8,ENST00000460612.5,ENST00000463923.5,ENST00000467988.2,ENST00000474789.1,ENST00000476477.6,ENST00000479183.6,ENST00000479593.5,ENST00000480312.6,ENST00000486170.2,ENST00000487040.1,ENST00000487851.5,ENST00000487866.5,ENST00000488268.5,ENST00000492992.1,ENST00000493896.2,ENST00000495920.5,ENST00000498544.5,ENST00000536120.5,ENST00000539680.1,ENS…	55268	enoyl CoA hydratase domain containing 2		1.60814	0.0320776	0.564687
TUBA1B	ENSG00000123416	ENST00000332858.10,ENST00000336023.9,ENST00000547476.5,ENST00000547765.5,ENST00000549870.5,ENST00000550367.1,ENST00000551324.5,ENST00000552984.1	10376	tubulin, alpha 1b		-1.21605	0.0318791	0.564687
C9orf78	ENSG00000136819	ENST00000372447.7,ENST00000461349.5,ENST00000461539.5,ENST00000461762.5,ENST00000480023.1,ENST00000492991.5,ENST00000495934.2,ENST00000615599.4	51759	chromosome 9 open reading frame 78		-1.21456	0.0320672	0.564687
UBAP2L	ENSG00000143569	ENST00000271877.11,ENST00000343815.10,ENST00000361546.6,ENST00000368504.5,ENST00000412596.5,ENST00000428595.1,ENST00000428931.5,ENST00000433615.5,ENST00000437652.5,ENST00000441890.5,ENST00000456325.5,ENST00000465855.5,ENST00000466173.1,ENST00000475373.1,ENST00000484696.1,ENST00000484819.1,ENST00000489076.1,ENST00000493867.1,ENST00000495676.5,ENST00000613315.4	9898	ubiquitin associated protein 2-like		-1.13013	0.0321038	0.564687
C1orf52	ENSG00000162642	ENST00000294661.8,ENST00000344356.5,ENST00000471115.5,ENST00000493514.1	148423	chromosome 1 open reading frame 52		-1.21699	0.0322205	0.564687
PKDCC	ENSG00000162878	ENST00000294964.5,ENST00000401498.6,ENST00000470578.1,ENST00000475241.1,ENST00000475868.1,ENST00000480099.1,ENST00000485578.1,ENST00000490302.1,ENST00000492861.1	91461	protein kinase domain containing, cytoplasmic		5.11095	0.0322157	0.564687
FOS	ENSG00000170345	ENST00000303562.8,ENST00000535987.5,ENST00000554212.5,ENST00000554617.1,ENST00000555242.1,ENST00000555347.1,ENST00000555672.1,ENST00000555686.1,ENST00000556324.2,ENST00000557139.1	2353	FBJ murine osteosarcoma viral oncogene homolog		2.44194	0.0319977	0.564687
NHLH1	ENSG00000171786	ENST00000302101.5	4807	nescient helix loop helix 1		2.33705	0.0321579	0.564687
ZNF766	ENSG00000196214	ENST00000439461.5,ENST00000593612.1,ENST00000593703.1,ENST00000595000.5,ENST00000595149.5,ENST00000599581.5,ENST00000600016.1,ENST00000600821.5,ENST00000601711.5	90321	zinc finger protein 766		-1.20893	0.0319831	0.564687
TLR7	ENSG00000196664	ENST00000380659.3,ENST00000484204.1	51284	toll-like receptor 7		-1.43026	0.0322041	0.564687
PCDHGB3	ENSG00000262209	ENST00000576222.1,ENST00000618934.1	56102	protocadherin gamma subfamily B, 3		6.40006	0.0319089	0.564687
RP11-158L12.4	ENSG00000279233	ENST00000623804.1	na	na		2.5863	0.0321233	0.564687
WNT2	ENSG00000105989	ENST00000265441.7,ENST00000449446.5,ENST00000461427.1,ENST00000491214.1	7472	wingless-type MMTV integration site family member 2		9.95538	0.0323202	0.565114
SMCO4	ENSG00000166002	ENST00000298966.6,ENST00000525141.1,ENST00000526869.1,ENST00000527149.5,ENST00000529714.5,ENST00000596676.2	56935	single-pass membrane protein with coiled-coil domains 4		1.39222	0.0323176	0.565114
ATP10A	ENSG00000206190	ENST00000356865.10,ENST00000389967.8,ENST00000553577.1,ENST00000555450.1,ENST00000555756.1,ENST00000555815.5,ENST00000619904.1	57194	ATPase, class V, type 10A		-3.63292	0.0322794	0.565114
LDOC1	ENSG00000182195	ENST00000370526.3,ENST00000460721.1	23641	leucine zipper, down-regulated in cancer 1		-10.0157	0.0324098	0.56624
MST1R	ENSG00000164078	ENST00000296474.7,ENST00000344206.8,ENST00000411578.6,ENST00000434765.5,ENST00000440292.1,ENST00000463789.1,ENST00000467110.1,ENST00000468525.5,ENST00000485044.5,ENST00000490053.1,ENST00000493535.5,ENST00000497001.1,ENST00000612032.4,ENST00000613534.4,ENST00000621387.4	4486	macrophage stimulating 1 receptor		1.84552	0.0324493	0.56649
CHD7	ENSG00000171316	ENST00000423902.6,ENST00000524602.5,ENST00000525508.1,ENST00000526846.1,ENST00000527825.1,ENST00000527900.1,ENST00000527921.1,ENST00000528280.1,ENST00000529472.1,ENST00000531695.1,ENST00000532149.1,ENST00000618450.1	55636	chromodomain helicase DNA binding protein 7		-1.26416	0.0324835	0.566648
MYOM2	ENSG00000036448	ENST00000262113.8,ENST00000517520.1,ENST00000518203.5,ENST00000518513.1,ENST00000518803.1,ENST00000519372.5,ENST00000519518.5,ENST00000519631.5,ENST00000520072.5,ENST00000520298.5,ENST00000520779.1,ENST00000523438.1,ENST00000523443.5,ENST00000612167.4,ENST00000621894.4	9172	myomesin 2		-2.51453	0.0325318	0.566884
SBNO2	ENSG00000064932	ENST00000361757.7,ENST00000438103.6,ENST00000586109.1,ENST00000587024.5,ENST00000587655.2,ENST00000587673.5,ENST00000590176.5,ENST00000590446.2,ENST00000590998.5,ENST00000592222.5	22904	strawberry notch homolog 2 (Drosophila)		1.14827	0.032558	0.566884
GPR85	ENSG00000164604	ENST00000297146.7,ENST00000424100.1,ENST00000438062.5,ENST00000449591.1,ENST00000449735.1,ENST00000487573.1,ENST00000610164.1	54329	G protein-coupled receptor 85		7.15239	0.0325978	0.566884
RPS21	ENSG00000171858	ENST00000343986.8,ENST00000370562.1,ENST00000370592.2,ENST00000450116.6,ENST00000492356.2	6227	ribosomal protein S21		-1.19831	0.0325846	0.566884
RNFT1	ENSG00000189050	ENST00000305783.12,ENST00000442346.3,ENST00000466544.5,ENST00000477207.2,ENST00000482446.5,ENST00000484257.1,ENST00000486103.6,ENST00000493737.5,ENST00000586083.5,ENST00000589113.1	51136	ring finger protein, transmembrane 1		1.47759	0.0326492	0.567339
TNIP3	ENSG00000050730	ENST00000057513.7,ENST00000506753.1,ENST00000507879.5,ENST00000509841.1,ENST00000511909.5,ENST00000515036.1,ENST00000515605.1	79931	TNFAIP3 interacting protein 3		1.44778	0.0327315	0.568131
GPATCH8	ENSG00000186566	ENST00000335500.8,ENST00000585614.1,ENST00000586037.5,ENST00000586265.5,ENST00000587228.5,ENST00000588554.1,ENST00000590041.5,ENST00000591680.5,ENST00000592154.1,ENST00000592746.5	23131	G patch domain containing 8		-1.15398	0.0327452	0.568131
SUGP2	ENSG00000064607	ENST00000330854.15,ENST00000337018.10,ENST00000452918.6,ENST00000593795.5,ENST00000594445.1,ENST00000594773.5,ENST00000597095.5,ENST00000597163.5,ENST00000597280.5,ENST00000598202.1,ENST00000598240.1,ENST00000598863.1,ENST00000600239.5,ENST00000600377.1,ENST00000601879.5	10147	SURP and G patch domain containing 2		1.17351	0.0327746	0.568202
BAMBI	ENSG00000095739	ENST00000375533.5,ENST00000497699.1	25805	BMP and activin membrane-bound inhibitor		3.39105	0.032858	0.568935
MIIP	ENSG00000116691	ENST00000235332.5,ENST00000460823.1,ENST00000466860.5,ENST00000478299.1,ENST00000478749.5,ENST00000492256.1,ENST00000498685.5	60672	migration and invasion inhibitory protein		1.2406	0.0328674	0.568935
RAB23	ENSG00000112210	ENST00000317483.4,ENST00000468148.5	51715	RAB23, member RAS oncogene family		-1.3902	0.0329241	0.56904
EME2	ENSG00000197774	ENST00000561564.5,ENST00000561903.6,ENST00000564182.1,ENST00000565326.1,ENST00000568449.5,ENST00000570069.5	197342	essential meiotic structure-specific endonuclease subunit 2		1.27735	0.0329001	0.56904
HMGB2	ENSG00000164104	ENST00000296503.9,ENST00000438704.6,ENST00000446922.6,ENST00000506267.1,ENST00000511316.1	3148	high mobility group box 2		-1.20676	0.0329697	0.569392
NECTIN4	ENSG00000143217	ENST00000368012.3,ENST00000486694.1	81607	poliovirus receptor-related 4		3.01767	0.0330457	0.570266
ODC1	ENSG00000115758	ENST00000234111.8,ENST00000405333.5,ENST00000443218.1,ENST00000446285.5	4953	ornithine decarboxylase 1		-1.1538	0.033075	0.570335
MT-ND6	ENSG00000198695	ENST00000361681.2	4541	mitochondrially encoded NADH dehydrogenase 6		1.47702	0.0331028	0.570377
ENTPD2	ENSG00000054179	ENST00000312665.7,ENST00000355097.6,ENST00000460614.1,ENST00000469106.4	954	ectonucleoside triphosphate diphosphohydrolase 2		2.32106	0.0332805	0.572318
ALDH1L2	ENSG00000136010	ENST00000258494.13,ENST00000548418.1,ENST00000549335.5,ENST00000552270.1,ENST00000552427.1	160428	aldehyde dehydrogenase 1 family, member L2		-1.51989	0.0333225	0.572318
CCR1	ENSG00000163823	ENST00000296140.3	1230	chemokine (C-C motif) receptor 1		-1.88836	0.0333426	0.572318
MCM7	ENSG00000166508	ENST00000303887.9,ENST00000343023.10,ENST00000354230.7,ENST00000425308.5,ENST00000463722.5,ENST00000465688.1,ENST00000465738.1,ENST00000467516.5,ENST00000485286.5,ENST00000489841.5,ENST00000491245.6,ENST00000493352.1,ENST00000621318.4	4176	minichromosome maintenance complex component 7		-1.17295	0.0333235	0.572318
RP11-5A19.5	ENSG00000265690	ENST00000518227.1,ENST00000518753.5,ENST00000523360.1,ENST00000580114.5	na	Uncharacterized protein		3.86416	0.033328	0.572318
FLG	ENSG00000143631	ENST00000368799.1	2312	filaggrin		-41.0022	0.0334037	0.572929
SENP1	ENSG00000079387	ENST00000448372.5,ENST00000547181.5,ENST00000547886.5,ENST00000549518.5,ENST00000549595.5,ENST00000549882.1,ENST00000551358.1,ENST00000551592.5,ENST00000551798.1,ENST00000552189.5	29843	SUMO1/sentrin specific peptidase 1		-1.21354	0.0336172	0.57447
TICAM1	ENSG00000127666	ENST00000248244.5,ENST00000621756.1	148022	toll-like receptor adaptor molecule 1		1.20368	0.0335519	0.57447
PWP1	ENSG00000136045	ENST00000412830.7,ENST00000541166.1,ENST00000547120.1,ENST00000547995.5,ENST00000552760.5	11137	PWP1 homolog, endonuclein		-1.16116	0.0336212	0.57447
TAP1	ENSG00000168394	ENST00000354258.4,ENST00000486332.1,ENST00000487296.1	6890	transporter 1, ATP-binding cassette, sub-family B (MDR/TAP)		1.28411	0.0335822	0.57447
C19orf35	ENSG00000188305	ENST00000342063.4	374872	chromosome 19 open reading frame 35		-3.34455	0.0335842	0.57447
ACHE	ENSG00000087085	ENST00000241069.9,ENST00000302913.8,ENST00000411582.1,ENST00000412389.5,ENST00000419336.6,ENST00000426415.5,ENST00000428317.5,ENST00000430554.1,ENST00000440755.5,ENST00000441605.1,ENST00000442452.1,ENST00000445236.1,ENST00000454485.5,ENST00000619863.1	43	acetylcholinesterase (Yt blood group)		1.66173	0.03377	0.576575
PPIF	ENSG00000108179	ENST00000225174.7,ENST00000448165.1,ENST00000472580.6,ENST00000492149.1,ENST00000498681.5	10105	peptidylprolyl isomerase F		1.1876	0.0339891	0.578341
42985	ENSG00000122545	ENST00000350320.10,ENST00000399034.6,ENST00000399035.7,ENST00000425198.1,ENST00000432293.2,ENST00000435235.5,ENST00000473201.1,ENST00000475109.5,ENST00000485569.1,ENST00000492940.1,ENST00000493626.5	989	septin 7		-1.22584	0.0341304	0.578341
LARS	ENSG00000133706	ENST00000274562.13,ENST00000394434.6,ENST00000503654.5,ENST00000504323.5,ENST00000504611.1,ENST00000505223.5,ENST00000506231.5,ENST00000506436.1,ENST00000507095.1,ENST00000508667.5,ENST00000508709.1,ENST00000510191.5,ENST00000511505.5,ENST00000512412.1,ENST00000514104.5,ENST00000618084.1	51520	leucyl-tRNA synthetase		-1.17031	0.0340086	0.578341
ADIRF	ENSG00000148671	ENST00000372013.7,ENST00000416348.1,ENST00000561504.1	10974	adipogenesis regulatory factor		2.12413	0.0340597	0.578341
FAM219B	ENSG00000178761	ENST00000357635.9,ENST00000562698.5,ENST00000563069.5,ENST00000563119.5,ENST00000563413.5,ENST00000563671.5,ENST00000563706.5,ENST00000563877.5,ENST00000564019.1,ENST00000564723.1,ENST00000564857.1,ENST00000565772.5,ENST00000566132.5,ENST00000566194.5,ENST00000566894.1,ENST00000567388.5,ENST00000569524.5,ENST00000569761.1,ENST00000570143.5	57184	family with sequence similarity 219, member B		1.20794	0.0340811	0.578341
HLA-F	ENSG00000204642	ENST00000259951.11,ENST00000334668.8,ENST00000376861.5,ENST00000429294.3,ENST00000434407.6,ENST00000444621.1,ENST00000462777.1,ENST00000465459.2,ENST00000475996.1,ENST00000482257.1,ENST00000484704.5,ENST00000485513.1,ENST00000486194.1,ENST00000489502.5,ENST00000606273.3	3134	major histocompatibility complex, class I, F		1.29508	0.034066	0.578341
ZNF254	ENSG00000213096	ENST00000339642.10,ENST00000342944.10,ENST00000357002.4,ENST00000593783.1,ENST00000594886.5,ENST00000595187.1,ENST00000611359.3,ENST00000613065.4,ENST00000616028.2	9534	zinc finger protein 254		-1.59202	0.0341061	0.578341
DHRS4-AS1	ENSG00000215256	ENST00000399886.2,ENST00000553454.1,ENST00000554036.1,ENST00000555045.1,ENST00000556379.1,ENST00000558423.1	55449	DHRS4 antisense RNA 1		-1.24338	0.0340048	0.578341
LINC01484	ENSG00000253686	ENST00000517733.1,ENST00000518902.1,ENST00000521128.1	101928136	long intergenic non-protein coding RNA 1484		13.5753	0.0340651	0.578341
AC018766.4	ENSG00000267896	ENST00000596624.1	na	na		3.05714	0.0339281	0.578341
ZNF207	ENSG00000010244	ENST00000321233.10,ENST00000342555.10,ENST00000394670.8,ENST00000394673.6,ENST00000394679.9,ENST00000577324.1,ENST00000577908.5,ENST00000578918.1,ENST00000579416.1,ENST00000579634.5,ENST00000579810.2,ENST00000580759.5,ENST00000581531.5,ENST00000582165.1,ENST00000582705.1,ENST00000584416.1,ENST00000584696.1	7756	zinc finger protein 207		-1.12407	0.034194	0.578908
NEIL1	ENSG00000140398	ENST00000355059.8,ENST00000561643.5,ENST00000564257.1,ENST00000564500.5,ENST00000564738.5,ENST00000564784.5,ENST00000564951.1,ENST00000565051.5,ENST00000565121.1,ENST00000566313.5,ENST00000566752.5,ENST00000567005.1,ENST00000567393.5,ENST00000567547.1,ENST00000567657.5,ENST00000567681.1,ENST00000567959.5,ENST00000568059.1,ENST00000568519.5,ENST00000568881.1,ENST00000569035.5,ENST00000569390.1,ENS…	79661	nei-like DNA glycosylase 1		-2.02424	0.0342153	0.578908
CAMKK2	ENSG00000110931	ENST00000324774.9,ENST00000337174.7,ENST00000347034.6,ENST00000392473.2,ENST00000392474.6,ENST00000402834.8,ENST00000404169.7,ENST00000412367.6,ENST00000446440.6,ENST00000535524.1,ENST00000538733.5,ENST00000539380.1,ENST00000542540.5,ENST00000543477.1,ENST00000544485.1,ENST00000545538.5	10645	calcium/calmodulin-dependent protein kinase kinase 2, beta		1.45375	0.0343091	0.580058
STX4	ENSG00000103496	ENST00000313843.7,ENST00000394998.5,ENST00000457779.6,ENST00000460668.5,ENST00000461455.5,ENST00000468583.1,ENST00000475862.5,ENST00000478150.1,ENST00000486660.1,ENST00000487411.5,ENST00000493902.5,ENST00000496977.5,ENST00000503629.6,ENST00000564368.1,ENST00000565483.1,ENST00000566353.5,ENST00000613541.1	6810	syntaxin 4		1.22487	0.0344444	0.581908
KCTD19	ENSG00000168676	ENST00000304372.5,ENST00000561625.1,ENST00000562721.1,ENST00000562841.1,ENST00000562860.1,ENST00000566295.1,ENST00000566392.5,ENST00000567976.1,ENST00000568736.5,ENST00000569333.5,ENST00000570049.5	146212	potassium channel tetramerization domain containing 19		-2.34171	0.0345041	0.582115
RNPC3	ENSG00000185946	ENST00000423855.6,ENST00000524631.5,ENST00000524641.1,ENST00000525323.1,ENST00000527062.5,ENST00000531883.5,ENST00000532117.1,ENST00000533099.5,ENST00000533834.1	55599	RNA-binding region (RNP1, RRM) containing 3		1.37417	0.0345083	0.582115
TRMT1	ENSG00000104907	ENST00000221504.12,ENST00000357720.8,ENST00000437766.5,ENST00000585435.5,ENST00000585622.1,ENST00000586224.5,ENST00000586830.1,ENST00000587487.5,ENST00000587633.1,ENST00000588229.1,ENST00000588511.5,ENST00000588746.5,ENST00000588813.5,ENST00000590812.5,ENST00000591425.5,ENST00000591717.5,ENST00000592062.5,ENST00000592606.1,ENST00000592729.1,ENST00000592814.5,ENST00000592892.1,ENST00000593157.5,EN…	55621	tRNA methyltransferase 1 homolog (S. cerevisiae)		1.18918	0.0345362	0.582148
SET	ENSG00000119335	ENST00000322030.12,ENST00000372686.5,ENST00000372688.8,ENST00000372692.8,ENST00000409104.7,ENST00000454747.1,ENST00000466009.5,ENST00000477806.5,ENST00000480217.5,ENST00000480536.1,ENST00000485056.1	6418	SET nuclear proto-oncogene		-1.18001	0.0346062	0.582456
GCSAM	ENSG00000174500	ENST00000308910.8,ENST00000460387.6,ENST00000470085.5,ENST00000484193.5,ENST00000487901.1,ENST00000488580.5,ENST00000495418.5	257144	germinal center-associated, signaling and motility		1.45696	0.034591	0.582456
BCAS4	ENSG00000124243	ENST00000358791.9,ENST00000371608.6,ENST00000445038.5,ENST00000463943.1,ENST00000485049.1,ENST00000609336.5	55653	breast carcinoma amplified sequence 4		1.27496	0.0347261	0.5836
TGFB1I1	ENSG00000140682	ENST00000361773.7,ENST00000394858.6,ENST00000394863.7,ENST00000561785.5,ENST00000562165.5,ENST00000562566.5,ENST00000563712.6,ENST00000564176.5,ENST00000564804.1,ENST00000565360.5,ENST00000565454.5,ENST00000567066.6,ENST00000567524.1,ENST00000567607.5,ENST00000568142.2,ENST00000569254.5,ENST00000569703.5	7041	transforming growth factor beta 1 induced transcript 1		-3.72838	0.034723	0.5836
BCL7C	ENSG00000099385	ENST00000215115.4,ENST00000380317.8,ENST00000572628.5,ENST00000574418.5,ENST00000576194.1	9274	B-cell CLL/lymphoma 7C		1.27423	0.03481	0.584574
CUTA	ENSG00000112514	ENST00000374484.8,ENST00000374496.3,ENST00000374500.9,ENST00000440279.7,ENST00000462802.5,ENST00000465956.1,ENST00000479249.5,ENST00000482684.5,ENST00000487637.1,ENST00000488034.5,ENST00000488478.5,ENST00000492510.1,ENST00000494751.5,ENST00000607266.5,ENST00000611509.4	51596	cutA divalent cation tolerance homolog (E. coli)		1.1676	0.0351633	0.586289
SGK1	ENSG00000118515	ENST00000237305.11,ENST00000367855.7,ENST00000367857.9,ENST00000367858.9,ENST00000413996.7,ENST00000460769.1,ENST00000461976.2,ENST00000472859.2,ENST00000473704.1,ENST00000474427.6,ENST00000475719.6,ENST00000475882.6,ENST00000477460.6,ENST00000484353.1,ENST00000485771.1,ENST00000489458.6,ENST00000490149.6,ENST00000524387.5,ENST00000524764.1,ENST00000524929.1,ENST00000525700.1,ENST00000525877.5,EN…	6446	serum/glucocorticoid regulated kinase 1		1.92081	0.0352215	0.586289
DPPA4	ENSG00000121570	ENST00000335658.6,ENST00000463966.5,ENST00000475135.1,ENST00000477303.1,ENST00000478791.1,ENST00000487299.5,ENST00000489281.1,ENST00000495679.5	55211	developmental pluripotency associated 4		81.5658	0.0352248	0.586289
TMEM132B	ENSG00000139364	ENST00000299308.7,ENST00000418253.2,ENST00000534945.2,ENST00000535330.1,ENST00000535886.2,ENST00000613307.1	114795	transmembrane protein 132B		14.4838	0.0350145	0.586289
CRTC3	ENSG00000140577	ENST00000268184.10,ENST00000420329.6,ENST00000558005.1,ENST00000558167.1,ENST00000558496.5,ENST00000558619.5,ENST00000560047.1,ENST00000560098.5,ENST00000560320.1,ENST00000560927.1,ENST00000561119.5,ENST00000561218.5,ENST00000561255.5,ENST00000561290.1	64784	CREB regulated transcription coactivator 3		-1.20098	0.0350959	0.586289
SKAP1	ENSG00000141293	ENST00000336915.10,ENST00000579336.1,ENST00000579476.5,ENST00000581400.2,ENST00000581419.1,ENST00000583844.5,ENST00000584709.5,ENST00000584924.5	8631	src kinase associated phosphoprotein 1		1.27378	0.035183	0.586289
BRSK1	ENSG00000160469	ENST00000309383.5,ENST00000326848.7,ENST00000585418.1,ENST00000586626.1,ENST00000588584.1,ENST00000590333.5,ENST00000591774.5,ENST00000592539.6	84446	BR serine/threonine kinase 1		3.03	0.0349631	0.586289
NBEAL2	ENSG00000160796	ENST00000416683.5,ENST00000423436.1,ENST00000441027.5,ENST00000443829.5,ENST00000450053.7,ENST00000461036.1,ENST00000469349.1,ENST00000475689.1,ENST00000476095.5,ENST00000477412.1,ENST00000486870.1	23218	neurobeachin-like 2		1.26031	0.0351081	0.586289
CH17-340M24.3	ENSG00000197180	ENST00000360656.2	158960	uncharacterized protein BC009467		1.66528	0.0350483	0.586289
CTD-2517M22.14	ENSG00000255182	ENST00000527086.1,ENST00000528207.1,ENST00000528690.1,ENST00000532766.1,ENST00000569326.2	na	na		3.21398	0.0351863	0.586289
RP11-46C24.7	ENSG00000259877	ENST00000570267.2	na	na		1.81017	0.0350497	0.586289
HIST1H2AM	ENSG00000278677	ENST00000359611.3	8336	histone cluster 1, H2am		-2.48226	0.0350616	0.586289
KCNC4	ENSG00000116396	ENST00000369787.7,ENST00000412512.2,ENST00000413138.7,ENST00000438661.2,ENST00000459877.1,ENST00000469655.5,ENST00000489935.1	3749	potassium channel, voltage gated Shaw related subfamily C, member 4		1.84518	0.0352754	0.586698
SH3BP2	ENSG00000087266	ENST00000356331.9,ENST00000435136.6,ENST00000442312.6,ENST00000452765.6,ENST00000502260.5,ENST00000503219.5,ENST00000503393.6,ENST00000504294.5,ENST00000504450.1,ENST00000505941.5,ENST00000506932.1,ENST00000508338.1,ENST00000508385.5,ENST00000509677.5,ENST00000510074.5,ENST00000510193.1,ENST00000510204.5,ENST00000511185.5,ENST00000511237.5,ENST00000511663.5,ENST00000511747.5,ENST00000512014.5,ENS…	6452	SH3-domain binding protein 2		1.26733	0.0359961	0.58825
UNC13D	ENSG00000092929	ENST00000207549.8,ENST00000412096.6,ENST00000585574.5,ENST00000586108.1,ENST00000586147.1,ENST00000586519.1,ENST00000586930.1,ENST00000587105.1,ENST00000587495.1,ENST00000587504.5,ENST00000588774.1,ENST00000589670.5,ENST00000590762.5,ENST00000590856.1,ENST00000591563.5,ENST00000591616.1,ENST00000592386.5	201294	unc-13 homolog D (C. elegans)		1.17393	0.0357862	0.58825
UPB1	ENSG00000100024	ENST00000326010.9,ENST00000382760.2,ENST00000415388.5,ENST00000486043.1,ENST00000498140.1	51733	ureidopropionase, beta		1.82377	0.0357765	0.58825
MAP3K8	ENSG00000107968	ENST00000263056.5,ENST00000375321.1,ENST00000375322.2,ENST00000413724.5,ENST00000415139.5,ENST00000430603.1,ENST00000542547.5	1326	mitogen-activated protein kinase kinase kinase 8		1.24242	0.0358345	0.58825
RNF8	ENSG00000112130	ENST00000229866.10,ENST00000373479.8,ENST00000469316.5,ENST00000469731.5,ENST00000479516.1,ENST00000487950.1,ENST00000494320.5,ENST00000498460.1	9025	ring finger protein 8, E3 ubiquitin protein ligase		-1.16005	0.035723	0.58825
DUSP22	ENSG00000112679	ENST00000344450.9,ENST00000419235.6,ENST00000603005.5,ENST00000603290.1,ENST00000603296.5,ENST00000603453.5,ENST00000603726.5,ENST00000603795.5,ENST00000603881.5,ENST00000604914.5,ENST00000604971.5,ENST00000604988.1,ENST00000605035.5,ENST00000605315.5,ENST00000605391.5,ENST00000605863.5	56940	dual specificity phosphatase 22		1.24366	0.0359435	0.58825
RAB9A	ENSG00000123595	ENST00000243325.5,ENST00000464506.1,ENST00000618931.1	9367	RAB9A, member RAS oncogene family		1.23874	0.0357361	0.58825
GAL3ST1	ENSG00000128242	ENST00000338911.6,ENST00000401975.5,ENST00000402321.5,ENST00000402369.5,ENST00000406361.5,ENST00000406955.5,ENST00000411821.5,ENST00000416358.5,ENST00000423299.5,ENST00000423371.5,ENST00000426220.5,ENST00000427899.5,ENST00000428682.5,ENST00000431313.5,ENST00000437282.5,ENST00000441967.5,ENST00000443136.5,ENST00000445645.5,ENST00000447224.5,ENST00000448604.1,ENST00000452827.5,ENST00000453479.1	9514	galactose-3-O-sulfotransferase 1		2.42042	0.0356914	0.58825
MORC4	ENSG00000133131	ENST00000255495.7,ENST00000355610.8,ENST00000478924.1,ENST00000604604.1	79710	MORC family CW-type zinc finger 4		2.75878	0.0357849	0.58825
SLC39A11	ENSG00000133195	ENST00000255559.7,ENST00000542342.6,ENST00000578620.1,ENST00000579018.5,ENST00000579319.1,ENST00000579491.1,ENST00000579732.5,ENST00000579988.1,ENST00000580557.5,ENST00000581005.1,ENST00000581581.1,ENST00000582179.5,ENST00000582769.5,ENST00000583146.5,ENST00000583507.1,ENST00000583715.5,ENST00000584129.1	201266	solute carrier family 39, member 11		1.30319	0.0357313	0.58825
GSTCD	ENSG00000138780	ENST00000360505.9,ENST00000394728.4,ENST00000394730.7,ENST00000484843.1,ENST00000503409.1,ENST00000507281.5,ENST00000509336.5,ENST00000510865.5,ENST00000512828.1,ENST00000515255.5,ENST00000515279.5	79807	glutathione S-transferase, C-terminal domain containing		-1.25648	0.0358094	0.58825
FAM177A1	ENSG00000151327	ENST00000280987.8,ENST00000382406.7,ENST00000396472.5,ENST00000553852.1,ENST00000553901.1,ENST00000553955.2,ENST00000554052.2,ENST00000554794.1,ENST00000555211.5,ENST00000555260.1,ENST00000556858.2	283635	family with sequence similarity 177, member A1		1.22875	0.0359615	0.58825
CCDC28B	ENSG00000160050	ENST00000373602.9,ENST00000421922.6,ENST00000461819.5,ENST00000469003.5,ENST00000483009.1	79140	coiled-coil domain containing 28B		1.23388	0.0354672	0.58825
TAGAP	ENSG00000164691	ENST00000326965.6,ENST00000338313.5,ENST00000367066.7	117289	T-cell activation RhoGTPase activating protein		1.57001	0.0359901	0.58825
ORMDL3	ENSG00000172057	ENST00000304046.6,ENST00000394169.5,ENST00000579287.1,ENST00000579695.5,ENST00000581284.5,ENST00000582052.1,ENST00000584000.1,ENST00000584220.5	94103	ORMDL sphingolipid biosynthesis regulator 3		1.29639	0.0355322	0.58825
JUP	ENSG00000173801	ENST00000310706.9,ENST00000393930.5,ENST00000393931.7,ENST00000420370.5,ENST00000424457.5,ENST00000437187.5,ENST00000437369.5,ENST00000449889.5,ENST00000465293.1,ENST00000585793.1,ENST00000589036.1,ENST00000591690.5	3728	junction plakoglobin		3.27594	0.0356705	0.58825
CCDC184	ENSG00000177875	ENST00000316554.4	387856	coiled-coil domain containing 184		13.2043	0.0356149	0.58825
C9orf139	ENSG00000180539	ENST00000457302.2,ENST00000623196.1	na	chromosome 9 open reading frame 139		3.62866	0.0359548	0.58825
TCEAL5	ENSG00000204065	ENST00000372680.1	340543	transcription elongation factor A (SII)-like 5		6.05619	0.0354517	0.58825
CFAP44	ENSG00000206530	ENST00000295868.6,ENST00000393845.6,ENST00000461734.1,ENST00000465186.1,ENST00000465510.1,ENST00000465636.5,ENST00000473143.1,ENST00000475568.1,ENST00000479422.1,ENST00000484923.1,ENST00000488854.6,ENST00000489244.1,ENST00000489938.2,ENST00000490481.1	55779	cilia and flagella associated protein 44		1.47169	0.0355267	0.58825
IGHV3-66	ENSG00000211972	ENST00000390632.2	na	immunoglobulin heavy variable 3-66		-23.8201	0.0354094	0.58825
DHFR	ENSG00000228716	ENST00000439211.6,ENST00000504396.1,ENST00000505337.5,ENST00000508282.1,ENST00000511032.5,ENST00000513048.5,ENST00000513314.1	1719	dihydrofolate reductase		-1.27421	0.0358779	0.58825
PCDHGA12	ENSG00000253159	ENST00000252085.3,ENST00000613314.1	26025	protocadherin gamma subfamily A, 12		2.44108	0.0358836	0.58825
ZFHX4-AS1	ENSG00000253661	ENST00000518143.1,ENST00000521894.1,ENST00000522357.1,ENST00000522961.1,ENST00000523977.1	100192378	ZFHX4 antisense RNA 1		7.8008	0.0356352	0.58825
TP53	ENSG00000141510	ENST00000269305.8,ENST00000359597.8,ENST00000413465.6,ENST00000420246.6,ENST00000445888.6,ENST00000455263.6,ENST00000503591.1,ENST00000504290.5,ENST00000504937.5,ENST00000505014.5,ENST00000508793.5,ENST00000509690.5,ENST00000510385.5,ENST00000514944.5,ENST00000574684.1,ENST00000576024.1,ENST00000604348.5,ENST00000610292.4,ENST00000610538.4,ENST00000610623.4,ENST00000615910.4,ENST00000617185.4,ENS…	7157	tumor protein p53		-1.15889	0.0360743	0.5891
PDK2	ENSG00000005882	ENST00000007708.7,ENST00000503076.1,ENST00000503176.5,ENST00000503614.5,ENST00000505440.5,ENST00000505897.5,ENST00000506242.5,ENST00000506647.1,ENST00000508030.5,ENST00000508960.1,ENST00000510219.2,ENST00000511026.1,ENST00000512204.5,ENST00000512238.1,ENST00000515040.5,ENST00000614357.4	5164	pyruvate dehydrogenase kinase, isozyme 2		1.44073	0.0361431	0.589521
TBC1D29	ENSG00000266733	ENST00000579181.1,ENST00000580161.5,ENST00000582511.1,ENST00000584297.5	26083	TBC1 domain family, member 29		2.51338	0.0361524	0.589521
TUBA4A	ENSG00000127824	ENST00000248437.8,ENST00000392088.6,ENST00000398989.2,ENST00000425551.1,ENST00000427737.5,ENST00000447205.1,ENST00000456818.5,ENST00000462806.5,ENST00000475683.1,ENST00000498660.1	7277	tubulin, alpha 4a		-1.24351	0.0362176	0.590156
LINC00461	ENSG00000245526	ENST00000500197.6,ENST00000502301.5,ENST00000504246.5,ENST00000505030.5,ENST00000506014.5,ENST00000506664.5,ENST00000506978.5,ENST00000508885.5,ENST00000509265.1,ENST00000509405.5,ENST00000509783.5,ENST00000511014.6,ENST00000513026.5,ENST00000513805.5,ENST00000513893.5,ENST00000515885.5	645323	long intergenic non-protein coding RNA 461		6.60932	0.036253	0.590306
ZNF365	ENSG00000138311	ENST00000344640.7,ENST00000373784.6,ENST00000395249.5,ENST00000395251.5,ENST00000395254.7,ENST00000395255.7,ENST00000410046.7,ENST00000421210.1,ENST00000461412.1,ENST00000466727.1,ENST00000614806.1	22891	zinc finger protein 365		5.47717	0.0363081	0.590775
PTK2B	ENSG00000120899	ENST00000346049.9,ENST00000397497.8,ENST00000397501.5,ENST00000412793.5,ENST00000420218.3,ENST00000461615.1,ENST00000482543.1,ENST00000495097.1,ENST00000496920.1,ENST00000517339.5,ENST00000519512.5,ENST00000519650.5,ENST00000521000.1,ENST00000521164.5,ENST00000522245.1,ENST00000522338.5,ENST00000522517.5	2185	protein tyrosine kinase 2 beta		1.21519	0.0363618	0.59122
ZNF69	ENSG00000198429	ENST00000340180.5,ENST00000429654.6,ENST00000445911.5	7620	zinc finger protein 69		-1.93165	0.0365269	0.593477
ARHGAP33	ENSG00000004777	ENST00000007510.8,ENST00000221905.1,ENST00000314737.9,ENST00000378944.9,ENST00000586918.1,ENST00000587447.3,ENST00000587984.1,ENST00000588248.6,ENST00000589133.5,ENST00000590893.5,ENST00000591438.1,ENST00000593034.5,ENST00000601474.5	115703	Rho GTPase activating protein 33		1.37932	0.0366164	0.593622
RPA1	ENSG00000132383	ENST00000254719.9,ENST00000570451.5,ENST00000571058.5,ENST00000571725.1,ENST00000573924.1,ENST00000573994.1,ENST00000574049.1	6117	replication protein A1, 70kDa		-1.14575	0.0367205	0.593622
ZNF660	ENSG00000144792	ENST00000322734.2,ENST00000416644.5,ENST00000441021.5,ENST00000468987.1	285349	zinc finger protein 660		-2.16484	0.0366447	0.593622
FAM110B	ENSG00000169122	ENST00000361488.7,ENST00000518427.5,ENST00000519262.5,ENST00000520369.5,ENST00000521413.1,ENST00000522059.5,ENST00000523486.5	90362	family with sequence similarity 110, member B		1.90992	0.0367075	0.593622
RPS18	ENSG00000231500	ENST00000439602.6,ENST00000472218.1,ENST00000474626.5,ENST00000474973.5,ENST00000476222.5,ENST00000479802.1,ENST00000490191.5,ENST00000496813.5	6222	ribosomal protein S18		1.13152	0.0366681	0.593622
HOTAIRM1	ENSG00000233429	ENST00000425358.2,ENST00000428939.3,ENST00000429611.7,ENST00000434063.3,ENST00000495032.1,ENST00000593300.1	na	HOXA transcript antisense RNA, myeloid-specific 1		2.34988	0.0366199	0.593622
AC015849.16	ENSG00000270977	ENST00000604647.1,ENST00000604907.1	na	na		-2.02651	0.0366959	0.593622
BIRC2	ENSG00000110330	ENST00000227758.6,ENST00000527465.1,ENST00000527808.1,ENST00000527910.5,ENST00000528344.1,ENST00000530675.5,ENST00000531259.5,ENST00000532672.5,ENST00000532832.5,ENST00000533742.5,ENST00000534130.1,ENST00000534646.5,ENST00000613397.4,ENST00000621637.1	329	baculoviral IAP repeat containing 2		1.23323	0.0368331	0.593745
MEF2D	ENSG00000116604	ENST00000348159.8,ENST00000360595.7,ENST00000368240.6,ENST00000464356.6,ENST00000475587.2,ENST00000489057.1,ENST00000493077.1	4209	myocyte enhancer factor 2D		1.25692	0.0368221	0.593745
DZIP1	ENSG00000134874	ENST00000347108.7,ENST00000361156.7,ENST00000361396.6,ENST00000376829.6,ENST00000466027.1,ENST00000466569.1,ENST00000479518.1,ENST00000485031.5	22873	DAZ interacting zinc finger protein 1		2.38884	0.0368519	0.593745
TSPAN7	ENSG00000156298	ENST00000286824.6,ENST00000378482.6,ENST00000419600.3,ENST00000471410.5,ENST00000475216.5,ENST00000480976.5,ENST00000488893.5,ENST00000494037.1	7102	tetraspanin 7		31.7608	0.0367713	0.593745
XRRA1	ENSG00000166435	ENST00000321448.12,ENST00000340360.10,ENST00000431210.2,ENST00000524430.1,ENST00000525407.5,ENST00000526047.1,ENST00000527087.5,ENST00000528219.5,ENST00000528819.1,ENST00000529400.5,ENST00000529926.1,ENST00000530280.1,ENST00000530562.5,ENST00000531449.5,ENST00000531849.5,ENST00000531852.5,ENST00000533598.5,ENST00000533990.1,ENST00000534041.5,ENST00000534798.5	143570	X-ray radiation resistance associated 1		1.44831	0.036902	0.593745
PLSCR1	ENSG00000188313	ENST00000342435.8,ENST00000448787.6,ENST00000462666.5,ENST00000463777.5,ENST00000468985.5,ENST00000469266.1,ENST00000470496.1,ENST00000472349.1,ENST00000477974.1,ENST00000478267.5,ENST00000483300.5,ENST00000484560.1,ENST00000486631.5,ENST00000487389.5,ENST00000488253.5,ENST00000489775.5,ENST00000490745.5,ENST00000493432.5,ENST00000494568.5	5359	phospholipid scramblase 1		-1.44987	0.0368727	0.593745
CH507-42P11.8	ENSG00000275993	ENST00000613488.2,ENST00000624077.1	102724428	Protein LOC102724428; SNF1-like kinase, isoform CRA_a		1.67057	0.0369128	0.593745
LDLR	ENSG00000130164	ENST00000252444.9,ENST00000455727.6,ENST00000535915.5,ENST00000545707.5,ENST00000557933.5,ENST00000557958.1,ENST00000558013.5,ENST00000558518.5,ENST00000558528.1,ENST00000559340.1,ENST00000560173.1,ENST00000560467.1,ENST00000560502.5,ENST00000560628.1	3949	low density lipoprotein receptor		-1.26081	0.0370045	0.59437
DPP4	ENSG00000197635	ENST00000360534.7,ENST00000413651.3,ENST00000416189.5,ENST00000434918.6,ENST00000461836.5,ENST00000468903.1,ENST00000490286.5,ENST00000491591.5,ENST00000494507.1,ENST00000497461.5,ENST00000628861.1	1803	dipeptidyl-peptidase 4		-1.70429	0.0369999	0.59437
RGS13	ENSG00000127074	ENST00000391995.6,ENST00000462955.1,ENST00000482095.1,ENST00000543215.5	6003	regulator of G-protein signaling 13		2.94616	0.0372203	0.59571
DIAPH3	ENSG00000139734	ENST00000267215.8,ENST00000377908.6,ENST00000400319.5,ENST00000400320.5,ENST00000400324.8,ENST00000465066.5,ENST00000470420.1,ENST00000498416.2,ENST00000615942.1	81624	diaphanous-related formin 3		-1.20021	0.0371427	0.59571
TNFRSF21	ENSG00000146072	ENST00000296861.2	27242	tumor necrosis factor receptor superfamily, member 21		2.22334	0.0371635	0.59571
IKBIP	ENSG00000166130	ENST00000299157.4,ENST00000342502.6,ENST00000393042.3	121457	IKBKB interacting protein		1.23521	0.0371985	0.59571
CCDC69	ENSG00000198624	ENST00000355417.6,ENST00000518189.5,ENST00000519448.1,ENST00000519740.1,ENST00000521308.5,ENST00000522179.1,ENST00000522964.1,ENST00000524344.5	26112	coiled-coil domain containing 69		-1.17784	0.0371824	0.59571
B4GALT5	ENSG00000158470	ENST00000371711.4	9334	UDP-Gal:betaGlcNAc beta 1,4- galactosyltransferase, polypeptide 5		-1.22141	0.0372603	0.595927
LEAP2	ENSG00000164406	ENST00000296877.2,ENST00000483190.1,ENST00000485457.1	116842	liver expressed antimicrobial peptide 2		2.36048	0.0373419	0.596808
P2RX1	ENSG00000108405	ENST00000225538.3,ENST00000571637.1,ENST00000572418.1,ENST00000576764.1	5023	purinergic receptor P2X, ligand gated ion channel, 1		1.86088	0.0375923	0.598542
TMX4	ENSG00000125827	ENST00000246024.6,ENST00000462384.6,ENST00000527925.1,ENST00000530935.1	56255	thioredoxin-related transmembrane protein 4		-1.37933	0.0376236	0.598542
ETV6	ENSG00000139083	ENST00000266427.3,ENST00000396373.8,ENST00000541426.1,ENST00000544715.1,ENST00000545027.1	2120	ets variant 6		-1.16011	0.0375836	0.598542
S100A9	ENSG00000163220	ENST00000368738.3	6280	S100 calcium binding protein A9		5.11435	0.0376366	0.598542
DRG1	ENSG00000185721	ENST00000331457.8,ENST00000416465.5,ENST00000433341.5,ENST00000469673.1,ENST00000486584.1,ENST00000548143.1	4733	developmentally regulated GTP binding protein 1		-1.15661	0.0375549	0.598542
RP11-554D15.1	ENSG00000223786	ENST00000435946.1	101928516	na		22.6142	0.0375732	0.598542
ZNF285	ENSG00000267508	ENST00000544719.6,ENST00000585868.1,ENST00000589738.5,ENST00000591679.5,ENST00000614994.4,ENST00000622707.1	26974	zinc finger protein 285		-3.16403	0.0376098	0.598542
CHEK2	ENSG00000183765	ENST00000328354.10,ENST00000348295.7,ENST00000382565.5,ENST00000382580.6,ENST00000398017.2,ENST00000402731.5,ENST00000403642.5,ENST00000404276.5,ENST00000405598.5,ENST00000416671.5,ENST00000417588.5,ENST00000425190.6,ENST00000433028.6,ENST00000433728.5,ENST00000434810.5,ENST00000439200.5,ENST00000439346.5,ENST00000447421.5,ENST00000448511.5,ENST00000454252.1,ENST00000456369.5,ENST00000464581.5,EN…	11200	checkpoint kinase 2		1.33745	0.0376889	0.59895
GJB2	ENSG00000165474	ENST00000382844.1,ENST00000382848.4	2706	gap junction protein, beta 2, 26kDa		-2.49928	0.0377372	0.598977
ZNF347	ENSG00000197937	ENST00000334197.11,ENST00000452676.6,ENST00000595710.1,ENST00000595967.1,ENST00000597183.5,ENST00000599096.1,ENST00000601469.2,ENST00000601804.5	84671	zinc finger protein 347		-1.63211	0.0377438	0.598977
CAMK2B	ENSG00000058404	ENST00000258682.10,ENST00000346990.8,ENST00000347193.8,ENST00000350811.7,ENST00000353185.7,ENST00000353625.8,ENST00000358707.7,ENST00000395747.6,ENST00000395749.6,ENST00000415369.5,ENST00000421607.1,ENST00000424197.5,ENST00000425809.5,ENST00000427209.1,ENST00000433930.1,ENST00000440254.6,ENST00000457475.5,ENST00000462128.5,ENST00000466584.5,ENST00000470984.5,ENST00000484972.5,ENST00000489429.5,EN…	816	calcium/calmodulin-dependent protein kinase II beta		3.78364	0.0379948	0.599031
KCND1	ENSG00000102057	ENST00000218176.3,ENST00000376477.5,ENST00000419374.1	3750	potassium channel, voltage gated Shal related subfamily D, member 1		1.93744	0.0380124	0.599031
H3F3A	ENSG00000163041	ENST00000366813.1,ENST00000366814.3,ENST00000366815.7,ENST00000366816.5	3020	H3 histone, family 3A		-1.24288	0.0379173	0.599031
LCE1B	ENSG00000196734	ENST00000360090.3,ENST00000615904.1	353132	late cornified envelope 1B		5.18472	0.037806	0.599031
CHAMP1	ENSG00000198824	ENST00000361283.2,ENST00000463003.1,ENST00000478022.2	283489	chromosome alignment maintaining phosphoprotein 1		-1.16616	0.0379609	0.599031
ZNF551	ENSG00000204519	ENST00000282296.9,ENST00000596085.1,ENST00000599402.1,ENST00000601064.1	90233	zinc finger protein 551		-1.35257	0.0380135	0.599031
TRIQK	ENSG00000205133	ENST00000378861.9,ENST00000517540.5,ENST00000517751.5,ENST00000517858.5,ENST00000518400.5,ENST00000518748.5,ENST00000519069.5,ENST00000519792.1,ENST00000519969.5,ENST00000520384.5,ENST00000520430.5,ENST00000520686.5,ENST00000521617.5,ENST00000521988.5,ENST00000522903.5,ENST00000522925.5,ENST00000523060.1,ENST00000523375.5,ENST00000523580.5,ENST00000524037.5,ENST00000524107.5,ENST00000524260.1,ENS…	286144	triple QxxK/R motif containing		-2.11831	0.0380073	0.599031
RP11-696N14.1	ENSG00000246090	ENST00000499178.2,ENST00000500358.6,ENST00000506160.1,ENST00000506454.1,ENST00000509295.5,ENST00000509939.1,ENST00000510764.1	100507053	na		2.71926	0.0379486	0.599031
CNPY2	ENSG00000257727	ENST00000273308.8,ENST00000546388.1,ENST00000546466.5,ENST00000546937.5,ENST00000547570.5,ENST00000548013.5,ENST00000551276.1,ENST00000551286.1,ENST00000551475.5,ENST00000551720.5,ENST00000553164.1,ENST00000553191.1	10330	canopy FGF signaling regulator 2		1.16171	0.0378281	0.599031
CTD-2192J16.20	ENSG00000269693	ENST00000593682.1	na	Uncharacterized protein		-1.43681	0.0380077	0.599031
RRM2B	ENSG00000048392	ENST00000251810.7,ENST00000395910.6,ENST00000395912.6,ENST00000517517.1,ENST00000519125.1,ENST00000519317.5,ENST00000519962.5,ENST00000522368.5,ENST00000522394.1,ENST00000523957.1,ENST00000621845.1	50484	ribonucleotide reductase M2 B (TP53 inducible)		1.41752	0.0383332	0.600315
MCM2	ENSG00000073111	ENST00000265056.11,ENST00000468414.1,ENST00000468659.1,ENST00000472731.1,ENST00000473785.1,ENST00000474964.5,ENST00000477668.5,ENST00000480910.1,ENST00000491422.1	4171	minichromosome maintenance complex component 2		-1.16782	0.0383136	0.600315
BCAT2	ENSG00000105552	ENST00000316273.10,ENST00000402551.5,ENST00000545387.6,ENST00000593515.5,ENST00000595376.1,ENST00000596981.1,ENST00000597011.5,ENST00000598162.5,ENST00000599246.5,ENST00000599510.1,ENST00000601496.5,ENST00000601681.5	587	branched chain amino-acid transaminase 2, mitochondrial		1.21198	0.0384045	0.600315
ATP4A	ENSG00000105675	ENST00000262623.3,ENST00000590916.1,ENST00000592131.5,ENST00000592767.2	495	ATPase, H+/K+ exchanging, alpha polypeptide		4.21839	0.0384078	0.600315
LGALS8	ENSG00000116977	ENST00000238181.11,ENST00000323938.10,ENST00000341872.10,ENST00000352231.6,ENST00000366583.6,ENST00000366584.8,ENST00000406509.7,ENST00000416919.6,ENST00000430527.6,ENST00000434231.6,ENST00000442397.6,ENST00000450372.6,ENST00000454943.6,ENST00000475670.2,ENST00000481485.5,ENST00000489586.6,ENST00000525042.1,ENST00000525789.1,ENST00000526589.5,ENST00000526634.5,ENST00000526652.1,ENST00000527974.5,…	3964	lectin, galactoside-binding, soluble, 8		-1.21523	0.0383081	0.600315
RAB11FIP4	ENSG00000131242	ENST00000394744.6,ENST00000578148.1,ENST00000578694.1,ENST00000579589.1,ENST00000579908.1,ENST00000581280.1,ENST00000581460.1,ENST00000582009.5,ENST00000583755.1,ENST00000585058.1,ENST00000621161.4	84440	RAB11 family interacting protein 4 (class II)		1.29136	0.038415	0.600315
BCAR3	ENSG00000137936	ENST00000260502.10,ENST00000370243.1,ENST00000370244.5,ENST00000370247.7,ENST00000466632.1,ENST00000469315.1,ENST00000479503.2,ENST00000490377.1,ENST00000538653.1,ENST00000539242.5	8412	breast cancer anti-estrogen resistance 3		1.90034	0.0383487	0.600315
FRMPD3	ENSG00000147234	ENST00000276185.8,ENST00000439554.1,ENST00000477796.1	84443	FERM and PDZ domain containing 3		4.40247	0.0383036	0.600315
PRKCD	ENSG00000163932	ENST00000330452.7,ENST00000394729.6,ENST00000464818.1,ENST00000477794.2,ENST00000478843.5,ENST00000487897.5	5580	protein kinase C, delta		1.17019	0.0382279	0.600315
CEP83	ENSG00000173588	ENST00000339839.9,ENST00000397807.6,ENST00000397809.9,ENST00000546527.1,ENST00000546587.1,ENST00000546783.1,ENST00000547232.5,ENST00000547575.5,ENST00000549352.1,ENST00000550328.1,ENST00000551078.1,ENST00000551250.1,ENST00000551596.1,ENST00000552632.5	51134	centrosomal protein 83kDa		1.26115	0.038261	0.600315
DNAH12	ENSG00000174844	ENST00000311202.7,ENST00000351747.6,ENST00000389536.8,ENST00000462713.5,ENST00000466540.2,ENST00000479363.1,ENST00000494758.5,ENST00000495027.5,ENST00000613504.1	201625	dynein, axonemal, heavy chain 12		-5.07867	0.0382683	0.600315
B3GNT4	ENSG00000176383	ENST00000324189.4,ENST00000535274.1,ENST00000537991.1,ENST00000538257.1,ENST00000545141.1,ENST00000546192.1	79369	UDP-GlcNAc:betaGal beta-1,3-N-acetylglucosaminyltransferase 4		-8.54308	0.0381886	0.600315
TOM1L1	ENSG00000141198	ENST00000348161.8,ENST00000445275.6,ENST00000536554.5,ENST00000570371.5,ENST00000570499.5,ENST00000570623.1,ENST00000570965.5,ENST00000570977.1,ENST00000571319.5,ENST00000572158.5,ENST00000572298.5,ENST00000572360.5,ENST00000572405.5,ENST00000572576.5,ENST00000572905.1,ENST00000573607.5,ENST00000574318.1,ENST00000574653.1,ENST00000574744.1,ENST00000575333.5,ENST00000575882.5,ENST00000575909.1,ENS…	10040	target of myb1 like 1 membrane trafficking protein		1.73604	0.0385124	0.601418
TBC1D3D	ENSG00000274419	ENST00000616101.4,ENST00000618737.2,ENST00000620683.4	101060389	TBC1 domain family, member 3D		4.65278	0.0386034	0.602421
NCF4	ENSG00000100365	ENST00000248899.10,ENST00000397147.6,ENST00000415063.2,ENST00000447071.5	4689	neutrophil cytosolic factor 4, 40kDa		-1.34448	0.0388408	0.60445
BRCA2	ENSG00000139618	ENST00000380152.7,ENST00000470094.1,ENST00000528762.1,ENST00000530893.6,ENST00000533776.1,ENST00000544455.5,ENST00000614259.1	675	breast cancer 2, early onset		-1.32286	0.0387884	0.60445
MERTK	ENSG00000153208	ENST00000295408.8,ENST00000409780.5,ENST00000421804.6,ENST00000439966.5,ENST00000449344.2,ENST00000473065.1,ENST00000616902.4	10461	MER proto-oncogene, tyrosine kinase		2.41399	0.0387811	0.60445
LIN37	ENSG00000267796	ENST00000301159.13,ENST00000587108.5,ENST00000587751.1,ENST00000590706.6,ENST00000590890.1,ENST00000591076.1,ENST00000591163.1,ENST00000592871.1,ENST00000595455.1	55957	lin-37 DREAM MuvB core complex component		1.45086	0.0388322	0.60445
IFIT3	ENSG00000119917	ENST00000371811.4,ENST00000371818.8	3437	interferon-induced protein with tetratricopeptide repeats 3		-1.54369	0.0389012	0.604972
UHRF1BP1	ENSG00000065060	ENST00000192788.5,ENST00000452449.6	54887	UHRF1 binding protein 1		-1.28521	0.0390037	0.605009
DSP	ENSG00000096696	ENST00000379802.7,ENST00000418664.2,ENST00000506617.1	1832	desmoplakin		-8.64229	0.0391274	0.605009
SLC6A12	ENSG00000111181	ENST00000359674.8,ENST00000397296.6,ENST00000424061.6,ENST00000535347.5,ENST00000535498.5,ENST00000536116.5,ENST00000536824.5,ENST00000537793.1,ENST00000537826.1,ENST00000538272.5,ENST00000538424.1,ENST00000538580.1,ENST00000540094.1,ENST00000542825.5,ENST00000544782.1,ENST00000545058.5	6539	solute carrier family 6 (neurotransmitter transporter), member 12		9.67147	0.0391579	0.605009
CAMK1	ENSG00000134072	ENST00000256460.7,ENST00000397277.6,ENST00000411972.1,ENST00000421120.1,ENST00000482803.1,ENST00000496534.1	8536	calcium/calmodulin-dependent protein kinase I		2.61979	0.039147	0.605009
RHOC	ENSG00000155366	ENST00000285735.6,ENST00000339083.11,ENST00000369632.6,ENST00000369633.6,ENST00000369636.6,ENST00000369637.5,ENST00000369638.6,ENST00000369642.7,ENST00000414971.1,ENST00000425265.6,ENST00000436685.6,ENST00000468093.5,ENST00000473074.1,ENST00000478447.1,ENST00000484054.3,ENST00000484280.6,ENST00000527563.1,ENST00000528831.5,ENST00000534717.5	389	ras homolog family member C		1.20097	0.0391587	0.605009
NPR2	ENSG00000159899	ENST00000342694.6,ENST00000421267.5,ENST00000447210.5,ENST00000448821.5,ENST00000464810.5,ENST00000469249.1	4882	natriuretic peptide receptor 2		1.48268	0.0389688	0.605009
RASGEF1A	ENSG00000198915	ENST00000374455.2,ENST00000374459.5,ENST00000395809.5,ENST00000395810.5,ENST00000472864.1	221002	RasGEF domain family, member 1A		2.66236	0.0390324	0.605009
CAPN8	ENSG00000203697	ENST00000366872.9,ENST00000366873.6,ENST00000419193.6,ENST00000430824.2,ENST00000442247.5,ENST00000465098.1,ENST00000467384.6,ENST00000482183.1,ENST00000482401.6,ENST00000484873.6,ENST00000525760.1	388743	calpain 8		18.6586	0.0391263	0.605009
AZIN1-AS1	ENSG00000253320	ENST00000517389.5,ENST00000517512.1,ENST00000517996.5,ENST00000517999.5,ENST00000518518.5,ENST00000518978.5,ENST00000519181.5,ENST00000519257.1,ENST00000519648.1,ENST00000519979.5,ENST00000520455.1,ENST00000520538.1,ENST00000520750.5,ENST00000522850.1,ENST00000522939.1,ENST00000524007.1	na	AZIN1 antisense RNA 1		1.60764	0.0391725	0.605009
IGKV1D-13	ENSG00000276566	ENST00000611391.1	na	immunoglobulin kappa variable 1D-13		-17.1045	0.0389531	0.605009
RPL22L1	ENSG00000163584	ENST00000295830.12,ENST00000463836.1,ENST00000466674.5,ENST00000475836.5,ENST00000478578.1,ENST00000494771.5	200916	ribosomal protein L22-like 1		1.26518	0.0392444	0.605289
KLF11	ENSG00000172059	ENST00000305883.5,ENST00000401510.5,ENST00000440320.5,ENST00000448523.5,ENST00000535335.1,ENST00000540845.5	8462	Kruppel-like factor 11		-2.11916	0.0392328	0.605289
AHCYL2	ENSG00000158467	ENST00000325006.7,ENST00000446544.6,ENST00000460109.5,ENST00000461161.5,ENST00000466924.1,ENST00000466993.5,ENST00000472554.5,ENST00000474594.5,ENST00000477028.1,ENST00000490911.5,ENST00000491079.1,ENST00000492628.1	23382	adenosylhomocysteinase-like 2		1.29549	0.0392745	0.605339
CREB3L3	ENSG00000060566	ENST00000078445.6,ENST00000595923.5,ENST00000598894.1,ENST00000602147.1,ENST00000602257.5	84699	cAMP responsive element binding protein 3-like 3		7.07969	0.0394184	0.605453
TUBD1	ENSG00000108423	ENST00000325752.7,ENST00000340993.10,ENST00000346141.10,ENST00000376094.8,ENST00000394239.7,ENST00000539018.5,ENST00000587476.1,ENST00000588009.1,ENST00000588706.1,ENST00000590498.5,ENST00000591548.5,ENST00000591611.5,ENST00000592145.1,ENST00000592426.5,ENST00000593110.5,ENST00000613721.4	51174	tubulin, delta 1		-1.31721	0.0393641	0.605453
DNAJC1	ENSG00000136770	ENST00000376946.2,ENST00000376980.7,ENST00000447548.5,ENST00000476103.3,ENST00000483085.1	64215	DnaJ (Hsp40) homolog, subfamily C, member 1		1.26191	0.0393746	0.605453
FANCC	ENSG00000158169	ENST00000289081.7,ENST00000375305.5,ENST00000433829.1,ENST00000464627.5,ENST00000464653.1,ENST00000474949.1,ENST00000477942.5,ENST00000480712.5,ENST00000490972.6,ENST00000493098.1	2176	Fanconi anemia, complementation group C		-1.20774	0.0394085	0.605453
GRIN2C	ENSG00000161509	ENST00000293190.9,ENST00000347612.4,ENST00000578159.1,ENST00000584176.1,ENST00000584496.1	2905	glutamate receptor, ionotropic, N-methyl D-aspartate 2C		8.80501	0.0394434	0.605453
RP3-508I15.21	ENSG00000272669	ENST00000609212.1	na	na		1.75353	0.0393616	0.605453
IGHV3-7	ENSG00000211938	ENST00000390598.2	na	immunoglobulin heavy variable 3-7		-16.0288	0.0394843	0.605668
GABARAPL2	ENSG00000034713	ENST00000037243.6,ENST00000563744.1,ENST00000565057.5,ENST00000565985.1,ENST00000568455.1	11345	GABA(A) receptor-associated protein like 2		1.20428	0.0395843	0.606
PTOV1	ENSG00000104960	ENST00000391842.5,ENST00000594151.5,ENST00000594165.5,ENST00000594640.1,ENST00000595934.1,ENST00000596095.1,ENST00000596424.1,ENST00000597730.1,ENST00000597793.5,ENST00000598325.5,ENST00000598632.5,ENST00000599732.5,ENST00000600105.5,ENST00000600603.5,ENST00000600793.1,ENST00000601093.5,ENST00000601501.5,ENST00000601612.5,ENST00000601638.5,ENST00000601675.5,ENST00000602040.5	53635	prostate tumor overexpressed 1		1.27697	0.0396137	0.606
EZH1	ENSG00000108799	ENST00000415827.6,ENST00000428826.6,ENST00000585455.1,ENST00000585550.5,ENST00000585893.5,ENST00000585912.5,ENST00000586089.5,ENST00000586103.5,ENST00000586382.5,ENST00000586714.1,ENST00000586867.5,ENST00000586935.5,ENST00000587179.1,ENST00000588239.5,ENST00000588897.5,ENST00000589846.1,ENST00000590078.5,ENST00000590082.1,ENST00000590783.5,ENST00000591330.5,ENST00000592492.5,ENST00000592743.5,ENS…	2145	enhancer of zeste 1 polycomb repressive complex 2 subunit		1.28649	0.0395809	0.606
CDK5RAP2	ENSG00000136861	ENST00000349780.8,ENST00000360190.8,ENST00000360822.7,ENST00000416449.5,ENST00000425647.1,ENST00000433194.6,ENST00000468989.1,ENST00000472883.1,ENST00000473282.6,ENST00000474262.5,ENST00000479584.1,ENST00000480112.5,ENST00000480467.5,ENST00000481266.1,ENST00000482047.1,ENST00000483412.5,ENST00000484546.1,ENST00000491334.1,ENST00000495406.1	55755	CDK5 regulatory subunit associated protein 2		-1.12077	0.0395908	0.606
OAT	ENSG00000065154	ENST00000368845.5,ENST00000467675.5,ENST00000471127.1,ENST00000476917.5,ENST00000483711.1,ENST00000490096.5,ENST00000492376.1,ENST00000539214.5	4942	ornithine aminotransferase		2.1855	0.0396901	0.606698
OAS2	ENSG00000111335	ENST00000342315.8,ENST00000392583.6,ENST00000449768.2,ENST00000548941.1,ENST00000551603.1,ENST00000552756.5,ENST00000620097.1	4939	2'-5'-oligoadenylate synthetase 2, 69/71kDa		-1.21488	0.0397401	0.606698
HSPA14	ENSG00000187522	ENST00000378372.7,ENST00000437161.6,ENST00000441647.1,ENST00000470430.1,ENST00000493178.1,ENST00000493863.5	51182	heat shock 70kDa protein 14		-1.19396	0.039732	0.606698
CD19	ENSG00000177455	ENST00000324662.7,ENST00000538922.5,ENST00000565089.5,ENST00000566890.1,ENST00000567368.1,ENST00000567541.5,ENST00000611258.4	930	CD19 molecule		1.28799	0.0398699	0.608267
CCDC102A	ENSG00000135736	ENST00000258214.2,ENST00000569068.1	92922	coiled-coil domain containing 102A		1.28787	0.0399272	0.6084
FAM160A1	ENSG00000164142	ENST00000435205.5,ENST00000503146.5,ENST00000505231.1,ENST00000508198.5,ENST00000511501.5,ENST00000512597.5,ENST00000513086.5,ENST00000513962.5	729830	family with sequence similarity 160, member A1		4.44941	0.0399988	0.6084
TEAD1	ENSG00000187079	ENST00000334310.10,ENST00000361985.6,ENST00000525312.1,ENST00000526600.1,ENST00000527376.1,ENST00000527575.5,ENST00000527636.5	7003	TEA domain family member 1 (SV40 transcriptional enhancer factor)		3.04071	0.0400055	0.6084
ARHGAP11A	ENSG00000198826	ENST00000361627.7,ENST00000543522.5,ENST00000562481.1,ENST00000563330.1,ENST00000563864.5,ENST00000564918.1,ENST00000565905.5,ENST00000567348.5	9824	Rho GTPase activating protein 11A		-1.16332	0.0400138	0.6084
CCL4	ENSG00000275302	ENST00000613947.1,ENST00000615863.1,ENST00000621626.1	6351	chemokine (C-C motif) ligand 4		2.00464	0.040012	0.6084
CDH11	ENSG00000140937	ENST00000268603.8,ENST00000394156.7,ENST00000562325.5,ENST00000562712.5,ENST00000562882.5,ENST00000562998.1,ENST00000563255.1,ENST00000563492.1,ENST00000564317.5,ENST00000564770.1,ENST00000565210.5,ENST00000566827.5,ENST00000567934.5,ENST00000568340.5,ENST00000569095.1,ENST00000569128.1,ENST00000569624.5,ENST00000569783.1,ENST00000619158.1	1009	cadherin 11, type 2, OB-cadherin (osteoblast)		4.39887	0.0400873	0.609105
PSMB4	ENSG00000159377	ENST00000290541.6,ENST00000466425.1,ENST00000474100.1,ENST00000476467.1,ENST00000493673.1,ENST00000495288.5,ENST00000495805.5	5692	proteasome (prosome, macropain) subunit, beta type, 4		1.09654	0.0402302	0.610522
CREBRF	ENSG00000164463	ENST00000296953.6,ENST00000517882.1,ENST00000520420.5,ENST00000520464.1,ENST00000522692.5,ENST00000523161.1	153222	CREB3 regulatory factor		1.37854	0.0402348	0.610522
SH3TC1	ENSG00000125089	ENST00000245105.7,ENST00000382521.7,ENST00000457650.6,ENST00000502350.5,ENST00000502559.1,ENST00000502669.5,ENST00000503284.5,ENST00000504223.1,ENST00000504822.1,ENST00000506360.5,ENST00000507123.1,ENST00000507801.1,ENST00000507891.1,ENST00000508183.5,ENST00000508438.1,ENST00000508641.1,ENST00000509119.5,ENST00000509553.1,ENST00000510763.5,ENST00000511002.5,ENST00000512100.5,ENST00000512966.1,ENS…	54436	SH3 domain and tetratricopeptide repeats 1		1.40979	0.0402865	0.610894
DAB2IP	ENSG00000136848	ENST00000259371.6,ENST00000309989.1,ENST00000373782.7,ENST00000394340.7,ENST00000408936.7,ENST00000436835.5,ENST00000459906.1,ENST00000465078.1,ENST00000487716.1,ENST00000489314.1	153090	DAB2 interacting protein		2.30151	0.0403475	0.611407
EML6	ENSG00000214595	ENST00000356458.6,ENST00000466608.2,ENST00000472965.1,ENST00000481376.7,ENST00000488611.1,ENST00000490828.5,ENST00000491655.1,ENST00000493997.1,ENST00000496970.1	400954	echinoderm microtubule associated protein like 6		6.4013	0.0404192	0.612081
CASC3	ENSG00000108349	ENST00000264645.11,ENST00000394114.2,ENST00000418132.7,ENST00000474190.1,ENST00000577605.1,ENST00000579238.1,ENST00000581849.1,ENST00000583649.1,ENST00000583902.1,ENST00000584997.1	22794	cancer susceptibility candidate 3		-1.11802	0.0404804	0.612329
TCF7L1	ENSG00000152284	ENST00000282111.3,ENST00000442813.1,ENST00000490744.1,ENST00000494519.1	83439	transcription factor 7-like 1 (T-cell specific, HMG-box)		4.41543	0.0404899	0.612329
ATP1A3	ENSG00000105409	ENST00000302102.9,ENST00000441343.5,ENST00000465007.1,ENST00000468774.3,ENST00000473086.3,ENST00000485672.2,ENST00000543770.5,ENST00000545399.5,ENST00000602133.5	478	ATPase, Na+/K+ transporting, alpha 3 polypeptide		2.31698	0.0405284	0.612498
KCNIP2	ENSG00000120049	ENST00000239117.3,ENST00000343195.8,ENST00000348850.9,ENST00000353068.7,ENST00000355657.6,ENST00000356640.6,ENST00000358038.7,ENST00000370046.5,ENST00000434163.5,ENST00000460388.5,ENST00000461105.5,ENST00000472764.5,ENST00000483385.1	30819	Kv channel interacting protein 2		2.35466	0.0408286	0.614659
CYB561A3	ENSG00000162144	ENST00000294072.8,ENST00000426130.6,ENST00000447532.6,ENST00000535152.1,ENST00000535177.1,ENST00000536452.1,ENST00000536687.1,ENST00000536915.5,ENST00000537364.5,ENST00000537680.5,ENST00000538263.5,ENST00000539128.5,ENST00000539890.1,ENST00000540139.5,ENST00000540317.5,ENST00000540755.5,ENST00000542361.5,ENST00000542411.5,ENST00000544118.5,ENST00000545361.5,ENST00000546151.5	220002	cytochrome b561 family, member A3		1.30246	0.0407661	0.614659
SPNS2	ENSG00000183018	ENST00000329078.7,ENST00000570641.1,ENST00000570979.1,ENST00000571386.1,ENST00000571668.5,ENST00000573106.1,ENST00000573990.1,ENST00000576635.6	124976	spinster homolog 2 (Drosophila)		-4.02478	0.0408306	0.614659
KRT6B	ENSG00000185479	ENST00000252252.3	3854	keratin 6B, type II		-70.2917	0.0407737	0.614659
EMID1	ENSG00000186998	ENST00000334018.10,ENST00000404755.7,ENST00000404820.7,ENST00000429226.5,ENST00000430127.1,ENST00000433143.1,ENST00000435427.5,ENST00000473933.1,ENST00000484039.5,ENST00000487477.1,ENST00000488820.6	129080	EMI domain containing 1		1.6313	0.0407224	0.614659
NAALADL2-AS2	ENSG00000226779	ENST00000424690.1	na	NAALADL2 antisense RNA 2		2.23271	0.0408352	0.614659
KLF5	ENSG00000102554	ENST00000377687.5,ENST00000464404.2,ENST00000476859.1,ENST00000477333.5,ENST00000539231.5	688	Kruppel-like factor 5 (intestinal)		1.48898	0.040886	0.615011
DNAAF2	ENSG00000165506	ENST00000298292.12,ENST00000406043.3	55172	dynein, axonemal, assembly factor 2		1.24745	0.040934	0.615323
SLC22A23	ENSG00000137266	ENST00000380298.2,ENST00000380302.8,ENST00000406686.7,ENST00000433689.2,ENST00000436008.6,ENST00000467144.5,ENST00000467177.5,ENST00000482874.1,ENST00000485307.5,ENST00000490273.5,ENST00000496753.1,ENST00000497691.5	63027	solute carrier family 22, member 23		4.90521	0.0409859	0.615692
STRADB	ENSG00000082146	ENST00000194530.7,ENST00000392249.6,ENST00000415688.1,ENST00000447698.5,ENST00000458269.6,ENST00000466770.1,ENST00000468123.1,ENST00000484098.5,ENST00000488196.5,ENST00000498648.5	55437	STE20-related kinase adaptor beta		1.57532	0.0411184	0.615764
LAMB1	ENSG00000091136	ENST00000222399.10,ENST00000393559.1,ENST00000393560.5,ENST00000393561.5,ENST00000439976.5,ENST00000468518.1,ENST00000468999.1,ENST00000470995.1,ENST00000472714.1,ENST00000474380.1,ENST00000476039.1,ENST00000479448.1,ENST00000491196.1	3912	laminin, beta 1		-1.80198	0.0411015	0.615764
SASH1	ENSG00000111961	ENST00000367467.7,ENST00000367469.5,ENST00000470750.1,ENST00000622663.1	23328	SAM and SH3 domain containing 1		-1.81489	0.0410766	0.615764
SRMS	ENSG00000125508	ENST00000217188.1	6725	src-related kinase lacking C-terminal regulatory tyrosine and N-terminal myristylation sites		5.83758	0.041064	0.615764
ZNF93	ENSG00000184635	ENST00000343769.5,ENST00000586021.5,ENST00000588146.1,ENST00000589903.1,ENST00000591366.5,ENST00000592160.5,ENST00000592613.1	81931	zinc finger protein 93		-1.49032	0.0411276	0.615764
RIMS3	ENSG00000117016	ENST00000372683.1,ENST00000372684.7	9783	regulating synaptic membrane exocytosis 3		1.58109	0.0412639	0.616644
UPF2	ENSG00000151461	ENST00000356352.6,ENST00000357604.9,ENST00000397053.6,ENST00000460569.1	26019	UPF2 regulator of nonsense transcripts homolog (yeast)		-1.23186	0.0412686	0.616644
HIST2H2AA4	ENSG00000272196	ENST00000607355.2	723790	histone cluster 2, H2aa4		-1.89001	0.0412308	0.616644
LINC02051	ENSG00000226859	ENST00000456535.1	na	na		2.69284	0.0413122	0.616887
ZSCAN22	ENSG00000182318	ENST00000329665.4	342945	zinc finger and SCAN domain containing 22		-1.31233	0.0414061	0.617879
DTD1	ENSG00000125821	ENST00000377452.3,ENST00000494921.1,ENST00000618693.4	92675	D-tyrosyl-tRNA deacylase 1		-1.20213	0.0416527	0.618687
XPC	ENSG00000154767	ENST00000285021.11,ENST00000427795.2,ENST00000452172.1,ENST00000455144.6,ENST00000476581.6,ENST00000477324.6,ENST00000511155.1	7508	xeroderma pigmentosum, complementation group C		1.19587	0.0415965	0.618687
IQCC	ENSG00000160051	ENST00000291358.10,ENST00000537469.2,ENST00000617816.1	55721	IQ motif containing C		-1.30189	0.0415609	0.618687
TAF7	ENSG00000178913	ENST00000313368.7,ENST00000624699.1,ENST00000624761.1	6879	TAF7 RNA polymerase II, TATA box binding protein (TBP)-associated factor, 55kDa		1.15867	0.0415562	0.618687
SOWAHC	ENSG00000198142	ENST00000356454.4	65124	sosondowah ankyrin repeat domain family member C		2.01656	0.0416185	0.618687
TATDN3	ENSG00000203705	ENST00000366973.8,ENST00000366974.8,ENST00000488246.6,ENST00000497768.7,ENST00000525569.5,ENST00000525574.5,ENST00000526641.5,ENST00000526997.5,ENST00000527693.1,ENST00000530392.1,ENST00000530399.2,ENST00000530441.5,ENST00000531963.5,ENST00000532324.5,ENST00000532433.5,ENST00000533650.5,ENST00000606486.1	128387	TatD DNase domain containing 3		1.2201	0.041643	0.618687
ZNF578	ENSG00000258405	ENST00000421239.6,ENST00000594118.5,ENST00000596382.1,ENST00000596674.1,ENST00000601120.1,ENST00000602221.5	147660	zinc finger protein 578		-3.75487	0.0416216	0.618687
FOXP1	ENSG00000114861	ENST00000318779.7,ENST00000318789.8,ENST00000327590.8,ENST00000460805.5,ENST00000468577.5,ENST00000470112.1,ENST00000471386.2,ENST00000472382.5,ENST00000475937.5,ENST00000484350.5,ENST00000485326.6,ENST00000491238.5,ENST00000493010.2,ENST00000493089.5,ENST00000497355.5,ENST00000497553.2,ENST00000498154.5,ENST00000498215.5,ENST00000610810.4,ENST00000614176.4,ENST00000614183.1,ENST00000615603.4,ENS…	27086	forkhead box P1		-1.84482	0.0417128	0.618763
TMTC1	ENSG00000133687	ENST00000256062.9,ENST00000319685.12,ENST00000539277.5,ENST00000546582.1,ENST00000550354.1,ENST00000551659.5,ENST00000552618.5,ENST00000552925.5,ENST00000553189.5	83857	transmembrane and tetratricopeptide repeat containing 1		2.14374	0.0417046	0.618763
SGK494	ENSG00000167524	ENST00000301037.9,ENST00000461399.8,ENST00000469832.7,ENST00000494272.6,ENST00000525510.1,ENST00000526073.5,ENST00000527863.2,ENST00000527918.6,ENST00000530121.5,ENST00000578956.5,ENST00000579457.1,ENST00000581199.5	124923	uncharacterized serine/threonine-protein kinase SgK494		1.86659	0.0418589	0.620112
RP11-212P7.2	ENSG00000273270	ENST00000608477.1	na	na		1.81216	0.0418501	0.620112
METAP2	ENSG00000111142	ENST00000261220.13,ENST00000323666.9,ENST00000535095.5,ENST00000546478.1,ENST00000546753.5,ENST00000549136.1,ENST00000549502.5,ENST00000549808.1,ENST00000550777.5,ENST00000551840.5,ENST00000553151.5	10988	methionyl aminopeptidase 2		-1.2113	0.0421424	0.623492
OGFRL1	ENSG00000119900	ENST00000370435.4,ENST00000467503.1	79627	opioid growth factor receptor-like 1		-1.51582	0.0421211	0.623492
CAMSAP2	ENSG00000118200	ENST00000236925.8,ENST00000358823.6,ENST00000413307.6,ENST00000447701.2,ENST00000475326.1,ENST00000532732.1	23271	calmodulin regulated spectrin-associated protein family, member 2		1.30302	0.0422487	0.624654
JADE2	ENSG00000043143	ENST00000282605.8,ENST00000361895.6,ENST00000395003.5,ENST00000402835.5,ENST00000430087.1,ENST00000431355.1,ENST00000453515.1,ENST00000470876.1,ENST00000512386.5,ENST00000515554.1,ENST00000612830.1	23338	jade family PHD finger 2		1.22089	0.0424347	0.626991
RPH3AL	ENSG00000181031	ENST00000323434.12,ENST00000331302.11,ENST00000536489.6,ENST00000570638.5,ENST00000570893.5,ENST00000570954.1,ENST00000572075.5,ENST00000572866.1,ENST00000572965.1,ENST00000573448.1,ENST00000573588.5,ENST00000573780.5,ENST00000574011.1,ENST00000574722.5,ENST00000574953.5,ENST00000575130.5,ENST00000575634.5,ENST00000575736.5,ENST00000576001.5,ENST00000576420.5,ENST00000577079.5,ENST00000618002.4	9501	rabphilin 3A-like (without C2 domains)		-2.07567	0.042466	0.627042
RALGPS2	ENSG00000116191	ENST00000324778.5,ENST00000367632.2,ENST00000367634.6,ENST00000367635.7,ENST00000415888.1,ENST00000477383.5,ENST00000478871.1,ENST00000480743.1,ENST00000495034.5	55103	Ral GEF with PH domain and SH3 binding motif 2		-1.49854	0.0425706	0.627327
MEGF11	ENSG00000157890	ENST00000288745.7,ENST00000395614.5,ENST00000409699.6,ENST00000422354.5,ENST00000455812.2,ENST00000469917.1,ENST00000474398.1,ENST00000478590.1,ENST00000478721.5,ENST00000484618.5,ENST00000489275.3,ENST00000490495.5,ENST00000493192.2,ENST00000562154.5,ENST00000564573.1	84465	multiple EGF-like-domains 11		2.77194	0.0425968	0.627327
NXF1	ENSG00000162231	ENST00000294172.6,ENST00000525576.1,ENST00000526163.5,ENST00000527064.1,ENST00000527497.1,ENST00000527902.5,ENST00000530875.5,ENST00000531131.1,ENST00000531474.2,ENST00000531579.5,ENST00000531709.6,ENST00000531872.5,ENST00000532297.5,ENST00000533048.5,ENST00000533440.1,ENST00000533499.1,ENST00000533671.1	10482	nuclear RNA export factor 1		1.14103	0.0425817	0.627327
BCYRN1	ENSG00000236824	ENST00000418539.1	na	brain cytoplasmic RNA 1		1.76387	0.0425387	0.627327
PSD	ENSG00000059915	ENST00000020673.5,ENST00000406432.5,ENST00000461698.5,ENST00000472685.5,ENST00000473507.1,ENST00000479172.5,ENST00000488194.1,ENST00000492902.2,ENST00000611678.4	5662	pleckstrin and Sec7 domain containing		2.74673	0.0427552	0.627349
NUCKS1	ENSG00000069275	ENST00000367142.4,ENST00000464938.1	64710	nuclear casein kinase and cyclin-dependent kinase substrate 1		-1.17114	0.0426972	0.627349
POP4	ENSG00000105171	ENST00000221770.7,ENST00000585603.5,ENST00000586136.5,ENST00000586173.1,ENST00000586420.5,ENST00000586823.5,ENST00000587232.1,ENST00000588551.5,ENST00000590688.1,ENST00000591061.5,ENST00000591824.5,ENST00000592749.1,ENST00000592759.5	10775	POP4 homolog, ribonuclease P/MRP subunit		-1.14311	0.0426909	0.627349
CNOT1	ENSG00000125107	ENST00000245138.8,ENST00000317147.9,ENST00000441024.6,ENST00000562046.1,ENST00000563130.5,ENST00000563283.1,ENST00000564557.1,ENST00000565605.5,ENST00000565697.1,ENST00000566240.1,ENST00000567133.1,ENST00000567188.5,ENST00000567285.1,ENST00000568158.1,ENST00000568917.1,ENST00000569020.5,ENST00000569240.5,ENST00000569263.1,ENST00000569732.1,ENST00000569882.1,ENST00000569916.1,ENST00000569924.1,ENS…	23019	CCR4-NOT transcription complex, subunit 1		-1.19977	0.042647	0.627349
PCED1A	ENSG00000132635	ENST00000356872.7,ENST00000360652.6,ENST00000439542.1,ENST00000448755.5,ENST00000474714.5,ENST00000487501.2	64773	PC-esterase domain containing 1A		1.32571	0.0427631	0.627349
LINC01551	ENSG00000186960	ENST00000399387.8,ENST00000548213.2,ENST00000550266.1,ENST00000552957.5	387978	long intergenic non-protein coding RNA 1551		14.7275	0.0427656	0.627349
HPCAL1	ENSG00000115756	ENST00000307845.7,ENST00000381765.7,ENST00000419810.6,ENST00000422133.1,ENST00000423674.5,ENST00000613496.4,ENST00000620771.4,ENST00000622018.4	3241	hippocalcin-like 1		-1.43107	0.0429296	0.628527
TEPSIN	ENSG00000167302	ENST00000300714.7,ENST00000570854.1,ENST00000571094.1,ENST00000571115.1,ENST00000571601.1,ENST00000572050.1,ENST00000573295.5,ENST00000574517.1,ENST00000574944.1,ENST00000575891.1,ENST00000575961.1,ENST00000576090.5	146705	ENTH domain containing 2		1.21602	0.0429247	0.628527
CTA-276F8.1	ENSG00000276564	ENST00000618736.1	na	na		4.13626	0.0428884	0.628527
GAR1	ENSG00000109534	ENST00000226796.6,ENST00000394631.7,ENST00000503671.2,ENST00000506840.5	54433	GAR1 homolog, ribonucleoprotein		-1.25958	0.0431201	0.630381
IQGAP1	ENSG00000140575	ENST00000268182.9,ENST00000558003.1,ENST00000558491.1,ENST00000558957.1,ENST00000559031.1,ENST00000559674.1,ENST00000559682.1,ENST00000559809.2,ENST00000560020.1,ENST00000560218.1,ENST00000560373.1,ENST00000560418.1,ENST00000560733.1,ENST00000560738.1,ENST00000561086.1,ENST00000561132.5,ENST00000561461.5,ENST00000633485.1	8826	IQ motif containing GTPase activating protein 1		-1.26303	0.0431403	0.630381
SMAD4	ENSG00000141646	ENST00000342988.7,ENST00000398417.6,ENST00000585448.1,ENST00000586253.1,ENST00000588745.5,ENST00000588860.5,ENST00000589076.5,ENST00000589706.1,ENST00000589941.1,ENST00000590061.1,ENST00000590499.1,ENST00000591126.5,ENST00000591914.5,ENST00000592186.5,ENST00000592911.5,ENST00000593223.1,ENST00000611848.1	4089	SMAD family member 4		-1.13168	0.0431331	0.630381
PLD2	ENSG00000129219	ENST00000263088.10,ENST00000571273.5,ENST00000572127.1,ENST00000572199.1,ENST00000572940.5,ENST00000573258.1,ENST00000574268.1,ENST00000574796.1,ENST00000575246.6,ENST00000575316.1,ENST00000575813.5,ENST00000575945.1,ENST00000576329.1,ENST00000576864.1,ENST00000576983.5	5338	phospholipase D2		1.28948	0.0431729	0.630448
RP11-16E18.3	ENSG00000261542	ENST00000569835.1	na	na		5.19531	0.0432659	0.631396
FAM214A	ENSG00000047346	ENST00000261844.11,ENST00000399202.8,ENST00000534964.6,ENST00000546305.6,ENST00000561490.5,ENST00000561543.5,ENST00000562135.5,ENST00000562351.2,ENST00000566768.5,ENST00000566948.5,ENST00000568637.5,ENST00000568668.1,ENST00000568863.1,ENST00000568871.1,ENST00000570204.1,ENST00000619572.4	56204	family with sequence similarity 214, member A		1.3125	0.0435098	0.631464
PLEKHH3	ENSG00000068137	ENST00000293349.10,ENST00000456950.6,ENST00000587627.1,ENST00000591022.5,ENST00000591196.5,ENST00000591476.5,ENST00000591490.5,ENST00000591544.1,ENST00000592974.5	79990	pleckstrin homology domain containing, family H (with MyTH4 domain) member 3		1.38067	0.0435375	0.631464
CDC6	ENSG00000094804	ENST00000209728.8,ENST00000473555.1,ENST00000577249.1,ENST00000580824.5,ENST00000582402.1	990	cell division cycle 6		-1.21307	0.0435432	0.631464
NSD2	ENSG00000109685	ENST00000312087.10,ENST00000353275.9,ENST00000382888.3,ENST00000382891.9,ENST00000382892.6,ENST00000382895.7,ENST00000398261.5,ENST00000420906.6,ENST00000436793.5,ENST00000482415.6,ENST00000502425.5,ENST00000503128.5,ENST00000503207.1,ENST00000505643.5,ENST00000507094.1,ENST00000507820.5,ENST00000508299.1,ENST00000508355.5,ENST00000508803.5,ENST00000509115.5,ENST00000511904.1,ENST00000512700.1,EN…	7468	Wolf-Hirschhorn syndrome candidate 1		-1.15557	0.0435754	0.631464
UBIAD1	ENSG00000120942	ENST00000376804.2,ENST00000376810.5,ENST00000483738.1,ENST00000486588.6	29914	UbiA prenyltransferase domain containing 1		-1.19946	0.0433619	0.631464
ALDH1B1	ENSG00000137124	ENST00000377698.3	219	aldehyde dehydrogenase 1 family, member B1		1.24612	0.0434585	0.631464
TNNI1	ENSG00000159173	ENST00000336092.8,ENST00000361379.8,ENST00000367312.5,ENST00000555340.6,ENST00000555948.5,ENST00000556362.1,ENST00000622580.4	7135	troponin I type 1 (skeletal, slow)		5.27728	0.0435792	0.631464
KIF26B	ENSG00000162849	ENST00000366518.4,ENST00000407071.6,ENST00000479506.1,ENST00000483253.1	55083	kinesin family member 26B		1.89654	0.0433315	0.631464
CTHRC1	ENSG00000164932	ENST00000330295.9,ENST00000415886.2,ENST00000520337.1,ENST00000520880.1	115908	collagen triple helix repeat containing 1		13.1692	0.0434138	0.631464
RP11-708J19.1	ENSG00000260236	ENST00000568593.1	na	na		1.77397	0.043489	0.631464
ADIRF-AS1	ENSG00000272734	ENST00000418273.2,ENST00000440490.1,ENST00000609111.1,ENST00000609170.1	na	ADIRF antisense RNA 1		1.70853	0.0433134	0.631464
RP11-119F7.5	ENSG00000260400	ENST00000562082.1	na	na		2.69282	0.0436383	0.631913
ZBED3	ENSG00000132846	ENST00000255198.2,ENST00000505685.1,ENST00000511587.1	84327	zinc finger, BED-type containing 3		-1.46038	0.0437656	0.632793
CCDC116	ENSG00000161180	ENST00000292779.3,ENST00000425975.1,ENST00000607942.5	164592	coiled-coil domain containing 116		-5.28602	0.0437834	0.632793
RP11-69M1.6	ENSG00000279865	ENST00000624929.1	na	na		1.70198	0.0437525	0.632793
TMEM177	ENSG00000144120	ENST00000272521.6,ENST00000401466.5,ENST00000409951.1,ENST00000424086.5,ENST00000445518.1,ENST00000496203.5	80775	transmembrane protein 177		1.28538	0.0438189	0.632899
IL12RB2	ENSG00000081985	ENST00000262345.5,ENST00000371000.5,ENST00000441640.3,ENST00000465396.1,ENST00000541374.5,ENST00000544434.5	3595	interleukin 12 receptor, beta 2		-2.53723	0.0439466	0.633171
DUT	ENSG00000128951	ENST00000331200.7,ENST00000455976.6,ENST00000558367.1,ENST00000558472.5,ENST00000558813.5,ENST00000558978.5,ENST00000559416.5,ENST00000559540.5,ENST00000559852.1,ENST00000559935.5,ENST00000561350.1	1854	deoxyuridine triphosphatase		-1.18587	0.0439422	0.633171
NOM1	ENSG00000146909	ENST00000275820.3,ENST00000460332.1,ENST00000469271.1,ENST00000472491.1,ENST00000475176.1,ENST00000485661.1,ENST00000486131.1,ENST00000489850.5	64434	nucleolar protein with MIF4G domain 1		1.1801	0.0439503	0.633171
ZNF513	ENSG00000163795	ENST00000323703.10,ENST00000407879.1,ENST00000436006.1,ENST00000491924.1	130557	zinc finger protein 513		1.2267	0.0438712	0.633171
XYLT1	ENSG00000103489	ENST00000261381.6,ENST00000563403.1,ENST00000568226.5,ENST00000575674.1	64131	xylosyltransferase I		2.05512	0.0440483	0.633367
KIF5A	ENSG00000155980	ENST00000286452.5,ENST00000455537.6,ENST00000552227.1	3798	kinesin family member 5A		2.92905	0.0439977	0.633367
MAGEE1	ENSG00000198934	ENST00000361470.3	57692	melanoma antigen family E1		1.74424	0.0440309	0.633367
ARRDC3	ENSG00000113369	ENST00000265138.3,ENST00000503192.5,ENST00000505631.1,ENST00000507075.1,ENST00000508948.5,ENST00000511391.1,ENST00000514284.5	57561	arrestin domain containing 3		1.38968	0.0440941	0.633621
SHF	ENSG00000138606	ENST00000290894.12,ENST00000458022.6,ENST00000558294.1,ENST00000558685.1,ENST00000559566.5,ENST00000560471.5,ENST00000560540.5,ENST00000560734.5,ENST00000561091.1,ENST00000561239.6,ENST00000561278.1	90525	Src homology 2 domain containing F		2.44024	0.0442398	0.634498
NOTUM	ENSG00000185269	ENST00000409678.7,ENST00000425009.1,ENST00000477214.5,ENST00000489218.1	147111	notum pectinacetylesterase homolog (Drosophila)		6.07488	0.0442207	0.634498
DUSP14	ENSG00000276023	ENST00000613659.1,ENST00000614411.1,ENST00000617516.4	11072	dual specificity phosphatase 14		-1.51153	0.0441893	0.634498
ADGRE5	ENSG00000123146	ENST00000242786.5,ENST00000357355.7,ENST00000358600.7,ENST00000586517.5,ENST00000586849.5,ENST00000587319.5,ENST00000587535.3,ENST00000587606.5,ENST00000587728.5,ENST00000590567.1,ENST00000591080.4,ENST00000591565.1,ENST00000591737.1,ENST00000592261.6,ENST00000592341.1,ENST00000593028.1	976	adhesion G protein-coupled receptor E5		1.20943	0.0443025	0.634992
COL4A4	ENSG00000081052	ENST00000396625.3	1286	collagen, type IV, alpha 4		-1.83869	0.0443707	0.635566
CERKL	ENSG00000188452	ENST00000339098.9,ENST00000374967.6,ENST00000374969.6,ENST00000374970.6,ENST00000409440.7,ENST00000410087.7,ENST00000421817.5,ENST00000452174.5,ENST00000460319.5,ENST00000466715.5,ENST00000476070.1,ENST00000479558.5,ENST00000494398.5,ENST00000497337.1	375298	ceramide kinase-like		2.87298	0.0444313	0.636029
UBA2	ENSG00000126261	ENST00000246548.8,ENST00000439527.6,ENST00000586313.1,ENST00000588585.1,ENST00000590048.6,ENST00000591016.1,ENST00000592672.2,ENST00000592791.1,ENST00000592841.5,ENST00000607361.5	10054	ubiquitin-like modifier activating enzyme 2		-1.16282	0.0444953	0.636202
RBMX2	ENSG00000134597	ENST00000305536.10,ENST00000370947.1,ENST00000469953.1,ENST00000487274.1,ENST00000619267.4	51634	RNA binding motif protein, X-linked 2		-1.1378	0.0444999	0.636202
AGAP1	ENSG00000157985	ENST00000304032.12,ENST00000336665.9,ENST00000402604.6,ENST00000409457.5,ENST00000409538.5,ENST00000418654.1,ENST00000428334.6,ENST00000448025.5,ENST00000453371.2,ENST00000466575.5,ENST00000482882.1,ENST00000614409.4,ENST00000619456.4	116987	ArfGAP with GTPase domain, ankyrin repeat and PH domain 1		3.02747	0.0445327	0.636266
APOL1	ENSG00000100342	ENST00000319136.8,ENST00000397278.7,ENST00000397279.8,ENST00000422471.5,ENST00000422706.5,ENST00000426053.5,ENST00000427990.5,ENST00000431184.1,ENST00000433768.5,ENST00000438034.5,ENST00000439680.5,ENST00000475519.5	8542	apolipoprotein L, 1		-1.4443	0.0446482	0.636548
WWC1	ENSG00000113645	ENST00000265293.8,ENST00000393895.7,ENST00000517425.5,ENST00000517646.1,ENST00000518204.1,ENST00000518334.1,ENST00000519659.5,ENST00000519859.1,ENST00000521089.5,ENST00000521391.1,ENST00000522140.1,ENST00000523043.5,ENST00000524038.5,ENST00000524093.5,ENST00000524228.5,ENST00000619752.1,ENST00000624315.1	23286	WW and C2 domain containing 1		2.21356	0.0446383	0.636548
TREM1	ENSG00000124731	ENST00000244709.8,ENST00000334475.10,ENST00000586287.1,ENST00000589614.5,ENST00000589695.1,ENST00000589882.1,ENST00000591620.1	54210	triggering receptor expressed on myeloid cells 1		4.58699	0.0447361	0.636548
CCNF	ENSG00000162063	ENST00000293968.11,ENST00000397066.8,ENST00000564236.1,ENST00000564333.1,ENST00000569093.1	899	cyclin F		-1.16715	0.044807	0.636548
SPRR1B	ENSG00000169469	ENST00000307098.4	6699	small proline-rich protein 1B		-12.6577	0.0447513	0.636548
LCE1E	ENSG00000186226	ENST00000368770.3,ENST00000368771.1,ENST00000619588.1	353135	late cornified envelope 1E		2.78909	0.0447156	0.636548
ADSL	ENSG00000239900	ENST00000216194.11,ENST00000342312.9,ENST00000423176.6,ENST00000466863.1,ENST00000477111.2,ENST00000480775.2,ENST00000623063.3,ENST00000623287.3,ENST00000623387.1,ENST00000623632.3,ENST00000623978.3,ENST00000624027.1,ENST00000624474.1,ENST00000624503.1,ENST00000625194.3	158	adenylosuccinate lyase		-1.17696	0.0447963	0.636548
COX19	ENSG00000240230	ENST00000344111.3,ENST00000457254.5,ENST00000466146.1,ENST00000466853.1	90639	COX19 cytochrome c oxidase assembly factor		-1.1892	0.0447359	0.636548
RBM8A	ENSG00000265241	ENST00000369307.4,ENST00000484825.1,ENST00000498663.5,ENST00000583313.6,ENST00000632040.1,ENST00000632555.1,ENST00000633781.1,ENST00000634130.1,ENST00000634161.1	9939	RNA binding motif protein 8A		-1.18143	0.0446554	0.636548
VAT1	ENSG00000108828	ENST00000355653.7,ENST00000420567.7,ENST00000587062.1,ENST00000587147.1,ENST00000587173.5,ENST00000589709.1,ENST00000589828.1,ENST00000590924.5,ENST00000592388.1	10493	vesicle amine transport 1		1.24373	0.0448828	0.637144
RP11-87E22.2	ENSG00000248738	ENST00000511897.5,ENST00000520914.5,ENST00000522019.1	101929237	na		12.2532	0.0449056	0.637144
FRYL	ENSG00000075539	ENST00000302806.5,ENST00000358350.8,ENST00000502520.5,ENST00000502925.1,ENST00000503238.5,ENST00000503339.5,ENST00000505437.5,ENST00000505759.1,ENST00000506685.1,ENST00000507711.5,ENST00000507873.6,ENST00000509886.5,ENST00000511343.1,ENST00000512297.1,ENST00000512810.1,ENST00000513401.5,ENST00000514617.5,ENST00000514783.5,ENST00000515684.1	285527	FRY-like		-1.20049	0.0450112	0.637311
ALDH3A1	ENSG00000108602	ENST00000225740.10,ENST00000395555.7,ENST00000426645.2,ENST00000439102.6,ENST00000444455.5,ENST00000457500.6,ENST00000468746.5,ENST00000479677.6,ENST00000485231.1,ENST00000485472.3,ENST00000487650.2,ENST00000494157.6,ENST00000570414.1,ENST00000573368.5,ENST00000574162.5,ENST00000575103.1,ENST00000575860.1	218	aldehyde dehydrogenase 3 family, member A1		-9.61003	0.0449808	0.637311
CCRL2	ENSG00000121797	ENST00000357392.4,ENST00000399036.3,ENST00000400880.3,ENST00000400882.2,ENST00000433848.1,ENST00000441909.1,ENST00000495870.1	9034	chemokine (C-C motif) receptor-like 2		-1.74996	0.0450307	0.637311
SLC25A23	ENSG00000125648	ENST00000264088.8,ENST00000301454.8,ENST00000334510.9,ENST00000593600.5,ENST00000595267.1,ENST00000595810.5,ENST00000597039.1,ENST00000597307.1,ENST00000598704.5,ENST00000598908.5,ENST00000600682.5,ENST00000601322.5,ENST00000601760.1	79085	solute carrier family 25 (mitochondrial carrier; phosphate carrier), member 23		1.28034	0.0449903	0.637311
CALCRL	ENSG00000064989	ENST00000392370.7,ENST00000409998.5,ENST00000410068.5,ENST00000410102.5,ENST00000447403.5,ENST00000461244.5,ENST00000474212.5,ENST00000479784.1,ENST00000485973.1	10203	calcitonin receptor-like		1.85426	0.0452867	0.637498
NTN1	ENSG00000065320	ENST00000173229.6,ENST00000436734.1	9423	netrin 1		-1.75908	0.0450823	0.637498
CYLD	ENSG00000083799	ENST00000311559.13,ENST00000398568.6,ENST00000427738.7,ENST00000562884.1,ENST00000563629.1,ENST00000563976.1,ENST00000564326.5,ENST00000564634.5,ENST00000566024.1,ENST00000566206.5,ENST00000566679.6,ENST00000568704.2,ENST00000568744.1,ENST00000569418.5,ENST00000569681.5,ENST00000569891.5	1540	cylindromatosis (turban tumor syndrome)		1.22903	0.0453625	0.637498
GGA1	ENSG00000100083	ENST00000325180.12,ENST00000326597.6,ENST00000343632.8,ENST00000381756.9,ENST00000405147.7,ENST00000406772.5,ENST00000411501.5,ENST00000413251.5,ENST00000423024.1,ENST00000429218.5,ENST00000431745.5,ENST00000439161.5,ENST00000447515.5,ENST00000449944.5,ENST00000453208.5,ENST00000460957.1,ENST00000463672.1,ENST00000475445.1,ENST00000481613.1,ENST00000484804.5,ENST00000488672.1,ENST00000489772.5,EN…	26088	golgi-associated, gamma adaptin ear containing, ARF binding protein 1		1.16599	0.045111	0.637498
CCND2	ENSG00000118971	ENST00000261254.7,ENST00000536537.1,ENST00000536795.1,ENST00000541542.1	894	cyclin D2		1.23756	0.0453231	0.637498
DNAJB2	ENSG00000135924	ENST00000336576.9,ENST00000392086.8,ENST00000392087.6,ENST00000421532.5,ENST00000425450.5,ENST00000439026.1,ENST00000442681.5,ENST00000463463.5,ENST00000470530.1,ENST00000472019.5,ENST00000473750.5,ENST00000476254.1,ENST00000477917.5,ENST00000480537.5,ENST00000481815.1,ENST00000482988.1,ENST00000485220.1,ENST00000487855.1	3300	DnaJ (Hsp40) homolog, subfamily B, member 2		1.2332	0.0453667	0.637498
ITGAX	ENSG00000140678	ENST00000268296.8,ENST00000562138.1,ENST00000562522.2,ENST00000562918.5,ENST00000564308.1,ENST00000567409.1,ENST00000571644.1	3687	integrin, alpha X (complement component 3 receptor 4 subunit)		2.41072	0.0453838	0.637498
GPR161	ENSG00000143147	ENST00000271357.9,ENST00000367835.1,ENST00000367836.5,ENST00000367838.5,ENST00000478868.1,ENST00000485232.1,ENST00000493800.1,ENST00000537209.5,ENST00000539777.5,ENST00000546300.5	23432	G protein-coupled receptor 161		-5.65403	0.0451675	0.637498
ZNF462	ENSG00000148143	ENST00000277225.9,ENST00000374686.6,ENST00000427098.1,ENST00000441147.6,ENST00000469433.5,ENST00000471032.5,ENST00000472574.1,ENST00000479166.1,ENST00000480607.5,ENST00000482115.1,ENST00000483287.1,ENST00000497489.5	58499	zinc finger protein 462		1.80447	0.0452437	0.637498
DEGS2	ENSG00000168350	ENST00000305631.6,ENST00000553834.1,ENST00000557117.1	123099	delta(4)-desaturase, sphingolipid 2		-3.2603	0.0453342	0.637498
FAM212B	ENSG00000197852	ENST00000357260.5,ENST00000412270.1,ENST00000444059.2,ENST00000527570.1,ENST00000527621.1,ENST00000527660.1,ENST00000534365.1,ENST00000625113.1	10192871855924	family with sequence similarity 212, member B		1.51822	0.0452678	0.637498
FAM156A	ENSG00000268350	ENST00000596733.7,ENST00000610625.4,ENST00000611661.4,ENST00000612083.4,ENST00000612846.4,ENST00000612915.4,ENST00000613284.1,ENST00000615092.4,ENST00000615171.1,ENST00000616235.1,ENST00000616592.1,ENST00000617970.4,ENST00000618601.4,ENST00000619373.4,ENST00000619518.4,ENST00000619586.4,ENST00000619897.4,ENST00000622197.4,ENST00000622323.4,ENST00000622430.1,ENST00000622447.4,ENST00000622732.4,ENS…	72786629057	family with sequence similarity 156, member A		1.32219	0.0453601	0.637498
RHCG	ENSG00000140519	ENST00000268122.8,ENST00000558030.5,ENST00000558184.1,ENST00000558360.1,ENST00000559638.1,ENST00000560081.5	51458	Rh family, C glycoprotein		-19.0737	0.0455341	0.63921
JPH4	ENSG00000092051	ENST00000356300.8,ENST00000397118.7,ENST00000544177.1,ENST00000553505.1,ENST00000622501.4	84502	junctophilin 4		1.84793	0.0456651	0.639852
PPP3CC	ENSG00000120910	ENST00000240139.9,ENST00000289963.12,ENST00000397775.7,ENST00000518852.5,ENST00000521651.5,ENST00000522000.1,ENST00000522034.5,ENST00000523620.1	5533	protein phosphatase 3, catalytic subunit, gamma isozyme		1.17862	0.0456426	0.639852
SMAD3	ENSG00000166949	ENST00000327367.8,ENST00000439724.7,ENST00000537194.6,ENST00000540846.6,ENST00000558428.5,ENST00000558739.1,ENST00000558763.1,ENST00000558827.1,ENST00000558894.5,ENST00000559092.1,ENST00000559460.5,ENST00000559937.1,ENST00000560175.5,ENST00000560402.1,ENST00000560424.1	4088	SMAD family member 3		-1.37378	0.0456092	0.639852
BUD13	ENSG00000137656	ENST00000260210.4,ENST00000375445.7,ENST00000419189.1	84811	BUD13 homolog		-1.16929	0.0457174	0.640186
HEPH	ENSG00000089472	ENST00000336279.9,ENST00000343002.6,ENST00000419594.5,ENST00000425114.1,ENST00000429547.5,ENST00000441993.6,ENST00000458621.5,ENST00000471121.1,ENST00000519389.5	9843	hephaestin		2.31938	0.045747	0.640202
KREMEN2	ENSG00000131650	ENST00000303746.9,ENST00000319500.10,ENST00000571007.5,ENST00000572045.5,ENST00000575769.1,ENST00000575885.5	79412	kringle containing transmembrane protein 2		1.83693	0.0458843	0.641724
ZNF718	ENSG00000250312	ENST00000510175.5,ENST00000609714.1	255403	zinc finger protein 718		-1.72445	0.0459937	0.642855
LRRC8D	ENSG00000171492	ENST00000337338.9,ENST00000394593.7,ENST00000414841.1,ENST00000441269.2,ENST00000525774.5,ENST00000527156.1,ENST00000532201.5	55144	leucine rich repeat containing 8 family, member D		-1.16641	0.046054	0.643298
TUBGCP6	ENSG00000128159	ENST00000248846.9,ENST00000425018.1,ENST00000434349.1,ENST00000439308.6,ENST00000473946.1,ENST00000489511.5,ENST00000491449.5,ENST00000498611.5	85378	tubulin, gamma complex associated protein 6		1.25186	0.0461126	0.643317
42987	ENSG00000184640	ENST00000329047.12,ENST00000423034.6,ENST00000427177.5,ENST00000427180.5,ENST00000427674.6,ENST00000431235.6,ENST00000449803.6,ENST00000541152.6,ENST00000585638.1,ENST00000585929.5,ENST00000585930.5,ENST00000586128.5,ENST00000586433.5,ENST00000586456.1,ENST00000586521.5,ENST00000586812.1,ENST00000587237.1,ENST00000587514.1,ENST00000588575.1,ENST00000588690.5,ENST00000588958.6,ENST00000589070.1,EN…	10801	septin 9		-1.1161	0.0460948	0.643317
GALNT14	ENSG00000158089	ENST00000324589.9,ENST00000349752.9,ENST00000406653.5,ENST00000424136.5,ENST00000430167.1,ENST00000455477.5,ENST00000461193.5,ENST00000464038.5,ENST00000475320.5,ENST00000481023.5,ENST00000485468.1,ENST00000486564.5,ENST00000490212.5,ENST00000496397.5,ENST00000498206.5	79623	polypeptide N-acetylgalactosaminyltransferase 14		-9.75273	0.0461586	0.643561
GAK	ENSG00000178950	ENST00000314167.8,ENST00000502656.5,ENST00000502799.1,ENST00000504435.1,ENST00000504668.5,ENST00000504947.1,ENST00000505819.5,ENST00000507124.1,ENST00000507580.5,ENST00000507991.1,ENST00000509566.1,ENST00000510022.5,ENST00000510799.1,ENST00000511163.5,ENST00000511229.5,ENST00000511345.5,ENST00000511980.5,ENST00000511983.5,ENST00000512325.3,ENST00000513935.1,ENST00000515868.5,ENST00000618573.4,ENS…	2580	cyclin G associated kinase		1.15108	0.0461963	0.643688
DGKD	ENSG00000077044	ENST00000264057.6,ENST00000409813.7,ENST00000427930.5,ENST00000430834.1,ENST00000442524.4,ENST00000447484.5,ENST00000465569.1,ENST00000471764.1,ENST00000472732.5,ENST00000474488.1,ENST00000480535.5,ENST00000489613.1,ENST00000490764.5,ENST00000495901.1,ENST00000622717.4	8527	diacylglycerol kinase, delta 130kDa		1.29411	0.0462879	0.644216
MTMR2	ENSG00000087053	ENST00000346299.9,ENST00000352297.11,ENST00000393223.7,ENST00000409459.5,ENST00000444541.6,ENST00000469574.1,ENST00000470011.5,ENST00000470293.5,ENST00000472423.5,ENST00000481642.5,ENST00000484818.5,ENST00000485740.5,ENST00000485988.1,ENST00000495134.5,ENST00000497683.5	8898	myotubularin related protein 2		-1.1789	0.0463141	0.644216
BCL11B	ENSG00000127152	ENST00000345514.2,ENST00000357195.7,ENST00000443726.2	64919	B-cell CLL/lymphoma 11B (zinc finger protein)		35.1443	0.0463201	0.644216
BBC3	ENSG00000105327	ENST00000300880.11,ENST00000341983.8,ENST00000439096.2,ENST00000449228.5,ENST00000598636.1,ENST00000601438.2	27113	BCL2 binding component 3		1.3724	0.0464936	0.645831
RFNG	ENSG00000169733	ENST00000310496.8,ENST00000429557.7,ENST00000578356.1,ENST00000578676.5,ENST00000580793.5,ENST00000580928.1,ENST00000580953.5,ENST00000582478.5,ENST00000583784.1,ENST00000584463.1,ENST00000584515.1,ENST00000584838.5	5986	RFNG O-fucosylpeptide 3-beta-N-acetylglucosaminyltransferase		1.25403	0.0464848	0.645831
APOBEC3A	ENSG00000128383	ENST00000249116.6,ENST00000402255.5,ENST00000488758.1,ENST00000495988.1,ENST00000618553.1	200315100913187	apolipoprotein B mRNA editing enzyme, catalytic polypeptide-like 3A		5.52204	0.0465399	0.646074
ATP2B4	ENSG00000058668	ENST00000341360.6,ENST00000356729.5,ENST00000357681.9,ENST00000367218.7,ENST00000458092.5,ENST00000466407.1,ENST00000484746.1	493	ATPase, Ca++ transporting, plasma membrane 4		1.75217	0.0467246	0.647042
TANK	ENSG00000136560	ENST00000259075.6,ENST00000392749.6,ENST00000402568.5,ENST00000403609.1,ENST00000405852.5,ENST00000406287.5,ENST00000429217.5,ENST00000432002.5,ENST00000432692.6,ENST00000437623.1,ENST00000439442.1,ENST00000440506.5,ENST00000441987.5,ENST00000456358.5,ENST00000457887.5,ENST00000461338.5,ENST00000463502.1,ENST00000468831.5,ENST00000470324.1,ENST00000477952.1,ENST00000483622.1,ENST00000489393.1,ENS…	10010	TRAF family member-associated NFKB activator		1.17885	0.0466964	0.647042
GPR171	ENSG00000174946	ENST00000309180.5,ENST00000480322.1,ENST00000617554.1	29909	G protein-coupled receptor 171		-2.09495	0.0466749	0.647042
MIR4458HG	ENSG00000247516	ENST00000502001.2,ENST00000605918.1,ENST00000606459.1	100505738	MIR4458 host gene		-1.96652	0.0467164	0.647042
CYP4V2	ENSG00000145476	ENST00000378802.4,ENST00000502665.1,ENST00000507209.5,ENST00000513354.5	285440	cytochrome P450, family 4, subfamily V, polypeptide 2		-1.44448	0.0468398	0.64765
MID1IP1	ENSG00000165175	ENST00000336949.6,ENST00000378474.3,ENST00000457894.4,ENST00000614558.2	58526	MID1 interacting protein 1		-1.39919	0.0468548	0.64765
LINC02285	ENSG00000259004	ENST00000557121.1	101929422	na		-8.49965	0.0468014	0.64765
CTIF	ENSG00000134030	ENST00000256413.7,ENST00000382998.8,ENST00000587752.5,ENST00000587769.1,ENST00000587860.1,ENST00000588345.1,ENST00000589585.1,ENST00000590422.1,ENST00000591387.5,ENST00000591412.5,ENST00000592658.1	9811	CBP80/20-dependent translation initiation factor		1.39516	0.0469499	0.648566
KCNJ11	ENSG00000187486	ENST00000339994.4,ENST00000526747.1,ENST00000526912.1,ENST00000528731.1,ENST00000528992.1	3767	potassium channel, inwardly rectifying subfamily J, member 11		3.86223	0.0469831	0.648626
PAX9	ENSG00000198807	ENST00000361487.6,ENST00000402703.6,ENST00000553267.4,ENST00000554201.1,ENST00000555639.1,ENST00000557107.1	5083	paired box 9		4.30715	0.0471178	0.649689
CTD-2291D10.4	ENSG00000267886	ENST00000594318.1,ENST00000600223.1	na	na		-2.19508	0.0470893	0.649689
TRPC4AP	ENSG00000100991	ENST00000252015.2,ENST00000451813.6	26133	transient receptor potential cation channel, subfamily C, member 4 associated protein		1.14817	0.0473047	0.649817
OAS3	ENSG00000111331	ENST00000228928.11,ENST00000546638.1,ENST00000546800.1,ENST00000546973.1,ENST00000548514.1,ENST00000549918.1,ENST00000551007.1	4940	2'-5'-oligoadenylate synthetase 3, 100kDa		-1.30874	0.0473128	0.649817
TMEM56	ENSG00000152078	ENST00000370203.8,ENST00000455656.1,ENST00000456991.5,ENST00000463375.1	148534	transmembrane protein 56		9.97074	0.0472777	0.649817
ITGAD	ENSG00000156886	ENST00000389202.2,ENST00000444228.2,ENST00000567308.1	3681	integrin, alpha D		12.5207	0.0472009	0.649817
RGS12	ENSG00000159788	ENST00000336727.7,ENST00000338806.4,ENST00000344733.9,ENST00000382788.7,ENST00000502947.1,ENST00000503041.5,ENST00000504194.5,ENST00000504559.1,ENST00000505570.5,ENST00000506631.5,ENST00000506998.5,ENST00000507041.5,ENST00000507246.5,ENST00000508158.5,ENST00000509746.5,ENST00000509772.1,ENST00000510803.1,ENST00000511709.5,ENST00000511805.5,ENST00000512266.5,ENST00000512990.5,ENST00000513784.7,ENS…	6002	regulator of G-protein signaling 12		-1.58593	0.0472825	0.649817
APOD	ENSG00000189058	ENST00000343267.7,ENST00000421243.5,ENST00000453131.1,ENST00000458447.5,ENST00000463719.1	347	apolipoprotein D		12.9729	0.0473293	0.649817
CPEB1-AS1	ENSG00000259462	ENST00000560650.1,ENST00000618020.1	283692	CPEB1 antisense RNA 1		15.5493	0.0473004	0.649817
ERP29	ENSG00000089248	ENST00000261735.3,ENST00000455836.1,ENST00000546477.1,ENST00000552052.1,ENST00000553161.1	10961	endoplasmic reticulum protein 29		-1.17665	0.0474574	0.651179
EFR3B	ENSG00000084710	ENST00000264719.5,ENST00000401432.7,ENST00000402191.5,ENST00000403714.7,ENST00000405108.5	22979	EFR3 homolog B		2.72749	0.0476298	0.65238
PARM1	ENSG00000169116	ENST00000307428.7,ENST00000513238.5	25849	prostate androgen-regulated mucin-like protein 1		1.48502	0.0476301	0.65238
ZNF720	ENSG00000197302	ENST00000316491.13,ENST00000398696.3,ENST00000398707.7,ENST00000529515.1,ENST00000529943.6,ENST00000530881.5,ENST00000531864.6,ENST00000533488.6,ENST00000534277.5,ENST00000534369.1,ENST00000539915.5,ENST00000542684.5,ENST00000544044.1	124411	zinc finger protein 720		1.26296	0.0476319	0.65238
RUNDC3B	ENSG00000105784	ENST00000312373.12,ENST00000338056.7,ENST00000394654.3,ENST00000466676.5,ENST00000476114.5,ENST00000489461.5,ENST00000493037.5,ENST00000496000.1,ENST00000497788.5	154661	RUN domain containing 3B		11.5249	0.0476824	0.652675
FILIP1L	ENSG00000168386	ENST00000331335.9,ENST00000354552.7,ENST00000383694.3,ENST00000398326.2,ENST00000468533.1,ENST00000471562.1,ENST00000476723.1,ENST00000477258.1,ENST00000487087.5,ENST00000495625.2	11259	filamin A interacting protein 1-like		-1.61059	0.0477184	0.652771
ADAP1	ENSG00000105963	ENST00000265846.9,ENST00000435943.1,ENST00000437486.5,ENST00000446141.5,ENST00000449296.6,ENST00000453175.6,ENST00000453823.5,ENST00000454383.5,ENST00000463358.5,ENST00000477906.5,ENST00000478000.5,ENST00000481406.1,ENST00000488527.5,ENST00000495686.1,ENST00000495809.1,ENST00000539900.5,ENST00000611167.4,ENST00000617043.4	11033	ArfGAP with dual PH domains 1		1.32224	0.0478578	0.653485
TNKS1BP1	ENSG00000149115	ENST00000358252.7,ENST00000427750.2,ENST00000527207.1,ENST00000528882.5,ENST00000530920.1,ENST00000532273.5,ENST00000532437.1	85456	tankyrase 1 binding protein 1, 182kDa		1.33558	0.0478426	0.653485
RP11-76P2.4	ENSG00000273450	ENST00000609123.1	na	na		-6.09855	0.0478569	0.653485
MSR1	ENSG00000038945	ENST00000262101.9,ENST00000350896.3,ENST00000355282.6,ENST00000381998.8,ENST00000445506.6,ENST00000517522.1,ENST00000518026.5,ENST00000518343.5,ENST00000518960.5,ENST00000519060.6,ENST00000520846.1,ENST00000521876.5,ENST00000522130.1,ENST00000522672.5	4481	macrophage scavenger receptor 1		62.29	0.0481601	0.654004
SLK	ENSG00000065613	ENST00000335753.8,ENST00000369755.3,ENST00000474260.1	9748	STE20-like kinase		-1.23136	0.0482665	0.654004
SEMA6A	ENSG00000092421	ENST00000257414.12,ENST00000343348.10,ENST00000502996.5,ENST00000503402.1,ENST00000503865.1,ENST00000503962.1,ENST00000506114.1,ENST00000509665.1,ENST00000510024.5,ENST00000510263.5,ENST00000512156.1,ENST00000513137.5,ENST00000514316.1,ENST00000515009.5,ENST00000515129.5	57556	sema domain, transmembrane domain (TM), and cytoplasmic domain, (semaphorin) 6A		-1.60149	0.0482682	0.654004
TRIB3	ENSG00000101255	ENST00000217233.7,ENST00000422053.3,ENST00000449710.5,ENST00000615226.4	57761	tribbles pseudokinase 3		-1.37583	0.0482574	0.654004
GPR89A	ENSG00000117262	ENST00000313835.13,ENST00000460277.5,ENST00000462900.2,ENST00000465185.2,ENST00000466593.5,ENST00000478703.5,ENST00000492401.2,ENST00000493684.5,ENST00000524525.5,ENST00000527989.1,ENST00000528944.5,ENST00000532574.5,ENST00000534502.5	51463653519	G protein-coupled receptor 89A		-1.22693	0.0481753	0.654004
DCAF7	ENSG00000136485	ENST00000415273.2,ENST00000431926.5,ENST00000580091.1,ENST00000582274.1,ENST00000614556.4,ENST00000615512.1	10238	DDB1 and CUL4 associated factor 7		-1.10374	0.0482736	0.654004
SSH2	ENSG00000141298	ENST00000269033.7,ENST00000324677.11,ENST00000394848.5,ENST00000540801.5,ENST00000577483.1,ENST00000577991.1,ENST00000578411.1,ENST00000579040.5,ENST00000579954.1,ENST00000582084.1,ENST00000590153.1,ENST00000592397.1	85464	slingshot protein phosphatase 2		-1.22252	0.0482637	0.654004
DNAJC5B	ENSG00000147570	ENST00000276570.9,ENST00000519330.1,ENST00000522619.1,ENST00000524076.5	85479	DnaJ (Hsp40) homolog, subfamily C, member 5 beta		2.36506	0.0480317	0.654004
BRD3	ENSG00000169925	ENST00000303407.11,ENST00000371834.6,ENST00000371842.2,ENST00000433041.1,ENST00000473349.1,ENST00000494743.1	8019	bromodomain containing 3		-1.24301	0.0481247	0.654004
RPL15	ENSG00000174748	ENST00000307839.9,ENST00000354811.5,ENST00000412097.5,ENST00000413699.5,ENST00000415719.5,ENST00000422218.5,ENST00000434031.6,ENST00000435882.5,ENST00000436146.1,ENST00000456530.6,ENST00000465786.1,ENST00000490223.1,ENST00000611050.4	6138	ribosomal protein L15		1.11595	0.0479827	0.654004
UBA7	ENSG00000182179	ENST00000333486.3,ENST00000460516.5,ENST00000460703.1,ENST00000473992.1,ENST00000478688.1,ENST00000478875.1,ENST00000483751.5,ENST00000488536.1,ENST00000489826.1,ENST00000494212.1,ENST00000497908.1	7318	ubiquitin-like modifier activating enzyme 7		1.2452	0.0480367	0.654004
ZNF681	ENSG00000196172	ENST00000402377.3,ENST00000528059.1,ENST00000531570.1	148213	zinc finger protein 681		-1.74622	0.0479367	0.654004
TNRC6C-AS1	ENSG00000204282	ENST00000589217.1,ENST00000592939.1	100131096	TNRC6C antisense RNA 1		1.4265	0.0481395	0.654004
ZER1	ENSG00000160445	ENST00000291900.6,ENST00000414921.5,ENST00000427848.1,ENST00000494461.1	10444	zyg-11 related, cell cycle regulator		1.2008	0.0483358	0.654453
AGFG2	ENSG00000106351	ENST00000300176.8,ENST00000429987.1,ENST00000430857.5,ENST00000474713.1,ENST00000477022.1	3268	ArfGAP with FG repeats 2		1.24675	0.0483988	0.654911
XPO7	ENSG00000130227	ENST00000252512.13,ENST00000433566.8,ENST00000517551.2,ENST00000518017.1,ENST00000518808.1,ENST00000519769.5,ENST00000520754.1,ENST00000521303.5,ENST00000522015.1	23039	exportin 7		-1.15108	0.0484983	0.655469
RP11-706O15.1	ENSG00000205664	ENST00000425492.5,ENST00000461011.5,ENST00000469903.5,ENST00000471090.5,ENST00000475317.4,ENST00000483854.5,ENST00000486571.1,ENST00000490920.1	na	na		-1.27547	0.0484711	0.655469
RHBDL3	ENSG00000141314	ENST00000269051.8,ENST00000431505.6,ENST00000536287.2,ENST00000538145.5,ENST00000578006.5,ENST00000582967.1	162494	rhomboid, veinlet-like 3 (Drosophila)		6.07634	0.048558	0.655883
IVNS1ABP	ENSG00000116679	ENST00000367497.1,ENST00000367498.7,ENST00000422754.1,ENST00000459929.5,ENST00000468217.1,ENST00000475046.5,ENST00000480769.5,ENST00000491112.1,ENST00000494880.5	10625	influenza virus NS1A binding protein		-1.14953	0.0486075	0.656158
HERC5	ENSG00000138646	ENST00000264350.7,ENST00000502913.1,ENST00000508159.1,ENST00000508695.1,ENST00000510223.5	51191	HECT and RLD domain containing E3 ubiquitin protein ligase 5		-1.45457	0.0487424	0.657584
NOTCH1	ENSG00000148400	ENST00000277541.6,ENST00000491649.1,ENST00000494783.1	4851	notch 1		1.18534	0.0488578	0.658718
SERPINB8	ENSG00000166401	ENST00000295211.5,ENST00000353706.6,ENST00000397985.6,ENST00000397988.7,ENST00000441827.5,ENST00000448851.5,ENST00000493661.2,ENST00000542677.5	5271	serpin peptidase inhibitor, clade B (ovalbumin), member 8		-1.22311	0.0488967	0.658718
ADARB2	ENSG00000185736	ENST00000381305.1,ENST00000381310.7,ENST00000381312.5,ENST00000469464.1,ENST00000474762.5,ENST00000477140.1,ENST00000490172.1	105	adenosine deaminase, RNA-specific, B2 (non-functional)		1.93064	0.0489435	0.658718
IGKV2-40	ENSG00000273962	ENST00000620613.1,ENST00000621595.1	na	immunoglobulin kappa variable 2-40		-20.6033	0.0489149	0.658718
ZDHHC8	ENSG00000099904	ENST00000320602.11,ENST00000334554.11,ENST00000405930.3,ENST00000436518.5,ENST00000468112.5,ENST00000469212.5,ENST00000472497.1	29801	zinc finger, DHHC-type containing 8		1.24321	0.0490726	0.658968
SRGN	ENSG00000122862	ENST00000242465.3,ENST00000462445.1	5552	serglycin		1.23158	0.0490545	0.658968
RTN2	ENSG00000125744	ENST00000245923.8,ENST00000344680.8,ENST00000430715.6,ENST00000587597.5,ENST00000588036.5,ENST00000589384.1,ENST00000589628.1,ENST00000590526.5,ENST00000590746.5,ENST00000591286.5,ENST00000591789.1,ENST00000592064.1,ENST00000593129.1,ENST00000593187.5	6253	reticulon 2		1.35355	0.0490792	0.658968
ARRB1	ENSG00000137486	ENST00000360025.7,ENST00000420843.6,ENST00000524400.5,ENST00000527385.1,ENST00000529280.5,ENST00000529741.1,ENST00000530086.1,ENST00000531012.1,ENST00000532447.5,ENST00000532525.1,ENST00000533255.1,ENST00000533609.5	408	arrestin, beta 1		1.84296	0.0489918	0.658968
LRRC75A-AS1	ENSG00000175061	ENST00000460249.5,ENST00000470491.6,ENST00000472367.5,ENST00000475947.6,ENST00000475953.5,ENST00000477249.6,ENST00000478103.6,ENST00000480811.5,ENST00000481027.5,ENST00000481898.5,ENST00000483140.5,ENST00000483588.2,ENST00000484836.1,ENST00000487066.5,ENST00000491009.5,ENST00000492250.5,ENST00000497774.5,ENST00000578380.6,ENST00000578757.5,ENST00000579473.5,ENST00000580180.5,ENST00000580770.5,ENS…	125144	LRRC75A antisense RNA 1		1.27566	0.0491643	0.659717
XBP1	ENSG00000100219	ENST00000216037.10,ENST00000344347.5,ENST00000403532.7,ENST00000405219.7,ENST00000482720.1,ENST00000484256.1,ENST00000611155.4	7494	X-box binding protein 1		1.64463	0.0492508	0.660483
PPP5C	ENSG00000011485	ENST00000012443.8,ENST00000391919.1,ENST00000467502.6,ENST00000467902.2,ENST00000478046.5,ENST00000486994.5,ENST00000487483.6,ENST00000491003.5,ENST00000492109.6,ENST00000493347.5,ENST00000525507.5,ENST00000527193.1,ENST00000527623.1,ENST00000532058.1,ENST00000595055.1	5536	protein phosphatase 5, catalytic subunit		-1.14852	0.0493906	0.661035
NUP160	ENSG00000030066	ENST00000378460.6,ENST00000526569.1,ENST00000526870.1,ENST00000527126.1,ENST00000527750.1,ENST00000528071.5,ENST00000528501.5,ENST00000529863.1,ENST00000530326.5,ENST00000531016.1,ENST00000532773.1	23279	nucleoporin 160kDa		-1.17885	0.0496765	0.661035
EPB41L1	ENSG00000088367	ENST00000202028.9,ENST00000338074.6,ENST00000373941.5,ENST00000373945.5,ENST00000373946.7,ENST00000373950.6,ENST00000406771.6,ENST00000427533.2,ENST00000430276.5,ENST00000432589.5,ENST00000432603.1,ENST00000441639.5,ENST00000447825.5,ENST00000451082.5,ENST00000452261.5,ENST00000454226.5,ENST00000479336.1,ENST00000628415.2	2036	erythrocyte membrane protein band 4.1-like 1		2.22261	0.0495561	0.661035
HCK	ENSG00000101336	ENST00000262651.3,ENST00000375852.2,ENST00000375862.6,ENST00000470092.1,ENST00000486475.5,ENST00000518730.5,ENST00000520553.5,ENST00000534862.5,ENST00000538448.5,ENST00000629881.2	3055	HCK proto-oncogene, Src family tyrosine kinase		3.20092	0.049798	0.661035
SH2D4A	ENSG00000104611	ENST00000265807.7,ENST00000518040.5,ENST00000518093.1,ENST00000519207.5,ENST00000522328.1,ENST00000523736.1	63898	SH2 domain containing 4A		-2.44929	0.0498207	0.661035
MAPK8	ENSG00000107643	ENST00000360332.7,ENST00000374174.1,ENST00000374176.8,ENST00000374179.7,ENST00000374182.7,ENST00000374189.5,ENST00000395611.7,ENST00000426557.5,ENST00000429041.5,ENST00000432379.5,ENST00000459755.1,ENST00000469110.1,ENST00000469879.6,ENST00000471272.1,ENST00000476134.1,ENST00000482840.1	5599	mitogen-activated protein kinase 8		1.22562	0.0496139	0.661035
CTNNAL1	ENSG00000119326	ENST00000325551.8,ENST00000374593.4,ENST00000374594.1,ENST00000374595.8,ENST00000488130.1	8727	catenin (cadherin-associated protein), alpha-like 1		-1.28533	0.049585	0.661035
STIL	ENSG00000123473	ENST00000337817.9,ENST00000360380.7,ENST00000371877.7,ENST00000396221.6,ENST00000413565.1,ENST00000418131.1,ENST00000433827.2,ENST00000436811.1,ENST00000447475.6	6491	SCL/TAL1 interrupting locus		-1.1668	0.0497729	0.661035
SBF2	ENSG00000133812	ENST00000256190.12,ENST00000420722.2,ENST00000524961.5,ENST00000525040.5,ENST00000525697.1,ENST00000526353.1,ENST00000527019.5,ENST00000528478.1,ENST00000529587.1,ENST00000530741.1,ENST00000532095.1,ENST00000533584.1,ENST00000533661.1,ENST00000533770.5,ENST00000617179.4	81846	SET binding factor 2		1.77103	0.0497871	0.661035
MTO1	ENSG00000135297	ENST00000370300.8,ENST00000370305.5,ENST00000370308.8,ENST00000415228.5,ENST00000415954.6,ENST00000442897.6,ENST00000445187.5,ENST00000462039.5,ENST00000466977.1,ENST00000485082.1,ENST00000487960.1,ENST00000498286.5,ENST00000518210.5,ENST00000520366.1,ENST00000521032.5,ENST00000521156.5,ENST00000522205.5,ENST00000523763.1,ENST00000524046.1	25821	mitochondrial tRNA translation optimization 1		-1.13915	0.0497986	0.661035
NHSL1	ENSG00000135540	ENST00000342260.9,ENST00000343505.9,ENST00000426841.6,ENST00000427025.6,ENST00000468095.2,ENST00000479393.2,ENST00000491526.6,ENST00000533765.1,ENST00000534376.1	57224	NHS-like 1		1.87577	0.0495418	0.661035
PMAIP1	ENSG00000141682	ENST00000269518.9,ENST00000316660.6,ENST00000590596.1	5366	phorbol-12-myristate-13-acetate-induced protein 1		1.22206	0.0494961	0.661035
CREG1	ENSG00000143162	ENST00000370509.4,ENST00000466652.1	8804	cellular repressor of E1A-stimulated genes 1		1.3833	0.0494292	0.661035
PSEN2	ENSG00000143801	ENST00000366782.5,ENST00000366783.7,ENST00000422240.6,ENST00000460775.5,ENST00000471728.1,ENST00000472139.2,ENST00000487450.1,ENST00000495488.5,ENST00000521431.1,ENST00000524196.5,ENST00000626989.2	5664	presenilin 2		1.30617	0.0495104	0.661035
TNXB	ENSG00000168477	ENST00000375244.7,ENST00000442721.1,ENST00000451343.4,ENST00000479795.1,ENST00000486148.1,ENST00000490077.5,ENST00000498094.1,ENST00000611016.2,ENST00000613214.4	7148	tenascin XB		2.85657	0.0494939	0.661035
[truncated: 44,309 more rows]
