# Supplementary material for: Integrated microRNA–mRNA Expression Profiling Identifies Novel Targets and Networks Associated with Autism
Source: J Pers Med. 2022 Jun 1;12(6):920. doi: 10.3390/jpm12060920 (PMC9225282; doi:10.3390/jpm12060920)
Supplement: Supplementary file 1 [file jpm-12-00920-s001.zip › S4-miRNA-Small-RNA-Sequencing-LCLs-ASD-Controls_05-28-2022.xlsx]

## Sheet: vo5samples
				102	42
				65	26
				37	16
			ASD vs Controls
miRNA	MIMATid		Fold	pv	FDR
hsa-miR-6813-3p	MIMAT0027527		13.2204	0.000160531	0.00779624
hsa-miR-221-5p	MIMAT0004568		6.20327	1.45995e-09	5.4359e-07
hsa-miR-21-5p	MIMAT0000076		3.56323	2.67195e-06	0.000331619
hsa-miR-1271-5p	MIMAT0005796		3.19134	3.1848e-09	8.89355e-07
hsa-miR-152-3p	MIMAT0000438		2.67137	0.000833211	0.023864
hsa-miR-3529-3p	MIMAT0022741		2.4781	5.94882e-05	0.00349728
hsa-miR-7-5p	MIMAT0000252		2.47798	2.99008e-05	0.00249539
hsa-let-7f-5p	MIMAT0000067		2.1361	6.17104e-07	0.000114884
hsa-miR-148b-3p	MIMAT0000759		2.09373	4.70912e-07	0.000105202
hsa-miR-330-3p	MIMAT0000751		1.92606	1.14327e-06	0.000182433
hsa-let-7g-5p	MIMAT0000414		1.87725	4.22117e-10	2.35752e-07
hsa-miR-185-5p	MIMAT0000455		1.77615	5.77787e-05	0.00349728
hsa-miR-26b-5p	MIMAT0000083		1.63829	0.000370949	0.0138117
hsa-let-7a-5p	MIMAT0000062		1.49595	7.0987e-05	0.00387174
hsa-miR-103a-3p	MIMAT0000101		1.43033	0.000306479	0.0129227
hsa-miR-103b	MIMAT0007402		1.42979	0.000305802	0.0129227
hsa-miR-107	MIMAT0000104		1.42149	0.000692331	0.0209009
hsa-let-7i-5p	MIMAT0000415		1.294	8.22581e-05	0.00417647
hsa-let-7a-3p	MIMAT0004481		1.42051	0.787907	0.985328
hsa-let-7b-3p	MIMAT0004482		1.68852	0.809139	0.985328
hsa-let-7b-5p	MIMAT0000063		1.44853	0.580381	0.985328
hsa-let-7c-3p	MIMAT0026472		-1.2937	0.906436	0.985328
hsa-let-7c-5p	MIMAT0000064		2.12831	0.0148182	0.239883
hsa-let-7d-3p	MIMAT0004484		-1.17099	0.244663	0.985328
hsa-let-7d-5p	MIMAT0000065		1.44522	0.000347806	0.0133965
hsa-let-7e-3p	MIMAT0004485		-2.56822	0.666817	0.985328
hsa-let-7e-5p	MIMAT0000066		1.22099	0.733431	0.985328
hsa-let-7f-1-3p	MIMAT0004486		1.3566	0.736226	0.985328
hsa-let-7f-2-3p	MIMAT0004487		2.05703	0.738696	0.985328
hsa-let-7g-3p	MIMAT0004584		1.85751	0.456428	0.985328
hsa-let-7i-3p	MIMAT0004585		-1.98005	0.0277889	0.356784
hsa-miR-100-5p	MIMAT0000098		4.40346	0.00320936	0.0762734
hsa-miR-101-2-5p	MIMAT0037312		1	1	1
hsa-miR-101-3p	MIMAT0000099		-1.723	0.445379	0.985328
hsa-miR-10392-3p	MIMAT0041616		-1.2937	0.906436	0.985328
hsa-miR-10392-5p	MIMAT0041615		-1.08211	0.897655	0.985328
hsa-miR-10393-3p	MIMAT0041618		-2.29086	0.692172	0.985328
hsa-miR-10393-5p	MIMAT0041617		1.0309	0.979768	0.991305
hsa-miR-10394-3p	MIMAT0041620		1.54425	0.782537	0.985328
hsa-miR-10394-5p	MIMAT0041619		-1.2937	0.906436	0.985328
hsa-miR-10395-3p	MIMAT0041622		-1.41502	0.288618	0.985328
hsa-miR-10396a-3p	MIMAT0041624		-3.07175	0.206245	0.985328
hsa-miR-10396b-3p	MIMAT0041636		-2.6533	0.204321	0.985328
hsa-miR-10396b-5p	MIMAT0041635		3.06812	0.0599557	0.616877
hsa-miR-10397-3p	MIMAT0041626		1	1	1
hsa-miR-10397-5p	MIMAT0041625		-1.17174	0.936671	0.985328
hsa-miR-10398-3p	MIMAT0041628		-1.31176	0.254166	0.985328
hsa-miR-10398-5p	MIMAT0041627		-1.95645	0.348714	0.985328
hsa-miR-10399-3p	MIMAT0041630		-1.17552	0.640864	0.985328
hsa-miR-10399-5p	MIMAT0041629		-2.56822	0.666817	0.985328
hsa-miR-103a-1-5p	MIMAT0037306		1.34517	0.643922	0.985328
hsa-miR-103a-2-5p	MIMAT0009196		1.34517	0.643922	0.985328
hsa-miR-10401-3p	MIMAT0041634		1.05381	0.839576	0.985328
hsa-miR-10401-5p	MIMAT0041633		3.24073	0.365442	0.985328
hsa-miR-10523-5p	MIMAT0041992		1.08116	0.909159	0.985328
hsa-miR-10525-3p	MIMAT0041995		-2.56822	0.666817	0.985328
hsa-miR-10527-5p	MIMAT0041997		1.6997	0.309016	0.985328
hsa-miR-106a-3p	MIMAT0004517		1.11717	0.959586	0.985328
hsa-miR-106a-5p	MIMAT0000103		1.12313	0.509427	0.985328
hsa-miR-106b-3p	MIMAT0004672		-1.02013	0.87115	0.985328
hsa-miR-106b-5p	MIMAT0000680		-1.40054	0.127729	0.926449
hsa-miR-10a-3p	MIMAT0004555		2.53826	0.221157	0.985328
hsa-miR-10a-5p	MIMAT0000253		2.90718	0.0313646	0.380807
hsa-miR-10b-3p	MIMAT0004556		1	1	1
hsa-miR-10b-5p	MIMAT0000254		1.76676	0.557489	0.985328
hsa-miR-11401	MIMAT0044658		-2.56822	0.666817	0.985328
hsa-miR-1180-3p	MIMAT0005825		-1.8022	0.00372849	0.0800908
hsa-miR-1204	MIMAT0005868		1	1	1
hsa-miR-12119	MIMAT0049013		1	1	1
hsa-miR-12129	MIMAT0049023		-2.56822	0.666817	0.985328
hsa-miR-122-3p	MIMAT0004590		1	1	1
hsa-miR-122-5p	MIMAT0000421		1.12568	0.942797	0.985328
hsa-miR-1226-3p	MIMAT0005577		-1.59444	0.0111228	0.20039
hsa-miR-1226-5p	MIMAT0005576		4.61431	0.0339867	0.399612
hsa-miR-1227-3p	MIMAT0005580		-1.79453	0.32901	0.985328
hsa-miR-1229-3p	MIMAT0005584		1.14416	0.807991	0.985328
hsa-miR-1229-5p	MIMAT0022942		-2.56822	0.666817	0.985328
hsa-miR-122b-3p	MIMAT0019877		1.12568	0.942797	0.985328
hsa-miR-122b-5p	MIMAT0019876		1	1	1
hsa-miR-1233-3p	MIMAT0005588		-2.56822	0.666817	0.985328
hsa-miR-1233-5p	MIMAT0022943		2.43499	0.679631	0.985328
hsa-miR-1234-3p	MIMAT0005589		-2.14637	0.41224	0.985328
hsa-miR-1236-3p	MIMAT0005591		-1.2937	0.906436	0.985328
hsa-miR-1236-5p	MIMAT0022945		1	1	1
hsa-miR-1237-3p	MIMAT0005592		-2.33856	0.412578	0.985328
hsa-miR-1237-5p	MIMAT0022946		2.44375	0.418778	0.985328
hsa-miR-1238-5p	MIMAT0022947		1	1	1
hsa-miR-1243	MIMAT0005894		1	1	1
hsa-miR-124-3p	MIMAT0000422		4.176	0.46861	0.985328
hsa-miR-1244	MIMAT0005896		-2.11187	0.459374	0.985328
hsa-miR-124-5p	MIMAT0004591		1	1	1
hsa-miR-1247-5p	MIMAT0005899		-2.56822	0.666817	0.985328
hsa-miR-1248	MIMAT0005900		-1.54456	0.391677	0.985328
hsa-miR-1249-3p	MIMAT0005901		1.21867	0.424147	0.985328
hsa-miR-1249-5p	MIMAT0032029		-1.07544	0.931472	0.985328
hsa-miR-1255a	MIMAT0005906		-1.72153	0.804177	0.985328
hsa-miR-1255b-2-3p	MIMAT0022725		1.7913	0.491846	0.985328
hsa-miR-1255b-5p	MIMAT0005945		1.81532	0.428664	0.985328
hsa-miR-1257	MIMAT0005908		1	1	1
hsa-miR-125a-3p	MIMAT0004602		1.21198	0.86067	0.985328
hsa-miR-125a-5p	MIMAT0000443		-1.65665	0.453158	0.985328
hsa-miR-125b-1-3p	MIMAT0004592		-3.41754	0.574845	0.985328
hsa-miR-125b-2-3p	MIMAT0004603		1.80721	0.328956	0.985328
hsa-miR-125b-5p	MIMAT0000423		1.82982	0.142701	0.966043
hsa-miR-126-3p	MIMAT0000445		-1.01739	0.983338	0.992221
hsa-miR-126-5p	MIMAT0000444		-1.75658	0.590205	0.985328
hsa-miR-1266-5p	MIMAT0005920		-2.29086	0.630896	0.985328
hsa-miR-1268b	MIMAT0018925		-1.14726	0.55135	0.985328
hsa-miR-1269b	MIMAT0019059		1	1	1
hsa-miR-1270	MIMAT0005924		-1.42629	0.308415	0.985328
hsa-miR-1271-3p	MIMAT0022712		-2.29086	0.62675	0.985328
hsa-miR-1272	MIMAT0005925		-1.2937	0.906436	0.985328
hsa-miR-1273c	MIMAT0015017		-1.11788	0.806012	0.985328
hsa-miR-1273h-3p	MIMAT0030416		-1.01568	0.940565	0.985328
hsa-miR-1273h-5p	MIMAT0030415		-1.30181	0.391751	0.985328
hsa-miR-127-3p	MIMAT0000446		3.56048	0.0765142	0.71222
hsa-miR-1276	MIMAT0005930		-1.00751	0.99052	0.995032
hsa-miR-1277-5p	MIMAT0022724		1	1	1
hsa-miR-1278	MIMAT0005936		1	1	1
hsa-miR-128-1-5p	MIMAT0026477		-1.35515	0.195887	0.985328
hsa-miR-1282	MIMAT0005940		1.62717	0.724043	0.985328
hsa-miR-128-3p	MIMAT0000424		2.05977	0.000397782	0.0138851
hsa-miR-1284	MIMAT0005941		-2.56822	0.666817	0.985328
hsa-miR-1285-3p	MIMAT0005876		-1.23833	0.259794	0.985328
hsa-miR-1285-5p	MIMAT0022719		-1.06561	0.897905	0.985328
hsa-miR-1286	MIMAT0005877		1	1	1
hsa-miR-1287-5p	MIMAT0005878		4.15514	0.253478	0.985328
hsa-miR-1288-3p	MIMAT0005942		1	1	1
hsa-miR-1289	MIMAT0005879		-1.54516	0.743103	0.985328
hsa-miR-1291	MIMAT0005881		-1.0977	0.819703	0.985328
hsa-miR-129-1-3p	MIMAT0004548		-1.2937	0.906436	0.985328
hsa-miR-129-2-3p	MIMAT0004605		-1.1222	0.950301	0.985328
hsa-miR-1292-3p	MIMAT0022948		-1.79121	0.560173	0.985328
hsa-miR-1292-5p	MIMAT0005943		-1.59325	0.0857697	0.760366
hsa-miR-1293	MIMAT0005883		1.55327	0.661528	0.985328
hsa-miR-1294	MIMAT0005884		-1.50344	0.159403	0.985328
hsa-miR-1295a	MIMAT0005885		1	1	1
hsa-miR-1295b-5p	MIMAT0022293		1	1	1
hsa-miR-129-5p	MIMAT0000242		-1.35798	0.882629	0.985328
hsa-miR-1296-3p	MIMAT0026637		1	1	1
hsa-miR-1296-5p	MIMAT0005794		-1.02272	0.915629	0.985328
hsa-miR-1299	MIMAT0005887		-2.40195	0.215841	0.985328
hsa-miR-1301-3p	MIMAT0005797		1.50531	0.0690217	0.670411
hsa-miR-1303	MIMAT0005891		1.41894	0.406565	0.985328
hsa-miR-1304-3p	MIMAT0022720		-2.56822	0.666817	0.985328
hsa-miR-1304-5p	MIMAT0005892		1.13467	0.765484	0.985328
hsa-miR-1306-5p	MIMAT0022726		-1.44713	0.397878	0.985328
hsa-miR-1307-3p	MIMAT0005951		-1.06364	0.687968	0.985328
hsa-miR-1307-5p	MIMAT0022727		-1.26623	0.336193	0.985328
hsa-miR-130a-3p	MIMAT0000425		2.67114	0.0131092	0.218552
hsa-miR-130a-5p	MIMAT0004593		-1.72153	0.804177	0.985328
hsa-miR-130b-3p	MIMAT0000691		-1.26248	0.20996	0.985328
hsa-miR-130b-5p	MIMAT0004680		1.15905	0.306816	0.985328
hsa-miR-1323	MIMAT0005795		1	1	1
hsa-miR-132-3p	MIMAT0000426		-1.49027	0.333494	0.985328
hsa-miR-132-5p	MIMAT0004594		-1.96506	0.142247	0.966043
hsa-miR-133a-3p	MIMAT0000427		3.22899	0.282626	0.985328
hsa-miR-133a-5p	MIMAT0026478		1	1	1
hsa-miR-133b	MIMAT0000770		2.19196	0.48466	0.985328
hsa-miR-1343-3p	MIMAT0019776		-1.27192	0.46684	0.985328
hsa-miR-1343-5p	MIMAT0027038		1	1	1
hsa-miR-134-5p	MIMAT0000447		-1.72153	0.802274	0.985328
hsa-miR-135a-2-3p	MIMAT0037309		-1.2937	0.906436	0.985328
hsa-miR-135a-3p	MIMAT0004595		-2.56822	0.666817	0.985328
hsa-miR-135a-5p	MIMAT0000428		1.09363	0.967364	0.985328
hsa-miR-135b-3p	MIMAT0004698		-2.56822	0.666817	0.985328
hsa-miR-135b-5p	MIMAT0000758		1.62672	0.822595	0.985328
hsa-miR-136-3p	MIMAT0004606		1	1	1
hsa-miR-138-1-3p	MIMAT0004607		1.41721	0.822667	0.985328
hsa-miR-138-5p	MIMAT0000430		-1.48975	0.123755	0.909021
hsa-miR-139-3p	MIMAT0004552		-1.72153	0.804177	0.985328
hsa-miR-139-5p	MIMAT0000250		1.38989	0.696304	0.985328
hsa-miR-1-3p	MIMAT0000416		7.36453	0.0233963	0.327418
hsa-miR-140-3p	MIMAT0004597		1.15244	0.192306	0.985328
hsa-miR-140-5p	MIMAT0000431		1.5619	0.385618	0.985328
hsa-miR-141-3p	MIMAT0000432		-1.32137	0.754906	0.985328
hsa-miR-141-5p	MIMAT0004598		1.21501	0.92889	0.985328
hsa-miR-142-3p	MIMAT0000434		1.0307	0.874334	0.985328
hsa-miR-142-5p	MIMAT0000433		1.15993	0.529303	0.985328
hsa-miR-143-3p	MIMAT0000435		1.9097	0.19702	0.985328
hsa-miR-143-5p	MIMAT0004599		-1.2937	0.906436	0.985328
hsa-miR-144-3p	MIMAT0000436		-13.9723	0.0159331	0.254246
hsa-miR-144-5p	MIMAT0004600		-4.91599	0.431388	0.985328
hsa-miR-145-3p	MIMAT0004601		3.1437	0.351403	0.985328
hsa-miR-145-5p	MIMAT0000437		-1.03139	0.968344	0.985328
hsa-miR-1468-5p	MIMAT0006789		1.04216	0.958234	0.985328
hsa-miR-146a-3p	MIMAT0004608		2.59817	0.482024	0.985328
hsa-miR-146a-5p	MIMAT0000449		1.13246	0.57007	0.985328
hsa-miR-146b-3p	MIMAT0004766		-1.16822	0.370888	0.985328
hsa-miR-146b-5p	MIMAT0002809		1.99776	0.00614037	0.12033
hsa-miR-148a-3p	MIMAT0000243		2.48217	0.000885041	0.0247148
hsa-miR-148a-5p	MIMAT0004549		1.90163	0.0322786	0.383566
hsa-miR-148b-5p	MIMAT0004699		-1.03306	0.916241	0.985328
hsa-miR-149-3p	MIMAT0004609		1	1	1
hsa-miR-149-5p	MIMAT0000450		-2.19795	0.300383	0.985328
hsa-miR-150-3p	MIMAT0004610		-2.32212	0.00135683	0.0360852
hsa-miR-151a-3p	MIMAT0000757		-1.19427	0.591227	0.985328
hsa-miR-151a-5p	MIMAT0004697		-1.15225	0.619224	0.985328
hsa-miR-152-5p	MIMAT0026479		1.08679	0.961077	0.985328
hsa-miR-153-3p	MIMAT0000439		1	1	1
hsa-miR-1537-3p	MIMAT0007399		1	1	1
hsa-miR-1538	MIMAT0007400		1.44153	0.544744	0.985328
hsa-miR-1539	MIMAT0007401		1	1	1
hsa-miR-155-3p	MIMAT0004658		-1.10541	0.829952	0.985328
hsa-miR-155-5p	MIMAT0000646		1.14838	0.28629	0.985328
hsa-miR-1587	MIMAT0019077		1	1	1
hsa-miR-15a-3p	MIMAT0004488		1.51909	0.847402	0.985328
hsa-miR-15a-5p	MIMAT0000068		-1.61301	0.0650582	0.648839
hsa-miR-15b-3p	MIMAT0004586		-1.11932	0.804528	0.985328
hsa-miR-1-5p	MIMAT0031892		1	1	1
hsa-miR-16-1-3p	MIMAT0004489		-2.29086	0.651014	0.985328
hsa-miR-16-2-3p	MIMAT0004518		1.72984	0.0431003	0.48143
hsa-miR-16-5p	MIMAT0000069		-1.54635	0.0504771	0.547407
hsa-miR-17-5p	MIMAT0000070		1.1006	0.596062	0.985328
hsa-miR-181a-2-3p	MIMAT0004558		-1.22991	0.458393	0.985328
hsa-miR-181a-3p	MIMAT0000270		1.50089	0.202519	0.985328
hsa-miR-181a-5p	MIMAT0000256		-1.72999	0.000460644	0.0147011
hsa-miR-181b-2-3p	MIMAT0031893		1	1	1
hsa-miR-181b-3p	MIMAT0022692		1.79883	0.672629	0.985328
hsa-miR-181b-5p	MIMAT0000257		-1.05968	0.700954	0.985328
hsa-miR-181c-3p	MIMAT0004559		1.27782	0.619478	0.985328
hsa-miR-181c-5p	MIMAT0000258		-1.68246	0.170962	0.985328
hsa-miR-181d-3p	MIMAT0026608		-3.22861	0.269613	0.985328
hsa-miR-181d-5p	MIMAT0002821		1.13379	0.641762	0.985328
hsa-miR-182-3p	MIMAT0000260		-1.2937	0.906436	0.985328
hsa-miR-182-5p	MIMAT0000259		1.48278	0.131044	0.933173
hsa-miR-183-3p	MIMAT0004560		1.38939	0.712845	0.985328
hsa-miR-183-5p	MIMAT0000261		1.80076	0.120317	0.898893
hsa-miR-184	MIMAT0000454		-1.27092	0.672058	0.985328
hsa-miR-1843	MIMAT0039764		-1.4495	0.277035	0.985328
hsa-miR-185-3p	MIMAT0004611		1.27425	0.296889	0.985328
hsa-miR-186-3p	MIMAT0004612		1	1	1
hsa-miR-186-5p	MIMAT0000456		1.05899	0.745166	0.985328
hsa-miR-187-3p	MIMAT0000262		-1.2937	0.906436	0.985328
hsa-miR-188-3p	MIMAT0004613		-1.23856	0.858295	0.985328
hsa-miR-188-5p	MIMAT0000457		-3.81024	0.128753	0.927853
hsa-miR-18a-3p	MIMAT0002891		-1.7375	0.000295265	0.0129227
hsa-miR-18a-5p	MIMAT0000072		-1.42794	0.26073	0.985328
hsa-miR-18b-3p	MIMAT0004751		-2.4573	0.00241219	0.0612368
hsa-miR-18b-5p	MIMAT0001412		-1.60562	0.34768	0.985328
hsa-miR-1908-3p	MIMAT0026916		-1.99442	0.0888909	0.763778
hsa-miR-1908-5p	MIMAT0007881		-1.06643	0.835922	0.985328
hsa-miR-1909-3p	MIMAT0007883		-4.18658	0.111851	0.874411
hsa-miR-1909-5p	MIMAT0007882		-4.06833	0.381547	0.985328
hsa-miR-190a-5p	MIMAT0000458		-2.56822	0.666817	0.985328
hsa-miR-190b-3p	MIMAT0037332		1	1	1
hsa-miR-190b-5p	MIMAT0004929		2.17016	0.489089	0.985328
hsa-miR-1910-3p	MIMAT0026917		-1.72153	0.804177	0.985328
hsa-miR-1910-5p	MIMAT0007884		-2.18881	0.0307663	0.377648
hsa-miR-1913	MIMAT0007888		1	1	1
hsa-miR-191-3p	MIMAT0001618		-1.29754	0.355488	0.985328
hsa-miR-1914-3p	MIMAT0007890		-1.12389	0.94568	0.985328
hsa-miR-1914-5p	MIMAT0007889		1.72167	0.379517	0.985328
hsa-miR-1915-3p	MIMAT0007892		-1.2937	0.906436	0.985328
hsa-miR-1915-5p	MIMAT0007891		-1.72153	0.804177	0.985328
hsa-miR-191-5p	MIMAT0000440		1.13801	0.346172	0.985328
hsa-miR-192-3p	MIMAT0004543		-2.33908	0.42717	0.985328
hsa-miR-192-5p	MIMAT0000222		2.23781	0.0477328	0.522721
hsa-miR-193a-3p	MIMAT0000459		-1.2937	0.906436	0.985328
hsa-miR-193a-5p	MIMAT0004614		1.00847	0.993168	0.995032
hsa-miR-193b-3p	MIMAT0002819		-1.06969	0.643371	0.985328
hsa-miR-193b-5p	MIMAT0004767		2.26753	0.00109157	0.0297385
hsa-miR-194-3p	MIMAT0004671		2.35647	0.0711596	0.685217
hsa-miR-194-5p	MIMAT0000460		1.28566	0.446827	0.985328
hsa-miR-195-3p	MIMAT0004615		-2.56822	0.666817	0.985328
hsa-miR-195-5p	MIMAT0000461		-1.50788	0.804754	0.985328
hsa-miR-196a-1-3p	MIMAT0037307		1	1	1
hsa-miR-196a-5p	MIMAT0000226		2.45121	0.230558	0.985328
hsa-miR-196b-5p	MIMAT0001080		-1.18957	0.91752	0.985328
hsa-miR-1972	MIMAT0009447		1.35525	0.58066	0.985328
hsa-miR-197-5p	MIMAT0022691		-1.15098	0.784575	0.985328
hsa-miR-1976	MIMAT0009451		1.05561	0.912348	0.985328
hsa-miR-199a-3p	MIMAT0000232		2.75862	0.226052	0.985328
hsa-miR-199a-5p	MIMAT0000231		5.78874	0.00655126	0.126168
hsa-miR-199b-3p	MIMAT0004563		2.77189	0.225525	0.985328
hsa-miR-199b-5p	MIMAT0000263		1.93761	0.497634	0.985328
hsa-miR-19a-3p	MIMAT0000073		-1.52372	0.704674	0.985328
hsa-miR-19b-1-5p	MIMAT0004491		1.68852	0.809139	0.985328
hsa-miR-19b-3p	MIMAT0000074		-1.43536	0.423389	0.985328
hsa-miR-200a-3p	MIMAT0000682		-1.60087	0.610252	0.985328
hsa-miR-200a-5p	MIMAT0001620		1	1	1
hsa-miR-200b-3p	MIMAT0000318		1.083	0.878539	0.985328
hsa-miR-200b-5p	MIMAT0004571		-1.3066	0.814732	0.985328
hsa-miR-200c-3p	MIMAT0000617		1.44613	0.0296348	0.371933
hsa-miR-200c-5p	MIMAT0004657		1.09363	0.967364	0.985328
hsa-miR-202-3p	MIMAT0002811		-2.56822	0.666817	0.985328
hsa-miR-202-5p	MIMAT0002810		2.37516	0.688244	0.985328
hsa-miR-203a-3p	MIMAT0000264		2.34538	0.594496	0.985328
hsa-miR-203a-5p	MIMAT0031890		-2.56822	0.666817	0.985328
hsa-miR-203b-3p	MIMAT0019814		-2.56822	0.666817	0.985328
hsa-miR-203b-5p	MIMAT0019813		1.70663	0.745636	0.985328
hsa-miR-204-3p	MIMAT0022693		1	1	1
hsa-miR-204-5p	MIMAT0000265		2.4256	0.587435	0.985328
hsa-miR-205-5p	MIMAT0000266		86.8058	0.000423464	0.0139349
hsa-miR-206	MIMAT0000462		1.30958	0.901487	0.985328
hsa-miR-20a-3p	MIMAT0004493		-2.29086	0.705167	0.985328
hsa-miR-20a-5p	MIMAT0000075		1.84205	0.0182669	0.279394
hsa-miR-20b-3p	MIMAT0004752		1.45359	0.538035	0.985328
hsa-miR-20b-5p	MIMAT0001413		1.37502	0.171849	0.985328
hsa-miR-210-3p	MIMAT0000267		1.06285	0.717647	0.985328
hsa-miR-210-5p	MIMAT0026475		-2.55514	3.12762e-05	0.00249539
hsa-miR-2110	MIMAT0010133		1.1389	0.607091	0.985328
hsa-miR-211-5p	MIMAT0000268		1	1	1
hsa-miR-2116-3p	MIMAT0011161		-1.23872	0.606382	0.985328
hsa-miR-2116-5p	MIMAT0011160		-1.72153	0.804177	0.985328
hsa-miR-212-3p	MIMAT0000269		-2.66266	0.113628	0.875329
hsa-miR-212-5p	MIMAT0022695		-1.41882	0.264687	0.985328
hsa-miR-21-3p	MIMAT0004494		-1.30968	0.217024	0.985328
hsa-miR-214-3p	MIMAT0000271		-2.56822	0.666817	0.985328
hsa-miR-214-5p	MIMAT0004564		-1.72153	0.804177	0.985328
hsa-miR-215-5p	MIMAT0000272		1	1	1
hsa-miR-216a-3p	MIMAT0022844		1	1	1
hsa-miR-216a-5p	MIMAT0000273		1	1	1
hsa-miR-218-2-3p	MIMAT0004566		-2.56822	0.666817	0.985328
hsa-miR-218-5p	MIMAT0000275		1	1	1
hsa-miR-219a-1-3p	MIMAT0004567		1.7911	0.669466	0.985328
hsa-miR-219a-2-3p	MIMAT0004675		1	1	1
hsa-miR-219a-5p	MIMAT0000276		1.17704	0.9405	0.985328
hsa-miR-219b-3p	MIMAT0019748		-1.2937	0.906436	0.985328
hsa-miR-219b-5p	MIMAT0019747		1	1	1
hsa-miR-221-3p	MIMAT0000278		1.64415	0.0170314	0.267945
hsa-miR-222-3p	MIMAT0000279		1.67198	0.00877274	0.163319
hsa-miR-222-5p	MIMAT0004569		-1.2937	0.906436	0.985328
hsa-miR-223-3p	MIMAT0000280		3.25839	0.0657578	0.650013
hsa-miR-223-5p	MIMAT0004570		-1.88724	0.224493	0.985328
hsa-miR-22-3p	MIMAT0000077		-1.11927	0.558829	0.985328
hsa-miR-224-5p	MIMAT0000281		-1.2937	0.906436	0.985328
hsa-miR-22-5p	MIMAT0004495		1.36184	0.64056	0.985328
hsa-miR-2276-3p	MIMAT0011775		-1.21678	0.92853	0.985328
hsa-miR-2276-5p	MIMAT0026921		-1.2937	0.906436	0.985328
hsa-miR-2277-3p	MIMAT0011777		-1.71677	0.344422	0.985328
hsa-miR-2277-5p	MIMAT0017352		-1.49131	0.11818	0.891941
hsa-miR-2278	MIMAT0011778		3.36972	0.212394	0.985328
hsa-miR-2355-3p	MIMAT0017950		-1.72153	0.804177	0.985328
hsa-miR-2355-5p	MIMAT0016895		-5.53907	0.297393	0.985328
hsa-miR-23a-3p	MIMAT0000078		1.78726	0.0123106	0.214858
hsa-miR-23a-5p	MIMAT0004496		2.2142	0.0146497	0.239883
hsa-miR-23b-3p	MIMAT0000418		1.27818	0.420324	0.985328
hsa-miR-23b-5p	MIMAT0004587		-1.59827	0.102069	0.826473
hsa-miR-24-1-5p	MIMAT0000079		-2.38994	0.368529	0.985328
hsa-miR-24-2-5p	MIMAT0004497		1.87718	0.210124	0.985328
hsa-miR-24-3p	MIMAT0000080		1.15942	0.371126	0.985328
hsa-miR-2467-3p	MIMAT0019953		-2.56822	0.666817	0.985328
hsa-miR-2467-5p	MIMAT0019952		1.53144	0.798517	0.985328
hsa-miR-25-3p	MIMAT0000081		1.13202	0.324103	0.985328
hsa-miR-25-5p	MIMAT0004498		1.13516	0.452058	0.985328
hsa-miR-26a-2-3p	MIMAT0004681		-1.5118	0.733407	0.985328
hsa-miR-26a-5p	MIMAT0000082		1.13364	0.253853	0.985328
hsa-miR-26b-3p	MIMAT0004500		-1.49533	0.227691	0.985328
hsa-miR-27a-3p	MIMAT0000084		1.64715	0.0268328	0.356784
hsa-miR-27a-5p	MIMAT0004501		1.67184	0.0264498	0.356784
hsa-miR-27b-3p	MIMAT0000419		1.31209	0.225181	0.985328
hsa-miR-27b-5p	MIMAT0004588		1.86716	0.227021	0.985328
hsa-miR-28-3p	MIMAT0004502		1.32698	0.280223	0.985328
hsa-miR-28-5p	MIMAT0000085		-1.32864	0.831252	0.985328
hsa-miR-296-3p	MIMAT0004679		1.54939	0.0344798	0.401187
hsa-miR-296-5p	MIMAT0000690		-1.71411	0.00311918	0.0757419
hsa-miR-29a-3p	MIMAT0000086		-1.82743	0.00368326	0.0800908
hsa-miR-29a-5p	MIMAT0004503		-1.09256	0.955017	0.985328
hsa-miR-29b-1-5p	MIMAT0004514		-1.4118	0.266351	0.985328
hsa-miR-29b-2-5p	MIMAT0004515		1.00615	0.989515	0.995032
hsa-miR-29b-3p	MIMAT0000100		-1.23602	0.699753	0.985328
hsa-miR-29c-3p	MIMAT0000681		1.09854	0.915727	0.985328
hsa-miR-29c-5p	MIMAT0004673		-1.37499	0.139293	0.960434
hsa-miR-301a-3p	MIMAT0000688		1.47393	0.858371	0.985328
hsa-miR-301a-5p	MIMAT0022696		-1.99288	0.628867	0.985328
hsa-miR-301b-3p	MIMAT0004958		1.11717	0.959586	0.985328
hsa-miR-301b-5p	MIMAT0032026		-3.35004	0.228654	0.985328
hsa-miR-302a-5p	MIMAT0000683		1	1	1
hsa-miR-3064-3p	MIMAT0019865		1	1	1
hsa-miR-3064-5p	MIMAT0019864		-1.4622	0.774602	0.985328
hsa-miR-3065-3p	MIMAT0015378		1	1	1
hsa-miR-3065-5p	MIMAT0015066		1.17704	0.9405	0.985328
hsa-miR-3074-3p	MIMAT0015027		-1.22925	0.747742	0.985328
hsa-miR-3074-5p	MIMAT0019208		1.1655	0.356561	0.985328
hsa-miR-30a-3p	MIMAT0000088		1.2201	0.803771	0.985328
hsa-miR-30a-5p	MIMAT0000087		3.24202	0.0180743	0.279394
hsa-miR-30b-3p	MIMAT0004589		1.10564	0.697456	0.985328
hsa-miR-30b-5p	MIMAT0000420		1.08455	0.74348	0.985328
hsa-miR-30c-1-3p	MIMAT0004674		1.36757	0.113081	0.875329
hsa-miR-30c-2-3p	MIMAT0004550		2.34688	0.60072	0.985328
hsa-miR-30c-5p	MIMAT0000244		1.46094	0.0607488	0.616877
hsa-miR-30d-3p	MIMAT0004551		-1.37713	0.40506	0.985328
hsa-miR-30d-5p	MIMAT0000245		1.22388	0.237035	0.985328
hsa-miR-30e-3p	MIMAT0000693		2.04601	0.00199265	0.0517627
hsa-miR-30e-5p	MIMAT0000692		2.004	0.00996381	0.182452
hsa-miR-3115	MIMAT0014977		1	1	1
hsa-miR-3116	MIMAT0014978		1.38198	0.836413	0.985328
hsa-miR-3120-3p	MIMAT0014982		-1.72153	0.804177	0.985328
hsa-miR-3120-5p	MIMAT0019198		1	1	1
hsa-miR-3121-3p	MIMAT0014983		-1.2937	0.906436	0.985328
hsa-miR-3122	MIMAT0014984		-2.56822	0.666817	0.985328
hsa-miR-3124-5p	MIMAT0014986		-1.1902	0.930242	0.985328
hsa-miR-3125	MIMAT0014988		1	1	1
hsa-miR-3127-3p	MIMAT0019201		-1.671	0.478437	0.985328
hsa-miR-3127-5p	MIMAT0014990		1.36832	0.722177	0.985328
hsa-miR-3129-3p	MIMAT0019202		1	1	1
hsa-miR-3130-3p	MIMAT0014994		-1.14993	0.80989	0.985328
hsa-miR-3130-5p	MIMAT0014995		-1.14993	0.80989	0.985328
hsa-miR-3131	MIMAT0014996		1	1	1
hsa-miR-3133	MIMAT0014998		-1.2937	0.906436	0.985328
hsa-miR-3134	MIMAT0015000		1	1	1
hsa-miR-3135a	MIMAT0015001		-2.29086	0.659738	0.985328
hsa-miR-3136-3p	MIMAT0019203		1	1	1
hsa-miR-3136-5p	MIMAT0015003		1.17704	0.9405	0.985328
hsa-miR-3137	MIMAT0015005		-2.56822	0.666817	0.985328
hsa-miR-3138	MIMAT0015006		-1.58242	0.801197	0.985328
hsa-miR-3139	MIMAT0015007		1	1	1
hsa-miR-3140-3p	MIMAT0015008		2.15769	0.352645	0.985328
hsa-miR-3140-5p	MIMAT0019204		-1.50758	0.808266	0.985328
hsa-miR-3142	MIMAT0015011		1	1	1
hsa-miR-3143	MIMAT0015012		1	1	1
hsa-miR-3146	MIMAT0015018		1.1407	0.951967	0.985328
hsa-miR-3148	MIMAT0015021		-1.2937	0.906436	0.985328
hsa-miR-3149	MIMAT0015022		-1.72153	0.804177	0.985328
hsa-miR-3150a-3p	MIMAT0015023		-1.19705	0.755302	0.985328
hsa-miR-3150a-5p	MIMAT0019206		-1.2855	0.516108	0.985328
hsa-miR-3150b-3p	MIMAT0018194		-1.36736	0.404691	0.985328
hsa-miR-3150b-5p	MIMAT0019226		1.10235	0.85838	0.985328
hsa-miR-3153	MIMAT0015026		1	1	1
hsa-miR-3154	MIMAT0015028		1.13534	0.953689	0.985328
hsa-miR-3155a	MIMAT0015029		1	1	1
hsa-miR-3157-3p	MIMAT0019210		1.03165	0.972707	0.986096
hsa-miR-3157-5p	MIMAT0015031		-2.2171	0.30249	0.985328
hsa-miR-3158-3p	MIMAT0015032		-1.12085	0.740153	0.985328
hsa-miR-3158-5p	MIMAT0019211		-1.18093	0.661614	0.985328
hsa-miR-3159	MIMAT0015033		1	1	1
hsa-miR-31-5p	MIMAT0000089		1.50289	0.76674	0.985328
hsa-miR-3161	MIMAT0015035		1.12849	0.955468	0.985328
hsa-miR-3162-3p	MIMAT0019213		2.11837	0.679033	0.985328
hsa-miR-3162-5p	MIMAT0015036		3.29099	0.473362	0.985328
hsa-miR-3163	MIMAT0015037		1	1	1
hsa-miR-3164	MIMAT0015038		-1.2937	0.906436	0.985328
hsa-miR-3165	MIMAT0015039		1	1	1
hsa-miR-3166	MIMAT0015040		1	1	1
hsa-miR-3170	MIMAT0015045		1.55404	0.839146	0.985328
hsa-miR-3173-3p	MIMAT0015048		1.02942	0.968874	0.985328
hsa-miR-3173-5p	MIMAT0019214		1.73727	0.131162	0.933173
hsa-miR-3174	MIMAT0015051		-2.56822	0.666817	0.985328
hsa-miR-3175	MIMAT0015052		-2.25875	0.274808	0.985328
hsa-miR-3177-3p	MIMAT0015054		-1.10602	0.791782	0.985328
hsa-miR-3177-5p	MIMAT0019215		-1.18428	0.903747	0.985328
hsa-miR-3179	MIMAT0015056		1.29727	0.631891	0.985328
hsa-miR-3180-3p	MIMAT0015058		1.98714	0.285387	0.985328
hsa-miR-3180-5p	MIMAT0015057		-2.49087	0.556853	0.985328
hsa-miR-3183	MIMAT0015063		-1.2937	0.906436	0.985328
hsa-miR-3184-3p	MIMAT0022731		1.06182	0.664601	0.985328
hsa-miR-3184-5p	MIMAT0015064		-1.03061	0.822824	0.985328
hsa-miR-3187-3p	MIMAT0015069		1.3194	0.383582	0.985328
hsa-miR-3187-5p	MIMAT0019216		-1.28971	0.853243	0.985328
hsa-miR-3188	MIMAT0015070		-2.97223	0.106567	0.856367
hsa-miR-3189-3p	MIMAT0015071		1.09363	0.967364	0.985328
hsa-miR-3190-3p	MIMAT0022839		-4.53952	0.244349	0.985328
hsa-miR-3190-5p	MIMAT0015073		1.1406	0.944279	0.985328
hsa-miR-3191-3p	MIMAT0015075		1.60423	0.743785	0.985328
hsa-miR-3191-5p	MIMAT0022732		-4.05814	0.361568	0.985328
hsa-miR-3192-3p	MIMAT0027027		1.21501	0.92889	0.985328
hsa-miR-3192-5p	MIMAT0015076		1.15442	0.902592	0.985328
hsa-miR-3194-3p	MIMAT0019218		-2.56822	0.666817	0.985328
hsa-miR-3194-5p	MIMAT0015078		-1.2937	0.906436	0.985328
hsa-miR-3197	MIMAT0015082		1	1	1
hsa-miR-3198	MIMAT0015083		1	1	1
hsa-miR-3199	MIMAT0015084		1	1	1
hsa-miR-3200-3p	MIMAT0015085		1.9338	0.212131	0.985328
hsa-miR-3200-5p	MIMAT0017392		2.06921	0.694409	0.985328
hsa-miR-3202	MIMAT0015089		1.75379	0.795495	0.985328
hsa-miR-320a-3p	MIMAT0000510		1.42982	0.084206	0.758533
hsa-miR-320a-5p	MIMAT0037311		1.26245	0.889626	0.985328
hsa-miR-320b	MIMAT0005792		1.42581	0.0952412	0.799883
hsa-miR-320c	MIMAT0005793		1.50364	0.0979549	0.810486
hsa-miR-323a-3p	MIMAT0000755		-1.2937	0.906436	0.985328
hsa-miR-323b-3p	MIMAT0015050		1	1	1
hsa-miR-32-3p	MIMAT0004505		-1.81497	0.534586	0.985328
hsa-miR-324-3p	MIMAT0000762		-1.2921	0.206225	0.985328
hsa-miR-32-5p	MIMAT0000090		1.16783	0.943052	0.985328
hsa-miR-326	MIMAT0000756		2.91395	0.0576477	0.601799
hsa-miR-328-3p	MIMAT0000752		-1.2926	0.185018	0.985328
hsa-miR-328-5p	MIMAT0026486		1.09363	0.967364	0.985328
hsa-miR-329-3p	MIMAT0001629		1.30958	0.901487	0.985328
hsa-miR-330-5p	MIMAT0004693		-1.15226	0.607053	0.985328
hsa-miR-331-3p	MIMAT0000760		1.14502	0.379534	0.985328
hsa-miR-331-5p	MIMAT0004700		-1.0629	0.670494	0.985328
hsa-miR-335-3p	MIMAT0004703		4.71558	0.0817988	0.747312
hsa-miR-335-5p	MIMAT0000765		-2.00122	0.461561	0.985328
hsa-miR-338-3p	MIMAT0000763		1.17704	0.9405	0.985328
hsa-miR-338-5p	MIMAT0004701		-2.56822	0.666817	0.985328
hsa-miR-339-3p	MIMAT0004702		1.05604	0.76936	0.985328
hsa-miR-339-5p	MIMAT0000764		-1.10112	0.490514	0.985328
hsa-miR-33a-3p	MIMAT0004506		-3.41754	0.574845	0.985328
hsa-miR-33a-5p	MIMAT0000091		1.73621	0.799114	0.985328
hsa-miR-33b-5p	MIMAT0003301		1	1	1
hsa-miR-340-3p	MIMAT0000750		1.5144	0.803784	0.985328
hsa-miR-340-5p	MIMAT0004692		1.11688	0.950348	0.985328
hsa-miR-342-5p	MIMAT0004694		1.11581	0.561173	0.985328
hsa-miR-345-3p	MIMAT0022698		1	1	1
hsa-miR-345-5p	MIMAT0000772		-1.09815	0.668066	0.985328
hsa-miR-346	MIMAT0000773		2.35747	0.245539	0.985328
hsa-miR-34a-3p	MIMAT0004557		-1.11353	0.918973	0.985328
hsa-miR-34a-5p	MIMAT0000255		2.06513	0.00405224	0.0854029
hsa-miR-34b-3p	MIMAT0004676		1	1	1
hsa-miR-34c-3p	MIMAT0004677		-2.29086	0.671112	0.985328
hsa-miR-34c-5p	MIMAT0000686		8.71936	0.0882092	0.763778
hsa-miR-3529-5p	MIMAT0019828		1	1	1
hsa-miR-3605-3p	MIMAT0017982		1.17373	0.890489	0.985328
hsa-miR-3605-5p	MIMAT0017981		3.42399	0.434259	0.985328
hsa-miR-3609	MIMAT0017986		1.66585	0.00506961	0.102959
hsa-miR-3610	MIMAT0017987		1	1	1
hsa-miR-3613-3p	MIMAT0017991		-1.69038	0.605226	0.985328
hsa-miR-3613-5p	MIMAT0017990		-1.11414	0.888794	0.985328
hsa-miR-361-3p	MIMAT0004682		-1.18054	0.213086	0.985328
hsa-miR-3614-3p	MIMAT0017993		-3.41754	0.574845	0.985328
hsa-miR-3614-5p	MIMAT0017992		-1.54007	0.440138	0.985328
hsa-miR-3615	MIMAT0017994		-1.21512	0.305699	0.985328
hsa-miR-361-5p	MIMAT0000703		1.29314	0.0650046	0.648839
hsa-miR-3616-3p	MIMAT0017996		1	1	1
hsa-miR-3616-5p	MIMAT0017995		1	1	1
hsa-miR-3619-3p	MIMAT0019219		1.18894	0.936822	0.985328
hsa-miR-3619-5p	MIMAT0017999		1	1	1
hsa-miR-3620-3p	MIMAT0018001		-2.04682	0.120724	0.898893
hsa-miR-3620-5p	MIMAT0022967		1.24651	0.61857	0.985328
hsa-miR-3622a-3p	MIMAT0018004		1	1	1
hsa-miR-3622b-5p	MIMAT0018005		1	1	1
hsa-miR-362-3p	MIMAT0004683		1	1	1
hsa-miR-362-5p	MIMAT0000705		2.00165	0.0217871	0.312003
hsa-miR-363-3p	MIMAT0000707		1.41027	0.116837	0.8878
hsa-miR-363-5p	MIMAT0003385		1.04981	0.8794	0.985328
hsa-miR-3648	MIMAT0018068		2.58298	0.530143	0.985328
hsa-miR-3651	MIMAT0018071		-2.50686	0.432057	0.985328
hsa-miR-3655	MIMAT0018075		-1.2937	0.906436	0.985328
hsa-miR-3659	MIMAT0018080		-2.00867	0.626226	0.985328
hsa-miR-365a-3p	MIMAT0000710		1.0342	0.86848	0.985328
hsa-miR-365a-5p	MIMAT0009199		1.75143	0.0738816	0.699371
hsa-miR-365b-3p	MIMAT0022834		1.0342	0.86848	0.985328
hsa-miR-365b-5p	MIMAT0022833		-1.2937	0.906436	0.985328
hsa-miR-3661	MIMAT0018082		-1.74227	0.517141	0.985328
hsa-miR-3662	MIMAT0018083		-1.55716	0.768643	0.985328
hsa-miR-3664-3p	MIMAT0019220		-1.2937	0.906436	0.985328
hsa-miR-3667-3p	MIMAT0018090		1.0766	0.941577	0.985328
hsa-miR-3667-5p	MIMAT0018089		-1.2937	0.906436	0.985328
hsa-miR-3670	MIMAT0018093		1	1	1
hsa-miR-3674	MIMAT0018097		-1.2937	0.906436	0.985328
hsa-miR-3675-5p	MIMAT0018098		-2.56822	0.666817	0.985328
hsa-miR-3677-3p	MIMAT0018101		1	1	1
hsa-miR-3678-3p	MIMAT0018103		-1.10194	0.955359	0.985328
hsa-miR-3678-5p	MIMAT0018102		-2.29086	0.679371	0.985328
hsa-miR-3679-3p	MIMAT0018105		1	1	1
hsa-miR-3679-5p	MIMAT0018104		-1.00832	0.982588	0.992221
hsa-miR-3680-3p	MIMAT0018107		-5.16911	0.429156	0.985328
hsa-miR-3680-5p	MIMAT0018106		1	1	1
hsa-miR-3681-5p	MIMAT0018108		3.54099	0.203037	0.985328
hsa-miR-3682-3p	MIMAT0018110		1.09363	0.967364	0.985328
hsa-miR-3685	MIMAT0018113		1.15887	0.946189	0.985328
hsa-miR-3688-3p	MIMAT0018116		-6.27106	0.148352	0.985328
hsa-miR-3688-5p	MIMAT0019223		-6.27106	0.148352	0.985328
hsa-miR-3689a-3p	MIMAT0018118		1	1	1
hsa-miR-3689a-5p	MIMAT0018117		89.1413	0.0274861	0.356784
hsa-miR-3689b-5p	MIMAT0018180		89.1413	0.0274861	0.356784
hsa-miR-3689e	MIMAT0019009		89.1413	0.0274861	0.356784
hsa-miR-3689f	MIMAT0019010		-1.72153	0.804177	0.985328
hsa-miR-3691-3p	MIMAT0019224		-2.29086	0.630543	0.985328
hsa-miR-3691-5p	MIMAT0018120		3.02943	0.0281424	0.357217
hsa-miR-3692-3p	MIMAT0018122		1	1	1
hsa-miR-3692-5p	MIMAT0018121		-2.56822	0.666817	0.985328
hsa-miR-370-3p	MIMAT0000722		-1.72153	0.804177	0.985328
hsa-miR-371a-5p	MIMAT0004687		1	1	1
hsa-miR-371b-3p	MIMAT0019893		1	1	1
hsa-miR-373-3p	MIMAT0000726		1	1	1
hsa-miR-374a-3p	MIMAT0004688		1.21501	0.92889	0.985328
hsa-miR-374a-5p	MIMAT0000727		1.14817	0.800301	0.985328
hsa-miR-374b-3p	MIMAT0004956		-1.72153	0.804177	0.985328
hsa-miR-374b-5p	MIMAT0004955		1.488	0.409577	0.985328
hsa-miR-374c-3p	MIMAT0022735		1.488	0.409577	0.985328
hsa-miR-374c-5p	MIMAT0018443		1.77666	0.404606	0.985328
hsa-miR-375-3p	MIMAT0000728		1.01443	0.982192	0.992221
hsa-miR-378a-3p	MIMAT0000732		1.02347	0.863261	0.985328
hsa-miR-378a-5p	MIMAT0000731		1.63888	0.0318601	0.382664
hsa-miR-378c	MIMAT0016847		1.04294	0.7639	0.985328
hsa-miR-378d	MIMAT0018926		-1.36057	0.688319	0.985328
hsa-miR-378f	MIMAT0018932		1.7168	0.624934	0.985328
hsa-miR-378g	MIMAT0018937		1.53893	0.426421	0.985328
hsa-miR-378i	MIMAT0019074		3.43076	0.200576	0.985328
hsa-miR-379-3p	MIMAT0004690		1	1	1
hsa-miR-379-5p	MIMAT0000733		1	1	1
hsa-miR-383-5p	MIMAT0000738		-2.56822	0.666817	0.985328
hsa-miR-3908	MIMAT0018182		1	1	1
hsa-miR-3909	MIMAT0018183		-1.08306	0.844027	0.985328
hsa-miR-3911	MIMAT0018185		-1.2937	0.906436	0.985328
hsa-miR-3913-3p	MIMAT0019225		1.30958	0.901487	0.985328
hsa-miR-3913-5p	MIMAT0018187		1.30958	0.901487	0.985328
hsa-miR-3916	MIMAT0018190		1.24154	0.711695	0.985328
hsa-miR-3917	MIMAT0018191		-1.02532	0.96945	0.985328
hsa-miR-3918	MIMAT0018192		-2.48303	0.108727	0.861336
hsa-miR-3922-3p	MIMAT0018197		1	1	1
hsa-miR-3922-5p	MIMAT0019227		1.08606	0.944129	0.985328
hsa-miR-3925-5p	MIMAT0018200		1	1	1
hsa-miR-3928-3p	MIMAT0018205		-1.74762	0.0125124	0.21502
hsa-miR-3928-5p	MIMAT0027037		1	1	1
hsa-miR-3929	MIMAT0018206		1	1	1
hsa-miR-3934-5p	MIMAT0018349		-1.08176	0.859422	0.985328
hsa-miR-3936	MIMAT0018351		-1.2937	0.906436	0.985328
hsa-miR-3939	MIMAT0018355		-1.10379	0.925347	0.985328
hsa-miR-3940-3p	MIMAT0018356		1.10326	0.578711	0.985328
hsa-miR-3940-5p	MIMAT0019229		-1.72153	0.804177	0.985328
hsa-miR-3942-5p	MIMAT0018358		1	1	1
hsa-miR-3944-3p	MIMAT0018360		1.05848	0.973676	0.986096
hsa-miR-3944-5p	MIMAT0019231		2.02314	0.0425058	0.479586
hsa-miR-3945	MIMAT0018361		-2.41566	0.362594	0.985328
hsa-miR-3960	MIMAT0019337		-1.2937	0.906436	0.985328
hsa-miR-409-3p	MIMAT0001639		1	1	1
hsa-miR-409-5p	MIMAT0001638		1	1	1
hsa-miR-411-5p	MIMAT0003329		1	1	1
hsa-miR-412-5p	MIMAT0026557		1	1	1
hsa-miR-421	MIMAT0003339		2.20673	0.0666456	0.65301
hsa-miR-423-3p	MIMAT0001340		-1.01395	0.917619	0.985328
hsa-miR-423-5p	MIMAT0004748		1.0614	0.666438	0.985328
hsa-miR-424-3p	MIMAT0004749		1.20985	0.496122	0.985328
hsa-miR-424-5p	MIMAT0001341		-1.63094	0.488005	0.985328
hsa-miR-425-3p	MIMAT0001343		1.66398	0.0888185	0.763778
hsa-miR-425-5p	MIMAT0003393		-1.47161	0.00287863	0.0714541
hsa-miR-429	MIMAT0001536		1	1	1
hsa-miR-432-5p	MIMAT0002814		1	1	1
hsa-miR-4326	MIMAT0016888		-1.36427	0.610668	0.985328
hsa-miR-4420	MIMAT0018933		-1.01547	0.960625	0.985328
hsa-miR-4421	MIMAT0018934		-1.56661	0.69418	0.985328
hsa-miR-4422	MIMAT0018935		1	1	1
hsa-miR-4423-3p	MIMAT0018936		-1.2937	0.906436	0.985328
hsa-miR-4423-5p	MIMAT0019232		-1.13055	0.955192	0.985328
hsa-miR-4425	MIMAT0018940		1.1974	0.861151	0.985328
hsa-miR-4427	MIMAT0018942		1	1	1
hsa-miR-4433a-3p	MIMAT0018949		-1.2937	0.906436	0.985328
hsa-miR-4433a-5p	MIMAT0020956		-4.1778	0.370917	0.985328
hsa-miR-4433b-3p	MIMAT0030414		-4.1778	0.370917	0.985328
hsa-miR-4433b-5p	MIMAT0030413		-1.2937	0.906436	0.985328
hsa-miR-4435	MIMAT0018951		-5.07677	0.457002	0.985328
hsa-miR-4437	MIMAT0018953		-1.02424	0.932574	0.985328
hsa-miR-4440	MIMAT0018958		-3.31865	0.236404	0.985328
hsa-miR-4446-3p	MIMAT0018965		-1.34016	0.337078	0.985328
hsa-miR-4446-5p	MIMAT0019233		-2.08244	0.370723	0.985328
hsa-miR-4448	MIMAT0018967		1.38388	0.451188	0.985328
hsa-miR-4449	MIMAT0018968		-1.2632	0.468123	0.985328
hsa-miR-4450	MIMAT0018971		-1.2937	0.906436	0.985328
hsa-miR-4454	MIMAT0018976		-1.09324	0.773733	0.985328
hsa-miR-4462	MIMAT0018986		-2.56822	0.666817	0.985328
hsa-miR-4467	MIMAT0018994		1.57676	0.738888	0.985328
hsa-miR-4470	MIMAT0018997		1	1	1
hsa-miR-4473	MIMAT0019000		1.50772	0.402305	0.985328
hsa-miR-4474-3p	MIMAT0019001		-1.85701	0.559588	0.985328
hsa-miR-4475	MIMAT0019002		1	1	1
hsa-miR-4476	MIMAT0019003		1.51706	0.716242	0.985328
hsa-miR-4477b	MIMAT0019005		1	1	1
hsa-miR-4479	MIMAT0019011		-1.00821	0.992537	0.995032
hsa-miR-4482-3p	MIMAT0020958		-1.84119	0.642922	0.985328
hsa-miR-4482-5p	MIMAT0019016		-2.56822	0.666817	0.985328
hsa-miR-4484	MIMAT0019018		-3.41754	0.574845	0.985328
hsa-miR-4485-3p	MIMAT0019019		1.30002	0.369712	0.985328
hsa-miR-4489	MIMAT0019023		-1.09456	0.948365	0.985328
hsa-miR-4491	MIMAT0019026		-1.84449	0.53458	0.985328
hsa-miR-4493	MIMAT0019028		1.13534	0.953689	0.985328
hsa-miR-4494	MIMAT0019029		1	1	1
hsa-miR-4496	MIMAT0019031		1.15509	0.947384	0.985328
hsa-miR-4498	MIMAT0019033		1.43692	0.796183	0.985328
hsa-miR-449a	MIMAT0001541		-1.2937	0.906436	0.985328
hsa-miR-449c-5p	MIMAT0010251		-2.24184	0.310668	0.985328
hsa-miR-4502	MIMAT0019038		-2.56822	0.666817	0.985328
hsa-miR-4506	MIMAT0019042		-4.37732	0.49985	0.985328
hsa-miR-450a-2-3p	MIMAT0031074		1	1	1
hsa-miR-450a-5p	MIMAT0001545		-1.00408	0.992082	0.995032
hsa-miR-450b-5p	MIMAT0004909		-2.56822	0.666817	0.985328
hsa-miR-4510	MIMAT0019047		1	1	1
hsa-miR-4511	MIMAT0019048		-1.72153	0.804177	0.985328
hsa-miR-4512	MIMAT0019049		1.0426	0.964982	0.985328
hsa-miR-4513	MIMAT0019050		-1.72153	0.804177	0.985328
hsa-miR-4515	MIMAT0019052		-1.52132	0.734555	0.985328
hsa-miR-4517	MIMAT0019054		-1.37048	0.726952	0.985328
hsa-miR-4518	MIMAT0019055		1.41943	0.65997	0.985328
hsa-miR-451a	MIMAT0001631		-12.5206	0.000393009	0.0138851
hsa-miR-4520-2-3p	MIMAT0020300		1	1	1
hsa-miR-4520-3p	MIMAT0019057		1	1	1
hsa-miR-4520-5p	MIMAT0019235		1	1	1
hsa-miR-4521	MIMAT0019058		-1.04392	0.890831	0.985328
hsa-miR-4523	MIMAT0019061		-1.2937	0.906436	0.985328
hsa-miR-4524a-3p	MIMAT0019063		-1.39854	0.331506	0.985328
hsa-miR-4524a-5p	MIMAT0019062		-1.52743	0.205639	0.985328
hsa-miR-4524b-3p	MIMAT0022256		1	1	1
hsa-miR-4524b-5p	MIMAT0022255		1.49624	0.482253	0.985328
hsa-miR-4525	MIMAT0019064		-1.01613	0.994141	0.995032
hsa-miR-452-5p	MIMAT0001635		-1.2937	0.906436	0.985328
hsa-miR-4526	MIMAT0019065		-2.56822	0.666817	0.985328
hsa-miR-4537	MIMAT0019080		1	1	1
hsa-miR-4538	MIMAT0019081		1	1	1
hsa-miR-4539	MIMAT0019082		-1.2937	0.906436	0.985328
hsa-miR-454-3p	MIMAT0003885		1.04854	0.919097	0.985328
hsa-miR-454-5p	MIMAT0003884		1.05559	0.962537	0.985328
hsa-miR-455-3p	MIMAT0004784		4.40027	0.0436976	0.48327
hsa-miR-455-5p	MIMAT0003150		-1.1223	0.950013	0.985328
hsa-miR-4632-3p	MIMAT0019688		-2.67238	0.234028	0.985328
hsa-miR-4635	MIMAT0019692		1	1	1
hsa-miR-4636	MIMAT0019693		2.04204	0.700114	0.985328
hsa-miR-4637	MIMAT0019694		1	1	1
hsa-miR-4638-3p	MIMAT0019696		1.15887	0.946189	0.985328
hsa-miR-4638-5p	MIMAT0019695		1	1	1
hsa-miR-4640-3p	MIMAT0019700		-1.50188	0.778434	0.985328
hsa-miR-4640-5p	MIMAT0019699		-2.56822	0.666817	0.985328
hsa-miR-4641	MIMAT0019701		-2.56822	0.666817	0.985328
hsa-miR-4642	MIMAT0019702		-1.2937	0.906436	0.985328
hsa-miR-4644	MIMAT0019704		1	1	1
hsa-miR-4645-3p	MIMAT0019706		2.44646	0.427367	0.985328
hsa-miR-4646-3p	MIMAT0019708		-4.01208	0.133065	0.940719
hsa-miR-4646-5p	MIMAT0019707		1	1	1
hsa-miR-4647	MIMAT0019709		-2.29086	0.631269	0.985328
hsa-miR-4649-3p	MIMAT0019712		-1.2937	0.906436	0.985328
hsa-miR-4649-5p	MIMAT0019711		1	1	1
hsa-miR-4651	MIMAT0019715		2.22063	0.205363	0.985328
hsa-miR-4653-3p	MIMAT0019719		1	1	1
hsa-miR-4655-5p	MIMAT0019721		-1.12361	0.946418	0.985328
hsa-miR-4657	MIMAT0019724		1	1	1
hsa-miR-4658	MIMAT0019725		1	1	1
hsa-miR-4659a-3p	MIMAT0019727		1.59286	0.740339	0.985328
hsa-miR-4659a-5p	MIMAT0019726		-1.01613	0.994141	0.995032
hsa-miR-4659b-3p	MIMAT0019734		1.30958	0.901487	0.985328
hsa-miR-466	MIMAT0015002		-2.56822	0.666817	0.985328
hsa-miR-4660	MIMAT0019728		2.05703	0.738696	0.985328
hsa-miR-4661-5p	MIMAT0019729		-1.63495	0.497163	0.985328
hsa-miR-4664-3p	MIMAT0019738		-2.29086	0.646469	0.985328
hsa-miR-4664-5p	MIMAT0019737		-2.56822	0.666817	0.985328
hsa-miR-4665-3p	MIMAT0019740		1	1	1
hsa-miR-4665-5p	MIMAT0019739		3.08154	0.259629	0.985328
hsa-miR-4667-3p	MIMAT0019744		-4.40219	0.404638	0.985328
hsa-miR-4667-5p	MIMAT0019743		1.15509	0.947384	0.985328
hsa-miR-4668-5p	MIMAT0019745		1	1	1
hsa-miR-4670-3p	MIMAT0019751		1	1	1
hsa-miR-4670-5p	MIMAT0019750		1	1	1
hsa-miR-4671-3p	MIMAT0019753		-2.56822	0.666817	0.985328
hsa-miR-4671-5p	MIMAT0019752		1	1	1
hsa-miR-4673	MIMAT0019755		1	1	1
hsa-miR-4674	MIMAT0019756		1.87028	0.772478	0.985328
hsa-miR-4676-3p	MIMAT0019759		-1.2937	0.906436	0.985328
hsa-miR-4676-5p	MIMAT0019758		1.87514	0.771552	0.985328
hsa-miR-4677-3p	MIMAT0019761		-2.29086	0.660991	0.985328
hsa-miR-4677-5p	MIMAT0019760		-2.56822	0.666817	0.985328
hsa-miR-4680-3p	MIMAT0019765		1	1	1
hsa-miR-4680-5p	MIMAT0019764		1	1	1
hsa-miR-4682	MIMAT0019767		1.18894	0.936822	0.985328
hsa-miR-4683	MIMAT0019768		1.54087	0.737827	0.985328
hsa-miR-4685-3p	MIMAT0019772		-1.87941	0.375791	0.985328
hsa-miR-4685-5p	MIMAT0019771		1	1	1
hsa-miR-4687-3p	MIMAT0019775		-1.46142	0.550737	0.985328
hsa-miR-4687-5p	MIMAT0019774		-1.93075	0.0822913	0.747312
hsa-miR-4688	MIMAT0019777		4.99175	0.186126	0.985328
hsa-miR-4689	MIMAT0019778		-1.42147	0.774097	0.985328
hsa-miR-4690-3p	MIMAT0019780		1	1	1
hsa-miR-4690-5p	MIMAT0019779		-2.56822	0.666817	0.985328
hsa-miR-4695-3p	MIMAT0019789		1	1	1
hsa-miR-4695-5p	MIMAT0019788		-1.2937	0.906436	0.985328
hsa-miR-4700-3p	MIMAT0019797		-4.49664	0.491937	0.985328
hsa-miR-4700-5p	MIMAT0019796		-1.56489	0.681109	0.985328
hsa-miR-4701-5p	MIMAT0019798		-1.72153	0.804177	0.985328
hsa-miR-4706	MIMAT0019806		-4.83855	0.173064	0.985328
hsa-miR-4707-3p	MIMAT0019808		-1.53861	0.571077	0.985328
hsa-miR-4707-5p	MIMAT0019807		-1.16657	0.943795	0.985328
hsa-miR-4708-3p	MIMAT0019810		1	1	1
hsa-miR-4708-5p	MIMAT0019809		1	1	1
hsa-miR-4709-3p	MIMAT0019812		1	1	1
hsa-miR-4709-5p	MIMAT0019811		-2.56822	0.666817	0.985328
hsa-miR-4712-3p	MIMAT0019819		1	1	1
hsa-miR-4712-5p	MIMAT0019818		1	1	1
hsa-miR-4716-3p	MIMAT0019827		1	1	1
hsa-miR-4716-5p	MIMAT0019826		1	1	1
hsa-miR-4717-3p	MIMAT0019830		2.05703	0.738696	0.985328
hsa-miR-4717-5p	MIMAT0019829		2.05703	0.738696	0.985328
hsa-miR-4718	MIMAT0019831		1	1	1
hsa-miR-4721	MIMAT0019835		-2.56822	0.666817	0.985328
hsa-miR-4722-5p	MIMAT0019836		-1.16657	0.943795	0.985328
hsa-miR-4723-3p	MIMAT0019839		-2.56822	0.666817	0.985328
hsa-miR-4723-5p	MIMAT0019838		3.47887	0.191273	0.985328
hsa-miR-4724-5p	MIMAT0019841		1	1	1
hsa-miR-4726-3p	MIMAT0019846		1	1	1
hsa-miR-4726-5p	MIMAT0019845		1.51934	0.8062	0.985328
hsa-miR-4727-3p	MIMAT0019848		-1.2937	0.906436	0.985328
hsa-miR-4728-3p	MIMAT0019850		1.79269	0.672867	0.985328
hsa-miR-4728-5p	MIMAT0019849		1	1	1
hsa-miR-4732-3p	MIMAT0019856		1	1	1
hsa-miR-4732-5p	MIMAT0019855		1	1	1
hsa-miR-4733-5p	MIMAT0019857		1	1	1
hsa-miR-4734	MIMAT0019859		1	1	1
hsa-miR-4737	MIMAT0019863		1	1	1
hsa-miR-4738-3p	MIMAT0019867		1	1	1
hsa-miR-4739	MIMAT0019868		2.53108	0.48064	0.985328
hsa-miR-4741	MIMAT0019871		-1.90579	0.244684	0.985328
hsa-miR-4742-3p	MIMAT0019873		-1.98481	0.686722	0.985328
hsa-miR-4742-5p	MIMAT0019872		-1.2937	0.906436	0.985328
hsa-miR-4743-5p	MIMAT0019874		-1.2937	0.906436	0.985328
hsa-miR-4745-3p	MIMAT0019879		-1.5584	0.239194	0.985328
hsa-miR-4745-5p	MIMAT0019878		-1.50902	0.280695	0.985328
hsa-miR-4746-5p	MIMAT0019880		-1.02458	0.916119	0.985328
hsa-miR-4747-3p	MIMAT0019883		1.47789	0.315208	0.985328
hsa-miR-4747-5p	MIMAT0019882		-1.72153	0.804177	0.985328
hsa-miR-4748	MIMAT0019884		1.43379	0.868421	0.985328
hsa-miR-4749-3p	MIMAT0019886		1.885	0.644768	0.985328
hsa-miR-4749-5p	MIMAT0019885		1.30958	0.901487	0.985328
hsa-miR-4750-3p	MIMAT0022979		1	1	1
hsa-miR-4750-5p	MIMAT0019887		-1.23503	0.922683	0.985328
hsa-miR-4751	MIMAT0019888		1.09363	0.967364	0.985328
hsa-miR-4753-5p	MIMAT0019890		-2.56822	0.666817	0.985328
hsa-miR-4754	MIMAT0019894		-2.56822	0.666817	0.985328
hsa-miR-4755-3p	MIMAT0019896		-1.1797	0.780542	0.985328
hsa-miR-4755-5p	MIMAT0019895		-1.21551	0.723485	0.985328
hsa-miR-4758-5p	MIMAT0019903		1	1	1
hsa-miR-4761-3p	MIMAT0019909		-3.41754	0.57349	0.985328
hsa-miR-4761-5p	MIMAT0019908		1	1	1
hsa-miR-4763-3p	MIMAT0019913		1	1	1
hsa-miR-4764-5p	MIMAT0019914		1	1	1
hsa-miR-4766-3p	MIMAT0019918		1	1	1
hsa-miR-4767	MIMAT0019919		1.99255	0.583123	0.985328
hsa-miR-4769-3p	MIMAT0019923		1	1	1
hsa-miR-4769-5p	MIMAT0019922		-1.2937	0.906436	0.985328
hsa-miR-4772-3p	MIMAT0019927		-1.2937	0.906436	0.985328
hsa-miR-4772-5p	MIMAT0019926		-1.2937	0.906436	0.985328
hsa-miR-4773	MIMAT0019928		2.18239	0.691076	0.985328
hsa-miR-4774-5p	MIMAT0019929		1	1	1
hsa-miR-4775	MIMAT0019931		1	1	1
hsa-miR-4781-3p	MIMAT0019943		1	1	1
hsa-miR-4781-5p	MIMAT0019942		1	1	1
hsa-miR-4783-3p	MIMAT0019947		1	1	1
hsa-miR-4784	MIMAT0019948		-1.2937	0.906436	0.985328
hsa-miR-4785	MIMAT0019949		1	1	1
hsa-miR-4786-3p	MIMAT0019955		-3.41754	0.574845	0.985328
hsa-miR-4786-5p	MIMAT0019954		-1.72153	0.804177	0.985328
hsa-miR-4787-3p	MIMAT0019957		1	1	1
hsa-miR-4788	MIMAT0019958		1	1	1
hsa-miR-4793-3p	MIMAT0019966		-2.56822	0.666817	0.985328
hsa-miR-4795-3p	MIMAT0019969		-1.2937	0.906436	0.985328
hsa-miR-4797-3p	MIMAT0019973		-2.56822	0.666817	0.985328
hsa-miR-4797-5p	MIMAT0019972		-2.56822	0.666817	0.985328
hsa-miR-4799-5p	MIMAT0019976		-1.63813	0.35803	0.985328
hsa-miR-4800-5p	MIMAT0019978		1	1	1
hsa-miR-4802-3p	MIMAT0019982		1.47393	0.858371	0.985328
hsa-miR-4802-5p	MIMAT0019981		-1.72153	0.804177	0.985328
hsa-miR-4804-3p	MIMAT0019985		-3.41891	0.292721	0.985328
hsa-miR-483-3p	MIMAT0002173		1	1	1
hsa-miR-485-3p	MIMAT0002176		-1.2937	0.906436	0.985328
hsa-miR-485-5p	MIMAT0002175		1	1	1
hsa-miR-486-3p	MIMAT0004762		1.48372	0.165711	0.985328
hsa-miR-486-5p	MIMAT0002177		1.48019	0.165187	0.985328
hsa-miR-490-3p	MIMAT0002806		-1.2937	0.906436	0.985328
hsa-miR-491-3p	MIMAT0004765		1	1	1
hsa-miR-491-5p	MIMAT0002807		-1.09803	0.757414	0.985328
hsa-miR-493-5p	MIMAT0002813		1.09363	0.967364	0.985328
hsa-miR-494-3p	MIMAT0002816		1	1	1
hsa-miR-495-3p	MIMAT0002817		-1.2937	0.906436	0.985328
hsa-miR-497-3p	MIMAT0004768		1	1	1
hsa-miR-497-5p	MIMAT0002820		-1.2937	0.906436	0.985328
hsa-miR-4999-5p	MIMAT0021017		-1.2937	0.906436	0.985328
hsa-miR-499a-5p	MIMAT0002870		1.13534	0.953689	0.985328
hsa-miR-499b-3p	MIMAT0019898		1.13534	0.953689	0.985328
hsa-miR-5000-3p	MIMAT0021020		1	1	1
hsa-miR-5001-3p	MIMAT0021022		-1.36589	0.331513	0.985328
hsa-miR-5001-5p	MIMAT0021021		-1.27536	0.762735	0.985328
hsa-miR-5004-3p	MIMAT0021028		-1.16657	0.943795	0.985328
hsa-miR-5006-3p	MIMAT0021034		-1.21321	0.86843	0.985328
hsa-miR-5006-5p	MIMAT0021033		-1.2937	0.906436	0.985328
hsa-miR-5009-5p	MIMAT0021041		1.50735	0.759645	0.985328
hsa-miR-500a-3p	MIMAT0002871		1.32751	0.102107	0.826473
hsa-miR-500a-5p	MIMAT0004773		1.05868	0.83119	0.985328
hsa-miR-500b-3p	MIMAT0027032		2.58919	0.315751	0.985328
hsa-miR-5010-3p	MIMAT0021044		-2.40809	0.0972604	0.810486
hsa-miR-5010-5p	MIMAT0021043		1.40058	0.605397	0.985328
hsa-miR-501-3p	MIMAT0004774		1.90335	0.000823099	0.023864
hsa-miR-501-5p	MIMAT0002872		1.2181	0.52299	0.985328
hsa-miR-502-3p	MIMAT0004775		1.33919	0.0520643	0.557619
hsa-miR-502-5p	MIMAT0002873		-2.25538	0.434161	0.985328
hsa-miR-503-3p	MIMAT0022925		-1.46507	0.552099	0.985328
hsa-miR-503-5p	MIMAT0002874		1.69648	0.124512	0.909021
hsa-miR-504-5p	MIMAT0002875		1	1	1
hsa-miR-505-3p	MIMAT0002876		1.18347	0.270797	0.985328
hsa-miR-505-5p	MIMAT0004776		-1.29239	0.162405	0.985328
hsa-miR-506-3p	MIMAT0002878		-1.2937	0.906436	0.985328
hsa-miR-5087	MIMAT0021079		-1.99821	0.692063	0.985328
hsa-miR-5088-3p	MIMAT0027041		1	1	1
hsa-miR-5088-5p	MIMAT0021080		-1.72153	0.804177	0.985328
hsa-miR-5090	MIMAT0021082		-1.8842	0.50308	0.985328
hsa-miR-5091	MIMAT0021083		2.07982	0.662759	0.985328
hsa-miR-5092	MIMAT0021084		-2.56822	0.666817	0.985328
hsa-miR-509-3-5p	MIMAT0004975		1.15509	0.947384	0.985328
hsa-miR-509-3p	MIMAT0002881		4.65122	0.180118	0.985328
hsa-miR-5094	MIMAT0021086		-1.46572	0.827772	0.985328
hsa-miR-5100	MIMAT0022259		1	1	1
hsa-miR-512-3p	MIMAT0002823		1	1	1
hsa-miR-513a-3p	MIMAT0004777		1	1	1
hsa-miR-513b-5p	MIMAT0005788		1	1	1
hsa-miR-513c-3p	MIMAT0022728		1	1	1
hsa-miR-513c-5p	MIMAT0005789		9.42336	0.185493	0.985328
hsa-miR-5187-5p	MIMAT0021117		-2.98036	0.442159	0.985328
hsa-miR-5188	MIMAT0021119		1.87514	0.771552	0.985328
hsa-miR-5189-3p	MIMAT0027088		-3.04874	0.424543	0.985328
hsa-miR-5189-5p	MIMAT0021120		-1.17174	0.936671	0.985328
hsa-miR-518a-3p	MIMAT0002863		1	1	1
hsa-miR-518e-5p	MIMAT0005450		1	1	1
hsa-miR-5191	MIMAT0021122		-2.56822	0.666817	0.985328
hsa-miR-5192	MIMAT0021123		1	1	1
hsa-miR-5193	MIMAT0021124		-1.72153	0.804177	0.985328
hsa-miR-5194	MIMAT0021125		1	1	1
hsa-miR-5195-3p	MIMAT0021127		-2.56822	0.666817	0.985328
hsa-miR-5196-3p	MIMAT0021129		-1.33041	0.417051	0.985328
hsa-miR-5196-5p	MIMAT0021128		-1.2937	0.906436	0.985328
hsa-miR-519a-5p	MIMAT0005452		1	1	1
hsa-miR-519b-5p	MIMAT0005454		1	1	1
hsa-miR-519c-5p	MIMAT0002831		1	1	1
hsa-miR-522-5p	MIMAT0005451		1	1	1
hsa-miR-523-5p	MIMAT0005449		1	1	1
hsa-miR-532-3p	MIMAT0004780		-1.23344	0.395439	0.985328
hsa-miR-532-5p	MIMAT0002888		1.56342	0.0187135	0.279394
hsa-miR-542-3p	MIMAT0003389		1.47902	0.857117	0.985328
hsa-miR-542-5p	MIMAT0003340		1.21282	0.890386	0.985328
hsa-miR-544b	MIMAT0015004		-1.68925	0.801515	0.985328
hsa-miR-545-3p	MIMAT0003165		1	1	1
hsa-miR-548a-3p	MIMAT0003251		2.37516	0.688244	0.985328
hsa-miR-548aa	MIMAT0018447		1.04131	0.984399	0.992395
hsa-miR-548ab	MIMAT0018928		1	1	1
hsa-miR-548ac	MIMAT0018938		-3.41754	0.574845	0.985328
hsa-miR-548ad-5p	MIMAT0032114		-1.02174	0.986929	0.994048
hsa-miR-548ae-5p	MIMAT0032115		1.36583	0.771303	0.985328
hsa-miR-548ah-3p	MIMAT0020957		2.68192	0.056892	0.599512
hsa-miR-548ah-5p	MIMAT0018972		1.30958	0.901487	0.985328
hsa-miR-548aj-5p	MIMAT0022739		-1.2937	0.906436	0.985328
hsa-miR-548ak	MIMAT0019013		2.09288	0.223292	0.985328
hsa-miR-548al	MIMAT0019024		1	1	1
hsa-miR-548am-3p	MIMAT0019076		5.13642	0.114451	0.875631
hsa-miR-548am-5p	MIMAT0022740		-1.2937	0.906436	0.985328
hsa-miR-548aq-3p	MIMAT0022264		-1.2937	0.906436	0.985328
hsa-miR-548aq-5p	MIMAT0022263		1	1	1
hsa-miR-548ar-3p	MIMAT0022266		1	1	1
hsa-miR-548ar-5p	MIMAT0022265		-1.2937	0.906436	0.985328
hsa-miR-548at-3p	MIMAT0022278		1	1	1
hsa-miR-548at-5p	MIMAT0022277		1	1	1
hsa-miR-548au-5p	MIMAT0022291		-1.2937	0.906436	0.985328
hsa-miR-548av-3p	MIMAT0022304		2.50244	0.0758244	0.71173
hsa-miR-548ax	MIMAT0022474		-2.56822	0.666817	0.985328
hsa-miR-548ay-3p	MIMAT0025453		-1.10013	0.958369	0.985328
hsa-miR-548ay-5p	MIMAT0025452		1.36583	0.771303	0.985328
hsa-miR-548az-5p	MIMAT0025456		-1.2937	0.906436	0.985328
hsa-miR-548b-5p	MIMAT0004798		-1.2937	0.906436	0.985328
hsa-miR-548bc	MIMAT0039765		-1.2937	0.906436	0.985328
hsa-miR-548c-5p	MIMAT0004806		-1.2937	0.906436	0.985328
hsa-miR-548d-3p	MIMAT0003323		1.09363	0.967364	0.985328
hsa-miR-548d-5p	MIMAT0004812		1.36959	0.756289	0.985328
hsa-miR-548e-3p	MIMAT0005874		1.73621	0.799114	0.985328
hsa-miR-548e-5p	MIMAT0026736		2.19485	0.715812	0.985328
hsa-miR-548f-5p	MIMAT0026739		-1.2937	0.906436	0.985328
hsa-miR-548g-5p	MIMAT0022722		-1.2937	0.906436	0.985328
hsa-miR-548h-3p	MIMAT0022723		1.30958	0.901487	0.985328
hsa-miR-548i	MIMAT0005935		1	1	1
hsa-miR-548j-5p	MIMAT0005875		1.79269	0.672867	0.985328
hsa-miR-548k	MIMAT0005882		2.86608	0.158502	0.985328
hsa-miR-548l	MIMAT0005889		1.11417	0.900684	0.985328
hsa-miR-548n	MIMAT0005916		1	1	1
hsa-miR-548o-3p	MIMAT0005919		1.96981	0.0602077	0.616877
hsa-miR-548o-5p	MIMAT0022738		-1.2937	0.906436	0.985328
hsa-miR-548p	MIMAT0005934		1	1	1
hsa-miR-548q	MIMAT0011163		-4.55407	0.0927266	0.784664
hsa-miR-548s	MIMAT0014987		-2.19486	0.186135	0.985328
hsa-miR-548t-3p	MIMAT0022730		-1.16657	0.943795	0.985328
hsa-miR-548t-5p	MIMAT0015009		1.17704	0.9405	0.985328
hsa-miR-548u	MIMAT0015013		1	1	1
hsa-miR-548v	MIMAT0015020		1	1	1
hsa-miR-548w	MIMAT0015060		1.81369	0.309571	0.985328
hsa-miR-548x-5p	MIMAT0022733		-1.2937	0.906436	0.985328
hsa-miR-548z	MIMAT0018446		1.30958	0.901487	0.985328
hsa-miR-550a-3-5p	MIMAT0020925		1.63951	0.37289	0.985328
hsa-miR-550a-3p	MIMAT0003257		-3.97157	0.0211484	0.30679
hsa-miR-550a-5p	MIMAT0004800		1.44362	0.44902	0.985328
hsa-miR-550b-2-5p	MIMAT0022737		-3.96688	0.0234498	0.327418
hsa-miR-550b-3p	MIMAT0018445		1.49016	0.712671	0.985328
hsa-miR-551b-3p	MIMAT0003233		1.43456	0.867608	0.985328
hsa-miR-551b-5p	MIMAT0004794		1.33799	0.462874	0.985328
hsa-miR-552-3p	MIMAT0003215		1	1	1
hsa-miR-5571-5p	MIMAT0022257		1	1	1
hsa-miR-5580-3p	MIMAT0022274		-2.56822	0.666817	0.985328
hsa-miR-5581-3p	MIMAT0022276		1.26398	0.894475	0.985328
hsa-miR-5581-5p	MIMAT0022275		1	1	1
hsa-miR-5582-3p	MIMAT0022280		1	1	1
hsa-miR-5583-3p	MIMAT0022282		1	1	1
hsa-miR-5584-3p	MIMAT0022284		1	1	1
hsa-miR-5585-3p	MIMAT0022286		-1.06581	0.940506	0.985328
hsa-miR-5585-5p	MIMAT0022285		-2.29086	0.652668	0.985328
hsa-miR-5587-3p	MIMAT0022290		1.38203	0.84734	0.985328
hsa-miR-5589-3p	MIMAT0022298		1	1	1
hsa-miR-5591-3p	MIMAT0022302		1	1	1
hsa-miR-5591-5p	MIMAT0022301		1	1	1
hsa-miR-5680	MIMAT0022468		-1.72153	0.804177	0.985328
hsa-miR-5690	MIMAT0022482		4.1476	0.137105	0.957166
hsa-miR-5692a	MIMAT0022484		-1.35428	0.887237	0.985328
hsa-miR-5695	MIMAT0022488		1	1	1
hsa-miR-5696	MIMAT0022489		1	1	1
hsa-miR-5697	MIMAT0022490		-1.2937	0.906436	0.985328
hsa-miR-5698	MIMAT0022491		-1.72153	0.804177	0.985328
hsa-miR-570-3p	MIMAT0003235		1	1	1
hsa-miR-5706	MIMAT0022500		-2.56822	0.666817	0.985328
hsa-miR-572	MIMAT0003237		1.51909	0.847402	0.985328
hsa-miR-573	MIMAT0003238		-1.2937	0.906436	0.985328
hsa-miR-574-3p	MIMAT0003239		-1.11116	0.705265	0.985328
hsa-miR-574-5p	MIMAT0004795		1.35442	0.315939	0.985328
hsa-miR-576-3p	MIMAT0004796		1.13534	0.953689	0.985328
hsa-miR-576-5p	MIMAT0003241		-1.06905	0.957022	0.985328
hsa-miR-577	MIMAT0003242		5.18226	0.142531	0.966043
hsa-miR-579-5p	MIMAT0026616		-2.37219	0.451017	0.985328
hsa-miR-580-3p	MIMAT0003245		1	1	1
hsa-miR-582-3p	MIMAT0004797		-2.56822	0.666817	0.985328
hsa-miR-582-5p	MIMAT0003247		1.03903	0.954598	0.985328
hsa-miR-584-5p	MIMAT0003249		-2.56822	0.666817	0.985328
hsa-miR-588	MIMAT0003255		1	1	1
hsa-miR-589-3p	MIMAT0003256		-8.11454	0.0128834	0.218042
hsa-miR-589-5p	MIMAT0004799		-1.15811	0.431574	0.985328
hsa-miR-590-3p	MIMAT0004801		1.13534	0.953689	0.985328
hsa-miR-590-5p	MIMAT0003258		1	1	1
hsa-miR-597-3p	MIMAT0026619		1.00282	0.997727	0.997727
hsa-miR-597-5p	MIMAT0003265		1	1	1
hsa-miR-598-3p	MIMAT0003266		-1.14461	0.670078	0.985328
hsa-miR-598-5p	MIMAT0026620		1.62168	0.778728	0.985328
hsa-miR-600	MIMAT0003268		-2.56822	0.666817	0.985328
hsa-miR-602	MIMAT0003270		-2.56822	0.666817	0.985328
hsa-miR-605-3p	MIMAT0026621		1	1	1
hsa-miR-605-5p	MIMAT0003273		1	1	1
hsa-miR-6077	MIMAT0023702		1	1	1
hsa-miR-610	MIMAT0003278		-1.72153	0.804177	0.985328
hsa-miR-611	MIMAT0003279		-2.56822	0.666817	0.985328
hsa-miR-6125	MIMAT0024598		1	1	1
hsa-miR-615-3p	MIMAT0003283		2.81063	0.0305024	0.377648
hsa-miR-615-5p	MIMAT0004804		1.21501	0.92889	0.985328
hsa-miR-616-3p	MIMAT0004805		1.44399	0.654382	0.985328
hsa-miR-616-5p	MIMAT0003284		1.8575	0.504359	0.985328
hsa-miR-618	MIMAT0003287		1.19804	0.660899	0.985328
hsa-miR-619-5p	MIMAT0026622		-1.06094	0.841301	0.985328
hsa-miR-624-3p	MIMAT0004807		1	1	1
hsa-miR-624-5p	MIMAT0003293		-1.36035	0.455317	0.985328
hsa-miR-625-3p	MIMAT0004808		1.12895	0.674835	0.985328
hsa-miR-625-5p	MIMAT0003294		1.30823	0.343421	0.985328
hsa-miR-627-3p	MIMAT0026623		1.17704	0.9405	0.985328
hsa-miR-627-5p	MIMAT0003296		1	1	1
hsa-miR-628-3p	MIMAT0003297		2.01344	0.190026	0.985328
hsa-miR-628-5p	MIMAT0004809		-1.2937	0.906436	0.985328
hsa-miR-629-3p	MIMAT0003298		1.47642	0.382779	0.985328
hsa-miR-629-5p	MIMAT0004810		1.74481	0.00370279	0.0800908
hsa-miR-636	MIMAT0003306		-4.50261	0.111943	0.874411
hsa-miR-638	MIMAT0003308		1	1	1
hsa-miR-641	MIMAT0003311		-1.0962	0.815628	0.985328
hsa-miR-642a-3p	MIMAT0020924		-1.06325	0.900815	0.985328
hsa-miR-642a-5p	MIMAT0003312		-2.00725	0.0191935	0.282093
hsa-miR-642b-3p	MIMAT0018444		-2.01219	0.0187597	0.279394
hsa-miR-642b-5p	MIMAT0022736		-1.06325	0.900815	0.985328
hsa-miR-643	MIMAT0003313		1.53657	0.843248	0.985328
hsa-miR-650	MIMAT0003320		1	1	1
hsa-miR-6500-3p	MIMAT0025455		2.15169	0.374526	0.985328
hsa-miR-6501-3p	MIMAT0025459		-2.59514	0.302076	0.985328
hsa-miR-6501-5p	MIMAT0025458		-1.78764	0.107745	0.859655
hsa-miR-6503-3p	MIMAT0025463		1	1	1
hsa-miR-6503-5p	MIMAT0025462		1	1	1
hsa-miR-6505-3p	MIMAT0025467		1	1	1
hsa-miR-6505-5p	MIMAT0025466		1	1	1
hsa-miR-6506-5p	MIMAT0025468		1	1	1
hsa-miR-6508-5p	MIMAT0025472		-2.56822	0.666817	0.985328
hsa-miR-6509-3p	MIMAT0025475		-1.14087	0.873996	0.985328
hsa-miR-6509-5p	MIMAT0025474		-1.25735	0.812722	0.985328
hsa-miR-6511a-3p	MIMAT0025479		1.20192	0.741816	0.985328
hsa-miR-6511a-5p	MIMAT0025478		5.11041	0.250193	0.985328
hsa-miR-6511b-3p	MIMAT0025848		-1.59128	0.135805	0.954052
hsa-miR-6511b-5p	MIMAT0025847		2.5805	0.577104	0.985328
hsa-miR-6512-5p	MIMAT0025480		-1.2937	0.906436	0.985328
hsa-miR-6513-3p	MIMAT0025483		-3.41754	0.574845	0.985328
hsa-miR-6513-5p	MIMAT0025482		3.44795	0.354697	0.985328
hsa-miR-6514-3p	MIMAT0025485		-3.20883	0.382235	0.985328
hsa-miR-6514-5p	MIMAT0025484		4.87321	0.218575	0.985328
hsa-miR-6515-3p	MIMAT0025487		1	1	1
hsa-miR-6515-5p	MIMAT0025486		1.81876	0.364193	0.985328
hsa-miR-651-5p	MIMAT0003321		-1.2937	0.906436	0.985328
hsa-miR-6516-3p	MIMAT0030418		1.36289	0.727268	0.985328
hsa-miR-6516-5p	MIMAT0030417		-1.2937	0.906436	0.985328
hsa-miR-652-3p	MIMAT0003322		-1.46247	0.0116997	0.207437
hsa-miR-652-5p	MIMAT0022709		1	1	1
hsa-miR-6529-5p	MIMAT0048637		1	1	1
hsa-miR-654-3p	MIMAT0004814		1	1	1
hsa-miR-654-5p	MIMAT0003330		-3.41754	0.574845	0.985328
hsa-miR-659-5p	MIMAT0022710		-2.05208	0.567042	0.985328
hsa-miR-660-3p	MIMAT0022711		-2.3586	0.539646	0.985328
hsa-miR-660-5p	MIMAT0003338		3.20275	0.190815	0.985328
hsa-miR-663a	MIMAT0003326		3.33597	0.568084	0.985328
hsa-miR-663b	MIMAT0005867		-1.704	0.320152	0.985328
hsa-miR-664a-3p	MIMAT0005949		3.82335	0.00682586	0.129229
hsa-miR-664a-5p	MIMAT0005948		1.61113	0.138287	0.959423
hsa-miR-664b-3p	MIMAT0022272		-1.03963	0.932225	0.985328
hsa-miR-664b-5p	MIMAT0022271		1.13331	0.843406	0.985328
hsa-miR-665	MIMAT0004952		1	1	1
hsa-miR-671-3p	MIMAT0004819		-1.49562	0.0524172	0.557619
hsa-miR-671-5p	MIMAT0003880		-1.16296	0.517428	0.985328
hsa-miR-6718-5p	MIMAT0025849		3.33639	0.176899	0.985328
hsa-miR-6721-5p	MIMAT0025852		3.1197	0.224756	0.985328
hsa-miR-6724-5p	MIMAT0025856		-1.15241	0.620289	0.985328
hsa-miR-6726-3p	MIMAT0027354		-2.82048	0.384543	0.985328
hsa-miR-6726-5p	MIMAT0027353		1	1	1
hsa-miR-6727-3p	MIMAT0027356		1	1	1
hsa-miR-6727-5p	MIMAT0027355		2.49975	0.605299	0.985328
hsa-miR-6728-3p	MIMAT0027358		1	1	1
hsa-miR-6728-5p	MIMAT0027357		-1.2937	0.906436	0.985328
hsa-miR-6729-3p	MIMAT0027360		-1.18936	0.925401	0.985328
hsa-miR-6729-5p	MIMAT0027359		1.85758	0.537391	0.985328
hsa-miR-6730-5p	MIMAT0027361		-1.2937	0.906436	0.985328
hsa-miR-6731-3p	MIMAT0027364		-2.09227	0.178556	0.985328
hsa-miR-6731-5p	MIMAT0027363		3.17895	0.207588	0.985328
hsa-miR-6732-3p	MIMAT0027366		-1.59273	0.441394	0.985328
hsa-miR-6732-5p	MIMAT0027365		1	1	1
hsa-miR-6733-3p	MIMAT0027368		-1.2937	0.906436	0.985328
hsa-miR-6733-5p	MIMAT0027367		-1.72153	0.804177	0.985328
hsa-miR-6734-3p	MIMAT0027370		-1.2937	0.906436	0.985328
hsa-miR-6734-5p	MIMAT0027369		4.4853	0.144573	0.972818
hsa-miR-6735-3p	MIMAT0027372		-4.73364	0.442765	0.985328
hsa-miR-6735-5p	MIMAT0027371		-1.6489	0.325515	0.985328
hsa-miR-6736-3p	MIMAT0027374		1	1	1
hsa-miR-6736-5p	MIMAT0027373		-1.2937	0.906436	0.985328
hsa-miR-6737-3p	MIMAT0027376		-3.35196	0.164929	0.985328
hsa-miR-6737-5p	MIMAT0027375		-3.41754	0.574845	0.985328
hsa-miR-6738-3p	MIMAT0027378		-1.2937	0.906436	0.985328
hsa-miR-6738-5p	MIMAT0027377		1	1	1
hsa-miR-6739-3p	MIMAT0027380		-2.56822	0.666817	0.985328
hsa-miR-6740-3p	MIMAT0027382		1	1	1
hsa-miR-6740-5p	MIMAT0027381		1	1	1
hsa-miR-6741-3p	MIMAT0027384		2.45944	0.40611	0.985328
hsa-miR-6741-5p	MIMAT0027383		-1.17127	0.929924	0.985328
hsa-miR-6742-3p	MIMAT0027386		-2.56822	0.666817	0.985328
hsa-miR-6742-5p	MIMAT0027385		1	1	1
hsa-miR-6743-3p	MIMAT0027388		1.17704	0.9405	0.985328
hsa-miR-6746-3p	MIMAT0027393		-1.2937	0.906436	0.985328
hsa-miR-6746-5p	MIMAT0027392		-1.2937	0.906436	0.985328
hsa-miR-6747-3p	MIMAT0027395		-1.81828	0.0813828	0.747312
hsa-miR-6747-5p	MIMAT0027394		-2.56822	0.666817	0.985328
hsa-miR-6748-3p	MIMAT0027397		1	1	1
hsa-miR-6748-5p	MIMAT0027396		1	1	1
hsa-miR-6749-3p	MIMAT0027399		1.17157	0.855655	0.985328
hsa-miR-6749-5p	MIMAT0027398		1	1	1
hsa-miR-6750-3p	MIMAT0027401		-1.24801	0.851336	0.985328
hsa-miR-6750-5p	MIMAT0027400		1	1	1
hsa-miR-6751-3p	MIMAT0027403		1.23769	0.88671	0.985328
hsa-miR-6751-5p	MIMAT0027402		1.84157	0.704954	0.985328
hsa-miR-6752-3p	MIMAT0027405		-1.72153	0.804177	0.985328
hsa-miR-6752-5p	MIMAT0027404		1	1	1
hsa-miR-6753-3p	MIMAT0027407		1.54395	0.66629	0.985328
hsa-miR-6753-5p	MIMAT0027406		-1.39162	0.840049	0.985328
hsa-miR-6754-3p	MIMAT0027409		1	1	1
hsa-miR-6754-5p	MIMAT0027408		1	1	1
hsa-miR-6755-5p	MIMAT0027410		1	1	1
hsa-miR-6756-3p	MIMAT0027413		-2.56822	0.666817	0.985328
hsa-miR-6758-5p	MIMAT0027416		1	1	1
hsa-miR-6759-5p	MIMAT0027418		-1.2937	0.906436	0.985328
hsa-miR-6761-3p	MIMAT0027423		1	1	1
hsa-miR-6761-5p	MIMAT0027422		-3.41754	0.574845	0.985328
hsa-miR-6762-3p	MIMAT0027425		-1.02786	0.973421	0.986096
hsa-miR-6762-5p	MIMAT0027424		1	1	1
hsa-miR-6763-3p	MIMAT0027427		-2.56822	0.666817	0.985328
hsa-miR-6764-5p	MIMAT0027428		-1.72153	0.804177	0.985328
hsa-miR-6766-3p	MIMAT0027433		-1.2937	0.906436	0.985328
hsa-miR-6766-5p	MIMAT0027432		-1.2937	0.906436	0.985328
hsa-miR-6767-5p	MIMAT0027434		-2.29086	0.705167	0.985328
hsa-miR-6768-3p	MIMAT0027437		-1.2937	0.906436	0.985328
hsa-miR-6768-5p	MIMAT0027436		1.11717	0.959586	0.985328
hsa-miR-6769a-5p	MIMAT0027438		-2.56822	0.666817	0.985328
hsa-miR-6769b-3p	MIMAT0027621		-1.17442	0.866168	0.985328
hsa-miR-6769b-5p	MIMAT0027620		1	1	1
hsa-miR-6770-3p	MIMAT0027441		1	1	1
hsa-miR-6770-5p	MIMAT0027440		1	1	1
hsa-miR-6771-3p	MIMAT0027443		1	1	1
hsa-miR-6771-5p	MIMAT0027442		1	1	1
hsa-miR-6774-3p	MIMAT0027449		1.90306	0.575895	0.985328
hsa-miR-6774-5p	MIMAT0027448		3.38307	0.201149	0.985328
hsa-miR-6775-3p	MIMAT0027451		-1.68813	0.458699	0.985328
hsa-miR-6775-5p	MIMAT0027450		1	1	1
hsa-miR-6776-3p	MIMAT0027453		1.47902	0.857117	0.985328
hsa-miR-6777-3p	MIMAT0027455		-5.65514	0.0728574	0.69557
hsa-miR-6777-5p	MIMAT0027454		-3.41754	0.574845	0.985328
hsa-miR-6778-3p	MIMAT0027457		1	1	1
hsa-miR-6779-5p	MIMAT0027458		1.64856	0.614179	0.985328
hsa-miR-6780a-5p	MIMAT0027460		1.47803	0.789193	0.985328
hsa-miR-6780b-3p	MIMAT0027573		-1.72153	0.804177	0.985328
hsa-miR-6780b-5p	MIMAT0027572		-1.2937	0.906436	0.985328
hsa-miR-6781-3p	MIMAT0027463		-2.56822	0.666817	0.985328
hsa-miR-6781-5p	MIMAT0027462		-6.82862	0.214151	0.985328
hsa-miR-6782-3p	MIMAT0027465		-6.91101	0.307641	0.985328
hsa-miR-6782-5p	MIMAT0027464		1	1	1
hsa-miR-6783-3p	MIMAT0027467		-6.93105	0.306164	0.985328
hsa-miR-6783-5p	MIMAT0027466		1	1	1
hsa-miR-6785-3p	MIMAT0027471		-2.56822	0.666817	0.985328
hsa-miR-6785-5p	MIMAT0027470		-1.2937	0.906436	0.985328
hsa-miR-6786-3p	MIMAT0027473		1.93285	0.389066	0.985328
hsa-miR-6786-5p	MIMAT0027472		-1.2937	0.906436	0.985328
hsa-miR-6787-3p	MIMAT0027475		1.22263	0.83342	0.985328
hsa-miR-6787-5p	MIMAT0027474		-2.56822	0.666817	0.985328
hsa-miR-6788-3p	MIMAT0027477		1.06022	0.941386	0.985328
hsa-miR-6788-5p	MIMAT0027476		1.20396	0.877434	0.985328
hsa-miR-6789-3p	MIMAT0027479		2.07785	0.0874594	0.763778
hsa-miR-6789-5p	MIMAT0027478		-1.18984	0.9281	0.985328
hsa-miR-6790-5p	MIMAT0027480		-1.2937	0.906436	0.985328
hsa-miR-6791-3p	MIMAT0027483		1.07856	0.931801	0.985328
hsa-miR-6791-5p	MIMAT0027482		1	1	1
hsa-miR-6792-5p	MIMAT0027484		1	1	1
hsa-miR-6793-3p	MIMAT0027487		-2.44569	0.0905881	0.772419
hsa-miR-6793-5p	MIMAT0027486		-1.27326	0.821494	0.985328
hsa-miR-6794-5p	MIMAT0027488		1	1	1
hsa-miR-6795-5p	MIMAT0027490		1	1	1
hsa-miR-6796-3p	MIMAT0027493		-3.41754	0.574845	0.985328
hsa-miR-6796-5p	MIMAT0027492		1.61355	0.694033	0.985328
hsa-miR-6797-3p	MIMAT0027495		1.57677	0.743571	0.985328
hsa-miR-6797-5p	MIMAT0027494		1	1	1
hsa-miR-6798-3p	MIMAT0027497		1.03998	0.960801	0.985328
hsa-miR-6798-5p	MIMAT0027496		1	1	1
hsa-miR-6799-3p	MIMAT0027499		-2.56822	0.666817	0.985328
hsa-miR-6799-5p	MIMAT0027498		1	1	1
hsa-miR-6800-3p	MIMAT0027501		-1.03169	0.973737	0.986096
hsa-miR-6800-5p	MIMAT0027500		-1.2937	0.906436	0.985328
hsa-miR-6801-3p	MIMAT0027503		-2.56822	0.666817	0.985328
hsa-miR-6801-5p	MIMAT0027502		1	1	1
hsa-miR-6802-3p	MIMAT0027505		-4.75141	0.100584	0.82612
hsa-miR-6802-5p	MIMAT0027504		-3.41754	0.570486	0.985328
hsa-miR-6803-3p	MIMAT0027507		-1.48417	0.348024	0.985328
hsa-miR-6803-5p	MIMAT0027506		-2.56822	0.666817	0.985328
hsa-miR-6804-3p	MIMAT0027509		1	1	1
hsa-miR-6804-5p	MIMAT0027508		-1.2937	0.906436	0.985328
hsa-miR-6805-3p	MIMAT0027511		-1.2937	0.906436	0.985328
hsa-miR-6805-5p	MIMAT0027510		2.16365	0.268073	0.985328
hsa-miR-6806-3p	MIMAT0027513		-1.21978	0.887192	0.985328
hsa-miR-6807-3p	MIMAT0027515		-2.56822	0.666817	0.985328
hsa-miR-6807-5p	MIMAT0027514		-2.56822	0.666817	0.985328
hsa-miR-6808-3p	MIMAT0027517		-1.72153	0.804177	0.985328
hsa-miR-6808-5p	MIMAT0027516		1	1	1
hsa-miR-6810-3p	MIMAT0027521		1.1049	0.926064	0.985328
hsa-miR-6810-5p	MIMAT0027520		1.09363	0.967364	0.985328
hsa-miR-6812-3p	MIMAT0027525		-4.24054	0.0857709	0.760366
hsa-miR-6812-5p	MIMAT0027524		-2.56822	0.666817	0.985328
hsa-miR-6813-5p	MIMAT0027526		1.16322	0.896964	0.985328
hsa-miR-6814-3p	MIMAT0027529		1	1	1
hsa-miR-6815-5p	MIMAT0027530		1	1	1
hsa-miR-6816-5p	MIMAT0027532		1	1	1
hsa-miR-6818-5p	MIMAT0027536		1	1	1
hsa-miR-6819-3p	MIMAT0027539		-4.49646	0.248463	0.985328
hsa-miR-6819-5p	MIMAT0027538		2.70278	0.643763	0.985328
hsa-miR-6820-3p	MIMAT0027541		1.45641	0.862721	0.985328
hsa-miR-6821-3p	MIMAT0027543		-1.72153	0.804177	0.985328
hsa-miR-6821-5p	MIMAT0027542		1.44594	0.798986	0.985328
hsa-miR-6823-5p	MIMAT0027546		1	1	1
hsa-miR-6824-3p	MIMAT0027549		1	1	1
hsa-miR-6824-5p	MIMAT0027548		1	1	1
hsa-miR-6825-3p	MIMAT0027551		-2.56822	0.666817	0.985328
hsa-miR-6825-5p	MIMAT0027550		-1.50118	0.782248	0.985328
hsa-miR-6826-5p	MIMAT0027552		-1.2937	0.906436	0.985328
hsa-miR-6829-3p	MIMAT0027559		-2.56822	0.666817	0.985328
hsa-miR-6829-5p	MIMAT0027558		1.12842	0.955664	0.985328
hsa-miR-6831-3p	MIMAT0027563		1	1	1
hsa-miR-6831-5p	MIMAT0027562		1	1	1
hsa-miR-6832-3p	MIMAT0027565		-1.2937	0.906436	0.985328
hsa-miR-6832-5p	MIMAT0027564		1	1	1
hsa-miR-6833-3p	MIMAT0027567		-3.41754	0.574845	0.985328
hsa-miR-6833-5p	MIMAT0027566		-2.56822	0.666817	0.985328
hsa-miR-6834-3p	MIMAT0027569		1	1	1
hsa-miR-6834-5p	MIMAT0027568		2.00295	0.708373	0.985328
hsa-miR-6835-5p	MIMAT0027570		1	1	1
hsa-miR-6836-3p	MIMAT0027575		-2.00797	0.230209	0.985328
hsa-miR-6836-5p	MIMAT0027574		-2.29086	0.611687	0.985328
hsa-miR-6837-3p	MIMAT0027577		-1.2937	0.906436	0.985328
hsa-miR-6837-5p	MIMAT0027576		2.00444	0.583277	0.985328
hsa-miR-6838-5p	MIMAT0027578		-2.56822	0.666817	0.985328
hsa-miR-6840-3p	MIMAT0027583		1	1	1
hsa-miR-6840-5p	MIMAT0027582		-1.27664	0.658025	0.985328
hsa-miR-6842-3p	MIMAT0027587		-1.18439	0.503134	0.985328
hsa-miR-6842-5p	MIMAT0027586		1.09402	0.921734	0.985328
hsa-miR-6847-3p	MIMAT0027595		1	1	1
hsa-miR-6847-5p	MIMAT0027594		1.46978	0.78658	0.985328
hsa-miR-6848-5p	MIMAT0027596		1	1	1
hsa-miR-6849-3p	MIMAT0027599		-3.41754	0.574845	0.985328
hsa-miR-6850-5p	MIMAT0027600		-2.29086	0.704249	0.985328
hsa-miR-6851-3p	MIMAT0027603		-1.43654	0.70566	0.985328
hsa-miR-6851-5p	MIMAT0027602		-1.72153	0.804177	0.985328
hsa-miR-6852-5p	MIMAT0027604		-1.25524	0.78188	0.985328
hsa-miR-6853-3p	MIMAT0027607		-3.96696	0.378488	0.985328
hsa-miR-6855-3p	MIMAT0027611		-2.56822	0.666817	0.985328
hsa-miR-6855-5p	MIMAT0027610		1.23769	0.88671	0.985328
hsa-miR-6857-3p	MIMAT0027615		-2.00251	0.63237	0.985328
hsa-miR-6857-5p	MIMAT0027614		1.13534	0.953689	0.985328
hsa-miR-6858-3p	MIMAT0027617		1	1	1
hsa-miR-6858-5p	MIMAT0027616		1.08612	0.943833	0.985328
hsa-miR-6859-3p	MIMAT0027619		3.5566	0.552824	0.985328
hsa-miR-6859-5p	MIMAT0027618		-1.60807	0.621587	0.985328
hsa-miR-6860	MIMAT0027622		1	1	1
hsa-miR-6861-5p	MIMAT0027623		1	1	1
hsa-miR-6862-3p	MIMAT0027626		1	1	1
hsa-miR-6862-5p	MIMAT0027625		-2.93051	0.49258	0.985328
hsa-miR-6864-5p	MIMAT0027628		1	1	1
hsa-miR-6865-3p	MIMAT0027631		-1.2937	0.906436	0.985328
hsa-miR-6865-5p	MIMAT0027630		1	1	1
hsa-miR-6866-3p	MIMAT0027633		1	1	1
hsa-miR-6866-5p	MIMAT0027632		2.45449	0.590527	0.985328
hsa-miR-6867-5p	MIMAT0027634		1	1	1
hsa-miR-6868-3p	MIMAT0027637		1	1	1
hsa-miR-6869-3p	MIMAT0027639		1	1	1
hsa-miR-6869-5p	MIMAT0027638		-1.09962	0.936643	0.985328
hsa-miR-6871-3p	MIMAT0027643		-1.39487	0.83582	0.985328
hsa-miR-6871-5p	MIMAT0027642		-1.2937	0.906436	0.985328
hsa-miR-6873-3p	MIMAT0027647		1.15887	0.946189	0.985328
hsa-miR-6873-5p	MIMAT0027646		-1.72153	0.804177	0.985328
hsa-miR-6874-3p	MIMAT0027649		1	1	1
hsa-miR-6875-3p	MIMAT0027651		-1.27948	0.766275	0.985328
hsa-miR-6875-5p	MIMAT0027650		-3.29776	0.549461	0.985328
hsa-miR-6877-3p	MIMAT0027655		-2.56822	0.666817	0.985328
hsa-miR-6877-5p	MIMAT0027654		2.29292	0.52772	0.985328
hsa-miR-6878-3p	MIMAT0027657		-1.2937	0.906436	0.985328
hsa-miR-6879-3p	MIMAT0027659		-1.08827	0.882167	0.985328
hsa-miR-6879-5p	MIMAT0027658		-2.56822	0.666817	0.985328
hsa-miR-6880-3p	MIMAT0027661		-2.29086	0.617457	0.985328
hsa-miR-6880-5p	MIMAT0027660		-1.72153	0.804177	0.985328
hsa-miR-6881-3p	MIMAT0027663		1.56011	0.507246	0.985328
hsa-miR-6881-5p	MIMAT0027662		1.11688	0.950348	0.985328
hsa-miR-6882-3p	MIMAT0027665		-1.997	0.6373	0.985328
hsa-miR-6882-5p	MIMAT0027664		1	1	1
hsa-miR-6883-5p	MIMAT0027666		1	1	1
hsa-miR-6884-3p	MIMAT0027669		1	1	1
hsa-miR-6884-5p	MIMAT0027668		1.27357	0.870119	0.985328
hsa-miR-6885-3p	MIMAT0027671		1.7818	0.594541	0.985328
hsa-miR-6885-5p	MIMAT0027670		-1.2937	0.906436	0.985328
hsa-miR-6886-3p	MIMAT0027673		-1.72153	0.804177	0.985328
hsa-miR-6886-5p	MIMAT0027672		-1.18431	0.866548	0.985328
hsa-miR-6889-3p	MIMAT0027679		-1.2937	0.906436	0.985328
hsa-miR-6889-5p	MIMAT0027678		-1.1528	0.938803	0.985328
hsa-miR-6890-3p	MIMAT0027681		1.09363	0.967364	0.985328
hsa-miR-6890-5p	MIMAT0027680		-3.41754	0.574845	0.985328
hsa-miR-6891-3p	MIMAT0027683		1	1	1
hsa-miR-6892-3p	MIMAT0027685		-3.41754	0.574845	0.985328
hsa-miR-6892-5p	MIMAT0027684		-2.56822	0.666817	0.985328
hsa-miR-6893-3p	MIMAT0027687		-1.12403	0.945303	0.985328
hsa-miR-6893-5p	MIMAT0027686		-1.2937	0.906436	0.985328
hsa-miR-6894-3p	MIMAT0027689		-1.46385	0.635597	0.985328
hsa-miR-6894-5p	MIMAT0027688		-1.72153	0.804177	0.985328
hsa-miR-6895-3p	MIMAT0027691		1.39176	0.841759	0.985328
hsa-miR-6895-5p	MIMAT0027690		-2.56822	0.666817	0.985328
hsa-miR-708-3p	MIMAT0004927		-2.56822	0.666817	0.985328
hsa-miR-708-5p	MIMAT0004926		-1.12376	0.946014	0.985328
hsa-miR-7106-3p	MIMAT0028110		-2.29086	0.632201	0.985328
hsa-miR-7106-5p	MIMAT0028109		-1.2937	0.906436	0.985328
hsa-miR-7107-5p	MIMAT0028111		-2.56822	0.666817	0.985328
hsa-miR-7108-3p	MIMAT0028114		-1.55417	0.545809	0.985328
hsa-miR-7108-5p	MIMAT0028113		-2.29086	0.631379	0.985328
hsa-miR-7109-3p	MIMAT0028116		-7.37479	0.121515	0.898893
hsa-miR-7109-5p	MIMAT0028115		-1.65682	0.709732	0.985328
hsa-miR-7110-3p	MIMAT0028118		-1.09167	0.957991	0.985328
hsa-miR-7110-5p	MIMAT0028117		-1.2937	0.906436	0.985328
hsa-miR-7111-3p	MIMAT0028120		-4.0506	0.237077	0.985328
hsa-miR-7111-5p	MIMAT0028119		-1.2937	0.906436	0.985328
hsa-miR-7112-3p	MIMAT0028122		1	1	1
hsa-miR-7113-3p	MIMAT0028124		-2.56822	0.666817	0.985328
hsa-miR-7113-5p	MIMAT0028123		-2.56822	0.666817	0.985328
hsa-miR-7114-3p	MIMAT0028126		-1.55659	0.756313	0.985328
hsa-miR-7114-5p	MIMAT0028125		-2.29086	0.658124	0.985328
hsa-miR-7-1-3p	MIMAT0004553		3.94015	0.0242431	0.334315
hsa-miR-7151-3p	MIMAT0028213		-1.2937	0.906436	0.985328
hsa-miR-7-2-3p	MIMAT0004554		1	1	1
hsa-miR-744-3p	MIMAT0004946		-4.62523	0.351085	0.985328
hsa-miR-744-5p	MIMAT0004945		1.36481	0.164138	0.985328
hsa-miR-758-3p	MIMAT0003879		1	1	1
hsa-miR-760	MIMAT0004957		-1.47844	0.332836	0.985328
hsa-miR-762	MIMAT0010313		1	1	1
hsa-miR-765	MIMAT0003945		-3.41754	0.574845	0.985328
hsa-miR-766-5p	MIMAT0022714		1.12808	0.635305	0.985328
hsa-miR-769-3p	MIMAT0003887		1.08791	0.75871	0.985328
hsa-miR-769-5p	MIMAT0003886		1.13133	0.328211	0.985328
hsa-miR-7703	MIMAT0030018		1	1	1
hsa-miR-7705	MIMAT0030020		1.83902	0.619904	0.985328
hsa-miR-7706	MIMAT0030021		-1.55616	0.00586726	0.117031
hsa-miR-7844-5p	MIMAT0030419		-2.56822	0.666817	0.985328
hsa-miR-7845-5p	MIMAT0030420		-2.29086	0.636419	0.985328
hsa-miR-7846-3p	MIMAT0030421		-1.2937	0.906436	0.985328
hsa-miR-7847-3p	MIMAT0030422		-2.56822	0.666817	0.985328
hsa-miR-7850-5p	MIMAT0030425		1.15887	0.946189	0.985328
hsa-miR-7851-3p	MIMAT0030426		3.13587	0.300048	0.985328
hsa-miR-7854-3p	MIMAT0030429		2.02204	0.358484	0.985328
hsa-miR-7974	MIMAT0031177		-1.06635	0.764881	0.985328
hsa-miR-8061	MIMAT0030988		2.03144	0.743136	0.985328
hsa-miR-8071	MIMAT0030998		1	1	1
hsa-miR-8072	MIMAT0030999		-2.33671	0.378729	0.985328
hsa-miR-8078	MIMAT0031005		1	1	1
hsa-miR-8087	MIMAT0031014		-1.2937	0.906436	0.985328
hsa-miR-8485	MIMAT0033692		-2.02705	0.297319	0.985328
hsa-miR-874-3p	MIMAT0004911		-1.35922	0.17055	0.985328
hsa-miR-877-3p	MIMAT0004950		1.1024	0.906311	0.985328
hsa-miR-877-5p	MIMAT0004949		1.06968	0.686357	0.985328
hsa-miR-885-3p	MIMAT0004948		-1.2937	0.906436	0.985328
hsa-miR-885-5p	MIMAT0004947		1	1	1
hsa-miR-887-3p	MIMAT0004951		1	1	1
hsa-miR-889-3p	MIMAT0004921		1	1	1
hsa-miR-891a-5p	MIMAT0004902		1	1	1
hsa-miR-892b	MIMAT0004918		1	1	1
hsa-miR-922	MIMAT0004972		1	1	1
hsa-miR-92a-1-5p	MIMAT0004507		-1.08205	0.593536	0.985328
hsa-miR-92a-2-5p	MIMAT0004508		-1.08171	0.736279	0.985328
hsa-miR-92a-3p	MIMAT0000092		-1.64306	0.00367713	0.0800908
hsa-miR-92b-3p	MIMAT0003218		-2.00493	0.00432677	0.0894999
hsa-miR-92b-5p	MIMAT0004792		1.08225	0.850828	0.985328
hsa-miR-933	MIMAT0004976		-2.09608	0.548346	0.985328
hsa-miR-93-3p	MIMAT0004509		-1.67321	0.0352563	0.405993
hsa-miR-935	MIMAT0004978		1	1	1
hsa-miR-93-5p	MIMAT0000093		-1.01518	0.901424	0.985328
hsa-miR-937-3p	MIMAT0004980		-1.36159	0.738088	0.985328
hsa-miR-937-5p	MIMAT0022938		-1.19792	0.821133	0.985328
hsa-miR-939-3p	MIMAT0022939		1	1	1
hsa-miR-939-5p	MIMAT0004982		1.83871	0.724903	0.985328
hsa-miR-9-3p	MIMAT0000442		-2.73536	0.421843	0.985328
hsa-miR-941	MIMAT0004984		-1.41624	0.0369234	0.420852
hsa-miR-942-3p	MIMAT0026734		1.38622	0.586256	0.985328
hsa-miR-942-5p	MIMAT0004985		-1.37898	0.302986	0.985328
hsa-miR-943	MIMAT0004986		-1.99178	0.51803	0.985328
hsa-miR-944	MIMAT0004987		-1.13632	0.942444	0.985328
hsa-miR-95-3p	MIMAT0000094		1.11208	0.953793	0.985328
hsa-miR-9-5p	MIMAT0000441		4.93094	0.00346318	0.0800908
hsa-miR-96-5p	MIMAT0000095		1.85449	0.2713	0.985328
hsa-miR-98-3p	MIMAT0022842		-1.2937	0.906436	0.985328
hsa-miR-98-5p	MIMAT0000096		1.72468	0.000312367	0.0129227
hsa-miR-9901	MIMAT0039321		1.05495	0.838572	0.985328
hsa-miR-9902	MIMAT0039322		-3.41754	0.574845	0.985328
hsa-miR-9903	MIMAT0039323		-2.56822	0.666817	0.985328
hsa-miR-99a-3p	MIMAT0004511		1	1	1
hsa-miR-99a-5p	MIMAT0000097		4.08759	0.000571601	0.0177355
hsa-miR-99b-3p	MIMAT0004678		2.41191	0.436206	0.985328
hsa-miR-99b-5p	MIMAT0000689		1.2878	0.635996	0.985328
hsa-miR-342-3p	MIMAT0000753		-1.39178	7.27901e-05	0.00387174
hsa-miR-197-3p	MIMAT0000227		-1.42261	4.78002e-05	0.00333705
hsa-miR-15b-5p	MIMAT0000417		-1.5631	2.3544e-06	0.000328732
hsa-miR-484	MIMAT0002174		-1.62275	6.30369e-06	0.000704123
hsa-miR-766-3p	MIMAT0003888		-1.9271	5.57211e-05	0.00349728
hsa-miR-324-5p	MIMAT0000761		-2.08673	0.000424159	0.0139349
hsa-miR-17-3p	MIMAT0000071		-2.40594	2.85876e-05	0.00249539
hsa-miR-940	MIMAT0004983		-2.64896	0.000337217	0.0133965
hsa-miR-33b-3p	MIMAT0004811		-2.78619	1.77128e-05	0.00179865
hsa-miR-874-5p	MIMAT0026718		-3.96484	4.71201e-05	0.00333705
hsa-miR-150-5p	MIMAT0000451		-5.73283	4.70993e-11	5.26099e-08
