# Supplementary material for: Integrated microRNA–mRNA Expression Profiling Identifies Novel Targets and Networks Associated with Autism
Source: J Pers Med. 2022 Jun 1;12(6):920. doi: 10.3390/jpm12060920 (PMC9225282; doi:10.3390/jpm12060920)
Supplement: Supplementary file 1 [file jpm-12-00920-s001.zip › S5-Ingenuity Pathway Analysis on 1700mRNAs-Function-Pathways - 05-28-2022.xlsx]

## Sheet: Function
Category	Functions or Diseases	p	State	Z	N	pos	neg	Molecules
Cancer,Organismal Injury and Abnormalities	Non-melanoma solid tumor	1.5e-55		0.665	1405	908	497	AAMP(+1.189),ABCA12(+3.815),ABCA2(+4.228),ABCC9(+3.632),ABHD10(+1.256),ABHD16A(+1.305),ABL1(-1.169),ACAD8(+1.212),ACHE(+1.662),ACKR1(+8.669),ACKR3(+2.011),ACOT4(-1.497),ACTA2(+1.854),ACY3(+1.973),ADA(+1.636),ADAM17(-1.254),ADAM22(+1.477),ADAM9(-1.225),ADAP1(+1.322),ADARB2(+1.931),ADCY1(+3.686),ADCY3(-1.232),ADGRD1(+3.336),ADGRE2(-1.929),ADGRE5(+1.209),ADGRV1(+32.483),ADIRF(+2.124),ADSL(-1.177),AE…
Cancer,Organismal Injury and Abnormalities	Non-hematological solid tumor	2.51e-55		0.81	1414	914	500	AAMP(+1.189),ABCA12(+3.815),ABCA2(+4.228),ABCC9(+3.632),ABHD10(+1.256),ABHD16A(+1.305),ABL1(-1.169),ACAD8(+1.212),ACHE(+1.662),ACKR1(+8.669),ACKR3(+2.011),ACOT4(-1.497),ACTA2(+1.854),ACY3(+1.973),ADA(+1.636),ADAM17(-1.254),ADAM22(+1.477),ADAM9(-1.225),ADAP1(+1.322),ADARB2(+1.931),ADCY1(+3.686),ADCY3(-1.232),ADGRD1(+3.336),ADGRE2(-1.929),ADGRE5(+1.209),ADGRV1(+32.483),ADIRF(+2.124),ADSL(-1.177),AE…
Cancer,Organismal Injury and Abnormalities	Cancer	7.21e-55	Activated	2.673	1433	927	506	AAMP(+1.189),ABCA12(+3.815),ABCA2(+4.228),ABCC9(+3.632),ABHD10(+1.256),ABHD16A(+1.305),ABL1(-1.169),ACAD8(+1.212),ACHE(+1.662),ACKR1(+8.669),ACKR3(+2.011),ACOT4(-1.497),ACTA2(+1.854),ACY3(+1.973),ADA(+1.636),ADAM17(-1.254),ADAM22(+1.477),ADAM9(-1.225),ADAP1(+1.322),ADARB2(+1.931),ADCY1(+3.686),ADCY3(-1.232),ADGRD1(+3.336),ADGRE2(-1.929),ADGRE5(+1.209),ADGRV1(+32.483),ADIRF(+2.124),ADSL(-1.177),AE…
Cancer,Organismal Injury and Abnormalities	Cancer of secretory structure	1.53e-54		1.007	1247	809	438	AAMP(+1.189),ABCA12(+3.815),ABCA2(+4.228),ABCC9(+3.632),ABHD16A(+1.305),ABL1(-1.169),ACAD8(+1.212),ACHE(+1.662),ACKR1(+8.669),ACKR3(+2.011),ACOT4(-1.497),ACTA2(+1.854),ACY3(+1.973),ADA(+1.636),ADAM17(-1.254),ADAM22(+1.477),ADAM9(-1.225),ADAP1(+1.322),ADARB2(+1.931),ADCY1(+3.686),ADCY3(-1.232),ADGRD1(+3.336),ADGRE2(-1.929),ADGRE5(+1.209),ADGRV1(+32.483),ADIRF(+2.124),ADSL(-1.177),AEN(+1.238),AFAP1…
Cancer,Organismal Injury and Abnormalities	Nonhematologic malignant neoplasm	4.33e-54		0.849	1408	912	496	AAMP(+1.189),ABCA12(+3.815),ABCA2(+4.228),ABCC9(+3.632),ABHD10(+1.256),ABHD16A(+1.305),ABL1(-1.169),ACAD8(+1.212),ACHE(+1.662),ACKR1(+8.669),ACKR3(+2.011),ACOT4(-1.497),ACTA2(+1.854),ACY3(+1.973),ADA(+1.636),ADAM17(-1.254),ADAM22(+1.477),ADAM9(-1.225),ADAP1(+1.322),ADARB2(+1.931),ADCY1(+3.686),ADCY3(-1.232),ADGRD1(+3.336),ADGRE2(-1.929),ADGRE5(+1.209),ADGRV1(+32.483),ADIRF(+2.124),ADSL(-1.177),AE…
Cancer,Organismal Injury and Abnormalities	Tumorigenesis of tissue	5.15e-54		0.836	1398	904	494	AAMP(+1.189),ABCA12(+3.815),ABCA2(+4.228),ABCC9(+3.632),ABHD10(+1.256),ABHD16A(+1.305),ABL1(-1.169),ACAD8(+1.212),ACHE(+1.662),ACKR1(+8.669),ACKR3(+2.011),ACOT4(-1.497),ACTA2(+1.854),ACY3(+1.973),ADA(+1.636),ADAM17(-1.254),ADAM22(+1.477),ADAM9(-1.225),ADAP1(+1.322),ADARB2(+1.931),ADCY1(+3.686),ADCY3(-1.232),ADGRD1(+3.336),ADGRE2(-1.929),ADGRE5(+1.209),ADGRV1(+32.483),ADIRF(+2.124),ADSL(-1.177),AE…
Cancer,Organismal Injury and Abnormalities	Epithelial neoplasm	2.37e-53		0.566	1394	901	493	AAMP(+1.189),ABCA12(+3.815),ABCA2(+4.228),ABCC9(+3.632),ABHD10(+1.256),ABHD16A(+1.305),ABL1(-1.169),ACAD8(+1.212),ACHE(+1.662),ACKR1(+8.669),ACKR3(+2.011),ACOT4(-1.497),ACTA2(+1.854),ACY3(+1.973),ADA(+1.636),ADAM17(-1.254),ADAM22(+1.477),ADAM9(-1.225),ADAP1(+1.322),ADARB2(+1.931),ADCY1(+3.686),ADCY3(-1.232),ADGRD1(+3.336),ADGRE2(-1.929),ADGRE5(+1.209),ADGRV1(+32.483),ADIRF(+2.124),ADSL(-1.177),AE…
Cancer,Organismal Injury and Abnormalities	Malignant solid tumor	1.13e-52		0.89	1425	921	504	AAMP(+1.189),ABCA12(+3.815),ABCA2(+4.228),ABCC9(+3.632),ABHD10(+1.256),ABHD16A(+1.305),ABL1(-1.169),ACAD8(+1.212),ACHE(+1.662),ACKR1(+8.669),ACKR3(+2.011),ACOT4(-1.497),ACTA2(+1.854),ACY3(+1.973),ADA(+1.636),ADAM17(-1.254),ADAM22(+1.477),ADAM9(-1.225),ADAP1(+1.322),ADARB2(+1.931),ADCY1(+3.686),ADCY3(-1.232),ADGRD1(+3.336),ADGRE2(-1.929),ADGRE5(+1.209),ADGRV1(+32.483),ADIRF(+2.124),ADSL(-1.177),AE…
Cancer,Organismal Injury and Abnormalities	Carcinoma	1.23e-52		0.407	1391	901	490	AAMP(+1.189),ABCA12(+3.815),ABCA2(+4.228),ABCC9(+3.632),ABHD10(+1.256),ABHD16A(+1.305),ABL1(-1.169),ACAD8(+1.212),ACHE(+1.662),ACKR1(+8.669),ACKR3(+2.011),ACOT4(-1.497),ACTA2(+1.854),ACY3(+1.973),ADA(+1.636),ADAM17(-1.254),ADAM22(+1.477),ADAM9(-1.225),ADAP1(+1.322),ADARB2(+1.931),ADCY1(+3.686),ADCY3(-1.232),ADGRD1(+3.336),ADGRE2(-1.929),ADGRE5(+1.209),ADGRV1(+32.483),ADIRF(+2.124),ADSL(-1.177),AE…
Cancer,Organismal Injury and Abnormalities	Extracranial solid tumor	1.78e-51		-0.986	1422	919	503	AAMP(+1.189),ABCA12(+3.815),ABCA2(+4.228),ABCC9(+3.632),ABHD10(+1.256),ABHD16A(+1.305),ABL1(-1.169),ACAD8(+1.212),ACHE(+1.662),ACKR1(+8.669),ACKR3(+2.011),ACOT4(-1.497),ACTA2(+1.854),ACY3(+1.973),ADA(+1.636),ADAM17(-1.254),ADAM22(+1.477),ADAM9(-1.225),ADAP1(+1.322),ADARB2(+1.931),ADCY1(+3.686),ADCY3(-1.232),ADGRD1(+3.336),ADGRE2(-1.929),ADGRE5(+1.209),ADGRV1(+32.483),ADIRF(+2.124),ADSL(-1.177),AE…
Cancer,Organismal Injury and Abnormalities	Solid tumor	2.24e-51		-0.652	1428	923	505	AAMP(+1.189),ABCA12(+3.815),ABCA2(+4.228),ABCC9(+3.632),ABHD10(+1.256),ABHD16A(+1.305),ABL1(-1.169),ACAD8(+1.212),ACHE(+1.662),ACKR1(+8.669),ACKR3(+2.011),ACOT4(-1.497),ACTA2(+1.854),ACY3(+1.973),ADA(+1.636),ADAM17(-1.254),ADAM22(+1.477),ADAM9(-1.225),ADAP1(+1.322),ADARB2(+1.931),ADCY1(+3.686),ADCY3(-1.232),ADGRD1(+3.336),ADGRE2(-1.929),ADGRE5(+1.209),ADGRV1(+32.483),ADIRF(+2.124),ADSL(-1.177),AE…
Cancer,Organismal Injury and Abnormalities	Abdominal carcinoma	2.3e-51		0.239	1298	839	459	AAMP(+1.189),ABCA12(+3.815),ABCA2(+4.228),ABCC9(+3.632),ABHD16A(+1.305),ABL1(-1.169),ACAD8(+1.212),ACHE(+1.662),ACKR1(+8.669),ACKR3(+2.011),ACTA2(+1.854),ACY3(+1.973),ADA(+1.636),ADAM17(-1.254),ADAM22(+1.477),ADAM9(-1.225),ADAP1(+1.322),ADARB2(+1.931),ADCY1(+3.686),ADCY3(-1.232),ADGRD1(+3.336),ADGRE2(-1.929),ADGRE5(+1.209),ADGRV1(+32.483),ADSL(-1.177),AEN(+1.238),AFAP1-AS1(+10.29),AFAP1L2(+5.011)…
Cancer,Organismal Injury and Abnormalities	Abdominal adenocarcinoma	1.95e-50	Activated	2.356	1240	799	441	AAMP(+1.189),ABCA12(+3.815),ABCA2(+4.228),ABCC9(+3.632),ABHD16A(+1.305),ABL1(-1.169),ACAD8(+1.212),ACHE(+1.662),ACKR1(+8.669),ACKR3(+2.011),ACTA2(+1.854),ACY3(+1.973),ADA(+1.636),ADAM17(-1.254),ADAM22(+1.477),ADAM9(-1.225),ADAP1(+1.322),ADARB2(+1.931),ADCY1(+3.686),ADCY3(-1.232),ADGRD1(+3.336),ADGRE2(-1.929),ADGRE5(+1.209),ADGRV1(+32.483),ADSL(-1.177),AEN(+1.238),AFAP1-AS1(+10.29),AFAP1L2(+5.011)…
Cancer,Organismal Injury and Abnormalities	Adenocarcinoma	1.83e-49		1.621	1257	811	446	AAMP(+1.189),ABCA12(+3.815),ABCA2(+4.228),ABCC9(+3.632),ABHD16A(+1.305),ABL1(-1.169),ACAD8(+1.212),ACHE(+1.662),ACKR1(+8.669),ACKR3(+2.011),ACTA2(+1.854),ACY3(+1.973),ADA(+1.636),ADAM17(-1.254),ADAM22(+1.477),ADAM9(-1.225),ADAP1(+1.322),ADARB2(+1.931),ADCY1(+3.686),ADCY3(-1.232),ADGRD1(+3.336),ADGRE2(-1.929),ADGRE5(+1.209),ADGRV1(+32.483),ADSL(-1.177),AEN(+1.238),AFAP1-AS1(+10.29),AFAP1L2(+5.011)…
Cancer,Organismal Injury and Abnormalities	Abdominal cancer	2.86e-48		-0.172	1322	858	464	AAMP(+1.189),ABCA12(+3.815),ABCA2(+4.228),ABCC9(+3.632),ABHD16A(+1.305),ABL1(-1.169),ACAD8(+1.212),ACHE(+1.662),ACKR1(+8.669),ACKR3(+2.011),ACTA2(+1.854),ACY3(+1.973),ADA(+1.636),ADAM17(-1.254),ADAM22(+1.477),ADAM9(-1.225),ADAP1(+1.322),ADARB2(+1.931),ADCY1(+3.686),ADCY3(-1.232),ADGRD1(+3.336),ADGRE2(-1.929),ADGRE5(+1.209),ADGRV1(+32.483),ADIRF(+2.124),ADSL(-1.177),AEN(+1.238),AFAP1-AS1(+10.29),A…
Cancer,Organismal Injury and Abnormalities	Head and neck cancer	1.31e-47		1.649	1191	780	411	AAMP(+1.189),ABCA12(+3.815),ABCA2(+4.228),ABCC9(+3.632),ABHD16A(+1.305),ABL1(-1.169),ACAD8(+1.212),ACHE(+1.662),ACOT4(-1.497),ACTA2(+1.854),ACY3(+1.973),ADA(+1.636),ADAM17(-1.254),ADAM22(+1.477),ADAM9(-1.225),ADAP1(+1.322),ADARB2(+1.931),ADCY1(+3.686),ADCY3(-1.232),ADGRD1(+3.336),ADGRE2(-1.929),ADGRE5(+1.209),ADGRV1(+32.483),ADIRF(+2.124),ADSL(-1.177),AEN(+1.238),AFAP1-AS1(+10.29),AFAP1L2(+5.011)…
Cancer,Organismal Injury and Abnormalities	Head and neck tumor	3.43e-47		0.961	1199	785	414	AAMP(+1.189),ABCA12(+3.815),ABCA2(+4.228),ABCC9(+3.632),ABHD16A(+1.305),ABL1(-1.169),ACAD8(+1.212),ACHE(+1.662),ACOT4(-1.497),ACTA2(+1.854),ACY3(+1.973),ADA(+1.636),ADAM17(-1.254),ADAM22(+1.477),ADAM9(-1.225),ADAP1(+1.322),ADARB2(+1.931),ADCY1(+3.686),ADCY3(-1.232),ADGRD1(+3.336),ADGRE2(-1.929),ADGRE5(+1.209),ADGRV1(+32.483),ADIRF(+2.124),ADSL(-1.177),AEN(+1.238),AFAP1-AS1(+10.29),AFAP1L2(+5.011)…
Cancer,Endocrine System Disorders,Organismal Injury and Abnormalities	Nonpituitary endocrine tumor	4.69e-47			1154	754	400	AAMP(+1.189),ABCA12(+3.815),ABCA2(+4.228),ABCC9(+3.632),ABHD16A(+1.305),ABL1(-1.169),ACAD8(+1.212),ACHE(+1.662),ACOT4(-1.497),ACTA2(+1.854),ACY3(+1.973),ADA(+1.636),ADAM17(-1.254),ADAM22(+1.477),ADAM9(-1.225),ADAP1(+1.322),ADARB2(+1.931),ADCY1(+3.686),ADCY3(-1.232),ADGRD1(+3.336),ADGRE2(-1.929),ADGRE5(+1.209),ADGRV1(+32.483),ADIRF(+2.124),ADSL(-1.177),AEN(+1.238),AFAP1-AS1(+10.29),AFAP1L2(+5.011)…
Cancer,Endocrine System Disorders,Organismal Injury and Abnormalities	Endocrine cancer	5.58e-47		1.206	1147	748	399	AAMP(+1.189),ABCA12(+3.815),ABCA2(+4.228),ABCC9(+3.632),ABHD16A(+1.305),ABL1(-1.169),ACAD8(+1.212),ACHE(+1.662),ACOT4(-1.497),ACTA2(+1.854),ACY3(+1.973),ADA(+1.636),ADAM17(-1.254),ADAM22(+1.477),ADAM9(-1.225),ADAP1(+1.322),ADARB2(+1.931),ADCY1(+3.686),ADCY3(-1.232),ADGRD1(+3.336),ADGRE2(-1.929),ADGRE5(+1.209),ADGRV1(+32.483),ADIRF(+2.124),ADSL(-1.177),AEN(+1.238),AFAP1-AS1(+10.29),AFAP1L2(+5.011)…
Cancer,Endocrine System Disorders,Organismal Injury and Abnormalities	Endocrine gland tumor	8.67e-47		1.312	1158	755	403	AAMP(+1.189),ABCA12(+3.815),ABCA2(+4.228),ABCC9(+3.632),ABHD16A(+1.305),ABL1(-1.169),ACAD8(+1.212),ACHE(+1.662),ACOT4(-1.497),ACTA2(+1.854),ACY3(+1.973),ADA(+1.636),ADAM17(-1.254),ADAM22(+1.477),ADAM9(-1.225),ADAP1(+1.322),ADARB2(+1.931),ADCY1(+3.686),ADCY3(-1.232),ADGRD1(+3.336),ADGRE2(-1.929),ADGRE5(+1.209),ADGRV1(+32.483),ADIRF(+2.124),ADSL(-1.177),AEN(+1.238),AFAP1-AS1(+10.29),AFAP1L2(+5.011)…
Cancer,Organismal Injury and Abnormalities	Abdominal neoplasm	1.04e-46		-0.752	1330	863	467	AAMP(+1.189),ABCA12(+3.815),ABCA2(+4.228),ABCC9(+3.632),ABHD16A(+1.305),ABL1(-1.169),ACAD8(+1.212),ACHE(+1.662),ACKR1(+8.669),ACKR3(+2.011),ACTA2(+1.854),ACY3(+1.973),ADA(+1.636),ADAM17(-1.254),ADAM22(+1.477),ADAM9(-1.225),ADAP1(+1.322),ADARB2(+1.931),ADCY1(+3.686),ADCY3(-1.232),ADGRD1(+3.336),ADGRE2(-1.929),ADGRE5(+1.209),ADGRV1(+32.483),ADIRF(+2.124),ADSL(-1.177),AEN(+1.238),AFAP1-AS1(+10.29),A…
Cancer,Organismal Injury and Abnormalities	Head and neck carcinoma	2.46e-46		1.091	1183	775	408	AAMP(+1.189),ABCA12(+3.815),ABCA2(+4.228),ABCC9(+3.632),ABHD16A(+1.305),ABL1(-1.169),ACAD8(+1.212),ACHE(+1.662),ACOT4(-1.497),ACTA2(+1.854),ACY3(+1.973),ADA(+1.636),ADAM17(-1.254),ADAM22(+1.477),ADAM9(-1.225),ADAP1(+1.322),ADARB2(+1.931),ADCY1(+3.686),ADCY3(-1.232),ADGRD1(+3.336),ADGRE2(-1.929),ADGRE5(+1.209),ADGRV1(+32.483),ADIRF(+2.124),ADSL(-1.177),AEN(+1.238),AFAP1-AS1(+10.29),AFAP1L2(+5.011)…
Cancer,Endocrine System Disorders,Organismal Injury and Abnormalities	Endocrine carcinoma	9.08e-46			1142	744	398	AAMP(+1.189),ABCA12(+3.815),ABCA2(+4.228),ABCC9(+3.632),ABHD16A(+1.305),ABL1(-1.169),ACAD8(+1.212),ACHE(+1.662),ACOT4(-1.497),ACTA2(+1.854),ACY3(+1.973),ADA(+1.636),ADAM17(-1.254),ADAM22(+1.477),ADAM9(-1.225),ADAP1(+1.322),ADARB2(+1.931),ADCY1(+3.686),ADCY3(-1.232),ADGRD1(+3.336),ADGRE2(-1.929),ADGRE5(+1.209),ADGRV1(+32.483),ADIRF(+2.124),ADSL(-1.177),AEN(+1.238),AFAP1L2(+5.011),AGAP1(+3.027),AGA…
Cancer,Endocrine System Disorders,Organismal Injury and Abnormalities	Thyroid cancer	1.01e-45			1140	745	395	AAMP(+1.189),ABCA12(+3.815),ABCA2(+4.228),ABCC9(+3.632),ABHD16A(+1.305),ABL1(-1.169),ACAD8(+1.212),ACHE(+1.662),ACOT4(-1.497),ACTA2(+1.854),ACY3(+1.973),ADA(+1.636),ADAM17(-1.254),ADAM22(+1.477),ADAM9(-1.225),ADAP1(+1.322),ADARB2(+1.931),ADCY1(+3.686),ADCY3(-1.232),ADGRD1(+3.336),ADGRE2(-1.929),ADGRE5(+1.209),ADGRV1(+32.483),ADIRF(+2.124),ADSL(-1.177),AEN(+1.238),AFAP1-AS1(+10.29),AFAP1L2(+5.011)…
Cancer,Endocrine System Disorders,Organismal Injury and Abnormalities	Thyroid gland tumor	1.73e-45			1142	747	395	AAMP(+1.189),ABCA12(+3.815),ABCA2(+4.228),ABCC9(+3.632),ABHD16A(+1.305),ABL1(-1.169),ACAD8(+1.212),ACHE(+1.662),ACOT4(-1.497),ACTA2(+1.854),ACY3(+1.973),ADA(+1.636),ADAM17(-1.254),ADAM22(+1.477),ADAM9(-1.225),ADAP1(+1.322),ADARB2(+1.931),ADCY1(+3.686),ADCY3(-1.232),ADGRD1(+3.336),ADGRE2(-1.929),ADGRE5(+1.209),ADGRV1(+32.483),ADIRF(+2.124),ADSL(-1.177),AEN(+1.238),AFAP1-AS1(+10.29),AFAP1L2(+5.011)…
Cancer,Organismal Injury and Abnormalities	Neck neoplasm	1.75e-45			1150	755	395	AAMP(+1.189),ABCA12(+3.815),ABCA2(+4.228),ABCC9(+3.632),ABHD16A(+1.305),ABL1(-1.169),ACAD8(+1.212),ACHE(+1.662),ACOT4(-1.497),ACTA2(+1.854),ACY3(+1.973),ADA(+1.636),ADAM17(-1.254),ADAM22(+1.477),ADAM9(-1.225),ADAP1(+1.322),ADARB2(+1.931),ADCY1(+3.686),ADCY3(-1.232),ADGRD1(+3.336),ADGRE2(-1.929),ADGRE5(+1.209),ADGRV1(+32.483),ADIRF(+2.124),ADSL(-1.177),AEN(+1.238),AFAP1-AS1(+10.29),AFAP1L2(+5.011)…
Cancer,Gastrointestinal Disease,Organismal Injury and Abnormalities	Gastrointestinal tumor	7.97e-45		0.034	1185	757	428	AAMP(+1.189),ABCA12(+3.815),ABCA2(+4.228),ABCC9(+3.632),ABHD16A(+1.305),ABL1(-1.169),ACAD8(+1.212),ACHE(+1.662),ACKR3(+2.011),ACTA2(+1.854),ADA(+1.636),ADAM17(-1.254),ADAM22(+1.477),ADAM9(-1.225),ADAP1(+1.322),ADARB2(+1.931),ADCY1(+3.686),ADCY3(-1.232),ADGRD1(+3.336),ADGRE2(-1.929),ADGRE5(+1.209),ADGRV1(+32.483),ADIRF(+2.124),ADSL(-1.177),AEN(+1.238),AFAP1-AS1(+10.29),AFAP1L2(+5.011),AGAP1(+3.027…
Cancer,Endocrine System Disorders,Organismal Injury and Abnormalities	Thyroid carcinoma	8.83e-45			1136	741	395	AAMP(+1.189),ABCA12(+3.815),ABCA2(+4.228),ABCC9(+3.632),ABHD16A(+1.305),ABL1(-1.169),ACAD8(+1.212),ACHE(+1.662),ACOT4(-1.497),ACTA2(+1.854),ACY3(+1.973),ADA(+1.636),ADAM17(-1.254),ADAM22(+1.477),ADAM9(-1.225),ADAP1(+1.322),ADARB2(+1.931),ADCY1(+3.686),ADCY3(-1.232),ADGRD1(+3.336),ADGRE2(-1.929),ADGRE5(+1.209),ADGRV1(+32.483),ADIRF(+2.124),ADSL(-1.177),AEN(+1.238),AFAP1L2(+5.011),AGAP1(+3.027),AGA…
Cancer,Gastrointestinal Disease,Organismal Injury and Abnormalities	Large intestine carcinoma	9.95e-45		1.117	1101	701	400	AAMP(+1.189),ABCA12(+3.815),ABCA2(+4.228),ABCC9(+3.632),ABHD16A(+1.305),ABL1(-1.169),ACAD8(+1.212),ACHE(+1.662),ACKR3(+2.011),ACTA2(+1.854),ADA(+1.636),ADAM17(-1.254),ADAM22(+1.477),ADAM9(-1.225),ADAP1(+1.322),ADARB2(+1.931),ADCY1(+3.686),ADCY3(-1.232),ADGRD1(+3.336),ADGRE2(-1.929),ADGRE5(+1.209),ADGRV1(+32.483),ADSL(-1.177),AEN(+1.238),AFAP1L2(+5.011),AGAP1(+3.027),AGAP3(+1.276),AGER(+1.765),AGF…
Cancer,Gastrointestinal Disease,Organismal Injury and Abnormalities	Gastrointestinal carcinoma	1.29e-44		1.829	1144	732	412	AAMP(+1.189),ABCA12(+3.815),ABCA2(+4.228),ABCC9(+3.632),ABHD16A(+1.305),ABL1(-1.169),ACAD8(+1.212),ACHE(+1.662),ACKR3(+2.011),ACTA2(+1.854),ADA(+1.636),ADAM17(-1.254),ADAM22(+1.477),ADAM9(-1.225),ADAP1(+1.322),ADARB2(+1.931),ADCY1(+3.686),ADCY3(-1.232),ADGRD1(+3.336),ADGRE2(-1.929),ADGRE5(+1.209),ADGRV1(+32.483),ADSL(-1.177),AEN(+1.238),AFAP1-AS1(+10.29),AFAP1L2(+5.011),AGAP1(+3.027),AGAP3(+1.276…
Cancer,Gastrointestinal Disease,Organismal Injury and Abnormalities	Gastrointestinal tract cancer	4.6e-44		1.084	1179	754	425	AAMP(+1.189),ABCA12(+3.815),ABCA2(+4.228),ABCC9(+3.632),ABHD16A(+1.305),ABL1(-1.169),ACAD8(+1.212),ACHE(+1.662),ACKR3(+2.011),ACTA2(+1.854),ADA(+1.636),ADAM17(-1.254),ADAM22(+1.477),ADAM9(-1.225),ADAP1(+1.322),ADARB2(+1.931),ADCY1(+3.686),ADCY3(-1.232),ADGRD1(+3.336),ADGRE2(-1.929),ADGRE5(+1.209),ADGRV1(+32.483),ADIRF(+2.124),ADSL(-1.177),AEN(+1.238),AFAP1-AS1(+10.29),AFAP1L2(+5.011),AGAP1(+3.027…
Cancer,Gastrointestinal Disease,Organismal Injury and Abnormalities	Intestinal tumor	2.78e-43		-0.335	1142	725	417	AAMP(+1.189),ABCA12(+3.815),ABCA2(+4.228),ABCC9(+3.632),ABHD16A(+1.305),ABL1(-1.169),ACAD8(+1.212),ACHE(+1.662),ACKR3(+2.011),ACTA2(+1.854),ADA(+1.636),ADAM17(-1.254),ADAM22(+1.477),ADAM9(-1.225),ADAP1(+1.322),ADARB2(+1.931),ADCY1(+3.686),ADCY3(-1.232),ADGRD1(+3.336),ADGRE2(-1.929),ADGRE5(+1.209),ADGRV1(+32.483),ADIRF(+2.124),ADSL(-1.177),AEN(+1.238),AFAP1L2(+5.011),AGAP1(+3.027),AGAP3(+1.276),AG…
Cancer,Gastrointestinal Disease,Organismal Injury and Abnormalities	Large intestine neoplasm	3.14e-43		-0.315	1141	724	417	AAMP(+1.189),ABCA12(+3.815),ABCA2(+4.228),ABCC9(+3.632),ABHD16A(+1.305),ABL1(-1.169),ACAD8(+1.212),ACHE(+1.662),ACKR3(+2.011),ACTA2(+1.854),ADA(+1.636),ADAM17(-1.254),ADAM22(+1.477),ADAM9(-1.225),ADAP1(+1.322),ADARB2(+1.931),ADCY1(+3.686),ADCY3(-1.232),ADGRD1(+3.336),ADGRE2(-1.929),ADGRE5(+1.209),ADGRV1(+32.483),ADIRF(+2.124),ADSL(-1.177),AEN(+1.238),AFAP1L2(+5.011),AGAP1(+3.027),AGAP3(+1.276),AG…
Cancer,Gastrointestinal Disease,Organismal Injury and Abnormalities	Intestinal cancer	6.8e-43		1.258	1137	722	415	AAMP(+1.189),ABCA12(+3.815),ABCA2(+4.228),ABCC9(+3.632),ABHD16A(+1.305),ABL1(-1.169),ACAD8(+1.212),ACHE(+1.662),ACKR3(+2.011),ACTA2(+1.854),ADA(+1.636),ADAM17(-1.254),ADAM22(+1.477),ADAM9(-1.225),ADAP1(+1.322),ADARB2(+1.931),ADCY1(+3.686),ADCY3(-1.232),ADGRD1(+3.336),ADGRE2(-1.929),ADGRE5(+1.209),ADGRV1(+32.483),ADIRF(+2.124),ADSL(-1.177),AEN(+1.238),AFAP1L2(+5.011),AGAP1(+3.027),AGAP3(+1.276),AG…
Cancer,Gastrointestinal Disease,Organismal Injury and Abnormalities	Malignant neoplasm of large intestine	1.07e-42		0.335	1136	721	415	AAMP(+1.189),ABCA12(+3.815),ABCA2(+4.228),ABCC9(+3.632),ABHD16A(+1.305),ABL1(-1.169),ACAD8(+1.212),ACHE(+1.662),ACKR3(+2.011),ACTA2(+1.854),ADA(+1.636),ADAM17(-1.254),ADAM22(+1.477),ADAM9(-1.225),ADAP1(+1.322),ADARB2(+1.931),ADCY1(+3.686),ADCY3(-1.232),ADGRD1(+3.336),ADGRE2(-1.929),ADGRE5(+1.209),ADGRV1(+32.483),ADIRF(+2.124),ADSL(-1.177),AEN(+1.238),AFAP1L2(+5.011),AGAP1(+3.027),AGAP3(+1.276),AG…
Cancer,Gastrointestinal Disease,Organismal Injury and Abnormalities	Large intestine adenocarcinoma	3.07e-42			1087	693	394	AAMP(+1.189),ABCA12(+3.815),ABCA2(+4.228),ABCC9(+3.632),ABHD16A(+1.305),ABL1(-1.169),ACAD8(+1.212),ACHE(+1.662),ACKR3(+2.011),ACTA2(+1.854),ADA(+1.636),ADAM17(-1.254),ADAM22(+1.477),ADAM9(-1.225),ADAP1(+1.322),ADARB2(+1.931),ADCY1(+3.686),ADCY3(-1.232),ADGRD1(+3.336),ADGRE2(-1.929),ADGRE5(+1.209),ADGRV1(+32.483),ADSL(-1.177),AEN(+1.238),AFAP1L2(+5.011),AGAP1(+3.027),AGAP3(+1.276),AGER(+1.765),AGF…
Cancer,Gastrointestinal Disease,Organismal Injury and Abnormalities	Gastrointestinal adenocarcinoma	4.99e-42		1.455	1107	705	402	AAMP(+1.189),ABCA12(+3.815),ABCA2(+4.228),ABCC9(+3.632),ABHD16A(+1.305),ABL1(-1.169),ACAD8(+1.212),ACHE(+1.662),ACKR3(+2.011),ACTA2(+1.854),ADA(+1.636),ADAM17(-1.254),ADAM22(+1.477),ADAM9(-1.225),ADAP1(+1.322),ADARB2(+1.931),ADCY1(+3.686),ADCY3(-1.232),ADGRD1(+3.336),ADGRE2(-1.929),ADGRE5(+1.209),ADGRV1(+32.483),ADSL(-1.177),AEN(+1.238),AFAP1L2(+5.011),AGAP1(+3.027),AGAP3(+1.276),AGER(+1.765),AGF…
Cancer,Gastrointestinal Disease,Organismal Injury and Abnormalities	Digestive organ tumor	8.22e-41		-1.5	1265	815	450	AAMP(+1.189),ABCA12(+3.815),ABCA2(+4.228),ABCC9(+3.632),ABHD16A(+1.305),ABL1(-1.169),ACAD8(+1.212),ACHE(+1.662),ACKR1(+8.669),ACKR3(+2.011),ACTA2(+1.854),ADA(+1.636),ADAM17(-1.254),ADAM22(+1.477),ADAM9(-1.225),ADAP1(+1.322),ADARB2(+1.931),ADCY1(+3.686),ADCY3(-1.232),ADGRD1(+3.336),ADGRE2(-1.929),ADGRE5(+1.209),ADGRV1(+32.483),ADIRF(+2.124),ADSL(-1.177),AEN(+1.238),AFAP1-AS1(+10.29),AFAP1L2(+5.011…
Cancer,Gastrointestinal Disease,Organismal Injury and Abnormalities	Digestive system cancer	1.33e-40		-0.239	1248	806	442	AAMP(+1.189),ABCA12(+3.815),ABCA2(+4.228),ABCC9(+3.632),ABHD16A(+1.305),ABL1(-1.169),ACAD8(+1.212),ACHE(+1.662),ACKR1(+8.669),ACKR3(+2.011),ACTA2(+1.854),ADA(+1.636),ADAM17(-1.254),ADAM22(+1.477),ADAM9(-1.225),ADAP1(+1.322),ADARB2(+1.931),ADCY1(+3.686),ADCY3(-1.232),ADGRD1(+3.336),ADGRE2(-1.929),ADGRE5(+1.209),ADGRV1(+32.483),ADIRF(+2.124),ADSL(-1.177),AEN(+1.238),AFAP1-AS1(+10.29),AFAP1L2(+5.011…
Cancer,Organismal Injury and Abnormalities	Cancer of cells	7.9e-40		1.957	692	444	248	ABCA12(+3.815),ABCA2(+4.228),ABCC9(+3.632),ABL1(-1.169),ACHE(+1.662),ACOT4(-1.497),ACTA2(+1.854),ADA(+1.636),ADAM17(-1.254),ADAM22(+1.477),ADAM9(-1.225),ADCY1(+3.686),ADCY3(-1.232),ADGRD1(+3.336),ADGRE2(-1.929),ADGRE5(+1.209),ADGRV1(+32.483),ADSL(-1.177),AFAP1-AS1(+10.29),AFAP1L2(+5.011),AGAP1(+3.027),AGER(+1.765),AKAP6(+3.86),AKAP7(+2.206),AKAP8L(+1.223),AKT1S1(+1.281),ALDH1L1(+28.486),ALMS1(-1.…
Cancer,Organismal Injury and Abnormalities	Incidence of tumor	2.36e-39		1.764	1015	639	376	ABCA12(+3.815),ABCA2(+4.228),ABCC9(+3.632),ABL1(-1.169),ACAD8(+1.212),ACHE(+1.662),ACKR3(+2.011),ACTA2(+1.854),ADA(+1.636),ADAM17(-1.254),ADAM22(+1.477),ADAM9(-1.225),ADARB2(+1.931),ADCY1(+3.686),ADCY3(-1.232),ADGRD1(+3.336),ADGRE2(-1.929),ADGRE5(+1.209),ADGRV1(+32.483),ADSL(-1.177),AFAP1L2(+5.011),AGAP3(+1.276),AGER(+1.765),AGFG2(+1.247),AHCYL2(+1.295),AJM1(+2.103),AKAP6(+3.86),AKAP7(+2.206),AKA…
Cancer,Organismal Injury and Abnormalities	Malignant genitourinary solid tumor	1.66e-38		1.14	988	633	355	ABCA12(+3.815),ABCA2(+4.228),ABCC9(+3.632),ABHD10(+1.256),ABL1(-1.169),ACAD8(+1.212),ACHE(+1.662),ACKR1(+8.669),ACTA2(+1.854),ACY3(+1.973),ADAM17(-1.254),ADAM22(+1.477),ADAM9(-1.225),ADARB2(+1.931),ADCY1(+3.686),ADGRD1(+3.336),ADGRE5(+1.209),ADGRV1(+32.483),ADSL(-1.177),AFAP1L2(+5.011),AGAP3(+1.276),AGER(+1.765),AGFG2(+1.247),AKAP6(+3.86),AKR1A1(+1.256),ALDH1B1(+1.246),ALDH1L1(+28.486),ALDH1L2(-1…
Cancer,Organismal Injury and Abnormalities	Neoplasia of cells	7.84e-38	Activated	2.072	763	494	269	ABCA12(+3.815),ABCA2(+4.228),ABCC9(+3.632),ABL1(-1.169),ACHE(+1.662),ACKR1(+8.669),ACOT4(-1.497),ACTA2(+1.854),ADA(+1.636),ADAM17(-1.254),ADAM22(+1.477),ADAM9(-1.225),ADCY1(+3.686),ADCY3(-1.232),ADGRD1(+3.336),ADGRE2(-1.929),ADGRE5(+1.209),ADGRV1(+32.483),ADSL(-1.177),AFAP1-AS1(+10.29),AFAP1L2(+5.011),AGAP1(+3.027),AGER(+1.765),AKAP6(+3.86),AKAP7(+2.206),AKAP8L(+1.223),AKT1S1(+1.281),ALDH1L1(+28.…
Cancer,Organismal Injury and Abnormalities	Genitourinary tumor	2.12e-37		1.162	999	639	360	ABCA12(+3.815),ABCA2(+4.228),ABCC9(+3.632),ABHD10(+1.256),ABL1(-1.169),ACAD8(+1.212),ACHE(+1.662),ACKR1(+8.669),ACTA2(+1.854),ACY3(+1.973),ADAM17(-1.254),ADAM22(+1.477),ADAM9(-1.225),ADARB2(+1.931),ADCY1(+3.686),ADGRD1(+3.336),ADGRE5(+1.209),ADGRV1(+32.483),ADSL(-1.177),AFAP1L2(+5.011),AGAP3(+1.276),AGER(+1.765),AGFG2(+1.247),AKAP6(+3.86),AKAP8L(+1.223),AKR1A1(+1.256),ALDH1B1(+1.246),ALDH1L1(+28.…
Cancer,Organismal Injury and Abnormalities	Frequency of tumor	9.27e-37		1.992	983	614	369	ABCA12(+3.815),ABCA2(+4.228),ABCC9(+3.632),ABL1(-1.169),ACAD8(+1.212),ACHE(+1.662),ACKR3(+2.011),ACTA2(+1.854),ADA(+1.636),ADAM17(-1.254),ADAM22(+1.477),ADAM9(-1.225),ADARB2(+1.931),ADCY1(+3.686),ADCY3(-1.232),ADGRD1(+3.336),ADGRE2(-1.929),ADGRE5(+1.209),ADGRV1(+32.483),ADSL(-1.177),AFAP1L2(+5.011),AGAP3(+1.276),AGER(+1.765),AGFG2(+1.247),AHCYL2(+1.295),AJM1(+2.103),AKAP6(+3.86),AKAP7(+2.206),AKR…
Cancer,Organismal Injury and Abnormalities	Tumorigenesis of epithelial neoplasm	4.63e-36		1.283	968	602	366	ABCA12(+3.815),ABCA2(+4.228),ABCC9(+3.632),ABL1(-1.169),ACAD8(+1.212),ACHE(+1.662),ACKR3(+2.011),ACTA2(+1.854),ADA(+1.636),ADAM17(-1.254),ADAM22(+1.477),ADAM9(-1.225),ADARB2(+1.931),ADCY1(+3.686),ADCY3(-1.232),ADGRD1(+3.336),ADGRE2(-1.929),ADGRE5(+1.209),ADGRV1(+32.483),ADSL(-1.177),AFAP1L2(+5.011),AGAP3(+1.276),AGER(+1.765),AGFG2(+1.247),AHCYL2(+1.295),AJM1(+2.103),AKAP6(+3.86),AKAP7(+2.206),AKR…
Hematological Disease,Immunological Disease	Lymphoproliferative disorder	5.95e-35		1.188	363	240	123	ABCC9(+3.632),ABL1(-1.169),ACHE(+1.662),ACTA2(+1.854),ADA(+1.636),ADAM22(+1.477),ADAM9(-1.225),ADCY3(-1.232),ADSL(-1.177),AFAP1L2(+5.011),AGER(+1.765),AKAP6(+3.86),AKT1S1(+1.281),AMOT(+8.881),ANO5(+1.692),ANOS1(+5.327),ANXA2(-1.267),ANXA7(+1.135),APOBEC3A(+5.522),ARHGAP33(+1.379),ARHGEF28(+2.648),ARL6IP5(+1.307),ATP10A(-3.633),BBC3(+1.372),BCHE(+13.839),BCL11B(+35.144),BCL2L1(+1.352),BCL9L(+1.255…
Cancer,Organismal Injury and Abnormalities	Lymphoid cancer	6.06e-35		0.883	365	240	125	ABCC9(+3.632),ABL1(-1.169),ACHE(+1.662),ADA(+1.636),ADAM22(+1.477),ADAM9(-1.225),ADCY3(-1.232),ADSL(-1.177),AFAP1L2(+5.011),AKAP6(+3.86),AKT1S1(+1.281),AMOT(+8.881),ANO5(+1.692),ANOS1(+5.327),ANXA2(-1.267),ANXA7(+1.135),APOBEC3A(+5.522),ARHGAP33(+1.379),ARHGEF28(+2.648),ARL6IP5(+1.307),ATP10A(-3.633),BBC3(+1.372),BCHE(+13.839),BCL11B(+35.144),BCL2L1(+1.352),BCL9L(+1.255),BNC2(+15.083),BRCA1(-1.44…
Cancer,Organismal Injury and Abnormalities	Lymphatic system tumor	1.07e-34		0.859	368	242	126	ABCC9(+3.632),ABL1(-1.169),ACHE(+1.662),ADA(+1.636),ADAM22(+1.477),ADAM9(-1.225),ADCY3(-1.232),ADSL(-1.177),AFAP1L2(+5.011),AKAP6(+3.86),AKT1S1(+1.281),AMOT(+8.881),ANO5(+1.692),ANOS1(+5.327),ANXA2(-1.267),ANXA7(+1.135),APOBEC3A(+5.522),ARHGAP33(+1.379),ARHGEF28(+2.648),ARL6IP5(+1.307),ATP10A(-3.633),BBC3(+1.372),BCHE(+13.839),BCL11B(+35.144),BCL2L1(+1.352),BCL9L(+1.255),BNC2(+15.083),BRCA1(-1.44…
Cancer,Organismal Injury and Abnormalities	Development of malignant tumor	2.15e-34	Activated	2.593	962	598	364	ABCA12(+3.815),ABCA2(+4.228),ABCC9(+3.632),ABL1(-1.169),ACAD8(+1.212),ACKR3(+2.011),ACTA2(+1.854),ADA(+1.636),ADAM17(-1.254),ADAM22(+1.477),ADAM9(-1.225),ADARB2(+1.931),ADCY1(+3.686),ADCY3(-1.232),ADGRE2(-1.929),ADGRE5(+1.209),ADGRV1(+32.483),ADSL(-1.177),AFAP1L2(+5.011),AGAP3(+1.276),AGER(+1.765),AGFG2(+1.247),AHCYL2(+1.295),AJM1(+2.103),AKAP6(+3.86),AKAP7(+2.206),AKR1A1(+1.256),ALDH1B1(+1.246),…
Cancer,Organismal Injury and Abnormalities	Breast or colorectal cancer	4.12e-34		0.975	826	513	313	ABCA12(+3.815),ABCA2(+4.228),ABCC9(+3.632),ABHD10(+1.256),ABL1(-1.169),ACKR1(+8.669),ACKR3(+2.011),ACTA2(+1.854),ADA(+1.636),ADAM17(-1.254),ADAM9(-1.225),ADARB2(+1.931),ADCY3(-1.232),ADGRD1(+3.336),ADGRE2(-1.929),ADGRE5(+1.209),ADGRV1(+32.483),ADIRF(+2.124),ADSL(-1.177),AFAP1L2(+5.011),AGAP3(+1.276),AGER(+1.765),AHCYL2(+1.295),AKAP6(+3.86),AKAP7(+2.206),ALDH1B1(+1.246),ALDH1L1(+28.486),ALDH1L2(-1…
Cancer,Organismal Injury and Abnormalities	Development of carcinoma	6.35e-34		1.411	950	589	361	ABCA12(+3.815),ABCA2(+4.228),ABCC9(+3.632),ABL1(-1.169),ACAD8(+1.212),ACKR3(+2.011),ACTA2(+1.854),ADA(+1.636),ADAM17(-1.254),ADAM22(+1.477),ADAM9(-1.225),ADARB2(+1.931),ADCY1(+3.686),ADCY3(-1.232),ADGRE2(-1.929),ADGRE5(+1.209),ADGRV1(+32.483),ADSL(-1.177),AFAP1L2(+5.011),AGAP3(+1.276),AGER(+1.765),AGFG2(+1.247),AHCYL2(+1.295),AJM1(+2.103),AKAP6(+3.86),AKAP7(+2.206),AKR1A1(+1.256),ALDH1B1(+1.246),…
Cancer,Hematological Disease,Immunological Disease,Organismal Injury and Abnormalities	Lymphocytic cancer	6.93e-34		1.331	359	236	123	ABCC9(+3.632),ABL1(-1.169),ACHE(+1.662),ADA(+1.636),ADAM22(+1.477),ADAM9(-1.225),ADCY3(-1.232),ADSL(-1.177),AFAP1L2(+5.011),AKAP6(+3.86),AKT1S1(+1.281),AMOT(+8.881),ANO5(+1.692),ANOS1(+5.327),ANXA2(-1.267),ANXA7(+1.135),APOBEC3A(+5.522),ARHGAP33(+1.379),ARHGEF28(+2.648),ARL6IP5(+1.307),ATP10A(-3.633),BBC3(+1.372),BCHE(+13.839),BCL11B(+35.144),BCL2L1(+1.352),BCL9L(+1.255),BNC2(+15.083),BRCA1(-1.44…
Cancer,Hematological Disease,Organismal Injury and Abnormalities	Lymphocytic neoplasm	9.27e-34		1.331	359	236	123	ABCC9(+3.632),ABL1(-1.169),ACHE(+1.662),ADA(+1.636),ADAM22(+1.477),ADAM9(-1.225),ADCY3(-1.232),ADSL(-1.177),AFAP1L2(+5.011),AKAP6(+3.86),AKT1S1(+1.281),AMOT(+8.881),ANO5(+1.692),ANOS1(+5.327),ANXA2(-1.267),ANXA7(+1.135),APOBEC3A(+5.522),ARHGAP33(+1.379),ARHGEF28(+2.648),ARL6IP5(+1.307),ATP10A(-3.633),BBC3(+1.372),BCHE(+13.839),BCL11B(+35.144),BCL2L1(+1.352),BCL9L(+1.255),BNC2(+15.083),BRCA1(-1.44…
Cancer,Hematological Disease,Immunological Disease,Organismal Injury and Abnormalities	Neoplasia of leukocytes	1.12e-33		1.404	360	238	122	ABCC9(+3.632),ABL1(-1.169),ACHE(+1.662),ADA(+1.636),ADAM22(+1.477),ADAM9(-1.225),ADCY3(-1.232),ADSL(-1.177),AFAP1L2(+5.011),AKAP6(+3.86),AKT1S1(+1.281),AMOT(+8.881),ANO5(+1.692),ANOS1(+5.327),ANXA2(-1.267),ANXA7(+1.135),APOBEC3A(+5.522),ARHGAP33(+1.379),ARHGEF28(+2.648),ARL6IP5(+1.307),ATP10A(-3.633),ATP4A(+4.218),BBC3(+1.372),BCHE(+13.839),BCL11B(+35.144),BCL2L1(+1.352),BCL9L(+1.255),BNC2(+15.08…
Cancer,Hematological Disease,Immunological Disease,Organismal Injury and Abnormalities	Tumorigenesis of lymphocytes	1.78e-33		1.008	345	226	119	ABCC9(+3.632),ABL1(-1.169),ADA(+1.636),ADAM9(-1.225),ADSL(-1.177),AFAP1L2(+5.011),AKAP6(+3.86),AKT1S1(+1.281),AMOT(+8.881),ANO5(+1.692),ANOS1(+5.327),ANXA2(-1.267),ANXA7(+1.135),APOBEC3A(+5.522),ARHGAP33(+1.379),ARHGEF28(+2.648),ARL6IP5(+1.307),ATP10A(-3.633),BBC3(+1.372),BCHE(+13.839),BCL11B(+35.144),BCL2L1(+1.352),BCL9L(+1.255),BNC2(+15.083),BRCA1(-1.449),BRCA2(-1.323),BRD3(-1.243),BRSK1(+3.03)…
Cancer,Organismal Injury and Abnormalities	Anogenital cancer	2.21e-33		1.355	913	590	323	ABCA12(+3.815),ABCA2(+4.228),ABCC9(+3.632),ABHD10(+1.256),ABL1(-1.169),ACAD8(+1.212),ACHE(+1.662),ACKR1(+8.669),ACTA2(+1.854),ACY3(+1.973),ADAM17(-1.254),ADAM9(-1.225),ADARB2(+1.931),ADCY1(+3.686),ADGRD1(+3.336),ADGRE5(+1.209),ADGRV1(+32.483),ADSL(-1.177),AFAP1L2(+5.011),AGAP3(+1.276),AGER(+1.765),AKAP6(+3.86),AKR1A1(+1.256),ALDH1B1(+1.246),ALDH1L1(+28.486),ALDH1L2(-1.52),ALDH3A1(-9.61),ALDH3B2(+…
Cellular Movement	Cell movement	1.69e-32	Activated	3.217	438	275	163	ABL1(-1.169),ACKR1(+8.669),ACKR3(+2.011),ACTA2(+1.854),ADA(+1.636),ADAM17(-1.254),ADAM9(-1.225),ADCY3(-1.232),ADGRE2(-1.929),ADGRE5(+1.209),AFAP1-AS1(+10.29),AGER(+1.765),AKT1S1(+1.281),AMOT(+8.881),ANO5(+1.692),ANOS1(+5.327),ANXA2(-1.267),APBB1IP(-1.272),APBB2(+2.395),APPL1(-1.349),AQP3(+1.794),ARFGAP3(+1.261),ARHGAP11A(-1.163),ARHGAP22(+4.405),ARHGAP35(-1.149),ARHGEF28(+2.648),ARHGEF6(-1.281),A…
Cancer,Organismal Injury and Abnormalities	Genitourinary carcinoma	3.43e-32		1.164	868	553	315	ABCA12(+3.815),ABCA2(+4.228),ABCC9(+3.632),ABL1(-1.169),ACAD8(+1.212),ACHE(+1.662),ACTA2(+1.854),ACY3(+1.973),ADAM17(-1.254),ADAM22(+1.477),ADAM9(-1.225),ADARB2(+1.931),ADCY1(+3.686),ADGRD1(+3.336),ADGRE5(+1.209),ADGRV1(+32.483),ADSL(-1.177),AFAP1L2(+5.011),AGER(+1.765),AGFG2(+1.247),AKAP6(+3.86),AKR1A1(+1.256),ALDH1B1(+1.246),ALDH1L1(+28.486),ALDH1L2(-1.52),ALDH3B2(+4.568),ALMS1(-1.284),AMOT(+8.…
Cancer,Organismal Injury and Abnormalities	Pelvic cancer	4.78e-31		1.095	871	555	316	ABCA12(+3.815),ABCA2(+4.228),ABCC9(+3.632),ABL1(-1.169),ACAD8(+1.212),ACTA2(+1.854),ACY3(+1.973),ADAM17(-1.254),ADAM22(+1.477),ADAM9(-1.225),ADARB2(+1.931),ADCY1(+3.686),ADGRD1(+3.336),ADGRE5(+1.209),ADGRV1(+32.483),ADSL(-1.177),AFAP1L2(+5.011),AGER(+1.765),AGFG2(+1.247),AKAP6(+3.86),AKR1A1(+1.256),ALDH1B1(+1.246),ALDH1L1(+28.486),ALDH1L2(-1.52),ALDH3A1(-9.61),ALDH3B2(+4.568),ALMS1(-1.284),AMOT(+…
Cancer,Organismal Injury and Abnormalities	Pelvic tumor	3.4e-30		1.855	879	560	319	ABCA12(+3.815),ABCA2(+4.228),ABCC9(+3.632),ABL1(-1.169),ACAD8(+1.212),ACTA2(+1.854),ACY3(+1.973),ADAM17(-1.254),ADAM22(+1.477),ADAM9(-1.225),ADARB2(+1.931),ADCY1(+3.686),ADGRD1(+3.336),ADGRE5(+1.209),ADGRV1(+32.483),ADSL(-1.177),AFAP1L2(+5.011),AGER(+1.765),AGFG2(+1.247),AKAP6(+3.86),AKAP8L(+1.223),AKR1A1(+1.256),ALDH1B1(+1.246),ALDH1L1(+28.486),ALDH1L2(-1.52),ALDH3A1(-9.61),ALDH3B2(+4.568),ALMS1…
Cancer,Hematological Disease,Organismal Injury and Abnormalities	Mature lymphocytic neoplasm	5.41e-30		1.709	298	196	102	ABCC9(+3.632),ABL1(-1.169),ADA(+1.636),ADAM9(-1.225),ADSL(-1.177),AFAP1L2(+5.011),AKT1S1(+1.281),AMOT(+8.881),ANO5(+1.692),ANOS1(+5.327),ANXA2(-1.267),APOBEC3A(+5.522),ARHGAP33(+1.379),ARHGEF28(+2.648),ARL6IP5(+1.307),ATP10A(-3.633),BBC3(+1.372),BCHE(+13.839),BCL11B(+35.144),BCL2L1(+1.352),BCL9L(+1.255),BNC2(+15.083),BRCA1(-1.449),BRCA2(-1.323),BRD3(-1.243),BRSK1(+3.03),CA2(-1.842),CALCRL(+1.854)…
Cancer,Organismal Injury and Abnormalities	Genitourinary adenocarcinoma	9.73e-30		1.527	781	498	283	ABCA12(+3.815),ABCC9(+3.632),ABL1(-1.169),ACAD8(+1.212),ACTA2(+1.854),ACY3(+1.973),ADAM17(-1.254),ADAM9(-1.225),ADARB2(+1.931),ADCY1(+3.686),ADGRD1(+3.336),ADGRE5(+1.209),ADGRV1(+32.483),ADSL(-1.177),AFAP1L2(+5.011),AGER(+1.765),AKAP6(+3.86),AKR1A1(+1.256),ALDH1B1(+1.246),ALDH1L1(+28.486),ALDH1L2(-1.52),ALDH3B2(+4.568),ALMS1(-1.284),AMOT(+8.881),ANAPC2(+1.227),ANKDD1A(+2.04),ANKRD18A(+3.996),ANLN…
Cellular Movement	Migration of cells	1.45e-29	Activated	3.217	395	247	148	ABL1(-1.169),ACKR1(+8.669),ACKR3(+2.011),ACTA2(+1.854),ADA(+1.636),ADAM17(-1.254),ADAM9(-1.225),ADCY3(-1.232),ADGRE2(-1.929),ADGRE5(+1.209),AFAP1-AS1(+10.29),AGER(+1.765),AKT1S1(+1.281),AMOT(+8.881),ANXA2(-1.267),APBB1IP(-1.272),APBB2(+2.395),APPL1(-1.349),AQP3(+1.794),ARFGAP3(+1.261),ARHGAP11A(-1.163),ARHGAP35(-1.149),ARHGEF28(+2.648),ARHGEF6(-1.281),ARL4C(-3.517),ARRB1(+1.843),ARRDC3(+1.39),ATO…
Cancer,Hematological Disease,Organismal Injury and Abnormalities	Hematologic cancer of cells	2.07e-29		1.457	330	219	111	ABCC9(+3.632),ABL1(-1.169),ACHE(+1.662),ADA(+1.636),ADAM22(+1.477),ADAM9(-1.225),ADCY3(-1.232),ADSL(-1.177),AFAP1L2(+5.011),AKAP6(+3.86),AMOT(+8.881),ANO5(+1.692),ANOS1(+5.327),ANXA2(-1.267),ANXA7(+1.135),APOBEC3A(+5.522),ARHGAP33(+1.379),ARHGEF28(+2.648),ARL6IP5(+1.307),ATP10A(-3.633),BBC3(+1.372),BCHE(+13.839),BCL11B(+35.144),BCL2L1(+1.352),BCL9L(+1.255),BNC2(+15.083),BRCA1(-1.449),BRCA2(-1.323…
Cancer,Organismal Injury and Abnormalities	Breast or pancreatic cancer	1.24e-27	Activated	2.047	667	435	232	ABCA12(+3.815),ABCA2(+4.228),ABCC9(+3.632),ABHD10(+1.256),ABL1(-1.169),ACKR1(+8.669),ACKR3(+2.011),ACTA2(+1.854),ADAM17(-1.254),ADAM22(+1.477),ADAM9(-1.225),ADAP1(+1.322),ADARB2(+1.931),ADCY1(+3.686),ADGRD1(+3.336),ADGRV1(+32.483),ADSL(-1.177),AFAP1L2(+5.011),AGAP3(+1.276),AGER(+1.765),AKAP6(+3.86),AKAP8L(+1.223),AKR1A1(+1.256),ALDH1B1(+1.246),ALDH1L1(+28.486),ALDH1L2(-1.52),ALDH3A1(-9.61),ALMS1(…
Cancer,Organismal Injury and Abnormalities	Lymphohematopoietic cancer	1.74e-27		0.827	460	303	157	ABCA12(+3.815),ABCC9(+3.632),ABL1(-1.169),ACHE(+1.662),ACKR1(+8.669),ADA(+1.636),ADAM22(+1.477),ADAM9(-1.225),ADCY1(+3.686),ADCY3(-1.232),ADGRV1(+32.483),ADSL(-1.177),AFAP1L2(+5.011),AKAP6(+3.86),AKT1S1(+1.281),ALMS1(-1.284),AMOT(+8.881),ANO5(+1.692),ANOS1(+5.327),ANXA2(-1.267),ANXA7(+1.135),APOBEC3A(+5.522),ARHGAP33(+1.379),ARHGAP35(-1.149),ARHGEF28(+2.648),ARL6IP5(+1.307),ATP10A(-3.633),ATP2B4(…
Hematological Disease,Immunological Disease	B-cell lymphoproliferative disorder	1.74e-27		1.163	273	179	94	ABCC9(+3.632),ABL1(-1.169),ADA(+1.636),ADAM9(-1.225),ADSL(-1.177),AFAP1L2(+5.011),AKAP6(+3.86),AKT1S1(+1.281),AMOT(+8.881),ANO5(+1.692),ANXA2(-1.267),APOBEC3A(+5.522),ARHGAP33(+1.379),ARHGEF28(+2.648),ARL6IP5(+1.307),ATP10A(-3.633),BBC3(+1.372),BCHE(+13.839),BCL11B(+35.144),BCL2L1(+1.352),BCL9L(+1.255),BNC2(+15.083),BRCA1(-1.449),BRCA2(-1.323),BRD3(-1.243),BRSK1(+3.03),CA2(-1.842),CALCRL(+1.854),…
Cancer,Organismal Injury and Abnormalities	Lymphohematopoietic neoplasia	1.78e-27		1.336	466	306	160	ABCA12(+3.815),ABCC9(+3.632),ABL1(-1.169),ACHE(+1.662),ACKR1(+8.669),ADA(+1.636),ADAM17(-1.254),ADAM22(+1.477),ADAM9(-1.225),ADCY1(+3.686),ADCY3(-1.232),ADGRV1(+32.483),ADSL(-1.177),AFAP1L2(+5.011),AKAP6(+3.86),AKT1S1(+1.281),ALMS1(-1.284),AMOT(+8.881),ANO5(+1.692),ANOS1(+5.327),ANXA2(-1.267),ANXA7(+1.135),APOBEC3A(+5.522),ARHGAP33(+1.379),ARHGAP35(-1.149),ARHGEF28(+2.648),ARL6IP5(+1.307),ATP10A(…
Cancer,Hematological Disease,Immunological Disease,Organismal Injury and Abnormalities	B-cell neoplasm	3.71e-27		1.163	272	178	94	ABCC9(+3.632),ABL1(-1.169),ADA(+1.636),ADAM9(-1.225),ADSL(-1.177),AFAP1L2(+5.011),AKAP6(+3.86),AKT1S1(+1.281),AMOT(+8.881),ANO5(+1.692),ANXA2(-1.267),APOBEC3A(+5.522),ARHGAP33(+1.379),ARHGEF28(+2.648),ARL6IP5(+1.307),ATP10A(-3.633),BBC3(+1.372),BCHE(+13.839),BCL11B(+35.144),BCL2L1(+1.352),BCL9L(+1.255),BNC2(+15.083),BRCA1(-1.449),BRCA2(-1.323),BRD3(-1.243),BRSK1(+3.03),CA2(-1.842),CALCRL(+1.854),…
Cancer,Organismal Injury and Abnormalities,Reproductive System Disease	Genital tract cancer	3.79e-27		1.319	809	519	290	ABCA12(+3.815),ABCC9(+3.632),ABL1(-1.169),ACAD8(+1.212),ACHE(+1.662),ACTA2(+1.854),ACY3(+1.973),ADAM17(-1.254),ADAM9(-1.225),ADARB2(+1.931),ADCY1(+3.686),ADGRD1(+3.336),ADGRE5(+1.209),ADGRV1(+32.483),ADSL(-1.177),AFAP1L2(+5.011),AGER(+1.765),AKAP6(+3.86),AKR1A1(+1.256),ALDH1B1(+1.246),ALDH1L1(+28.486),ALDH1L2(-1.52),ALDH3A1(-9.61),ALDH3B2(+4.568),ALMS1(-1.284),AMOT(+8.881),ANAPC2(+1.227),ANKDD1A(…
Dermatological Diseases and Conditions,Organismal Injury and Abnormalities	Skin lesion	4.89e-27		-1.284	867	570	297	ABCA12(+3.815),ABCA2(+4.228),ABCC9(+3.632),ABHD16A(+1.305),ABL1(-1.169),ACHE(+1.662),ACKR1(+8.669),ACKR3(+2.011),ACOT4(-1.497),ACY3(+1.973),ADA(+1.636),ADAM22(+1.477),ADAM9(-1.225),ADAP1(+1.322),ADARB2(+1.931),ADCY1(+3.686),ADCY3(-1.232),ADGRD1(+3.336),ADGRE2(-1.929),ADGRE5(+1.209),ADGRV1(+32.483),AEN(+1.238),AFAP1L2(+5.011),AHCYL2(+1.295),AJM1(+2.103),AKAP6(+3.86),AKAP8L(+1.223),AKR1A1(+1.256),A…
Cancer,Organismal Injury and Abnormalities,Reproductive System Disease	Breast or gynecological cancer	7.13e-27		1.608	723	462	261	ABCA12(+3.815),ABCA2(+4.228),ABCC9(+3.632),ABHD10(+1.256),ABL1(-1.169),ACAD8(+1.212),ACKR1(+8.669),ACTA2(+1.854),ADAM17(-1.254),ADAM9(-1.225),ADARB2(+1.931),ADCY1(+3.686),ADGRD1(+3.336),ADGRV1(+32.483),ADSL(-1.177),AGAP3(+1.276),AGER(+1.765),AKAP6(+3.86),AKR1A1(+1.256),ALDH1B1(+1.246),ALDH1L1(+28.486),ALDH1L2(-1.52),ALDH3A1(-9.61),ALMS1(-1.284),AMOT(+8.881),ANAPC2(+1.227),ANKDD1A(+2.04),ANKRD18A(…
Cancer,Hematological Disease,Organismal Injury and Abnormalities	Myeloid or lymphoid neoplasm	8.27e-27		1.798	457	299	158	ABCA12(+3.815),ABCC9(+3.632),ABL1(-1.169),ACHE(+1.662),ACKR1(+8.669),ADA(+1.636),ADAM17(-1.254),ADAM22(+1.477),ADAM9(-1.225),ADCY1(+3.686),ADCY3(-1.232),ADGRV1(+32.483),ADSL(-1.177),AFAP1L2(+5.011),AKAP6(+3.86),AKT1S1(+1.281),ALMS1(-1.284),AMOT(+8.881),ANO5(+1.692),ANOS1(+5.327),ANXA2(-1.267),ANXA7(+1.135),APOBEC3A(+5.522),ARHGAP33(+1.379),ARHGAP35(-1.149),ARHGEF28(+2.648),ARL6IP5(+1.307),ATP10A(…
Cancer,Hematological Disease,Organismal Injury and Abnormalities	Hematopoietic neoplasm	1.17e-26		1.648	461	302	159	ABCA12(+3.815),ABCC9(+3.632),ABL1(-1.169),ACHE(+1.662),ACKR1(+8.669),ADA(+1.636),ADAM17(-1.254),ADAM22(+1.477),ADAM9(-1.225),ADCY1(+3.686),ADCY3(-1.232),ADGRV1(+32.483),ADSL(-1.177),AFAP1L2(+5.011),AKAP6(+3.86),AKT1S1(+1.281),ALMS1(-1.284),AMOT(+8.881),ANO5(+1.692),ANOS1(+5.327),ANXA2(-1.267),ANXA7(+1.135),APOBEC3A(+5.522),ARHGAP33(+1.379),ARHGAP35(-1.149),ARHGEF28(+2.648),ARL6IP5(+1.307),ATP10A(…
Cancer,Organismal Injury and Abnormalities	Malignant solid organ tumor	1.45e-26		-0.009	867	572	295	ABCA12(+3.815),ABCA2(+4.228),ABCC9(+3.632),ABHD16A(+1.305),ABL1(-1.169),ACHE(+1.662),ACKR1(+8.669),ACKR3(+2.011),ACOT4(-1.497),ACY3(+1.973),ADA(+1.636),ADAM22(+1.477),ADAM9(-1.225),ADAP1(+1.322),ADARB2(+1.931),ADCY1(+3.686),ADCY3(-1.232),ADGRD1(+3.336),ADGRE2(-1.929),ADGRE5(+1.209),ADGRV1(+32.483),AEN(+1.238),AFAP1L2(+5.011),AHCYL2(+1.295),AJM1(+2.103),AKAP6(+3.86),AKAP8L(+1.223),AKR1A1(+1.256),A…
Cancer,Dermatological Diseases and Conditions,Organismal Injury and Abnormalities	Skin tumor	1.45e-26		-1.205	859	566	293	ABCA12(+3.815),ABCA2(+4.228),ABCC9(+3.632),ABHD16A(+1.305),ABL1(-1.169),ACHE(+1.662),ACKR1(+8.669),ACKR3(+2.011),ACOT4(-1.497),ACY3(+1.973),ADA(+1.636),ADAM22(+1.477),ADAM9(-1.225),ADAP1(+1.322),ADARB2(+1.931),ADCY1(+3.686),ADCY3(-1.232),ADGRD1(+3.336),ADGRE2(-1.929),ADGRE5(+1.209),ADGRV1(+32.483),AEN(+1.238),AFAP1L2(+5.011),AHCYL2(+1.295),AJM1(+2.103),AKAP6(+3.86),AKAP8L(+1.223),AKR1A1(+1.256),A…
Cancer,Organismal Injury and Abnormalities,Reproductive System Disease	Genital tumor	1.81e-26		1.701	818	525	293	ABCA12(+3.815),ABCC9(+3.632),ABL1(-1.169),ACAD8(+1.212),ACHE(+1.662),ACTA2(+1.854),ACY3(+1.973),ADAM17(-1.254),ADAM9(-1.225),ADARB2(+1.931),ADCY1(+3.686),ADGRD1(+3.336),ADGRE5(+1.209),ADGRV1(+32.483),ADSL(-1.177),AFAP1L2(+5.011),AGER(+1.765),AKAP6(+3.86),AKAP8L(+1.223),AKR1A1(+1.256),ALDH1B1(+1.246),ALDH1L1(+28.486),ALDH1L2(-1.52),ALDH3A1(-9.61),ALDH3B2(+4.568),ALMS1(-1.284),AMOT(+8.881),ANAPC2(+…
Cancer,Hematological Disease,Organismal Injury and Abnormalities	Hematologic cancer	1.88e-26		1.149	454	299	155	ABCA12(+3.815),ABCC9(+3.632),ABL1(-1.169),ACHE(+1.662),ACKR1(+8.669),ADA(+1.636),ADAM22(+1.477),ADAM9(-1.225),ADCY1(+3.686),ADCY3(-1.232),ADGRV1(+32.483),ADSL(-1.177),AFAP1L2(+5.011),AKAP6(+3.86),AKT1S1(+1.281),ALMS1(-1.284),AMOT(+8.881),ANO5(+1.692),ANOS1(+5.327),ANXA2(-1.267),ANXA7(+1.135),APOBEC3A(+5.522),ARHGAP33(+1.379),ARHGAP35(-1.149),ARHGEF28(+2.648),ARL6IP5(+1.307),ATP10A(-3.633),ATP2B4(…
Cancer,Hematological Disease,Organismal Injury and Abnormalities	Neoplasia of blood cells	3.75e-26		1.802	455	299	156	ABCA12(+3.815),ABCC9(+3.632),ABL1(-1.169),ACHE(+1.662),ACKR1(+8.669),ADA(+1.636),ADAM17(-1.254),ADAM22(+1.477),ADAM9(-1.225),ADCY1(+3.686),ADCY3(-1.232),ADGRV1(+32.483),ADSL(-1.177),AFAP1L2(+5.011),AKAP6(+3.86),AKT1S1(+1.281),ALMS1(-1.284),AMOT(+8.881),ANO5(+1.692),ANOS1(+5.327),ANXA2(-1.267),ANXA7(+1.135),APOBEC3A(+5.522),ARHGAP33(+1.379),ARHGAP35(-1.149),ARHGEF28(+2.648),ARL6IP5(+1.307),ATP10A(…
Cancer,Organismal Injury and Abnormalities	Pelvic adenocarcinoma	3.88e-26		0.87	709	450	259	ABCA12(+3.815),ABCC9(+3.632),ABL1(-1.169),ACAD8(+1.212),ACY3(+1.973),ADAM17(-1.254),ADAM9(-1.225),ADARB2(+1.931),ADCY1(+3.686),ADGRD1(+3.336),ADGRE5(+1.209),ADGRV1(+32.483),ADSL(-1.177),AFAP1L2(+5.011),AKAP6(+3.86),AKR1A1(+1.256),ALDH1B1(+1.246),ALDH1L1(+28.486),ALDH1L2(-1.52),ALDH3B2(+4.568),ALMS1(-1.284),AMOT(+8.881),ANAPC2(+1.227),ANKDD1A(+2.04),ANKRD18A(+3.996),ANLN(-1.285),ANO5(+1.692),ANO9(…
Cancer,Dermatological Diseases and Conditions,Organismal Injury and Abnormalities	Skin cancer	9.14e-26		-0.009	852	561	291	ABCA12(+3.815),ABCA2(+4.228),ABCC9(+3.632),ABHD16A(+1.305),ABL1(-1.169),ACHE(+1.662),ACKR1(+8.669),ACKR3(+2.011),ACOT4(-1.497),ACY3(+1.973),ADA(+1.636),ADAM22(+1.477),ADAM9(-1.225),ADAP1(+1.322),ADARB2(+1.931),ADCY1(+3.686),ADCY3(-1.232),ADGRD1(+3.336),ADGRE2(-1.929),ADGRE5(+1.209),ADGRV1(+32.483),AEN(+1.238),AFAP1L2(+5.011),AHCYL2(+1.295),AJM1(+2.103),AKAP6(+3.86),AKAP8L(+1.223),AKR1A1(+1.256),A…
Cancer,Hematological Disease,Immunological Disease,Organismal Injury and Abnormalities	Lymphoma	9.95e-26		1.102	266	172	94	ABCC9(+3.632),ABL1(-1.169),ADA(+1.636),ADAM9(-1.225),ADSL(-1.177),AFAP1L2(+5.011),AKAP6(+3.86),ANO5(+1.692),ANOS1(+5.327),ANXA2(-1.267),ANXA7(+1.135),APOBEC3A(+5.522),ARHGEF28(+2.648),ATP10A(-3.633),BBC3(+1.372),BCHE(+13.839),BCL11B(+35.144),BCL2L1(+1.352),BNC2(+15.083),BRCA1(-1.449),BRCA2(-1.323),BRSK1(+3.03),CALCRL(+1.854),CBLB(-1.393),CCDC113(-1.662),CCL22(+2.5),CCNA2(-1.192),CCND2(+1.238),CCR…
Cancer,Organismal Injury and Abnormalities	Multiple cancers	9.3e-25		1.843	531	341	190	ABCA2(+4.228),ABCC9(+3.632),ABHD10(+1.256),ABL1(-1.169),ACKR1(+8.669),ACTA2(+1.854),ADAM17(-1.254),ADAM9(-1.225),ADARB2(+1.931),ADCY1(+3.686),ADGRD1(+3.336),ADGRV1(+32.483),AGAP3(+1.276),AGER(+1.765),AKAP6(+3.86),AKR1A1(+1.256),AKT1S1(+1.281),ALDH1B1(+1.246),ALDH1L1(+28.486),ALDH1L2(-1.52),ALDH3A1(-9.61),ALMS1(-1.284),AMOT(+8.881),ANAPC2(+1.227),ANKRD18A(+3.996),ANLN(-1.285),AOC1(+166.227),APOBEC…
Cancer,Hematological Disease,Immunological Disease,Organismal Injury and Abnormalities	Non-Hodgkin lymphoma	2.78e-24		1.249	229	149	80	ABCC9(+3.632),ABL1(-1.169),ADA(+1.636),ADAM9(-1.225),ADSL(-1.177),AFAP1L2(+5.011),ANO5(+1.692),ANOS1(+5.327),ANXA2(-1.267),APOBEC3A(+5.522),ARHGEF28(+2.648),ATP10A(-3.633),BBC3(+1.372),BCHE(+13.839),BCL11B(+35.144),BCL2L1(+1.352),BNC2(+15.083),BRCA1(-1.449),BRCA2(-1.323),BRSK1(+3.03),CALCRL(+1.854),CBLB(-1.393),CCDC113(-1.662),CCL22(+2.5),CCNA2(-1.192),CCND2(+1.238),CCR7(+2.42),CD180(-1.483),CD19…
Cancer,Hematological Disease,Immunological Disease,Organismal Injury and Abnormalities	B cell cancer	3.09e-24		1.15	239	157	82	ABCC9(+3.632),ABL1(-1.169),ADA(+1.636),ADAM9(-1.225),ADSL(-1.177),AFAP1L2(+5.011),AKAP6(+3.86),AKT1S1(+1.281),ANO5(+1.692),ANXA2(-1.267),APOBEC3A(+5.522),ARHGAP33(+1.379),ARHGEF28(+2.648),ATP10A(-3.633),BBC3(+1.372),BCHE(+13.839),BCL11B(+35.144),BCL2L1(+1.352),BCL9L(+1.255),BNC2(+15.083),BRCA1(-1.449),BRCA2(-1.323),BRSK1(+3.03),CA2(-1.842),CALCRL(+1.854),CASP9(+1.271),CBX7(+1.436),CCDC113(-1.662)…
Cell Death and Survival	Cell survival	7.63e-24	Activated	2.887	287	179	108	ABL1(-1.169),ACHE(+1.662),ACKR3(+2.011),ADAM17(-1.254),ADCY1(+3.686),ADGRE2(-1.929),AEN(+1.238),AFAP1L2(+5.011),AGER(+1.765),AKAP7(+2.206),AKAP8L(+1.223),ALDH3A1(-9.61),ANLN(-1.285),ANTXR2(-1.516),APOBEC3A(+5.522),APOD(+12.973),APPL1(-1.349),AQP3(+1.794),ARRB1(+1.843),B4GALT5(-1.221),BAMBI(+3.391),BBC3(+1.372),BCL11B(+35.144),BCL2L1(+1.352),BCYRN1(+1.764),BEX2(+3.137),BIRC2(+1.233),BRCA1(-1.449),…
Cancer,Gastrointestinal Disease,Organismal Injury and Abnormalities	Colorectal cancer	1.83e-23		0.335	680	409	271	ABCA12(+3.815),ABCA2(+4.228),ABL1(-1.169),ACKR3(+2.011),ACTA2(+1.854),ADA(+1.636),ADAM17(-1.254),ADAM9(-1.225),ADCY3(-1.232),ADGRD1(+3.336),ADGRE2(-1.929),ADGRE5(+1.209),ADGRV1(+32.483),ADIRF(+2.124),ADSL(-1.177),AFAP1L2(+5.011),AGAP3(+1.276),AHCYL2(+1.295),AKAP6(+3.86),AKAP7(+2.206),ALDH1B1(+1.246),ALDH1L1(+28.486),ALDH1L2(-1.52),ALMS1(-1.284),AMOT(+8.881),ANAPC2(+1.227),ANKRD9(+1.557),ANO5(+1.6…
Cancer,Gastrointestinal Disease,Organismal Injury and Abnormalities	Development of digestive organ tumor	2.17e-23		-0.16	672	412	260	ABCA12(+3.815),ABCA2(+4.228),ABCC9(+3.632),ABL1(-1.169),ACKR3(+2.011),ADA(+1.636),ADAM17(-1.254),ADAM22(+1.477),ADAM9(-1.225),ADCY3(-1.232),ADGRE2(-1.929),ADGRE5(+1.209),ADGRV1(+32.483),AFAP1L2(+5.011),AGAP3(+1.276),AHCYL2(+1.295),AJM1(+2.103),AKAP6(+3.86),AKAP7(+2.206),ALDH1B1(+1.246),ALDH1L1(+28.486),ALDH1L2(-1.52),ALDH3A1(-9.61),ALMS1(-1.284),AMOT(+8.881),ANAPC2(+1.227),ANKRD9(+1.557),ANLN(-1.…
Cancer,Organismal Injury and Abnormalities	Melanoma	3.09e-23		1.65	920	602	318	AAMP(+1.189),ABCA12(+3.815),ABCA2(+4.228),ABCC9(+3.632),ABHD16A(+1.305),ABL1(-1.169),ACHE(+1.662),ACKR1(+8.669),ACKR3(+2.011),ACOT4(-1.497),ACY3(+1.973),ADA(+1.636),ADAM17(-1.254),ADAM22(+1.477),ADAM9(-1.225),ADAP1(+1.322),ADARB2(+1.931),ADCY1(+3.686),ADCY3(-1.232),ADGRD1(+3.336),ADGRE2(-1.929),ADGRE5(+1.209),ADGRV1(+32.483),AEN(+1.238),AFAP1L2(+5.011),AHCYL2(+1.295),AJM1(+2.103),AKAP6(+3.86),AKA…
Cancer,Gastrointestinal Disease,Organismal Injury and Abnormalities	Colorectal tumor	3.3e-23		-0.315	689	415	274	ABCA12(+3.815),ABCA2(+4.228),ABL1(-1.169),ACKR3(+2.011),ACTA2(+1.854),ADA(+1.636),ADAM17(-1.254),ADAM9(-1.225),ADCY3(-1.232),ADGRD1(+3.336),ADGRE2(-1.929),ADGRE5(+1.209),ADGRV1(+32.483),ADIRF(+2.124),ADSL(-1.177),AFAP1L2(+5.011),AGAP3(+1.276),AHCYL2(+1.295),AKAP6(+3.86),AKAP7(+2.206),ALDH1B1(+1.246),ALDH1L1(+28.486),ALDH1L2(-1.52),ALMS1(-1.284),AMOT(+8.881),ANAPC2(+1.227),ANKRD9(+1.557),ANO5(+1.6…
Cell Death and Survival	Cell viability	1.16e-22	Activated	3.027	272	170	102	ABL1(-1.169),ACHE(+1.662),ACKR3(+2.011),ADAM17(-1.254),ADCY1(+3.686),ADGRE2(-1.929),AEN(+1.238),AFAP1L2(+5.011),AGER(+1.765),AKAP7(+2.206),AKAP8L(+1.223),ALDH3A1(-9.61),ANLN(-1.285),ANTXR2(-1.516),APOBEC3A(+5.522),APOD(+12.973),APPL1(-1.349),AQP3(+1.794),ARRB1(+1.843),B4GALT5(-1.221),BBC3(+1.372),BCL11B(+35.144),BCL2L1(+1.352),BCYRN1(+1.764),BEX2(+3.137),BIRC2(+1.233),BRCA1(-1.449),BRCA2(-1.323),…
Cancer,Organismal Injury and Abnormalities,Reproductive System Disease	Breast or ovarian cancer	2.58e-22		1.863	511	330	181	ABCA2(+4.228),ABCC9(+3.632),ABHD10(+1.256),ABL1(-1.169),ACKR1(+8.669),ACTA2(+1.854),ADAM17(-1.254),ADAM9(-1.225),ADARB2(+1.931),ADCY1(+3.686),ADGRD1(+3.336),ADGRV1(+32.483),AGAP3(+1.276),AGER(+1.765),AKAP6(+3.86),AKR1A1(+1.256),ALDH1B1(+1.246),ALDH1L1(+28.486),ALDH1L2(-1.52),ALDH3A1(-9.61),ALMS1(-1.284),AMOT(+8.881),ANAPC2(+1.227),ANKRD18A(+3.996),ANLN(-1.285),AOC1(+166.227),APOBEC3G(+1.27),APOD(…
Cell Death and Survival	Necrosis	7.07e-22		0.814	439	287	152	ABCC9(+3.632),ABL1(-1.169),ACHE(+1.662),ACKR3(+2.011),ADA(+1.636),ADAM17(-1.254),ADCY1(+3.686),ADGRE2(-1.929),AFAP1-AS1(+10.29),AFAP1L2(+5.011),AGAP3(+1.276),AGER(+1.765),AKAP7(+2.206),AKT1S1(+1.281),ALDH1L1(+28.486),ALDH3A1(-9.61),ANTXR2(-1.516),ANXA2(-1.267),APOL1(-1.444),ARHGEF6(-1.281),ARRB1(+1.843),ATP2A2(-1.135),ATP2B1(-1.369),ATP2B4(+1.752),ATP4A(+4.218),ATP6AP2(+1.222),B4GALT5(-1.221),BAC…
Cancer,Gastrointestinal Disease,Organismal Injury and Abnormalities	Colorectal carcinoma	1.22e-21		1.117	598	364	234	ABCA12(+3.815),ABCA2(+4.228),ABL1(-1.169),ACKR3(+2.011),ADA(+1.636),ADAM17(-1.254),ADCY3(-1.232),ADGRE2(-1.929),ADGRE5(+1.209),ADGRV1(+32.483),AFAP1L2(+5.011),AGAP3(+1.276),AHCYL2(+1.295),AKAP6(+3.86),AKAP7(+2.206),ALDH1B1(+1.246),ALDH1L1(+28.486),ALDH1L2(-1.52),ALMS1(-1.284),AMOT(+8.881),ANAPC2(+1.227),ANKRD9(+1.557),ANO5(+1.692),ANO9(+1.701),ANTXR2(-1.516),AOC1(+166.227),APBB1IP(-1.272),APOBEC3…
Cancer,Hematological Disease,Immunological Disease,Organismal Injury and Abnormalities	Mature B-cell neoplasm	1.25e-21		1.413	238	154	84	ABCC9(+3.632),ABL1(-1.169),ADA(+1.636),ADAM9(-1.225),ADSL(-1.177),AFAP1L2(+5.011),AKT1S1(+1.281),AMOT(+8.881),ANO5(+1.692),ANXA2(-1.267),APOBEC3A(+5.522),ARHGAP33(+1.379),ARHGEF28(+2.648),ARL6IP5(+1.307),ATP10A(-3.633),BBC3(+1.372),BCHE(+13.839),BCL11B(+35.144),BCL2L1(+1.352),BCL9L(+1.255),BNC2(+15.083),BRCA1(-1.449),BRCA2(-1.323),BRD3(-1.243),BRSK1(+3.03),CA2(-1.842),CALCRL(+1.854),CASP9(+1.271)…
Cancer,Gastrointestinal Disease,Organismal Injury and Abnormalities	Colon cancer	1.38e-21		-0.128	596	359	237	ABCA12(+3.815),ABCA2(+4.228),ABL1(-1.169),ACKR3(+2.011),ADA(+1.636),ADAM17(-1.254),ADCY3(-1.232),ADGRD1(+3.336),ADGRE2(-1.929),ADGRE5(+1.209),ADGRV1(+32.483),ADSL(-1.177),AFAP1L2(+5.011),AGAP3(+1.276),AHCYL2(+1.295),AKAP6(+3.86),AKAP7(+2.206),ALDH1B1(+1.246),ALDH1L1(+28.486),ALDH1L2(-1.52),ALMS1(-1.284),AMOT(+8.881),ANAPC2(+1.227),ANKRD9(+1.557),ANO5(+1.692),ANO9(+1.701),ANTXR2(-1.516),AOC1(+166.…
Cancer,Gastrointestinal Disease,Organismal Injury and Abnormalities	Colon tumor	1.39e-21		-0.602	602	362	240	ABCA12(+3.815),ABCA2(+4.228),ABL1(-1.169),ACKR3(+2.011),ADA(+1.636),ADAM17(-1.254),ADCY3(-1.232),ADGRD1(+3.336),ADGRE2(-1.929),ADGRE5(+1.209),ADGRV1(+32.483),ADSL(-1.177),AFAP1L2(+5.011),AGAP3(+1.276),AHCYL2(+1.295),AKAP6(+3.86),AKAP7(+2.206),ALDH1B1(+1.246),ALDH1L1(+28.486),ALDH1L2(-1.52),ALMS1(-1.284),AMOT(+8.881),ANAPC2(+1.227),ANKRD9(+1.557),ANO5(+1.692),ANO9(+1.701),ANTXR2(-1.516),AOC1(+166.…
Cellular Movement	Cell movement of tumor cell lines	3.24e-21	Activated	2.859	216	151	65	ACKR1(+8.669),ACKR3(+2.011),ACTA2(+1.854),ADAM17(-1.254),ADAM9(-1.225),ADGRE5(+1.209),AFAP1-AS1(+10.29),AGER(+1.765),AKT1S1(+1.281),AMOT(+8.881),ANXA2(-1.267),ARHGAP11A(-1.163),ARHGAP35(-1.149),ARHGEF28(+2.648),ARHGEF6(-1.281),ARL4C(-3.517),ARRB1(+1.843),ARRDC3(+1.39),ATOX1(+1.302),AXIN2(+3.677),B4GAT1(+1.404),BCAR3(+1.9),BCL2L1(+1.352),BCYRN1(+1.764),BRCA1(-1.449),CA9(+11.872),CACNA1D(+2.443),CA…
Cancer,Dermatological Diseases and Conditions,Organismal Injury and Abnormalities	Cutaneous melanoma	7.99e-21		1.123	796	528	268	ABCA12(+3.815),ABCA2(+4.228),ABCC9(+3.632),ABHD16A(+1.305),ABL1(-1.169),ACHE(+1.662),ACKR1(+8.669),ACKR3(+2.011),ACOT4(-1.497),ACY3(+1.973),ADA(+1.636),ADAM22(+1.477),ADAM9(-1.225),ADAP1(+1.322),ADARB2(+1.931),ADCY1(+3.686),ADCY3(-1.232),ADGRD1(+3.336),ADGRE2(-1.929),ADGRE5(+1.209),ADGRV1(+32.483),AEN(+1.238),AFAP1L2(+5.011),AHCYL2(+1.295),AJM1(+2.103),AKAP6(+3.86),AKAP8L(+1.223),AKR1A1(+1.256),A…
Cell Death and Survival	Apoptosis	1.43e-20		-0.985	433	284	149	ABL1(-1.169),ACHE(+1.662),ADA(+1.636),ADAM17(-1.254),ADCY1(+3.686),AFAP1-AS1(+10.29),AFAP1L2(+5.011),AGER(+1.765),AKT1S1(+1.281),ALDH1L1(+28.486),ALDH3A1(-9.61),ALMS1(-1.284),AMOT(+8.881),ANTXR2(-1.516),ANXA2(-1.267),ANXA7(+1.135),APBB2(+2.395),APBB3(+1.436),APPL1(-1.349),AQP3(+1.794),ARHGAP35(-1.149),ARHGEF18(-1.542),ARHGEF6(-1.281),ARL6IP5(+1.307),ARRB1(+1.843),ATOX1(+1.302),ATP2B4(+1.752),ATP6…
Cancer,Organismal Injury and Abnormalities	Lymphoreticular neoplasm	1.49e-20		1.223	386	252	134	ABCA12(+3.815),ABCC9(+3.632),ABL1(-1.169),ACKR1(+8.669),ADA(+1.636),ADAM17(-1.254),ADAM9(-1.225),ADCY1(+3.686),ADGRV1(+32.483),ADSL(-1.177),AFAP1L2(+5.011),AKAP6(+3.86),ALMS1(-1.284),AMOT(+8.881),ANO5(+1.692),ANOS1(+5.327),ANXA2(-1.267),ANXA7(+1.135),APOBEC3A(+5.522),ARHGAP35(-1.149),ARHGEF28(+2.648),ATP10A(-3.633),ATP2B4(+1.752),AXIN2(+3.677),BBC3(+1.372),BCHE(+13.839),BCL11B(+35.144),BCL2L1(+1.…
Cancer,Organismal Injury and Abnormalities,Reproductive System Disease	Male genital neoplasm	2.43e-20		0.589	527	350	177	ABCA12(+3.815),ABCC9(+3.632),ABL1(-1.169),ACAD8(+1.212),ACHE(+1.662),ACTA2(+1.854),ACY3(+1.973),ADAM17(-1.254),ADAM9(-1.225),ADARB2(+1.931),ADCY1(+3.686),ADGRD1(+3.336),ADGRE5(+1.209),ADGRV1(+32.483),ADSL(-1.177),AFAP1L2(+5.011),AGER(+1.765),AKAP6(+3.86),ALDH1L1(+28.486),ALDH3B2(+4.568),ALMS1(-1.284),ANLN(-1.285),ANO9(+1.701),ANTXR2(-1.516),ANXA2(-1.267),AOC1(+166.227),APOBEC3G(+1.27),APOD(+12.97…
Cancer,Organismal Injury and Abnormalities,Reproductive System Disease	Malignant neoplasm of male genital organ	3.27e-20		0.465	523	346	177	ABCA12(+3.815),ABCC9(+3.632),ABL1(-1.169),ACAD8(+1.212),ACHE(+1.662),ACTA2(+1.854),ACY3(+1.973),ADAM17(-1.254),ADAM9(-1.225),ADARB2(+1.931),ADCY1(+3.686),ADGRD1(+3.336),ADGRE5(+1.209),ADGRV1(+32.483),ADSL(-1.177),AFAP1L2(+5.011),AGER(+1.765),AKAP6(+3.86),ALDH1L1(+28.486),ALDH3B2(+4.568),ALMS1(-1.284),ANLN(-1.285),ANO9(+1.701),ANTXR2(-1.516),ANXA2(-1.267),AOC1(+166.227),APOBEC3G(+1.27),APOD(+12.97…
Cancer,Gastrointestinal Disease,Organismal Injury and Abnormalities	Hepatobiliary carcinoma	4.51e-20		-0.57	606	403	203	AAMP(+1.189),ABCA12(+3.815),ABCA2(+4.228),ABCC9(+3.632),ABHD16A(+1.305),ABL1(-1.169),ACKR3(+2.011),ADA(+1.636),ADAM17(-1.254),ADAM9(-1.225),ADARB2(+1.931),ADCY1(+3.686),ADGRV1(+32.483),AFAP1-AS1(+10.29),AFAP1L2(+5.011),AGAP1(+3.027),AGAP3(+1.276),AGFG2(+1.247),AJM1(+2.103),AKAP6(+3.86),AKAP8L(+1.223),ALMS1(-1.284),AMOT(+8.881),ANAPC2(+1.227),ANKRA2(+1.46),ANLN(-1.285),ANO5(+1.692),ANO9(+1.701),AN…
Cancer,Organismal Injury and Abnormalities,Reproductive System Disease	Mammary tumor	8.47e-20		1.366	385	249	136	ABCA2(+4.228),ABCC9(+3.632),ABHD10(+1.256),ABL1(-1.169),ACKR1(+8.669),ACTA2(+1.854),ADAM17(-1.254),ADAM9(-1.225),ADARB2(+1.931),ADGRD1(+3.336),ADGRV1(+32.483),AGAP3(+1.276),AGER(+1.765),AKAP6(+3.86),ALDH1B1(+1.246),ALDH1L1(+28.486),ALDH3A1(-9.61),ALMS1(-1.284),AMOT(+8.881),ANLN(-1.285),APOBEC3G(+1.27),APOD(+12.973),ARHGAP22(+4.405),ARHGAP35(-1.149),ARRB1(+1.843),ARRDC3(+1.39),ASTN2(+1.997),ATP10A…
Cancer,Organismal Injury and Abnormalities,Renal and Urological Disease	Urinary tract cancer	8.83e-20		0.445	338	210	128	ABCA12(+3.815),ABCA2(+4.228),ABL1(-1.169),ADAM17(-1.254),ADAM22(+1.477),AGER(+1.765),AGFG2(+1.247),ALMS1(-1.284),ANLN(-1.285),ANO5(+1.692),ANXA2(-1.267),APOD(+12.973),ARHGAP35(-1.149),ARHGEF25(+3.443),ATP1A3(+2.317),ATP2B1(-1.369),ATP5MF-PTCD1(+1.621),AUTS2(+3.164),AXIN2(+3.677),B4GALT3(+1.255),B4GAT1(+1.404),BCAR3(+1.9),BCL2L1(+1.352),BCL9L(+1.255),BRCA1(-1.449),BRCA2(-1.323),BST1(-10.561),BUD13…
Cancer,Organismal Injury and Abnormalities	Malignant neoplasm of retroperitoneum	9.55e-20		1.157	441	281	160	ABCA12(+3.815),ABCC9(+3.632),ABL1(-1.169),ACKR1(+8.669),ACKR3(+2.011),ADAM17(-1.254),ADAM22(+1.477),ADAM9(-1.225),ADAP1(+1.322),ADARB2(+1.931),ADCY1(+3.686),ADGRD1(+3.336),ADGRV1(+32.483),ADSL(-1.177),AFAP1L2(+5.011),AGER(+1.765),AKAP8L(+1.223),ALMS1(-1.284),AMOT(+8.881),ANLN(-1.285),ANO5(+1.692),ANXA2(-1.267),APOD(+12.973),APPL1(-1.349),ARHGAP22(+4.405),ARHGAP35(-1.149),ARHGEF10L(+6.449),ARHGEF6…
Cancer,Organismal Injury and Abnormalities,Reproductive System Disease	Breast cancer	9.97e-20		1.592	367	236	131	ABCA2(+4.228),ABCC9(+3.632),ABHD10(+1.256),ABL1(-1.169),ACKR1(+8.669),ACTA2(+1.854),ADAM17(-1.254),ADAM9(-1.225),ADARB2(+1.931),ADGRD1(+3.336),ADGRV1(+32.483),AGAP3(+1.276),AGER(+1.765),AKAP6(+3.86),ALDH1B1(+1.246),ALDH1L1(+28.486),ALDH3A1(-9.61),ALMS1(-1.284),AMOT(+8.881),ANLN(-1.285),APOBEC3G(+1.27),APOD(+12.973),ARHGAP22(+4.405),ARHGAP35(-1.149),ARRB1(+1.843),ASTN2(+1.997),ATP10A(-3.633),AXIN2…
Cancer,Organismal Injury and Abnormalities	Squamous-cell carcinoma	1.06e-19		0.424	481	307	174	ABCA12(+3.815),ABCA2(+4.228),ABCC9(+3.632),ABL1(-1.169),ACHE(+1.662),ACOT4(-1.497),ACTA2(+1.854),ADAM17(-1.254),ADAM22(+1.477),ADAM9(-1.225),ADCY1(+3.686),ADGRD1(+3.336),ADGRE2(-1.929),ADGRE5(+1.209),ADGRV1(+32.483),AGAP1(+3.027),AKAP6(+3.86),AKAP7(+2.206),AKAP8L(+1.223),ALDH1L1(+28.486),ALMS1(-1.284),ANLN(-1.285),ANO5(+1.692),ANO9(+1.701),APOD(+12.973),ARHGAP35(-1.149),ARHGEF10L(+6.449),ARHGEF25…
Cancer,Organismal Injury and Abnormalities	Extraadrenal retroperitoneal tumor	1.27e-19		0.281	470	304	166	ABCA12(+3.815),ABCC9(+3.632),ABL1(-1.169),ACKR1(+8.669),ACKR3(+2.011),ADAM17(-1.254),ADAM22(+1.477),ADAM9(-1.225),ADAP1(+1.322),ADARB2(+1.931),ADCY1(+3.686),ADGRD1(+3.336),ADGRV1(+32.483),ADSL(-1.177),AFAP1L2(+5.011),AGAP1(+3.027),AGER(+1.765),AKAP6(+3.86),AKAP8L(+1.223),AKT1S1(+1.281),ALMS1(-1.284),AMOT(+8.881),ANLN(-1.285),ANO5(+1.692),ANXA2(-1.267),APOBEC3A(+5.522),APOD(+12.973),APPL1(-1.349),…
Cellular Movement,Immune Cell Trafficking	Leukocyte migration	2.34e-19	Activated	2.127	196	123	73	ABL1(-1.169),ACKR1(+8.669),ACKR3(+2.011),ADA(+1.636),ADAM17(-1.254),ADGRE2(-1.929),ADGRE5(+1.209),AGER(+1.765),ANXA2(-1.267),APBB1IP(-1.272),AQP3(+1.794),ARHGEF6(-1.281),ARRB1(+1.843),ATP1B2(+5.699),B4GAT1(+1.404),BCL11B(+35.144),BST1(-10.561),C10orf99(+1.845),C4A/C4B(+3.124),C5AR1(+2.712),CAMK1(+2.62),CBLB(-1.393),CCL22(+2.5),CCL3(+2.727),CCL3L3(+2.443),CCL4(+2.005),CCR1(-1.888),CCR10(+1.431),CC…
Cancer,Organismal Injury and Abnormalities,Reproductive System Disease	Prostatic tumor	2.38e-19		0.793	517	346	171	ABCA12(+3.815),ABCC9(+3.632),ABL1(-1.169),ACAD8(+1.212),ACTA2(+1.854),ACY3(+1.973),ADAM17(-1.254),ADAM9(-1.225),ADARB2(+1.931),ADCY1(+3.686),ADGRD1(+3.336),ADGRE5(+1.209),ADGRV1(+32.483),ADSL(-1.177),AFAP1L2(+5.011),AGER(+1.765),AKAP6(+3.86),ALDH1L1(+28.486),ALDH3B2(+4.568),ALMS1(-1.284),ANLN(-1.285),ANO9(+1.701),ANTXR2(-1.516),ANXA2(-1.267),AOC1(+166.227),APOBEC3G(+1.27),APOD(+12.973),APPL1(-1.3…
Cancer,Gastrointestinal Disease,Hepatic System Disease,Organismal Injury and Abnormalities	Liver carcinoma	2.42e-19		-0.585	575	382	193	AAMP(+1.189),ABCA12(+3.815),ABCA2(+4.228),ABCC9(+3.632),ABHD16A(+1.305),ABL1(-1.169),ACKR3(+2.011),ADA(+1.636),ADAM17(-1.254),ADAM9(-1.225),ADARB2(+1.931),ADCY1(+3.686),ADGRV1(+32.483),AFAP1L2(+5.011),AGAP1(+3.027),AGAP3(+1.276),AGFG2(+1.247),AJM1(+2.103),AKAP6(+3.86),AKAP8L(+1.223),ALMS1(-1.284),AMOT(+8.881),ANAPC2(+1.227),ANKRA2(+1.46),ANLN(-1.285),ANO5(+1.692),ANO9(+1.701),ANTXR2(-1.516),ANXA7…
Cancer,Gastrointestinal Disease,Organismal Injury and Abnormalities	Colon carcinoma	3.37e-19			562	344	218	ABCA12(+3.815),ABCA2(+4.228),ABL1(-1.169),ACKR3(+2.011),ADA(+1.636),ADAM17(-1.254),ADCY3(-1.232),ADGRE2(-1.929),ADGRE5(+1.209),ADGRV1(+32.483),AFAP1L2(+5.011),AGAP3(+1.276),AHCYL2(+1.295),AKAP6(+3.86),AKAP7(+2.206),ALDH1B1(+1.246),ALDH1L1(+28.486),ALDH1L2(-1.52),ALMS1(-1.284),AMOT(+8.881),ANAPC2(+1.227),ANKRD9(+1.557),ANO5(+1.692),ANO9(+1.701),ANTXR2(-1.516),AOC1(+166.227),APBB1IP(-1.272),APOBEC3…
Cancer,Organismal Injury and Abnormalities,Reproductive System Disease	Prostate cancer	3.53e-19		0.465	514	343	171	ABCA12(+3.815),ABCC9(+3.632),ABL1(-1.169),ACAD8(+1.212),ACTA2(+1.854),ACY3(+1.973),ADAM17(-1.254),ADAM9(-1.225),ADARB2(+1.931),ADCY1(+3.686),ADGRD1(+3.336),ADGRE5(+1.209),ADGRV1(+32.483),ADSL(-1.177),AFAP1L2(+5.011),AGER(+1.765),AKAP6(+3.86),ALDH1L1(+28.486),ALDH3B2(+4.568),ALMS1(-1.284),ANLN(-1.285),ANO9(+1.701),ANTXR2(-1.516),ANXA2(-1.267),AOC1(+166.227),APOBEC3G(+1.27),APOD(+12.973),APPL1(-1.3…
Cancer,Gastrointestinal Disease,Hepatic System Disease,Organismal Injury and Abnormalities	Hepatobiliary system cancer	3.59e-19		-0.706	619	414	205	AAMP(+1.189),ABCA12(+3.815),ABCA2(+4.228),ABCC9(+3.632),ABHD16A(+1.305),ABL1(-1.169),ACKR3(+2.011),ADA(+1.636),ADAM17(-1.254),ADAM9(-1.225),ADARB2(+1.931),ADCY1(+3.686),ADGRV1(+32.483),AFAP1-AS1(+10.29),AFAP1L2(+5.011),AGAP1(+3.027),AGAP3(+1.276),AGFG2(+1.247),AJM1(+2.103),AKAP6(+3.86),AKAP8L(+1.223),ALMS1(-1.284),AMOT(+8.881),ANAPC2(+1.227),ANKRA2(+1.46),ANLN(-1.285),ANO5(+1.692),ANO9(+1.701),AN…
Cancer,Organismal Injury and Abnormalities,Renal and Urological Disease	Urinary tract tumor	1.45e-18		0.422	340	212	128	ABCA12(+3.815),ABCA2(+4.228),ABL1(-1.169),ADAM17(-1.254),ADAM22(+1.477),AGER(+1.765),AGFG2(+1.247),ALMS1(-1.284),ANLN(-1.285),ANO5(+1.692),ANXA2(-1.267),APOD(+12.973),ARHGAP35(-1.149),ARHGEF25(+3.443),ATP1A3(+2.317),ATP2B1(-1.369),ATP5MF-PTCD1(+1.621),AUTS2(+3.164),AXIN2(+3.677),B4GALT3(+1.255),B4GAT1(+1.404),BCAR3(+1.9),BCL2L1(+1.352),BCL9L(+1.255),BRCA1(-1.449),BRCA2(-1.323),BST1(-10.561),BUD13…
Gastrointestinal Disease,Hepatic System Disease,Organismal Injury and Abnormalities	Liver lesion	1.6e-18		-1.72	688	454	234	AAMP(+1.189),ABCA12(+3.815),ABCA2(+4.228),ABCC9(+3.632),ABHD16A(+1.305),ABL1(-1.169),ACKR1(+8.669),ACKR3(+2.011),ACTA2(+1.854),ADA(+1.636),ADAM17(-1.254),ADAM9(-1.225),ADARB2(+1.931),ADCY1(+3.686),ADGRD1(+3.336),ADGRV1(+32.483),AFAP1L2(+5.011),AGAP1(+3.027),AGAP3(+1.276),AGER(+1.765),AGFG2(+1.247),AJM1(+2.103),AKAP6(+3.86),AKAP8L(+1.223),ALMS1(-1.284),AMOT(+8.881),ANAPC2(+1.227),ANKRA2(+1.46),ANK…
Cancer,Organismal Injury and Abnormalities,Reproductive System Disease	Prostatic carcinoma	1.79e-18		0.669	456	299	157	ABCA12(+3.815),ABCC9(+3.632),ABL1(-1.169),ACAD8(+1.212),ACY3(+1.973),ADAM17(-1.254),ADAM9(-1.225),ADARB2(+1.931),ADCY1(+3.686),ADGRD1(+3.336),ADGRE5(+1.209),ADGRV1(+32.483),ADSL(-1.177),AFAP1L2(+5.011),AKAP6(+3.86),ALDH1L1(+28.486),ALDH3B2(+4.568),ALMS1(-1.284),ANLN(-1.285),ANO9(+1.701),ANTXR2(-1.516),ANXA2(-1.267),AOC1(+166.227),APOBEC3G(+1.27),APPL1(-1.349),ARFGAP3(+1.261),ARHGAP22(+4.405),ARHG…
Cancer,Organismal Injury and Abnormalities,Reproductive System Disease	Female genital tract cancer	2.02e-18		1.613	558	345	213	ABCA12(+3.815),ABCC9(+3.632),ABL1(-1.169),ACAD8(+1.212),ADAM17(-1.254),ADAM9(-1.225),ADARB2(+1.931),ADCY1(+3.686),ADGRV1(+32.483),ADSL(-1.177),AKAP6(+3.86),AKR1A1(+1.256),ALDH1B1(+1.246),ALDH1L1(+28.486),ALDH1L2(-1.52),ALDH3A1(-9.61),AMOT(+8.881),ANAPC2(+1.227),ANKDD1A(+2.04),ANKRD18A(+3.996),ANLN(-1.285),ANO5(+1.692),ANTXR2(-1.516),ANXA2(-1.267),AOC1(+166.227),APBB1IP(-1.272),APOBEC3A(+5.522),AP…
Cancer,Gastrointestinal Disease,Hepatic System Disease,Organismal Injury and Abnormalities	Liver cancer	2.42e-18		-0.717	588	393	195	AAMP(+1.189),ABCA12(+3.815),ABCA2(+4.228),ABCC9(+3.632),ABHD16A(+1.305),ABL1(-1.169),ACKR3(+2.011),ADA(+1.636),ADAM17(-1.254),ADAM9(-1.225),ADARB2(+1.931),ADCY1(+3.686),ADGRV1(+32.483),AFAP1L2(+5.011),AGAP1(+3.027),AGAP3(+1.276),AGFG2(+1.247),AJM1(+2.103),AKAP6(+3.86),AKAP8L(+1.223),ALMS1(-1.284),AMOT(+8.881),ANAPC2(+1.227),ANKRA2(+1.46),ANLN(-1.285),ANO5(+1.692),ANO9(+1.701),ANTXR2(-1.516),ANXA7…
Cellular Development,Cellular Growth and Proliferation	Cell proliferation of tumor cell lines	4.51e-18		0.528	308	196	112	ABL1(-1.169),ACHE(+1.662),ACKR3(+2.011),ADAM17(-1.254),ADAM9(-1.225),ADSL(-1.177),AFAP1-AS1(+10.29),AGER(+1.765),AKT1S1(+1.281),ALDH1L1(+28.486),AMOT(+8.881),ANXA2(-1.267),ANXA7(+1.135),ARHGAP11A(-1.163),ARHGEF6(-1.281),ARL4C(-3.517),ARLNC1(+4.237),ARRDC3(+1.39),ATP2A2(-1.135),AXIN2(+3.677),BAIAP2L1(+4.947),BBC3(+1.372),BCAR3(+1.9),BCL2L1(+1.352),BCYRN1(+1.764),BEX2(+3.137),BIN1(-1.303),BIRC2(+1.…
Cancer,Organismal Injury and Abnormalities	Development of adenocarcinoma	4.91e-18		1.588	614	375	239	ABCA12(+3.815),ABCC9(+3.632),ABL1(-1.169),ACAD8(+1.212),ACTA2(+1.854),ADAM9(-1.225),ADCY1(+3.686),ADGRV1(+32.483),ADSL(-1.177),AGER(+1.765),AGFG2(+1.247),AKAP6(+3.86),AKR1A1(+1.256),ALDH1B1(+1.246),ALDH1L1(+28.486),ALDH1L2(-1.52),ALMS1(-1.284),AMOT(+8.881),ANAPC2(+1.227),ANKDD1A(+2.04),ANKRD18A(+3.996),ANLN(-1.285),ANO5(+1.692),ANXA2(-1.267),AOC1(+166.227),APBB1IP(-1.272),APOBEC3A(+5.522),APOD(+1…
Cancer,Hematological Disease,Immunological Disease,Organismal Injury and Abnormalities	Mature B cell malignant tumor	4.99e-18		1.114	189	122	67	ABCC9(+3.632),ABL1(-1.169),ADA(+1.636),ADAM9(-1.225),ADSL(-1.177),AFAP1L2(+5.011),AKT1S1(+1.281),ANO5(+1.692),ANXA2(-1.267),APOBEC3A(+5.522),ARHGAP33(+1.379),ARHGEF28(+2.648),ATP10A(-3.633),BBC3(+1.372),BCHE(+13.839),BCL11B(+35.144),BCL2L1(+1.352),BNC2(+15.083),BRCA1(-1.449),BRCA2(-1.323),BRSK1(+3.03),CA2(-1.842),CALCRL(+1.854),CASP9(+1.271),CBX7(+1.436),CCDC113(-1.662),CCL3(+2.727),CCL4(+2.005),…
Cancer,Hematological Disease,Immunological Disease,Organismal Injury and Abnormalities	T-cell non-Hodgkin lymphoma	5.78e-18		1.015	116	71	45	ABL1(-1.169),ADA(+1.636),ANOS1(+5.327),BCL11B(+35.144),BCL2L1(+1.352),BRCA1(-1.449),BRCA2(-1.323),CBLB(-1.393),CCL22(+2.5),CCR7(+2.42),CD19(+1.288),CD200(+1.551),CD24(-3.535),CD58(+1.337),CD7(+17.016),CDH1(-3.953),CDH11(+4.399),CDKN1A(+1.576),CFLAR(+1.525),COL1A1(+2.547),CREM(-1.322),CTCF(-1.21),CTSH(+1.528),CXCL14(+36.795),DHFR(-1.274),DPP4(-1.704),DUSP2(+1.708),DUSP22(+1.244),DUSP4(+1.36),DUSP5…
Cancer,Organismal Injury and Abnormalities	Invasive tumor	6.13e-18	Activated	2.335	228	153	75	ABL1(-1.169),ACKR3(+2.011),ACTA2(+1.854),ADAM17(-1.254),ADAM9(-1.225),ADGRE5(+1.209),ADIRF(+2.124),AFAP1-AS1(+10.29),AGER(+1.765),AMOT(+8.881),ANTXR2(-1.516),ANXA2(-1.267),ANXA7(+1.135),APOD(+12.973),ARLNC1(+4.237),ARRB1(+1.843),AXIN2(+3.677),B4GAT1(+1.404),BBC3(+1.372),BCL2L1(+1.352),BRCA1(-1.449),BRCA2(-1.323),C4A/C4B(+3.124),C5AR1(+2.712),CA9(+11.872),CALHM6(-2.954),CALM1 (includes others)(-1.…
Cancer,Hematological Disease,Immunological Disease,Organismal Injury and Abnormalities	Mature T-cell neoplasm	7.61e-18			115	71	44	ABL1(-1.169),ADA(+1.636),ANOS1(+5.327),ARHGAP33(+1.379),BCL11B(+35.144),BCL2L1(+1.352),CBLB(-1.393),CCL22(+2.5),CCR7(+2.42),CD180(-1.483),CD19(+1.288),CD200(+1.551),CD24(-3.535),CD58(+1.337),CD7(+17.016),CDH1(-3.953),CDH11(+4.399),CFLAR(+1.525),COL1A1(+2.547),CREM(-1.322),CTCF(-1.21),CTSH(+1.528),CXCL14(+36.795),DHFR(-1.274),DPP4(-1.704),DTNB(-1.35),DUSP2(+1.708),DUSP22(+1.244),DUSP4(+1.36),DUSP5…
Cancer,Organismal Injury and Abnormalities,Reproductive System Disease	Tumorigenesis of reproductive tract	8.96e-18	Activated	2.317	570	353	217	ABCA12(+3.815),ABCC9(+3.632),ABL1(-1.169),ACAD8(+1.212),ADAM17(-1.254),ADAM9(-1.225),ADARB2(+1.931),ADCY1(+3.686),ADGRE5(+1.209),ADGRV1(+32.483),ADSL(-1.177),AKAP6(+3.86),AKAP8L(+1.223),AKR1A1(+1.256),ALDH1B1(+1.246),ALDH1L1(+28.486),ALDH1L2(-1.52),ALDH3A1(-9.61),AMOT(+8.881),ANAPC2(+1.227),ANKDD1A(+2.04),ANKRD18A(+3.996),ANLN(-1.285),ANO5(+1.692),ANTXR2(-1.516),ANXA2(-1.267),AOC1(+166.227),APBB1…
Cancer,Gastrointestinal Disease,Organismal Injury and Abnormalities	Colorectal adenocarcinoma	9.3e-18			567	350	217	ABCA12(+3.815),ABCA2(+4.228),ABL1(-1.169),ACKR3(+2.011),ADA(+1.636),ADAM17(-1.254),ADCY3(-1.232),ADGRE2(-1.929),ADGRE5(+1.209),ADGRV1(+32.483),AFAP1L2(+5.011),AGAP3(+1.276),AHCYL2(+1.295),AKAP6(+3.86),AKAP7(+2.206),ALDH1B1(+1.246),ALDH1L1(+28.486),ALDH1L2(-1.52),ALMS1(-1.284),AMOT(+8.881),ANAPC2(+1.227),ANKRD9(+1.557),ANO5(+1.692),ANO9(+1.701),ANTXR2(-1.516),AOC1(+166.227),APBB1IP(-1.272),APOBEC3…
Cancer,Organismal Injury and Abnormalities,Reproductive System Disease	Female genital neoplasm	9.38e-18	Activated	2.317	571	354	217	ABCA12(+3.815),ABCC9(+3.632),ABL1(-1.169),ACAD8(+1.212),ADAM17(-1.254),ADAM9(-1.225),ADARB2(+1.931),ADCY1(+3.686),ADGRE5(+1.209),ADGRV1(+32.483),ADSL(-1.177),AKAP6(+3.86),AKAP8L(+1.223),AKR1A1(+1.256),ALDH1B1(+1.246),ALDH1L1(+28.486),ALDH1L2(-1.52),ALDH3A1(-9.61),AMOT(+8.881),ANAPC2(+1.227),ANKDD1A(+2.04),ANKRD18A(+3.996),ANLN(-1.285),ANO5(+1.692),ANTXR2(-1.516),ANXA2(-1.267),AOC1(+166.227),APBB1…
Cancer,Organismal Injury and Abnormalities	Advanced stage tumor	1.07e-17	Activated	2.259	213	144	69	ABL1(-1.169),ACKR3(+2.011),ACTA2(+1.854),ADAM17(-1.254),ADAM9(-1.225),ADGRE5(+1.209),ADIRF(+2.124),AFAP1-AS1(+10.29),AGER(+1.765),AMOT(+8.881),ANTXR2(-1.516),ANXA2(-1.267),ANXA7(+1.135),ARL4C(-3.517),ARLNC1(+4.237),AXIN2(+3.677),B4GAT1(+1.404),BBC3(+1.372),BCL2L1(+1.352),BRCA1(-1.449),BRCA2(-1.323),C4A/C4B(+3.124),C5AR1(+2.712),CA9(+11.872),CALHM6(-2.954),CCND2(+1.238),CCR10(+1.431),CCR7(+2.42),C…
Cancer,Hematological Disease,Organismal Injury and Abnormalities	Mature T-cell or NK-cell neoplasm	1.47e-17			116	72	44	ABL1(-1.169),ADA(+1.636),ANOS1(+5.327),ARHGAP33(+1.379),BCL11B(+35.144),BCL2L1(+1.352),CBLB(-1.393),CCL22(+2.5),CCR7(+2.42),CD180(-1.483),CD19(+1.288),CD200(+1.551),CD24(-3.535),CD58(+1.337),CD7(+17.016),CDH1(-3.953),CDH11(+4.399),CFLAR(+1.525),COL1A1(+2.547),CREM(-1.322),CTCF(-1.21),CTSH(+1.528),CXCL14(+36.795),DHFR(-1.274),DPP4(-1.704),DTNB(-1.35),DUSP2(+1.708),DUSP22(+1.244),DUSP4(+1.36),DUSP5…
Cancer,Organismal Injury and Abnormalities	Advanced malignant tumor	1.71e-17	Activated	2.259	212	143	69	ABL1(-1.169),ACKR3(+2.011),ACTA2(+1.854),ADAM17(-1.254),ADAM9(-1.225),ADGRE5(+1.209),ADIRF(+2.124),AFAP1-AS1(+10.29),AGER(+1.765),AMOT(+8.881),ANTXR2(-1.516),ANXA2(-1.267),ANXA7(+1.135),ARL4C(-3.517),ARLNC1(+4.237),AXIN2(+3.677),B4GAT1(+1.404),BBC3(+1.372),BCL2L1(+1.352),BRCA1(-1.449),BRCA2(-1.323),C4A/C4B(+3.124),C5AR1(+2.712),CA9(+11.872),CALHM6(-2.954),CCND2(+1.238),CCR10(+1.431),CCR7(+2.42),C…
Cellular Movement	Migration of tumor cell lines	2.01e-17	Activated	2.394	181	123	58	ACKR3(+2.011),ACTA2(+1.854),ADAM17(-1.254),ADAM9(-1.225),ADGRE5(+1.209),AFAP1-AS1(+10.29),AGER(+1.765),AKT1S1(+1.281),AMOT(+8.881),ANXA2(-1.267),ARHGAP11A(-1.163),ARHGAP35(-1.149),ARHGEF6(-1.281),ARL4C(-3.517),ARRB1(+1.843),ARRDC3(+1.39),ATOX1(+1.302),AXIN2(+3.677),B4GAT1(+1.404),BCAR3(+1.9),BCL2L1(+1.352),BCYRN1(+1.764),BRCA1(-1.449),CA9(+11.872),CACNA1D(+2.443),CAMKK2(+1.454),CBLB(-1.393),CCL22…
Cancer,Organismal Injury and Abnormalities,Reproductive System Disease	Prostatic adenocarcinoma	2.62e-17			435	287	148	ABCA12(+3.815),ABCC9(+3.632),ABL1(-1.169),ACAD8(+1.212),ACY3(+1.973),ADAM17(-1.254),ADAM9(-1.225),ADARB2(+1.931),ADCY1(+3.686),ADGRD1(+3.336),ADGRE5(+1.209),ADGRV1(+32.483),ADSL(-1.177),AFAP1L2(+5.011),AKAP6(+3.86),ALDH1L1(+28.486),ALDH3B2(+4.568),ALMS1(-1.284),ANLN(-1.285),ANO9(+1.701),AOC1(+166.227),APOBEC3G(+1.27),APPL1(-1.349),ARFGAP3(+1.261),ARHGAP22(+4.405),ARHGAP35(-1.149),ARHGEF10L(+6.449…
Cancer,Gastrointestinal Disease,Hepatic System Disease,Organismal Injury and Abnormalities	Liver tumor	5.44e-17		-1.431	659	426	233	AAMP(+1.189),ABCA12(+3.815),ABCA2(+4.228),ABCC9(+3.632),ABHD16A(+1.305),ABL1(-1.169),ACKR3(+2.011),ADA(+1.636),ADAM17(-1.254),ADAM9(-1.225),ADARB2(+1.931),ADCY1(+3.686),ADGRD1(+3.336),ADGRV1(+32.483),AFAP1L2(+5.011),AGAP1(+3.027),AGAP3(+1.276),AGER(+1.765),AGFG2(+1.247),AJM1(+2.103),AKAP6(+3.86),AKAP8L(+1.223),ALMS1(-1.284),AMOT(+8.881),ANAPC2(+1.227),ANKRA2(+1.46),ANKRD18A(+3.996),ANLN(-1.285),A…
Cancer,Gastrointestinal Disease,Organismal Injury and Abnormalities	Colon adenocarcinoma	5.6e-17			544	336	208	ABCA12(+3.815),ABCA2(+4.228),ABL1(-1.169),ACKR3(+2.011),ADA(+1.636),ADAM17(-1.254),ADCY3(-1.232),ADGRE2(-1.929),ADGRE5(+1.209),ADGRV1(+32.483),AFAP1L2(+5.011),AGAP3(+1.276),AHCYL2(+1.295),AKAP6(+3.86),AKAP7(+2.206),ALDH1B1(+1.246),ALDH1L1(+28.486),ALDH1L2(-1.52),ALMS1(-1.284),AMOT(+8.881),ANAPC2(+1.227),ANKRD9(+1.557),ANO5(+1.692),ANO9(+1.701),ANTXR2(-1.516),AOC1(+166.227),APBB1IP(-1.272),APOBEC3…
Connective Tissue Disorders,Inflammatory Disease,Organismal Injury and Abnormalities,Skeletal and Muscular Disorders	Rheumatic Disease	7.89e-17	Activated	2.499	227	156	71	ABL1(-1.169),ACHE(+1.662),ACTA2(+1.854),ADA(+1.636),ADAM17(-1.254),ADAM9(-1.225),ADGRE5(+1.209),AGER(+1.765),AKR1A1(+1.256),ANAPC2(+1.227),APOBEC3A(+5.522),ARHGAP33(+1.379),ARRB1(+1.843),ATP2B1(-1.369),ATP4A(+4.218),BCAS4(+1.275),BCL2L1(+1.352),C4A/C4B(+3.124),C5AR1(+2.712),C9orf78(-1.215),CA2(-1.842),CACNA1D(+2.443),CALCRL(+1.854),CAMK1(+2.62),CAMK2B(+3.784),CASC3(-1.118),CCL22(+2.5),CCL3(+2.727…
Cancer,Organismal Injury and Abnormalities	Extrapulmonary squamous cell carcinoma	8.77e-17		0	439	280	159	ABCA12(+3.815),ABCA2(+4.228),ABCC9(+3.632),ABL1(-1.169),ACHE(+1.662),ACOT4(-1.497),ACTA2(+1.854),ADAM17(-1.254),ADAM22(+1.477),ADAM9(-1.225),ADCY1(+3.686),ADGRD1(+3.336),ADGRE2(-1.929),ADGRE5(+1.209),ADGRV1(+32.483),AGAP1(+3.027),AKAP6(+3.86),AKAP7(+2.206),AKAP8L(+1.223),ALMS1(-1.284),ANLN(-1.285),ANO5(+1.692),ANO9(+1.701),APOD(+12.973),ARHGAP35(-1.149),ARHGEF10L(+6.449),ARHGEF25(+3.443),ARMCX2(+…
Cancer,Hematological Disease,Immunological Disease,Organismal Injury and Abnormalities	T-cell malignant neoplasm	8.97e-17		1.472	131	80	51	ABL1(-1.169),ACHE(+1.662),ADA(+1.636),ANOS1(+5.327),ARHGAP33(+1.379),BCL11B(+35.144),BCL2L1(+1.352),BRCA1(-1.449),BRCA2(-1.323),CBLB(-1.393),CCL22(+2.5),CCR7(+2.42),CD180(-1.483),CD19(+1.288),CD200(+1.551),CD24(-3.535),CD58(+1.337),CD7(+17.016),CDH1(-3.953),CDH11(+4.399),CDKN1A(+1.576),CFLAR(+1.525),COL1A1(+2.547),CREM(-1.322),CTCF(-1.21),CTSH(+1.528),CXCL14(+36.795),DDR2(+2.637),DHFR(-1.274),DPP…
Cellular Assembly and Organization,Cellular Function and Maintenance	Organization of cytoskeleton	1.32e-16	Activated	3.265	254	169	85	ABL1(-1.169),ACHE(+1.662),ACKR1(+8.669),ADAM22(+1.477),ADAP1(+1.322),ADCY1(+3.686),ADCY3(-1.232),AGER(+1.765),ALMS1(-1.284),AMOT(+8.881),ANAPC2(+1.227),APBB1IP(-1.272),ARHGAP33(+1.379),ARHGAP35(-1.149),ARHGEF18(-1.542),ARHGEF25(+3.443),ARHGEF28(+2.648),ARHGEF6(-1.281),ARRB1(+1.843),ATP2B1(-1.369),AUTS2(+3.164),B4GALT5(-1.221),B4GAT1(+1.404),BACE1(+3.105),BCL11B(+35.144),BIN1(-1.303),BRCA1(-1.449)…
Organismal Injury and Abnormalities	Benign lesion	1.34e-16		0.406	189	129	60	ABCA12(+3.815),ABL1(-1.169),ACHE(+1.662),ACKR1(+8.669),ACKR3(+2.011),ACTA2(+1.854),ADGRD1(+3.336),ADGRE5(+1.209),AGER(+1.765),AKAP8L(+1.223),ALDH1B1(+1.246),ANTXR2(-1.516),ANXA2(-1.267),ANXA7(+1.135),ATP2A2(-1.135),ATP4A(+4.218),AXIN2(+3.677),BBC3(+1.372),BCL11B(+35.144),BCL2L1(+1.352),BRCA1(-1.449),BRCA2(-1.323),C5AR1(+2.712),CA2(-1.842),CACNA1D(+2.443),CALCRL(+1.854),CAMK2B(+3.784),CBX7(+1.436)…
Cell Death and Survival	Cell death of tumor cell lines	1.34e-16		0.017	278	168	110	ABL1(-1.169),ACHE(+1.662),ACKR3(+2.011),ADAM17(-1.254),AFAP1-AS1(+10.29),AGER(+1.765),AKAP7(+2.206),AKT1S1(+1.281),ALDH1L1(+28.486),ANTXR2(-1.516),ANXA2(-1.267),ARHGEF6(-1.281),ATP2A2(-1.135),ATP2B1(-1.369),BBC3(+1.372),BCHE(+13.839),BCL11B(+35.144),BCL2L1(+1.352),BCYRN1(+1.764),BEX2(+3.137),BIRC2(+1.233),BRCA1(-1.449),BRCA2(-1.323),C5AR1(+2.712),CABLES1(-1.635),CAMK1(+2.62),CAMKK2(+1.454),CASP9(…
Cancer,Organismal Injury and Abnormalities,Reproductive System Disease	Development of genital tumor	1.47e-16		1.077	546	339	207	ABCA12(+3.815),ABCC9(+3.632),ABL1(-1.169),ACAD8(+1.212),ADAM9(-1.225),ADARB2(+1.931),ADCY1(+3.686),ADGRE5(+1.209),ADGRV1(+32.483),ADSL(-1.177),AKAP6(+3.86),AKAP8L(+1.223),AKR1A1(+1.256),ALDH1B1(+1.246),ALDH1L1(+28.486),ALDH1L2(-1.52),AMOT(+8.881),ANAPC2(+1.227),ANKDD1A(+2.04),ANKRD18A(+3.996),ANLN(-1.285),ANO5(+1.692),ANTXR2(-1.516),ANXA2(-1.267),APBB1IP(-1.272),APOBEC3A(+5.522),APOD(+12.973),ARH…
Cancer,Organismal Injury and Abnormalities	Secondary tumor	2.07e-16	Activated	2.325	195	134	61	ABL1(-1.169),ACKR3(+2.011),ACTA2(+1.854),ADAM17(-1.254),ADAM9(-1.225),ADGRE5(+1.209),ADIRF(+2.124),AFAP1-AS1(+10.29),AGER(+1.765),AMOT(+8.881),ANTXR2(-1.516),ANXA2(-1.267),ANXA7(+1.135),ARLNC1(+4.237),AXIN2(+3.677),B4GAT1(+1.404),BBC3(+1.372),BCL2L1(+1.352),BRCA1(-1.449),BRCA2(-1.323),C4A/C4B(+3.124),C5AR1(+2.712),CA9(+11.872),CALHM6(-2.954),CCND2(+1.238),CCR10(+1.431),CCR7(+2.42),CD200(+1.551),C…
Cancer,Organismal Injury and Abnormalities,Reproductive System Disease	Female genital tract adenocarcinoma	2.96e-16			467	284	183	ABCA12(+3.815),ABCC9(+3.632),ABL1(-1.169),ACAD8(+1.212),ADAM9(-1.225),ADCY1(+3.686),ADGRV1(+32.483),ADSL(-1.177),AKAP6(+3.86),AKR1A1(+1.256),ALDH1B1(+1.246),ALDH1L1(+28.486),ALDH1L2(-1.52),AMOT(+8.881),ANAPC2(+1.227),ANKDD1A(+2.04),ANKRD18A(+3.996),ANLN(-1.285),ANO5(+1.692),ANXA2(-1.267),APBB1IP(-1.272),APOBEC3A(+5.522),APOD(+12.973),ARHGAP35(-1.149),ARHGEF18(-1.542),ARHGEF28(+2.648),ARHGEF6(-1.2…
Cancer,Hematological Disease,Immunological Disease,Organismal Injury and Abnormalities	B-cell lymphoma	3.96e-16		1.092	167	109	58	ABCC9(+3.632),ABL1(-1.169),ADA(+1.636),ADAM9(-1.225),ADSL(-1.177),AFAP1L2(+5.011),AKAP6(+3.86),ANO5(+1.692),ANXA2(-1.267),APOBEC3A(+5.522),ARHGEF28(+2.648),ATP10A(-3.633),BBC3(+1.372),BCHE(+13.839),BCL11B(+35.144),BCL2L1(+1.352),BNC2(+15.083),BRSK1(+3.03),CALCRL(+1.854),CCDC113(-1.662),CCND2(+1.238),CCR7(+2.42),CD180(-1.483),CD19(+1.288),CD48(+1.34),CD58(+1.337),CD70(+1.266),CD74(+1.286),CDC20(-1…
Cell Cycle	Interphase	5.21e-16		0.521	151	79	72	ABL1(-1.169),AFAP1-AS1(+10.29),AFAP1L2(+5.011),ALMS1(-1.284),ANXA2(-1.267),APOBEC3A(+5.522),ARHGAP11A(-1.163),ARRB1(+1.843),BCL2L1(+1.352),BRCA1(-1.449),BRCC3(-1.246),BRSK1(+3.03),CABLES1(-1.635),CAMK1(+2.62),CAMK2B(+3.784),CAMKK2(+1.454),CASP9(+1.271),CCL3(+2.727),CCNA2(-1.192),CCND2(+1.238),CCNY(-1.174),CD180(-1.483),CDC20(-1.182),CDC45(-1.289),CDC6(-1.213),CDCA2(-1.236),CDH1(-3.953),CDK14(+1.3…
Organismal Survival	Organismal death	5.46e-16	Inhibited	-5.214	384	258	126	ABCA12(+3.815),ABCA2(+4.228),ABCC9(+3.632),ABL1(-1.169),ACHE(+1.662),ACKR3(+2.011),ACTA2(+1.854),ADA(+1.636),ADAM17(-1.254),ADAM22(+1.477),ADAM9(-1.225),ADCY3(-1.232),ADGRV1(+32.483),AFAP1-AS1(+10.29),AGER(+1.765),AKAP6(+3.86),AMOT(+8.881),ANAPC2(+1.227),ANTXR2(-1.516),ANXA2(-1.267),ANXA7(+1.135),APBB2(+2.395),APOD(+12.973),ARHGAP35(-1.149),ARRB1(+1.843),ATOX1(+1.302),ATP1A3(+2.317),ATP1B2(+5.699…
Organismal Survival	Morbidity or mortality	5.55e-16	Inhibited	-5.09	388	262	126	ABCA12(+3.815),ABCA2(+4.228),ABCC9(+3.632),ABL1(-1.169),ACHE(+1.662),ACKR3(+2.011),ACTA2(+1.854),ADA(+1.636),ADAM17(-1.254),ADAM22(+1.477),ADAM9(-1.225),ADCY3(-1.232),ADGRE5(+1.209),ADGRV1(+32.483),AFAP1-AS1(+10.29),AGER(+1.765),AKAP6(+3.86),AMOT(+8.881),ANAPC2(+1.227),ANTXR2(-1.516),ANXA2(-1.267),ANXA7(+1.135),APBB2(+2.395),APOD(+12.973),ARHGAP35(-1.149),ARRB1(+1.843),ATOX1(+1.302),ATP1A3(+2.317…
Cancer,Organismal Injury and Abnormalities,Reproductive System Disease	Breast or ovarian carcinoma	6.45e-16		1.828	408	261	147	ABCA2(+4.228),ABCC9(+3.632),ABHD10(+1.256),ABL1(-1.169),ACKR1(+8.669),ACTA2(+1.854),ADAM17(-1.254),ADARB2(+1.931),ADCY1(+3.686),ADGRV1(+32.483),AGAP3(+1.276),AKAP6(+3.86),AKR1A1(+1.256),ALDH1B1(+1.246),ALDH1L1(+28.486),ALDH1L2(-1.52),ALDH3A1(-9.61),ALMS1(-1.284),AMOT(+8.881),ANAPC2(+1.227),ANKRD18A(+3.996),ANLN(-1.285),APOD(+12.973),ARHGAP22(+4.405),ARHGAP35(-1.149),ARHGEF18(-1.542),ARHGEF28(+2.6…
Cell-To-Cell Signaling and Interaction	Activation of cells	9.65e-16	Activated	3.357	187	145	42	ACHE(+1.662),ACKR3(+2.011),ADA(+1.636),ADAM9(-1.225),AGER(+1.765),ANXA2(-1.267),ARRB1(+1.843),ATP2A2(-1.135),BAMBI(+3.391),BCL11B(+35.144),BCL2L1(+1.352),C4A/C4B(+3.124),C5AR1(+2.712),CBLB(-1.393),CCDC88B(+1.257),CCL22(+2.5),CCL3(+2.727),CCL3L3(+2.443),CCL4(+2.005),CCR6(-2.315),CCR7(+2.42),CD180(-1.483),CD19(+1.288),CD1C(-2.206),CD200(+1.551),CD24(-3.535),CD48(+1.34),CD58(+1.337),CD7(+17.016),CD7…
Cancer,Organismal Injury and Abnormalities,Respiratory Disease	Respiratory system tumor	1.38e-15		0.475	424	273	151	ABCA12(+3.815),ABCC9(+3.632),ABL1(-1.169),ACHE(+1.662),ACKR3(+2.011),ACTA2(+1.854),ADAM17(-1.254),ADAM22(+1.477),ADAM9(-1.225),ADCY1(+3.686),ADGRE5(+1.209),ADGRV1(+32.483),AEN(+1.238),AFAP1-AS1(+10.29),AGAP1(+3.027),AGER(+1.765),AGFG2(+1.247),AKAP6(+3.86),ALDH1B1(+1.246),ALDH1L1(+28.486),ALDH1L2(-1.52),ALDH3A1(-9.61),ALMS1(-1.284),AMOT(+8.881),ANO5(+1.692),ANTXR2(-1.516),ANXA2(-1.267),AOC1(+166.2…
Cancer,Gastrointestinal Disease,Organismal Injury and Abnormalities	Pancreatobiliary tumor	1.99e-15		0.584	405	274	131	ABCA12(+3.815),ABCC9(+3.632),ABL1(-1.169),ACKR1(+8.669),ACKR3(+2.011),ADAM17(-1.254),ADAM22(+1.477),ADAM9(-1.225),ADAP1(+1.322),ADARB2(+1.931),ADCY1(+3.686),ADGRD1(+3.336),ADGRV1(+32.483),ADSL(-1.177),AFAP1-AS1(+10.29),AFAP1L2(+5.011),AGAP1(+3.027),AGER(+1.765),AKAP6(+3.86),AKAP8L(+1.223),AKT1S1(+1.281),AMOT(+8.881),ANTXR2(-1.516),ANXA2(-1.267),APOBEC3A(+5.522),APPL1(-1.349),ARHGAP22(+4.405),ARHG…
Cancer,Organismal Injury and Abnormalities	Ductal carcinoma	2.67e-15	Activated	2.205	365	239	126	ABCA12(+3.815),ABCC9(+3.632),ABL1(-1.169),ACKR1(+8.669),ACKR3(+2.011),ACTA2(+1.854),ADAM17(-1.254),ADAM22(+1.477),ADAP1(+1.322),ADARB2(+1.931),ADCY1(+3.686),ADGRD1(+3.336),ADGRV1(+32.483),ADSL(-1.177),AFAP1-AS1(+10.29),AFAP1L2(+5.011),AKAP8L(+1.223),AMOT(+8.881),ANTXR2(-1.516),ANXA2(-1.267),APPL1(-1.349),ARHGAP22(+4.405),ARHGAP35(-1.149),ARHGEF10L(+6.449),ARHGEF6(-1.281),ARRB1(+1.843),ATP10A(-3.6…
Cell-To-Cell Signaling and Interaction,Hematological System Development and Function	Activation of blood cells	4.6e-15	Activated	3.393	148	119	29	ACHE(+1.662),ADA(+1.636),ADAM9(-1.225),AGER(+1.765),ANXA2(-1.267),ARRB1(+1.843),BCL11B(+35.144),BCL2L1(+1.352),C4A/C4B(+3.124),C5AR1(+2.712),CBLB(-1.393),CCDC88B(+1.257),CCL22(+2.5),CCL3(+2.727),CCL4(+2.005),CCR7(+2.42),CD180(-1.483),CD19(+1.288),CD1C(-2.206),CD200(+1.551),CD48(+1.34),CD58(+1.337),CD7(+17.016),CD74(+1.286),CD80(+1.283),CD93(+8.553),CDKN1A(+1.576),COL1A1(+2.547),CRTAM(+15.464),CRT…
Humoral Immune Response,Inflammatory Response	Classical complement pathway	4.84e-15			30	1	29	IGHV1-69(-65.072),IGHV3-11(-9.658),IGHV3-13(-1766.198),IGHV3-23(-29.976),IGHV3-33(-14.735),IGHV3-48(-36.719),IGHV3-53(-30.705),IGHV3-7(-16.029),IGHV4-39(-18.151),IGHV4-59(-32.471),IGKV1-12(-50.001),IGKV1-16(-186.922),IGKV1-17(-19.684),IGKV1D-12(-18.675),IGKV2-28(-18.081),IGKV2-40(-20.603),IGKV2D-28(-30.677),IGKV2D-30(-8.792),IGKV4-1(-5.51),IGKV5-2(-860.422),IGLC1(-9.941),IGLV1-40(-3750.112),IGLV1…
Cell Cycle	Cell cycle progression	5.45e-15		-0.871	193	101	92	ABL1(-1.169),ACKR3(+2.011),AFAP1L2(+5.011),ALDH3A1(-9.61),ANAPC2(+1.227),ANLN(-1.285),APBB2(+2.395),APBB3(+1.436),ARRB1(+1.843),BCL11B(+35.144),BCL2L1(+1.352),BEX2(+3.137),BIRC2(+1.233),BRCA1(-1.449),BRCA2(-1.323),CABLES1(-1.635),CBX7(+1.436),CCL3(+2.727),CCNA2(-1.192),CCND2(+1.238),CCNF(-1.167),CD19(+1.288),CD24(-3.535),CD70(+1.266),CDC20(-1.182),CDC6(-1.213),CDCA8(-1.158),CDH1(-3.953),CDK14(+1.…
Cancer,Organismal Injury and Abnormalities	Benign Tumors	7.22e-15		-0.002	161	107	54	ABL1(-1.169),ACHE(+1.662),ACKR1(+8.669),ACKR3(+2.011),ACTA2(+1.854),ADGRD1(+3.336),ADGRE5(+1.209),AGER(+1.765),AKAP8L(+1.223),ALDH1B1(+1.246),ANTXR2(-1.516),ANXA2(-1.267),ANXA7(+1.135),ATP2A2(-1.135),ATP4A(+4.218),AXIN2(+3.677),BBC3(+1.372),BCL2L1(+1.352),BRCA1(-1.449),BRCA2(-1.323),CA2(-1.842),CACNA1D(+2.443),CALCRL(+1.854),CAMK2B(+3.784),CBX7(+1.436),CCND2(+1.238),CD24(-3.535),CD48(+1.34),CDH1(…
Cell-To-Cell Signaling and Interaction,Hematological System Development and Function,Immune Cell Trafficking,Inflammatory Response	Activation of leukocytes	1.35e-14	Activated	3.397	136	108	28	ACHE(+1.662),ADA(+1.636),ADAM9(-1.225),AGER(+1.765),ANXA2(-1.267),BCL11B(+35.144),BCL2L1(+1.352),C4A/C4B(+3.124),C5AR1(+2.712),CBLB(-1.393),CCDC88B(+1.257),CCL22(+2.5),CCL3(+2.727),CCL4(+2.005),CCR7(+2.42),CD180(-1.483),CD19(+1.288),CD1C(-2.206),CD200(+1.551),CD48(+1.34),CD58(+1.337),CD7(+17.016),CD74(+1.286),CD80(+1.283),CD93(+8.553),CDKN1A(+1.576),CRTAM(+15.464),CRTC3(-1.201),CSF1(+2.331),CSF2R…
Cancer,Organismal Injury and Abnormalities	Thoracic neoplasm	1.43e-14		0.546	366	230	136	ABCA12(+3.815),ABL1(-1.169),ACHE(+1.662),ACKR3(+2.011),ACTA2(+1.854),ADAM17(-1.254),ADAM9(-1.225),ADGRV1(+32.483),AEN(+1.238),AFAP1-AS1(+10.29),AGAP1(+3.027),AGER(+1.765),AGFG2(+1.247),AKAP6(+3.86),ALDH1B1(+1.246),ALDH1L1(+28.486),ALDH3A1(-9.61),ALMS1(-1.284),AMOT(+8.881),ANTXR2(-1.516),ANXA2(-1.267),AOC1(+166.227),APBB1IP(-1.272),APOD(+12.973),ARHGAP33(+1.379),ARHGAP35(-1.149),ARHGEF6(-1.281),AR…
Immunological Disease	Systemic autoimmune syndrome	2.1e-14		0.911	226	158	68	ABHD16A(+1.305),ACHE(+1.662),ACTA2(+1.854),ADA(+1.636),ADAM17(-1.254),ADAM9(-1.225),ADGRE5(+1.209),AGER(+1.765),AKR1A1(+1.256),APBB1IP(-1.272),APOBEC3A(+5.522),ARHGAP33(+1.379),ARHGEF6(-1.281),ARL4C(-3.517),ARRB1(+1.843),ARRDC2(+1.253),ATP2B1(-1.369),ATP4A(+4.218),BCAS4(+1.275),BCL2L1(+1.352),C4A/C4B(+3.124),C5AR1(+2.712),C9orf78(-1.215),CA2(-1.842),CACNA1D(+2.443),CALCRL(+1.854),CALHM6(-2.954),C…
Tissue Morphology	Quantity of cells	2.29e-14		0.153	304	212	92	ABL1(-1.169),ACHE(+1.662),ACKR3(+2.011),ADA(+1.636),ADAM17(-1.254),ADAM9(-1.225),ADGRE5(+1.209),AGER(+1.765),AKR1A1(+1.256),ANTXR2(-1.516),APBB1IP(-1.272),APOD(+12.973),ARHGEF6(-1.281),ATP4A(+4.218),ATP6AP2(+1.222),BACE1(+3.105),BBC3(+1.372),BCAR3(+1.9),BCL11B(+35.144),BCL2L1(+1.352),BIRC2(+1.233),BRCA1(-1.449),BRCA2(-1.323),BST1(-10.561),C4A/C4B(+3.124),C5AR1(+2.712),CA9(+11.872),CACNA1D(+2.443)…
Cancer,Gastrointestinal Disease,Organismal Injury and Abnormalities	Upper gastrointestinal carcinoma	2.32e-14			389	237	152	ABCA12(+3.815),ABCA2(+4.228),ABCC9(+3.632),ABL1(-1.169),ADAM22(+1.477),ADAM9(-1.225),ADGRE5(+1.209),ADGRV1(+32.483),ADSL(-1.177),AFAP1-AS1(+10.29),AJM1(+2.103),AKAP6(+3.86),AKAP7(+2.206),AKAP8L(+1.223),ALDH1L2(-1.52),ALDH3A1(-9.61),ANLN(-1.285),ANO5(+1.692),ANO9(+1.701),ANOS1(+5.327),ANTXR2(-1.516),ARHGEF18(-1.542),ARHGEF25(+3.443),ASTN2(+1.997),ATP10A(-3.633),ATP2A2(-1.135),ATP4A(+4.218),ATP5MF-…
Cancer,Organismal Injury and Abnormalities,Respiratory Disease	Lung tumor	2.63e-14		0.475	362	228	134	ABCA12(+3.815),ABL1(-1.169),ACHE(+1.662),ACKR3(+2.011),ACTA2(+1.854),ADAM17(-1.254),ADAM9(-1.225),ADGRV1(+32.483),AEN(+1.238),AFAP1-AS1(+10.29),AGAP1(+3.027),AGER(+1.765),AGFG2(+1.247),AKAP6(+3.86),ALDH1B1(+1.246),ALDH1L1(+28.486),ALDH3A1(-9.61),ALMS1(-1.284),AMOT(+8.881),ANTXR2(-1.516),ANXA2(-1.267),AOC1(+166.227),APBB1IP(-1.272),APOD(+12.973),ARHGAP33(+1.379),ARHGAP35(-1.149),ARHGEF6(-1.281),AR…
Cellular Development,Cellular Growth and Proliferation,Hematological System Development and Function,Lymphoid Tissue Structure and Development	Proliferation of immune cells	2.81e-14	Activated	2.118	151	110	41	ABL1(-1.169),ADA(+1.636),ADAM17(-1.254),AGER(+1.765),APPL1(-1.349),ARHGEF6(-1.281),BBC3(+1.372),BCL2L1(+1.352),BRCA1(-1.449),C5AR1(+2.712),CBLB(-1.393),CCDC88B(+1.257),CCL22(+2.5),CCL4(+2.005),CCND2(+1.238),CCR6(-2.315),CCR7(+2.42),CD180(-1.483),CD19(+1.288),CD24(-3.535),CD48(+1.34),CD58(+1.337),CD70(+1.266),CD74(+1.286),CD80(+1.283),CDH1(-3.953),CDKN1A(+1.576),CFLAR(+1.525),CRTAM(+15.464),CSF1(+…
Cancer,Organismal Injury and Abnormalities	Head and neck squamous cell carcinoma	2.83e-14			353	224	129	ABCA12(+3.815),ABCA2(+4.228),ABCC9(+3.632),ACHE(+1.662),ACOT4(-1.497),ACTA2(+1.854),ADAM17(-1.254),ADAM22(+1.477),ADAM9(-1.225),ADCY1(+3.686),ADGRD1(+3.336),ADGRE5(+1.209),ADGRV1(+32.483),AGAP1(+3.027),AKAP6(+3.86),AKAP7(+2.206),AKAP8L(+1.223),ALMS1(-1.284),ANLN(-1.285),ANO5(+1.692),ANO9(+1.701),APOD(+12.973),ARHGAP35(-1.149),ARHGEF25(+3.443),ARMCX2(+1.695),ATP10A(-3.633),ATP1A3(+2.317),ATP2A2(-1…
Cancer,Organismal Injury and Abnormalities,Renal and Urological Disease	Kidney carcinoma	3.38e-14			187	112	75	AGER(+1.765),ALMS1(-1.284),ANLN(-1.285),ANO5(+1.692),ANXA2(-1.267),APOD(+12.973),ARHGAP35(-1.149),ATP2B1(-1.369),AXIN2(+3.677),B4GALT3(+1.255),B4GAT1(+1.404),BCL2L1(+1.352),BRCA1(-1.449),BRCA2(-1.323),BST1(-10.561),CA9(+11.872),CALCRL(+1.854),CARS2(+1.29),CBX7(+1.436),CCDC116(-5.286),CCDC14(+1.233),CCL4(+2.005),CCR1(-1.888),CCR6(-2.315),CD70(+1.266),CDC14B(+4.66),CDC6(-1.213),CDH1(-3.953),CDK5RAP…
Cellular Development,Cellular Growth and Proliferation	Proliferation of blood cells	4.86e-14		1.757	163	116	47	ABL1(-1.169),ACHE(+1.662),ADA(+1.636),ADAM17(-1.254),AGER(+1.765),APPL1(-1.349),ARHGEF6(-1.281),BBC3(+1.372),BCL2L1(+1.352),BRCA1(-1.449),C5AR1(+2.712),CBLB(-1.393),CCDC88B(+1.257),CCL22(+2.5),CCL3(+2.727),CCL3L3(+2.443),CCL4(+2.005),CCNA2(-1.192),CCND2(+1.238),CCR6(-2.315),CCR7(+2.42),CD180(-1.483),CD19(+1.288),CD24(-3.535),CD48(+1.34),CD58(+1.337),CD70(+1.266),CD74(+1.286),CD80(+1.283),CDH1(-3.…
Cancer,Gastrointestinal Disease,Organismal Injury and Abnormalities	Upper gastrointestinal tract tumor	6.05e-14		1.544	406	250	156	ABCA12(+3.815),ABCA2(+4.228),ABCC9(+3.632),ABL1(-1.169),ADAM22(+1.477),ADAM9(-1.225),ADGRE5(+1.209),ADGRV1(+32.483),ADSL(-1.177),AFAP1-AS1(+10.29),AJM1(+2.103),AKAP6(+3.86),AKAP7(+2.206),AKAP8L(+1.223),ALDH1L2(-1.52),ALDH3A1(-9.61),ANLN(-1.285),ANO5(+1.692),ANO9(+1.701),ANOS1(+5.327),ANTXR2(-1.516),ARHGEF18(-1.542),ARHGEF25(+3.443),ASTN2(+1.997),ATP10A(-3.633),ATP2A2(-1.135),ATP4A(+4.218),ATP5MF-…
Cellular Assembly and Organization,Cellular Function and Maintenance	Organization of cytoplasm	6.43e-14	Activated	3.321	264	176	88	ABL1(-1.169),ACHE(+1.662),ACKR1(+8.669),ADAM22(+1.477),ADAP1(+1.322),ADCY1(+3.686),ADCY3(-1.232),AGER(+1.765),ALMS1(-1.284),AMOT(+8.881),ANAPC2(+1.227),APBB1IP(-1.272),ARHGAP33(+1.379),ARHGAP35(-1.149),ARHGEF18(-1.542),ARHGEF25(+3.443),ARHGEF28(+2.648),ARHGEF6(-1.281),ARRB1(+1.843),ATP2B1(-1.369),AUTS2(+3.164),B4GALT5(-1.221),B4GAT1(+1.404),BACE1(+3.105),BCL11B(+35.144),BIN1(-1.303),BRCA1(-1.449)…
Infectious Diseases	Viral Infection	7.38e-14		1.954	256	169	87	ABL1(-1.169),ACTA2(+1.854),ADA(+1.636),ADGRE5(+1.209),ANAPC2(+1.227),ANKRD9(+1.557),ANXA2(-1.267),APBB1IP(-1.272),APOBEC3G(+1.27),APOL1(-1.444),ARHGAP23(+3.275),ARL4C(-3.517),ARRB1(+1.843),ARRDC2(+1.253),ARRDC3(+1.39),ATOX1(+1.302),ATP6AP2(+1.222),BBC3(+1.372),BCL2L1(+1.352),BRCA1(-1.449),C4A/C4B(+3.124),CA2(-1.842),CALCOCO1(+1.339),CAMK1(+2.62),CAMK2B(+3.784),CAMKK2(+1.454),CBLB(-1.393),CCL22(+2…
Cell Death and Survival	Apoptosis of tumor cell lines	7.53e-14		-0.144	223	138	85	ABL1(-1.169),ADAM17(-1.254),AFAP1-AS1(+10.29),AGER(+1.765),AKT1S1(+1.281),ALDH1L1(+28.486),ANXA2(-1.267),ARHGEF6(-1.281),BBC3(+1.372),BCL11B(+35.144),BCL2L1(+1.352),BCYRN1(+1.764),BEX2(+3.137),BIRC2(+1.233),BRCA1(-1.449),BRCA2(-1.323),C5AR1(+2.712),CAMK1(+2.62),CAMKK2(+1.454),CASP9(+1.271),CD24(-3.535),CD48(+1.34),CD74(+1.286),CDC20(-1.182),CDC6(-1.213),CDCA2(-1.236),CDH1(-3.953),CDKN1A(+1.576),C…
Cancer,Gastrointestinal Disease,Organismal Injury and Abnormalities	Upper gastrointestinal tract cancer	9.13e-14		0.728	403	247	156	ABCA12(+3.815),ABCA2(+4.228),ABCC9(+3.632),ABL1(-1.169),ADAM22(+1.477),ADAM9(-1.225),ADGRE5(+1.209),ADGRV1(+32.483),ADSL(-1.177),AFAP1-AS1(+10.29),AJM1(+2.103),AKAP6(+3.86),AKAP7(+2.206),AKAP8L(+1.223),ALDH1L2(-1.52),ALDH3A1(-9.61),ANLN(-1.285),ANO5(+1.692),ANO9(+1.701),ANOS1(+5.327),ANTXR2(-1.516),ARHGEF18(-1.542),ARHGEF25(+3.443),ASTN2(+1.997),ATP10A(-3.633),ATP2A2(-1.135),ATP4A(+4.218),ATP5MF-…
Cancer,Organismal Injury and Abnormalities,Renal and Urological Disease	Development of urinary tract tumor	9.39e-14		1.904	184	112	72	AGER(+1.765),ALMS1(-1.284),ANLN(-1.285),ANO5(+1.692),ANXA2(-1.267),APOD(+12.973),ARHGAP35(-1.149),ATP2B1(-1.369),AXIN2(+3.677),B4GALT3(+1.255),B4GAT1(+1.404),BCL2L1(+1.352),BRCA1(-1.449),BRCA2(-1.323),BST1(-10.561),CA9(+11.872),CALCRL(+1.854),CARS2(+1.29),CBX7(+1.436),CCDC116(-5.286),CCDC14(+1.233),CCL4(+2.005),CCR1(-1.888),CCR6(-2.315),CD70(+1.266),CDC14B(+4.66),CDC6(-1.213),CDH1(-3.953),CDK5RAP…
Cancer,Gastrointestinal Disease,Organismal Injury and Abnormalities	Non-colon gastrointestinal cancer	9.55e-14		0.842	434	266	168	ABCA12(+3.815),ABCA2(+4.228),ABCC9(+3.632),ABL1(-1.169),ADAM22(+1.477),ADAM9(-1.225),ADGRE5(+1.209),ADGRV1(+32.483),ADSL(-1.177),AFAP1-AS1(+10.29),AJM1(+2.103),AKAP6(+3.86),AKAP7(+2.206),AKAP8L(+1.223),ALDH1L2(-1.52),ALDH3A1(-9.61),ANLN(-1.285),ANO5(+1.692),ANO9(+1.701),ANOS1(+5.327),ANTXR2(-1.516),APOD(+12.973),ARHGEF18(-1.542),ARHGEF25(+3.443),ASTN2(+1.997),ATP10A(-3.633),ATP2A2(-1.135),ATP4A(+…
Cancer,Endocrine System Disorders,Gastrointestinal Disease,Organismal Injury and Abnormalities	Pancreatic carcinoma	9.89e-14		1.278	305	207	98	ABCA12(+3.815),ABCC9(+3.632),ACKR1(+8.669),ACKR3(+2.011),ADAM17(-1.254),ADAM22(+1.477),ADAM9(-1.225),ADAP1(+1.322),ADARB2(+1.931),ADCY1(+3.686),ADGRD1(+3.336),ADGRV1(+32.483),ADSL(-1.177),AFAP1L2(+5.011),AKAP8L(+1.223),AMOT(+8.881),APPL1(-1.349),ARHGAP22(+4.405),ARHGAP35(-1.149),ARHGEF10L(+6.449),ARHGEF6(-1.281),ATP10A(-3.633),ATP2B1(-1.369),ATP2B4(+1.752),ATP4A(+4.218),AXIN2(+3.677),BAIAP2L1(+4.…
Organismal Injury and Abnormalities,Renal and Urological Disease	Formation of renal lesion	9.95e-14			184	112	72	AGER(+1.765),ALMS1(-1.284),ANLN(-1.285),ANO5(+1.692),ANXA2(-1.267),APOD(+12.973),ARHGAP35(-1.149),ATP2B1(-1.369),AXIN2(+3.677),B4GALT3(+1.255),B4GAT1(+1.404),BCL2L1(+1.352),BRCA1(-1.449),BRCA2(-1.323),BST1(-10.561),CA9(+11.872),CALCRL(+1.854),CARS2(+1.29),CBX7(+1.436),CCDC116(-5.286),CCDC14(+1.233),CCL4(+2.005),CCR1(-1.888),CCR6(-2.315),CD70(+1.266),CDC14B(+4.66),CDC6(-1.213),CDH1(-3.953),CDK5RAP…
Cellular Growth and Proliferation,Lymphoid Tissue Structure and Development	Proliferation of lymphatic system cells	1.02e-13	Activated	2.06	152	113	39	ABL1(-1.169),ACHE(+1.662),ADA(+1.636),AGER(+1.765),APPL1(-1.349),ARHGEF6(-1.281),BBC3(+1.372),BCL2L1(+1.352),BRCA1(-1.449),C5AR1(+2.712),CBLB(-1.393),CCDC88B(+1.257),CCL22(+2.5),CCL3(+2.727),CCL4(+2.005),CCND2(+1.238),CCR6(-2.315),CCR7(+2.42),CD180(-1.483),CD19(+1.288),CD24(-3.535),CD48(+1.34),CD58(+1.337),CD70(+1.266),CD74(+1.286),CD80(+1.283),CDH1(-3.953),CDKN1A(+1.576),CFLAR(+1.525),CRTAM(+15.…
Endocrine System Disorders,Gastrointestinal Disease,Organismal Injury and Abnormalities	Pancreatic lesion	1.1e-13		0.616	354	244	110	ABCA12(+3.815),ABCC9(+3.632),ABL1(-1.169),ACKR1(+8.669),ACKR3(+2.011),ADAM17(-1.254),ADAM22(+1.477),ADAM9(-1.225),ADAP1(+1.322),ADARB2(+1.931),ADCY1(+3.686),ADGRD1(+3.336),ADGRV1(+32.483),ADSL(-1.177),AFAP1L2(+5.011),AGAP1(+3.027),AGER(+1.765),AKAP6(+3.86),AKAP8L(+1.223),AKT1S1(+1.281),AMOT(+8.881),APOBEC3A(+5.522),APPL1(-1.349),ARHGAP22(+4.405),ARHGAP35(-1.149),ARHGEF10L(+6.449),ARHGEF6(-1.281),…
Cancer,Organismal Injury and Abnormalities,Renal and Urological Disease	Renal cell carcinoma	1.15e-13			183	111	72	AGER(+1.765),ALMS1(-1.284),ANLN(-1.285),ANO5(+1.692),ANXA2(-1.267),APOD(+12.973),ARHGAP35(-1.149),ATP2B1(-1.369),AXIN2(+3.677),B4GALT3(+1.255),B4GAT1(+1.404),BCL2L1(+1.352),BRCA1(-1.449),BRCA2(-1.323),BST1(-10.561),CA9(+11.872),CALCRL(+1.854),CARS2(+1.29),CBX7(+1.436),CCDC116(-5.286),CCDC14(+1.233),CCL4(+2.005),CCR1(-1.888),CCR6(-2.315),CD70(+1.266),CDC14B(+4.66),CDC6(-1.213),CDH1(-3.953),CDK5RAP…
Cell Death and Survival	Cell death of immune cells	1.16e-13		1.406	126	93	33	ABL1(-1.169),ADA(+1.636),ADAM17(-1.254),ADGRE2(-1.929),AGER(+1.765),ANTXR2(-1.516),ARRB1(+1.843),BBC3(+1.372),BCL11B(+35.144),BCL2L1(+1.352),BIRC2(+1.233),BRCA1(-1.449),CASP9(+1.271),CCL3(+2.727),CCL4(+2.005),CCND2(+1.238),CCR7(+2.42),CD19(+1.288),CD48(+1.34),CD7(+17.016),CD70(+1.266),CD74(+1.286),CD80(+1.283),CDKN1A(+1.576),CFLAR(+1.525),CHEK2(+1.337),COL1A1(+2.547),CSF1(+2.331),CSF2RB(+1.775),C…
Cancer,Hematological Disease,Immunological Disease,Organismal Injury and Abnormalities	Plasma cell neoplasm	1.17e-13			100	58	42	ABL1(-1.169),ADAM9(-1.225),AKT1S1(+1.281),ANXA2(-1.267),ARHGAP33(+1.379),BCL2L1(+1.352),BRCA1(-1.449),BRCA2(-1.323),CA2(-1.842),CASP9(+1.271),CBX7(+1.436),CCL3(+2.727),CCL4(+2.005),CCND2(+1.238),CD180(-1.483),CD19(+1.288),CD48(+1.34),CDC20(-1.182),CDH1(-3.953),CHEK2(+1.337),CHRNA6(-2.293),CSF2RB(+1.775),DEK(-1.343),DHFR(-1.274),DUSP4(+1.36),FAF1(-1.162),FAS(+1.265),FGFR1(+2.28),FOS(+2.442),FUS(-1…
Cancer,Organismal Injury and Abnormalities	Growth of tumor	1.19e-13		0.356	175	118	57	ABL1(-1.169),ACKR3(+2.011),ADAM9(-1.225),AFAP1-AS1(+10.29),AFAP1L2(+5.011),AGER(+1.765),AMOT(+8.881),ANXA2(-1.267),ARL6IP5(+1.307),ARLNC1(+4.237),ARRDC3(+1.39),BAMBI(+3.391),BBC3(+1.372),BCL2L1(+1.352),BCYRN1(+1.764),BEX2(+3.137),BIRC2(+1.233),BRCA1(-1.449),CA9(+11.872),CASP9(+1.271),CCL3(+2.727),CCR1(-1.888),CD24(-3.535),CD58(+1.337),CD70(+1.266),CD80(+1.283),CDC6(-1.213),CDH1(-3.953),CDKN1A(+1.…
Cancer,Organismal Injury and Abnormalities	Benign solid tumor	1.21e-13		-0.002	156	105	51	ABL1(-1.169),ACHE(+1.662),ACKR1(+8.669),ACKR3(+2.011),ACTA2(+1.854),ADGRD1(+3.336),ADGRE5(+1.209),AGER(+1.765),AKAP8L(+1.223),ALDH1B1(+1.246),ANTXR2(-1.516),ANXA2(-1.267),ANXA7(+1.135),ATP2A2(-1.135),ATP4A(+4.218),AXIN2(+3.677),BBC3(+1.372),BCL2L1(+1.352),BRCA1(-1.449),BRCA2(-1.323),CA2(-1.842),CACNA1D(+2.443),CALCRL(+1.854),CAMK2B(+3.784),CBX7(+1.436),CCND2(+1.238),CD24(-3.535),CD48(+1.34),CDH1(…
Cancer,Endocrine System Disorders,Gastrointestinal Disease,Organismal Injury and Abnormalities	Pancreatic tumor	1.23e-13		0.605	353	243	110	ABCA12(+3.815),ABCC9(+3.632),ABL1(-1.169),ACKR1(+8.669),ACKR3(+2.011),ADAM17(-1.254),ADAM22(+1.477),ADAM9(-1.225),ADAP1(+1.322),ADARB2(+1.931),ADCY1(+3.686),ADGRD1(+3.336),ADGRV1(+32.483),ADSL(-1.177),AFAP1L2(+5.011),AGAP1(+3.027),AGER(+1.765),AKAP6(+3.86),AKAP8L(+1.223),AKT1S1(+1.281),AMOT(+8.881),APOBEC3A(+5.522),APPL1(-1.349),ARHGAP22(+4.405),ARHGAP35(-1.149),ARHGEF10L(+6.449),ARHGEF6(-1.281),…
Cellular Development,Cellular Growth and Proliferation,Hematological System Development and Function,Lymphoid Tissue Structure and Development	Proliferation of lymphocytes	1.32e-13	Activated	2.045	142	105	37	ABL1(-1.169),ADA(+1.636),AGER(+1.765),APPL1(-1.349),ARHGEF6(-1.281),BBC3(+1.372),BCL2L1(+1.352),BRCA1(-1.449),C5AR1(+2.712),CBLB(-1.393),CCDC88B(+1.257),CCL22(+2.5),CCL4(+2.005),CCND2(+1.238),CCR6(-2.315),CCR7(+2.42),CD180(-1.483),CD19(+1.288),CD24(-3.535),CD48(+1.34),CD58(+1.337),CD70(+1.266),CD74(+1.286),CD80(+1.283),CDH1(-3.953),CDKN1A(+1.576),CFLAR(+1.525),CRTAM(+15.464),CSF2RB(+1.775),CTCF(-…
Cellular Development,Cellular Growth and Proliferation,Hematological System Development and Function,Hematopoiesis,Lymphoid Tissue Structure and Development,Tissue Development	Hematopoiesis of mononuclear leukocytes	1.35e-13	Activated	3.112	137	91	46	ABL1(-1.169),ACHE(+1.662),ADA(+1.636),ADAM17(-1.254),AGER(+1.765),ARRB1(+1.843),BBC3(+1.372),BCL11B(+35.144),BCL2L1(+1.352),BRCA1(-1.449),BST1(-10.561),C5AR1(+2.712),CBLB(-1.393),CCL3(+2.727),CCND2(+1.238),CCR6(-2.315),CCR7(+2.42),CD19(+1.288),CD70(+1.266),CD74(+1.286),CD80(+1.283),CDKN1A(+1.576),CFLAR(+1.525),CHD7(-1.264),CRTAM(+15.464),CSF1(+2.331),CSF2RB(+1.775),CST3(+1.903),CTCF(-1.21),CTR9(-…
Cancer,Organismal Injury and Abnormalities,Reproductive System Disease	Breast carcinoma	1.37e-13		1.564	262	171	91	ABCA2(+4.228),ABCC9(+3.632),ABHD10(+1.256),ABL1(-1.169),ACKR1(+8.669),ACTA2(+1.854),ADAM17(-1.254),ADARB2(+1.931),ADGRV1(+32.483),AGAP3(+1.276),AKAP6(+3.86),ALDH1B1(+1.246),ALDH1L1(+28.486),ALDH3A1(-9.61),ALMS1(-1.284),AMOT(+8.881),ANLN(-1.285),APOD(+12.973),ARHGAP22(+4.405),ARHGAP35(-1.149),ARRB1(+1.843),ASTN2(+1.997),ATP10A(-3.633),AXIN2(+3.677),B4GALT3(+1.255),BAIAP2L1(+4.947),BCAR3(+1.9),BCL1…
Cancer,Organismal Injury and Abnormalities	Intrathoracic malignant tumor	1.8e-13		0.332	353	219	134	ABCA12(+3.815),ABL1(-1.169),ACHE(+1.662),ACKR3(+2.011),ACTA2(+1.854),ADAM17(-1.254),ADAM9(-1.225),ADGRV1(+32.483),AFAP1-AS1(+10.29),AGAP1(+3.027),AGFG2(+1.247),AKAP6(+3.86),ALDH1B1(+1.246),ALDH1L1(+28.486),ALDH3A1(-9.61),ALMS1(-1.284),AMOT(+8.881),ANTXR2(-1.516),ANXA2(-1.267),AOC1(+166.227),APBB1IP(-1.272),APOD(+12.973),ARHGAP33(+1.379),ARHGAP35(-1.149),ARHGEF6(-1.281),ARL4C(-3.517),ARMCX2(+1.695…
Cellular Development,Cellular Growth and Proliferation,Hematological System Development and Function,Lymphoid Tissue Structure and Development	Proliferation of mononuclear leukocytes	1.87e-13		1.99	143	106	37	ABL1(-1.169),ADA(+1.636),AGER(+1.765),APPL1(-1.349),ARHGEF6(-1.281),BBC3(+1.372),BCL2L1(+1.352),BRCA1(-1.449),C5AR1(+2.712),CBLB(-1.393),CCDC88B(+1.257),CCL22(+2.5),CCL4(+2.005),CCND2(+1.238),CCR6(-2.315),CCR7(+2.42),CD180(-1.483),CD19(+1.288),CD24(-3.535),CD48(+1.34),CD58(+1.337),CD70(+1.266),CD74(+1.286),CD80(+1.283),CDH1(-3.953),CDKN1A(+1.576),CFLAR(+1.525),CRTAM(+15.464),CSF1(+2.331),CSF2RB(+…
Cancer,Organismal Injury and Abnormalities	Connective tissue tumor	2.42e-13		1.316	211	138	73	ABCA12(+3.815),ABL1(-1.169),ACTA2(+1.854),ADAP1(+1.322),ADARB2(+1.931),ADGRE5(+1.209),AGER(+1.765),AKAP6(+3.86),ANTXR2(-1.516),ARHGAP22(+4.405),ASTN2(+1.997),ATP2B1(-1.369),ATP6AP2(+1.222),AXIN2(+3.677),BCAS1(+2.713),BCL2L1(+1.352),BRCA1(-1.449),BRCA2(-1.323),CAPN5(-3.076),CCDC88B(+1.257),CCND2(+1.238),CD48(+1.34),CDH1(-3.953),CDH11(+4.399),CDKN1A(+1.576),CHEK2(+1.337),COL11A2(+3.997),COL1A1(+2.5…
Cancer,Organismal Injury and Abnormalities,Renal and Urological Disease	Renal cancer	2.76e-13		-0.2	198	117	81	ABL1(-1.169),ADAM17(-1.254),AGER(+1.765),ALMS1(-1.284),ANLN(-1.285),ANO5(+1.692),ANXA2(-1.267),APOD(+12.973),ARHGAP35(-1.149),ATP2B1(-1.369),AXIN2(+3.677),B4GALT3(+1.255),B4GAT1(+1.404),BCL2L1(+1.352),BRCA1(-1.449),BRCA2(-1.323),BST1(-10.561),CA9(+11.872),CALCRL(+1.854),CAP1(-1.186),CARS2(+1.29),CBX7(+1.436),CCDC116(-5.286),CCDC14(+1.233),CCL4(+2.005),CCND2(+1.238),CCR1(-1.888),CCR6(-2.315),CD70(…
Cancer,Organismal Injury and Abnormalities	Connective or soft tissue tumor	2.94e-13		1.281	237	155	82	ABCA12(+3.815),ABL1(-1.169),ACHE(+1.662),ACTA2(+1.854),ADAP1(+1.322),ADARB2(+1.931),ADGRE5(+1.209),AGER(+1.765),AKAP6(+3.86),AKAP8L(+1.223),ALDH1B1(+1.246),ANTXR2(-1.516),ARHGAP22(+4.405),ASTN2(+1.997),ATP2B1(-1.369),ATP4A(+4.218),ATP6AP2(+1.222),AXIN2(+3.677),BCAS1(+2.713),BCL2L1(+1.352),BRCA1(-1.449),BRCA2(-1.323),CALCRL(+1.854),CAPN5(-3.076),CCDC88B(+1.257),CCND2(+1.238),CD24(-3.535),CD48(+1.3…
Cancer,Endocrine System Disorders,Gastrointestinal Disease,Organismal Injury and Abnormalities	Pancreatic cancer	3.28e-13		1.482	319	216	103	ABCA12(+3.815),ABCC9(+3.632),ABL1(-1.169),ACKR1(+8.669),ACKR3(+2.011),ADAM17(-1.254),ADAM22(+1.477),ADAM9(-1.225),ADAP1(+1.322),ADARB2(+1.931),ADCY1(+3.686),ADGRD1(+3.336),ADGRV1(+32.483),ADSL(-1.177),AFAP1L2(+5.011),AKAP8L(+1.223),AMOT(+8.881),APPL1(-1.349),ARHGAP22(+4.405),ARHGAP35(-1.149),ARHGEF10L(+6.449),ARHGEF6(-1.281),ATP10A(-3.633),ATP2B1(-1.369),ATP2B4(+1.752),ATP4A(+4.218),AXIN2(+3.677)…
Cellular Development,Cellular Growth and Proliferation,Hematological System Development and Function,Hematopoiesis,Lymphoid Tissue Structure and Development,Tissue Development	Leukopoiesis	3.52e-13	Activated	3.264	152	102	50	ABL1(-1.169),ACHE(+1.662),ADA(+1.636),ADAM17(-1.254),AGER(+1.765),ARRB1(+1.843),BBC3(+1.372),BCL11B(+35.144),BCL2L1(+1.352),BRCA1(-1.449),BST1(-10.561),C5AR1(+2.712),CBLB(-1.393),CCL3(+2.727),CCND2(+1.238),CCR6(-2.315),CCR7(+2.42),CD19(+1.288),CD70(+1.266),CD74(+1.286),CD80(+1.283),CDKN1A(+1.576),CFLAR(+1.525),CHD7(-1.264),CREB3L3(+7.08),CRTAM(+15.464),CSF1(+2.331),CSF2RB(+1.775),CST3(+1.903),CTC…
Cancer,Hematological Disease,Immunological Disease,Organismal Injury and Abnormalities	B-cell non-Hodgkin lymphoma	3.6e-13			149	96	53	ABCC9(+3.632),ABL1(-1.169),ADA(+1.636),ADAM9(-1.225),ADSL(-1.177),AFAP1L2(+5.011),ANO5(+1.692),ANXA2(-1.267),APOBEC3A(+5.522),ARHGEF28(+2.648),ATP10A(-3.633),BBC3(+1.372),BCHE(+13.839),BCL11B(+35.144),BNC2(+15.083),BRSK1(+3.03),CALCRL(+1.854),CCDC113(-1.662),CCND2(+1.238),CCR7(+2.42),CD180(-1.483),CD19(+1.288),CD48(+1.34),CD58(+1.337),CD70(+1.266),CDC20(-1.182),CDCA2(-1.236),CFLAR(+1.525),CNTRL(-…
Cancer,Endocrine System Disorders,Organismal Injury and Abnormalities,Reproductive System Disease	Gonadal tumor	3.76e-13	Activated	2.114	282	171	111	ABL1(-1.169),ACHE(+1.662),ADAM17(-1.254),ADCY1(+3.686),ADGRV1(+32.483),AKAP6(+3.86),AKR1A1(+1.256),ALDH1L1(+28.486),ALDH1L2(-1.52),ALDH3A1(-9.61),ANAPC2(+1.227),ANKRD18A(+3.996),ANLN(-1.285),AOC1(+166.227),ARHGAP35(-1.149),ARHGEF18(-1.542),ARHGEF28(+2.648),ARL4C(-3.517),AXIN2(+3.677),BCL2L1(+1.352),BCL9L(+1.255),BEND5(-3.096),BRCA1(-1.449),BRCA2(-1.323),C19orf47(-1.235),C4A/C4B(+3.124),CAMK2B(+3.…
Cancer,Neurological Disease,Organismal Injury and Abnormalities	Nervous system neoplasm	4.25e-13		1.042	231	142	89	ABCC9(+3.632),ABL1(-1.169),ACHE(+1.662),ACKR3(+2.011),ADAM9(-1.225),ADGRD1(+3.336),ADGRE5(+1.209),ADGRV1(+32.483),AGAP3(+1.276),ALMS1(-1.284),ANLN(-1.285),ANXA2(-1.267),ANXA7(+1.135),ARHGAP33(+1.379),ARHGAP35(-1.149),ARHGEF18(-1.542),ARL4C(-3.517),ARRB1(+1.843),ASTN2(+1.997),ATP2A2(-1.135),AXIN2(+3.677),B4GALT5(-1.221),BBC3(+1.372),BCAS1(+2.713),BCL2L1(+1.352),BEX2(+3.137),BIN1(-1.303),BRCA1(-1.4…
Cancer,Organismal Injury and Abnormalities,Renal and Urological Disease	Renal tumor	4.61e-13		0	201	120	81	ABL1(-1.169),ADAM17(-1.254),AGER(+1.765),ALMS1(-1.284),ANLN(-1.285),ANO5(+1.692),ANXA2(-1.267),APOD(+12.973),ARHGAP35(-1.149),ATP2B1(-1.369),AXIN2(+3.677),B4GALT3(+1.255),B4GAT1(+1.404),BCL2L1(+1.352),BRCA1(-1.449),BRCA2(-1.323),BST1(-10.561),CA9(+11.872),CALCRL(+1.854),CAP1(-1.186),CARS2(+1.29),CBX7(+1.436),CCDC116(-5.286),CCDC14(+1.233),CCL4(+2.005),CCND2(+1.238),CCR1(-1.888),CCR6(-2.315),CD70(…
Cellular Development,Cellular Growth and Proliferation	Colony formation of cells	4.73e-13	Activated	2.014	110	70	40	ABL1(-1.169),ACHE(+1.662),ACKR3(+2.011),ADAM17(-1.254),AFAP1-AS1(+10.29),ALDH3A1(-9.61),ANXA7(+1.135),BAMBI(+3.391),BCL2L1(+1.352),BIN1(-1.303),BRCA1(-1.449),CABLES1(-1.635),CASP9(+1.271),CBLB(-1.393),CCL3(+2.727),CCL3L3(+2.443),CCL4(+2.005),CD19(+1.288),CDCA7(-1.46),CDK3(+3.817),CDKN1A(+1.576),CSF1(+2.331),CSF2RB(+1.775),CTCF(-1.21),DDIT3(+1.382),DLC1(+17.451),DOK2(-1.927),DUSP5(+1.542),DYRK1B(+…
Cancer,Organismal Injury and Abnormalities,Respiratory Disease	Lung cancer	4.92e-13		0.241	349	217	132	ABCA12(+3.815),ABL1(-1.169),ACHE(+1.662),ACKR3(+2.011),ACTA2(+1.854),ADAM17(-1.254),ADAM9(-1.225),ADGRV1(+32.483),AFAP1-AS1(+10.29),AGAP1(+3.027),AGFG2(+1.247),AKAP6(+3.86),ALDH1B1(+1.246),ALDH1L1(+28.486),ALDH3A1(-9.61),ALMS1(-1.284),AMOT(+8.881),ANTXR2(-1.516),ANXA2(-1.267),AOC1(+166.227),APBB1IP(-1.272),APOD(+12.973),ARHGAP33(+1.379),ARHGAP35(-1.149),ARHGEF6(-1.281),ARL4C(-3.517),ARMCX2(+1.695…
Cellular Assembly and Organization,Cellular Function and Maintenance	Microtubule dynamics	4.98e-13	Activated	2.855	212	140	72	ABL1(-1.169),ACHE(+1.662),ACKR1(+8.669),ADAM22(+1.477),ADAP1(+1.322),ADCY1(+3.686),ADCY3(-1.232),AGER(+1.765),ALMS1(-1.284),ANAPC2(+1.227),ARHGAP33(+1.379),ARHGAP35(-1.149),ARHGEF25(+3.443),ARHGEF28(+2.648),ARHGEF6(-1.281),ARRB1(+1.843),ATP2B1(-1.369),AUTS2(+3.164),B4GALT5(-1.221),B4GAT1(+1.404),BACE1(+3.105),BCL11B(+35.144),BRCA1(-1.449),BRSK1(+3.03),CAMK2B(+3.784),CAMKK2(+1.454),CAMSAP2(+1.303)…
Cancer,Organismal Injury and Abnormalities,Renal and Urological Disease	Bladder cancer	5.87e-13		0.283	205	127	78	ABCA12(+3.815),ABCA2(+4.228),ADAM22(+1.477),AGFG2(+1.247),APOD(+12.973),ARHGAP35(-1.149),ARHGEF25(+3.443),ATP1A3(+2.317),ATP5MF-PTCD1(+1.621),AUTS2(+3.164),AXIN2(+3.677),BCAR3(+1.9),BCL9L(+1.255),BRCA1(-1.449),BRCA2(-1.323),BUD13(-1.169),CAP1(-1.186),CASP9(+1.271),CCDC102A(+1.288),CCND2(+1.238),CCNY(-1.174),CD24(-3.535),CD48(+1.34),CDC42BPB(+1.246),CDC6(-1.213),CDH1(-3.953),CDK19(-1.247),CDKN1A(+…
Cellular Function and Maintenance	Function of leukocytes	6.06e-13		0.069	96	69	27	ADA(+1.636),ARHGEF6(-1.281),BBC3(+1.372),BCL2L1(+1.352),CASP9(+1.271),CBLB(-1.393),CCR1(-1.888),CCR6(-2.315),CCR7(+2.42),CCRL2(-1.75),CD200(+1.551),CD70(+1.266),CD74(+1.286),CD80(+1.283),CD96(-1.868),CRTAM(+15.464),CSF1(+2.331),CSF2RB(+1.775),CYLD(+1.229),DCLRE1C(-1.426),DOK2(-1.927),DUSP2(+1.708),DUSP4(+1.36),DUSP5(+1.542),EBI3(+1.761),ELF4(-1.169),FOS(+2.442),FUT7(+4.145),GIMAP4(+2.418),HCK(+3.…
Cell Death and Survival	Cell death of blood cells	6.83e-13		1.379	130	96	34	ABL1(-1.169),ADA(+1.636),ADAM17(-1.254),ADGRE2(-1.929),AGER(+1.765),ANTXR2(-1.516),ARRB1(+1.843),BBC3(+1.372),BCL11B(+35.144),BCL2L1(+1.352),BIRC2(+1.233),BRCA1(-1.449),CASP9(+1.271),CCL3(+2.727),CCL3L3(+2.443),CCL4(+2.005),CCND2(+1.238),CCR7(+2.42),CD19(+1.288),CD48(+1.34),CD7(+17.016),CD70(+1.266),CD74(+1.286),CD80(+1.283),CDKN1A(+1.576),CFLAR(+1.525),CHEK2(+1.337),COL1A1(+2.547),CSF1(+2.331),C…
Cellular Function and Maintenance	Cellular homeostasis	7.4e-13	Activated	3.246	265	187	78	ABCC9(+3.632),ABL1(-1.169),ACHE(+1.662),ACKR1(+8.669),ADA(+1.636),ADAM17(-1.254),AGER(+1.765),ALMS1(-1.284),AMOT(+8.881),ANXA2(-1.267),ANXA7(+1.135),APOL1(-1.444),AQP3(+1.794),ARHGAP35(-1.149),ARRB1(+1.843),ATOX1(+1.302),ATP1A3(+2.317),ATP1B2(+5.699),ATP2A2(-1.135),ATP2B1(-1.369),ATP2B4(+1.752),BBC3(+1.372),BCAT2(+1.212),BCL11B(+35.144),BCL2L1(+1.352),BIRC2(+1.233),BRCA1(-1.449),C4A/C4B(+3.124),C…
Cell Death and Survival	Cell viability of tumor cell lines	7.96e-13		1.69	172	101	71	ABL1(-1.169),ACHE(+1.662),ACKR3(+2.011),ADAM17(-1.254),AEN(+1.238),AGER(+1.765),AKAP7(+2.206),AKAP8L(+1.223),ANLN(-1.285),ANTXR2(-1.516),AQP3(+1.794),ARRB1(+1.843),BCL2L1(+1.352),BCYRN1(+1.764),BEX2(+3.137),BIRC2(+1.233),BRCA1(-1.449),BRCA2(-1.323),CA2(-1.842),CA9(+11.872),CAMK2B(+3.784),CAMKK2(+1.454),CASP9(+1.271),CCNA2(-1.192),CCND2(+1.238),CD200(+1.551),CD24(-3.535),CDCA8(-1.158),CDH1(-3.953)…
Cancer,Organismal Injury and Abnormalities	Clear cell neoplasm	8.94e-13			157	91	66	AGER(+1.765),ALMS1(-1.284),ANLN(-1.285),ANO5(+1.692),APOD(+12.973),ARHGAP35(-1.149),AXIN2(+3.677),B4GALT3(+1.255),B4GAT1(+1.404),BCL2L1(+1.352),BRCA1(-1.449),BRCA2(-1.323),CA9(+11.872),CARS2(+1.29),CBX7(+1.436),CCDC116(-5.286),CCDC14(+1.233),CCL4(+2.005),CCR6(-2.315),CD70(+1.266),CDC14B(+4.66),CDC6(-1.213),CDH1(-3.953),CDK5RAP2(-1.121),CDKN1A(+1.576),CFAP44(+1.472),CFLAR(+1.525),CHEK2(+1.337),CLS…
Cell-mediated Immune Response,Cellular Function and Maintenance,Hematological System Development and Function	T cell homeostasis	1.01e-12	Activated	2.924	109	71	38	ABL1(-1.169),ACHE(+1.662),ADA(+1.636),ADAM17(-1.254),ARRB1(+1.843),BBC3(+1.372),BCL11B(+35.144),BRCA1(-1.449),C5AR1(+2.712),CBLB(-1.393),CCL3(+2.727),CCR6(-2.315),CCR7(+2.42),CD70(+1.266),CD74(+1.286),CD80(+1.283),CDKN1A(+1.576),CFLAR(+1.525),CHD7(-1.264),CRTAM(+15.464),CTR9(-1.284),CXCR5(+2.371),CYLD(+1.229),DCLRE1C(-1.426),DOK2(-1.927),EFNB2(+3.201),EGR2(+1.964),ELF4(-1.169),EOMES(+6.58),F5(+8.…
Hematological Disease,Immunological Disease	Paraproteinemia	1.13e-12			89	51	38	ABL1(-1.169),ADAM9(-1.225),AKT1S1(+1.281),ANXA2(-1.267),ARHGAP33(+1.379),BRCA2(-1.323),CA2(-1.842),CASP9(+1.271),CBX7(+1.436),CCL3(+2.727),CCL4(+2.005),CD180(-1.483),CD19(+1.288),CD48(+1.34),CDC20(-1.182),CDH1(-3.953),CHEK2(+1.337),CHRNA6(-2.293),CSF2RB(+1.775),DHFR(-1.274),DUSP4(+1.36),FAF1(-1.162),FAS(+1.265),FGFR1(+2.28),FOS(+2.442),FUS(-1.248),GHR(+18.306),GRIN2A(+4.613),GRIN2C(+8.805),HGF(+1…
Cellular Movement,Hematological System Development and Function,Immune Cell Trafficking	Cellular infiltration by leukocytes	1.26e-12		1.162	91	70	21	ABL1(-1.169),ACKR1(+8.669),ADA(+1.636),ADAM17(-1.254),AGER(+1.765),ANXA2(-1.267),ARRB1(+1.843),BCL11B(+35.144),C4A/C4B(+3.124),C5AR1(+2.712),CBLB(-1.393),CCL22(+2.5),CCL3(+2.727),CCL3L3(+2.443),CCL4(+2.005),CCR1(-1.888),CCR6(-2.315),CCR7(+2.42),CD48(+1.34),CD93(+8.553),CDKN1A(+1.576),CSF1(+2.331),CSF2RB(+1.775),CXCL16(+4.435),CXCR5(+2.371),EPHA2(+3.415),F2R(+2.314),FAS(+1.265),FOS(+2.442),FOXO6(+…
Cancer,Hematological Disease,Immunological Disease,Organismal Injury and Abnormalities	Lymphocytic leukemia	1.31e-12	Activated	2.183	133	82	51	ABL1(-1.169),ACHE(+1.662),ADA(+1.636),ADAM22(+1.477),ADCY3(-1.232),AMOT(+8.881),ANO5(+1.692),ARHGAP33(+1.379),ARL6IP5(+1.307),BCL11B(+35.144),BCL2L1(+1.352),BCL9L(+1.255),BRCA2(-1.323),BRD3(-1.243),CBLB(-1.393),CCL3(+2.727),CCL4(+2.005),CCR7(+2.42),CD180(-1.483),CD19(+1.288),CD200(+1.551),CD48(+1.34),CD58(+1.337),CD7(+17.016),CD74(+1.286),CD80(+1.283),CDH1(-3.953),CDKN1A(+1.576),CLDN14(+1.813),CN…
Cellular Growth and Proliferation	Colony formation	1.7e-12		1.914	117	74	43	ABL1(-1.169),ACHE(+1.662),ACKR3(+2.011),ADAM17(-1.254),AFAP1-AS1(+10.29),ALDH3A1(-9.61),ANXA7(+1.135),AXIN2(+3.677),BAMBI(+3.391),BBC3(+1.372),BCL2L1(+1.352),BIN1(-1.303),BRCA1(-1.449),CABLES1(-1.635),CASP9(+1.271),CBLB(-1.393),CCL3(+2.727),CCL3L3(+2.443),CCL4(+2.005),CD19(+1.288),CDCA7(-1.46),CDK3(+3.817),CDKN1A(+1.576),CSF1(+2.331),CSF2RB(+1.775),CTCF(-1.21),DDIT3(+1.382),DLC1(+17.451),DOK2(-1.…
Cancer,Endocrine System Disorders,Gastrointestinal Disease,Organismal Injury and Abnormalities	Pancreatic adenocarcinoma	1.73e-12	Activated	2.205	286	189	97	ABCA12(+3.815),ABCC9(+3.632),ACKR1(+8.669),ACKR3(+2.011),ADAM17(-1.254),ADAM22(+1.477),ADAP1(+1.322),ADARB2(+1.931),ADCY1(+3.686),ADGRD1(+3.336),ADGRV1(+32.483),ADSL(-1.177),AFAP1L2(+5.011),AKAP8L(+1.223),AMOT(+8.881),APPL1(-1.349),ARHGAP22(+4.405),ARHGAP35(-1.149),ARHGEF10L(+6.449),ARHGEF6(-1.281),ATP10A(-3.633),ATP2B1(-1.369),ATP2B4(+1.752),ATP4A(+4.218),BAIAP2L1(+4.947),BCAR3(+1.9),BCHE(+13.83…
Cellular Function and Maintenance	Lymphocyte homeostasis	1.76e-12	Activated	3.057	113	74	39	ABL1(-1.169),ACHE(+1.662),ADA(+1.636),ADAM17(-1.254),ARRB1(+1.843),BBC3(+1.372),BCL11B(+35.144),BRCA1(-1.449),C5AR1(+2.712),CBLB(-1.393),CCL3(+2.727),CCR6(-2.315),CCR7(+2.42),CD70(+1.266),CD74(+1.286),CD80(+1.283),CDKN1A(+1.576),CFLAR(+1.525),CHD7(-1.264),CRTAM(+15.464),CTR9(-1.284),CXCR5(+2.371),CYLD(+1.229),DCLRE1C(-1.426),DOK2(-1.927),EFNB2(+3.201),EGR2(+1.964),ELF4(-1.169),EOMES(+6.58),F5(+8.…
Cell-To-Cell Signaling and Interaction,Hematological System Development and Function,Immune Cell Trafficking,Inflammatory Response	Activation of mononuclear leukocytes	1.9e-12	Activated	2.252	97	73	24	ADA(+1.636),ADAM9(-1.225),AGER(+1.765),BCL11B(+35.144),BCL2L1(+1.352),C4A/C4B(+3.124),CBLB(-1.393),CCDC88B(+1.257),CCL22(+2.5),CCL3(+2.727),CCL4(+2.005),CCR7(+2.42),CD180(-1.483),CD19(+1.288),CD1C(-2.206),CD200(+1.551),CD48(+1.34),CD58(+1.337),CD7(+17.016),CD74(+1.286),CD80(+1.283),CD93(+8.553),CDKN1A(+1.576),CRTAM(+15.464),CSF1(+2.331),CSF2RB(+1.775),CXCR5(+2.371),DPP4(-1.704),DUSP22(+1.244),EFN…
Cancer,Organismal Injury and Abnormalities	Malignant connective or soft tissue neoplasm	1.94e-12		1.472	200	133	67	ABCA12(+3.815),ABL1(-1.169),ACTA2(+1.854),ADAP1(+1.322),ADARB2(+1.931),ADGRE5(+1.209),AGER(+1.765),AKAP6(+3.86),ARHGAP22(+4.405),ASTN2(+1.997),ATP2B1(-1.369),ATP6AP2(+1.222),AXIN2(+3.677),BCAS1(+2.713),BCL2L1(+1.352),BRCA1(-1.449),BRCA2(-1.323),CAPN5(-3.076),CCDC88B(+1.257),CD48(+1.34),CDH1(-3.953),CDH11(+4.399),CDKN1A(+1.576),CHEK2(+1.337),COL5A3(+16.679),CSF1(+2.331),CSF2RB(+1.775),CUX2(+12.18)…
Humoral Immune Response,Inflammatory Response	Complement activation	1.98e-12			33	3	30	C4A/C4B(+3.124),COLEC10(+17.646),IGHV1-69(-65.072),IGHV3-11(-9.658),IGHV3-13(-1766.198),IGHV3-23(-29.976),IGHV3-33(-14.735),IGHV3-48(-36.719),IGHV3-53(-30.705),IGHV3-7(-16.029),IGHV4-39(-18.151),IGHV4-59(-32.471),IGKV1-12(-50.001),IGKV1-16(-186.922),IGKV1-17(-19.684),IGKV1D-12(-18.675),IGKV2-28(-18.081),IGKV2-40(-20.603),IGKV2D-28(-30.677),IGKV2D-30(-8.792),IGKV4-1(-5.51),IGKV5-2(-860.422),IGLC1(…
Cancer,Hematological Disease,Immunological Disease,Organismal Injury and Abnormalities	Plasma cell dyscrasia	2.15e-12			88	50	38	ABL1(-1.169),ADAM9(-1.225),AKT1S1(+1.281),ANXA2(-1.267),ARHGAP33(+1.379),BRCA2(-1.323),CA2(-1.842),CASP9(+1.271),CBX7(+1.436),CCL3(+2.727),CCL4(+2.005),CD180(-1.483),CD19(+1.288),CD48(+1.34),CDC20(-1.182),CDH1(-3.953),CHEK2(+1.337),CHRNA6(-2.293),CSF2RB(+1.775),DHFR(-1.274),DUSP4(+1.36),FAF1(-1.162),FAS(+1.265),FGFR1(+2.28),FOS(+2.442),FUS(-1.248),GHR(+18.306),GRIN2A(+4.613),GRIN2C(+8.805),HGF(+1…
Cellular Growth and Proliferation,Connective Tissue Development and Function,Tissue Development	Proliferation of connective tissue cells	2.47e-12		0.459	117	79	38	ABL1(-1.169),ACTA2(+1.854),AGER(+1.765),AKR1A1(+1.256),ALDH3A2(-1.253),ANXA2(-1.267),BCL11B(+35.144),BCL2L1(+1.352),BRCA1(-1.449),BRCA2(-1.323),CASC3(-1.118),CBX7(+1.436),CCNA2(-1.192),CCND2(+1.238),CCNF(-1.167),CD74(+1.286),CDC6(-1.213),CDH1(-3.953),CDK3(+3.817),CDKN1A(+1.576),COL1A1(+2.547),CSF1(+2.331),CTCF(-1.21),CTHRC1(+13.169),DAB2IP(+2.302),DDR2(+2.637),DSG2(+1.691),DUSP4(+1.36),E2F8(-1.29…
Cell-mediated Immune Response,Cellular Development,Cellular Function and Maintenance,Cellular Growth and Proliferation,Embryonic Development,Hematological System Development and Function,Hematopoiesis,Lymphoid Tissue Structure and Development,Organ Development,Organismal Development,Tissue Development	T cell development	2.7e-12	Activated	2.835	106	70	36	ABL1(-1.169),ACHE(+1.662),ADA(+1.636),ADAM17(-1.254),ARRB1(+1.843),BBC3(+1.372),BCL11B(+35.144),BRCA1(-1.449),C5AR1(+2.712),CBLB(-1.393),CCL3(+2.727),CCR6(-2.315),CCR7(+2.42),CD70(+1.266),CD74(+1.286),CD80(+1.283),CDKN1A(+1.576),CFLAR(+1.525),CHD7(-1.264),CRTAM(+15.464),CTR9(-1.284),CXCR5(+2.371),CYLD(+1.229),DCLRE1C(-1.426),DOK2(-1.927),EFNB2(+3.201),EGR2(+1.964),ELF4(-1.169),EOMES(+6.58),F5(+8.…
Organismal Injury and Abnormalities,Renal and Urological Disease	Renal lesion	2.81e-12		-1.184	210	127	83	ABL1(-1.169),ADAM17(-1.254),AGER(+1.765),ALMS1(-1.284),ANLN(-1.285),ANO5(+1.692),ANXA2(-1.267),APOD(+12.973),ARHGAP35(-1.149),ATP2B1(-1.369),AXIN2(+3.677),B4GALT3(+1.255),B4GAT1(+1.404),BCL2L1(+1.352),BRCA1(-1.449),BRCA2(-1.323),BST1(-10.561),CA9(+11.872),CALCRL(+1.854),CAP1(-1.186),CARS2(+1.29),CBX7(+1.436),CCDC116(-5.286),CCDC14(+1.233),CCL4(+2.005),CCND2(+1.238),CCR1(-1.888),CCR6(-2.315),CD70(…
Cellular Function and Maintenance	Function of blood cells	2.82e-12		0.674	102	72	30	ADA(+1.636),ARHGEF6(-1.281),BBC3(+1.372),BCL2L1(+1.352),CASP9(+1.271),CBLB(-1.393),CCR1(-1.888),CCR6(-2.315),CCR7(+2.42),CCRL2(-1.75),CD200(+1.551),CD70(+1.266),CD74(+1.286),CD80(+1.283),CD96(-1.868),CDKN1A(+1.576),CRTAM(+15.464),CSF1(+2.331),CSF2RB(+1.775),CYLD(+1.229),DCLRE1C(-1.426),DOK2(-1.927),DUSP2(+1.708),DUSP4(+1.36),DUSP5(+1.542),EBI3(+1.761),ELF4(-1.169),FANCC(-1.208),FOS(+2.442),FUT7(+…
Cancer,Endocrine System Disorders,Organismal Injury and Abnormalities,Reproductive System Disease	Ovarian cancer	3.02e-12		1.98	265	162	103	ABL1(-1.169),ADAM17(-1.254),ADCY1(+3.686),ADGRV1(+32.483),AKAP6(+3.86),AKR1A1(+1.256),ALDH1L1(+28.486),ALDH1L2(-1.52),ALDH3A1(-9.61),ANAPC2(+1.227),ANKRD18A(+3.996),ANLN(-1.285),AOC1(+166.227),ARHGAP35(-1.149),ARHGEF18(-1.542),ARHGEF28(+2.648),ARL4C(-3.517),AXIN2(+3.677),BCL2L1(+1.352),BCL9L(+1.255),BEND5(-3.096),BRCA1(-1.449),BRCA2(-1.323),C19orf47(-1.235),C4A/C4B(+3.124),CAMK2B(+3.784),CCDC113(…
Cellular Movement	Invasion of cells	3.48e-12	Activated	2.333	185	117	68	ABL1(-1.169),ACKR3(+2.011),ACTA2(+1.854),ADAM17(-1.254),ADAM9(-1.225),ADCY3(-1.232),ADGRE5(+1.209),AFAP1-AS1(+10.29),AGER(+1.765),AKT1S1(+1.281),AMOT(+8.881),ANTXR2(-1.516),ANXA2(-1.267),ARHGEF18(-1.542),ARRDC3(+1.39),B4GALT5(-1.221),B4GAT1(+1.404),BBC3(+1.372),BCAR3(+1.9),BCL2L1(+1.352),BCYRN1(+1.764),BRCA1(-1.449),CA9(+11.872),CAP1(-1.186),CCNA2(-1.192),CCR1(-1.888),CCR7(+2.42),CD24(-3.535),CD7…
Cancer,Organismal Injury and Abnormalities	Clear-cell adenocarcinoma	3.58e-12			154	90	64	AGER(+1.765),ALMS1(-1.284),ANLN(-1.285),ANO5(+1.692),APOD(+12.973),ARHGAP35(-1.149),AXIN2(+3.677),B4GALT3(+1.255),B4GAT1(+1.404),BCL2L1(+1.352),BRCA1(-1.449),BRCA2(-1.323),CA9(+11.872),CARS2(+1.29),CBX7(+1.436),CCDC116(-5.286),CCDC14(+1.233),CCL4(+2.005),CCR6(-2.315),CD70(+1.266),CDC14B(+4.66),CDC6(-1.213),CDH1(-3.953),CDK5RAP2(-1.121),CDKN1A(+1.576),CFAP44(+1.472),CFLAR(+1.525),CHEK2(+1.337),CLS…
Cellular Function and Maintenance	Homeostasis of leukocytes	3.86e-12	Activated	3.193	114	75	39	ABL1(-1.169),ACHE(+1.662),ADA(+1.636),ADAM17(-1.254),ARRB1(+1.843),BBC3(+1.372),BCL11B(+35.144),BRCA1(-1.449),C5AR1(+2.712),CBLB(-1.393),CCL3(+2.727),CCR6(-2.315),CCR7(+2.42),CD70(+1.266),CD74(+1.286),CD80(+1.283),CDKN1A(+1.576),CFLAR(+1.525),CHD7(-1.264),CRTAM(+15.464),CSF2RB(+1.775),CTR9(-1.284),CXCR5(+2.371),CYLD(+1.229),DCLRE1C(-1.426),DOK2(-1.927),EFNB2(+3.201),EGR2(+1.964),ELF4(-1.169),EOME…
Cardiovascular System Development and Function	Development of vasculature	4.22e-12		1.864	195	138	57	ABL1(-1.169),ACKR3(+2.011),ACTA2(+1.854),ADA(+1.636),ADAM17(-1.254),ADAM9(-1.225),AGAP2-AS1(-19.501),AGER(+1.765),AMOT(+8.881),ANTXR2(-1.516),ANXA2(-1.267),ARHGAP22(+4.405),ATP2B4(+1.752),ATP4A(+4.218),BACE1(+3.105),BEX2(+3.137),BRCA1(-1.449),C5AR1(+2.712),CALCRL(+1.854),CCR6(-2.315),CCR7(+2.42),CDC6(-1.213),CDH1(-3.953),CDKN1A(+1.576),CHD7(-1.264),CKLF(+1.81),CNTRL(-1.284),COL1A1(+2.547),CSF1(+2…
Cancer,Organismal Injury and Abnormalities,Reproductive System Disease	Uterine cancer	4.69e-12		0.804	408	252	156	ABCA12(+3.815),ABCC9(+3.632),ABL1(-1.169),ACAD8(+1.212),ADAM9(-1.225),ADARB2(+1.931),ADGRV1(+32.483),ADSL(-1.177),AKAP6(+3.86),ALDH1B1(+1.246),AMOT(+8.881),ANKDD1A(+2.04),ANO5(+1.692),ANTXR2(-1.516),ANXA2(-1.267),APBB1IP(-1.272),APOBEC3A(+5.522),APOD(+12.973),ARHGAP22(+4.405),ARHGAP35(-1.149),ARHGEF6(-1.281),ARMCX2(+1.695),ARRDC3(+1.39),ASTN2(+1.997),ATP10A(-3.633),ATP2B1(-1.369),ATP6AP2(+1.222),…
Cancer,Organismal Injury and Abnormalities	Advanced extracranial solid tumor	5.14e-12		0.71	117	77	40	ABL1(-1.169),ACKR3(+2.011),ACTA2(+1.854),ADIRF(+2.124),ANXA2(-1.267),ARL4C(-3.517),BBC3(+1.372),BCL2L1(+1.352),BRCA1(-1.449),BRCA2(-1.323),C4A/C4B(+3.124),C5AR1(+2.712),CA9(+11.872),CCND2(+1.238),CCR7(+2.42),CD200(+1.551),CD24(-3.535),CD48(+1.34),CDH1(-3.953),CPEB1(+7.233),CSE1L(-1.219),CSF1(+2.331),CTNNAL1(-1.285),DDR2(+2.637),DHFR(-1.274),DPP4(-1.704),DPYSL3(+10.297),DSG2(+1.691),DUSP4(+1.36),E…
Cancer,Endocrine System Disorders,Organismal Injury and Abnormalities,Reproductive System Disease	Ovarian tumor	6.06e-12	Activated	2.747	269	164	105	ABL1(-1.169),ADAM17(-1.254),ADCY1(+3.686),ADGRV1(+32.483),AKAP6(+3.86),AKR1A1(+1.256),ALDH1L1(+28.486),ALDH1L2(-1.52),ALDH3A1(-9.61),ANAPC2(+1.227),ANKRD18A(+3.996),ANLN(-1.285),AOC1(+166.227),ARHGAP35(-1.149),ARHGEF18(-1.542),ARHGEF28(+2.648),ARL4C(-3.517),AXIN2(+3.677),BCL2L1(+1.352),BCL9L(+1.255),BEND5(-3.096),BRCA1(-1.449),BRCA2(-1.323),C19orf47(-1.235),C4A/C4B(+3.124),CAMK2B(+3.784),CCDC113(…
Connective Tissue Development and Function,Tissue Development	Growth of connective tissue	6.45e-12		0.722	124	83	41	ABL1(-1.169),ACTA2(+1.854),AGER(+1.765),AKR1A1(+1.256),ALDH3A2(-1.253),ANXA2(-1.267),BCL11B(+35.144),BCL2L1(+1.352),BRCA1(-1.449),BRCA2(-1.323),CASC3(-1.118),CBX7(+1.436),CCNA2(-1.192),CCND2(+1.238),CCNF(-1.167),CD48(+1.34),CD74(+1.286),CDC6(-1.213),CDH1(-3.953),CDK3(+3.817),CDKN1A(+1.576),COL1A1(+2.547),CSF1(+2.331),CTCF(-1.21),CTHRC1(+13.169),DAB2IP(+2.302),DDR2(+2.637),DHFR(-1.274),DPP4(-1.704…
Hematological System Development and Function,Tissue Morphology	Quantity of leukocytes	6.53e-12		-0.156	166	113	53	ABL1(-1.169),ACHE(+1.662),ACKR3(+2.011),ADA(+1.636),ADAM17(-1.254),ADGRE5(+1.209),AGER(+1.765),APBB1IP(-1.272),ARHGEF6(-1.281),ATP6AP2(+1.222),BBC3(+1.372),BCL11B(+35.144),BCL2L1(+1.352),BIRC2(+1.233),BST1(-10.561),C4A/C4B(+3.124),C5AR1(+2.712),CA9(+11.872),CALCRL(+1.854),CALHM6(-2.954),CBLB(-1.393),CBR3(+7.788),CCL22(+2.5),CCL3(+2.727),CCL3L3(+2.443),CCL4(+2.005),CCR1(-1.888),CCR6(-2.315),CCR7(+…
Cancer,Hematological Disease,Immunological Disease,Organismal Injury and Abnormalities	Acute lymphoblastic leukemia	8.23e-12	Activated	2.137	72	43	29	ABL1(-1.169),ACHE(+1.662),ADA(+1.636),ADAM22(+1.477),ADCY3(-1.232),BCL11B(+35.144),BCL2L1(+1.352),BRCA2(-1.323),CD19(+1.288),CD48(+1.34),CD7(+17.016),CDKN1A(+1.576),CTCF(-1.21),DDR2(+2.637),DHFR(-1.274),DLC1(+17.451),EPHA2(+3.415),ETV6(-1.16),F2R(+2.314),FAS(+1.265),FGFR1(+2.28),GHR(+18.306),HCK(+3.201),IFNA2(-13.779),JAK1(-1.3),JAK3(+1.229),KCNMB2(+5.523),LAG3(+2.326),LGALS1(+1.358),MKI67(-1.24)…
Cancer,Organismal Injury and Abnormalities,Reproductive System Disease	Female genital tract serous carcinoma	8.31e-12			82	44	38	ANXA2(-1.267),APOD(+12.973),ARHGAP35(-1.149),ARL4C(-3.517),AXIN2(+3.677),BRCA1(-1.449),BRCA2(-1.323),C4A/C4B(+3.124),CA2(-1.842),CCNA2(-1.192),CD24(-3.535),CDC20(-1.182),CDC6(-1.213),CDH1(-3.953),CDH11(+4.399),CDKN1A(+1.576),CHEK2(+1.337),CTCF(-1.21),CTNNAL1(-1.285),DDR2(+2.637),DPP4(-1.704),DST(+1.5),EDNRB(+6.05),EIF4A2(+1.259),EPHB2(+3.202),EXO1(-1.232),F2R(+2.314),FAM153A/FAM153B(-24.04),FILIP…
Cellular Movement	Cellular infiltration	8.66e-12		0.75	97	73	24	ABL1(-1.169),ACKR1(+8.669),ADA(+1.636),ADAM17(-1.254),AGER(+1.765),ANXA2(-1.267),ARRB1(+1.843),BCL11B(+35.144),C4A/C4B(+3.124),C5AR1(+2.712),CBLB(-1.393),CCL22(+2.5),CCL3(+2.727),CCL3L3(+2.443),CCL4(+2.005),CCR1(-1.888),CCR6(-2.315),CCR7(+2.42),CD48(+1.34),CD93(+8.553),CDKN1A(+1.576),CSF1(+2.331),CSF2RB(+1.775),CXCL16(+4.435),CXCR5(+2.371),EPHA2(+3.415),F2R(+2.314),FAS(+1.265),FOS(+2.442),FOXO6(+…
Cell-To-Cell Signaling and Interaction,Hematological System Development and Function,Immune Cell Trafficking,Inflammatory Response	Activation of T lymphocytes	1.04e-11	Activated	2.063	75	60	15	ADA(+1.636),AGER(+1.765),BCL11B(+35.144),BCL2L1(+1.352),CBLB(-1.393),CCDC88B(+1.257),CCL22(+2.5),CCL3(+2.727),CCL4(+2.005),CD19(+1.288),CD48(+1.34),CD58(+1.337),CD7(+17.016),CD74(+1.286),CD80(+1.283),CDKN1A(+1.576),CRTAM(+15.464),CSF2RB(+1.775),DPP4(-1.704),DUSP22(+1.244),EFNB2(+3.201),EGR2(+1.964),FAS(+1.265),FOS(+2.442),HGF(+14.603),HLA-DRA(+1.25),ICAM1(+1.29),IFNA2(-13.779),IL12RB2(-2.537),IL2…
Cancer,Hematological Disease,Immunological Disease,Organismal Injury and Abnormalities	Diffuse lymphoma	1.11e-11			124	82	42	ABCC9(+3.632),ABL1(-1.169),ADA(+1.636),ADAM9(-1.225),ADSL(-1.177),AFAP1L2(+5.011),ANO5(+1.692),APOBEC3A(+5.522),ARHGEF28(+2.648),ATP10A(-3.633),BBC3(+1.372),BCHE(+13.839),BCL11B(+35.144),BNC2(+15.083),BRSK1(+3.03),CALCRL(+1.854),CCDC113(-1.662),CCND2(+1.238),CD19(+1.288),CD58(+1.337),CD7(+17.016),CD70(+1.266),CDCA2(-1.236),CFLAR(+1.525),CNTRL(-1.284),COL4A5(+80.996),CTNNA2(+40.944),DCLK3(+15.71),…
Cancer,Organismal Injury and Abnormalities,Reproductive System Disease	Uterine tumor	1.16e-11		0.458	422	262	160	ABCA12(+3.815),ABCC9(+3.632),ABL1(-1.169),ACAD8(+1.212),ADAM9(-1.225),ADARB2(+1.931),ADGRE5(+1.209),ADGRV1(+32.483),ADSL(-1.177),AKAP6(+3.86),AKAP8L(+1.223),ALDH1B1(+1.246),AMOT(+8.881),ANKDD1A(+2.04),ANO5(+1.692),ANTXR2(-1.516),ANXA2(-1.267),APBB1IP(-1.272),APOBEC3A(+5.522),APOD(+12.973),ARHGAP22(+4.405),ARHGAP35(-1.149),ARHGEF6(-1.281),ARMCX2(+1.695),ARRDC3(+1.39),ASTN2(+1.997),ATP10A(-3.633),A…
Endocrine System Disorders,Gastrointestinal Disease,Organismal Injury and Abnormalities	Pancreatic duct disorder	1.2e-11	Activated	2.201	277	181	96	ABCA12(+3.815),ABCC9(+3.632),ACKR1(+8.669),ACKR3(+2.011),ADAM17(-1.254),ADAM22(+1.477),ADAP1(+1.322),ADARB2(+1.931),ADCY1(+3.686),ADGRD1(+3.336),ADGRV1(+32.483),ADSL(-1.177),AFAP1L2(+5.011),AKAP8L(+1.223),AMOT(+8.881),APPL1(-1.349),ARHGAP22(+4.405),ARHGAP35(-1.149),ARHGEF10L(+6.449),ARHGEF6(-1.281),ATP10A(-3.633),ATP2B1(-1.369),ATP2B4(+1.752),ATP4A(+4.218),BAIAP2L1(+4.947),BCAR3(+1.9),BCHE(+13.83…
Cancer,Organismal Injury and Abnormalities,Respiratory Disease	Non-small cell lung carcinoma	1.43e-11		0.256	292	178	114	ABCA12(+3.815),ABL1(-1.169),ACTA2(+1.854),ADAM17(-1.254),ADAM9(-1.225),ADGRV1(+32.483),AFAP1-AS1(+10.29),AGFG2(+1.247),AKAP6(+3.86),ALDH1B1(+1.246),ALDH1L1(+28.486),ALDH3A1(-9.61),ALMS1(-1.284),ANXA2(-1.267),AOC1(+166.227),APBB1IP(-1.272),APOD(+12.973),ARHGAP33(+1.379),ARHGAP35(-1.149),ARHGEF6(-1.281),ARL4C(-3.517),ARMCX2(+1.695),ARRB1(+1.843),ATP10A(-3.633),ATP1A3(+2.317),ATP2B1(-1.369),AXIN2(+3…
Cancer,Endocrine System Disorders,Gastrointestinal Disease,Organismal Injury and Abnormalities	Pancreatic ductal adenocarcinoma	1.45e-11	Activated	2.205	276	180	96	ABCA12(+3.815),ABCC9(+3.632),ACKR1(+8.669),ACKR3(+2.011),ADAM17(-1.254),ADAM22(+1.477),ADAP1(+1.322),ADARB2(+1.931),ADCY1(+3.686),ADGRD1(+3.336),ADGRV1(+32.483),ADSL(-1.177),AFAP1L2(+5.011),AKAP8L(+1.223),AMOT(+8.881),APPL1(-1.349),ARHGAP22(+4.405),ARHGAP35(-1.149),ARHGEF10L(+6.449),ARHGEF6(-1.281),ATP10A(-3.633),ATP2B1(-1.369),ATP2B4(+1.752),ATP4A(+4.218),BAIAP2L1(+4.947),BCAR3(+1.9),BCHE(+13.83…
Cancer,Hematological Disease,Immunological Disease,Organismal Injury and Abnormalities	Hodgkin lymphoma	1.64e-11			31	16	15	ADA(+1.636),AKAP6(+3.86),BCL2L1(+1.352),CSE1L(-1.219),DHFR(-1.274),FAS(+1.265),HIP1(+1.593),HSP90AA1(-1.197),ICAM1(+1.29),ID2(+1.571),IGLL1/IGLL5(-9.643),KIAA1671(+5.004),LGALS1(+1.358),MKI67(-1.24),MUC1(+5.476),NCOR1(-1.198),NFKBIA(+1.483),PAX5(-1.221),PPP3CA(-1.579),PPP3CC(+1.179),PRIM1(-1.34),RRM1(-1.177),RRM2(-1.276),TNFRSF4(+2.199),TP53(-1.159),TP63(+2.26),TUBA4A(-1.244),TUBB3(-2.605),TUBD1(…
Cancer,Organismal Injury and Abnormalities	Advanced malignant solid tumor	1.71e-11		0.755	138	95	43	ABL1(-1.169),ACKR3(+2.011),ACTA2(+1.854),ADAM9(-1.225),ADIRF(+2.124),ANXA2(-1.267),ARL4C(-3.517),ARLNC1(+4.237),AXIN2(+3.677),BBC3(+1.372),BCL2L1(+1.352),BRCA1(-1.449),BRCA2(-1.323),C4A/C4B(+3.124),C5AR1(+2.712),CA9(+11.872),CCND2(+1.238),CCR7(+2.42),CD200(+1.551),CD24(-3.535),CD48(+1.34),CDH1(-3.953),CHEK2(+1.337),CPEB1(+7.233),CSE1L(-1.219),CSF1(+2.331),CSF2RB(+1.775),CTNNAL1(-1.285),DAB2IP(+2.…
Cancer,Organismal Injury and Abnormalities	Sarcoma	2.04e-11		1.259	193	130	63	ABCA12(+3.815),ABL1(-1.169),ACTA2(+1.854),ADAP1(+1.322),ADARB2(+1.931),ADGRE5(+1.209),AGER(+1.765),AKAP6(+3.86),ARHGAP22(+4.405),ASTN2(+1.997),ATP2B1(-1.369),ATP6AP2(+1.222),AXIN2(+3.677),BCAS1(+2.713),BCL2L1(+1.352),BRCA1(-1.449),BRCA2(-1.323),CAPN5(-3.076),CCDC88B(+1.257),CD48(+1.34),CDH1(-3.953),CDH11(+4.399),CDKN1A(+1.576),CHEK2(+1.337),COL5A3(+16.679),CSF1(+2.331),CSF2RB(+1.775),CUX2(+12.18)…
Cell-To-Cell Signaling and Interaction	Activation of lymphoid cells	2.11e-11	Activated	2.163	91	70	21	ADA(+1.636),AGER(+1.765),BCL11B(+35.144),BCL2L1(+1.352),C4A/C4B(+3.124),CBLB(-1.393),CCDC88B(+1.257),CCL22(+2.5),CCL3(+2.727),CCL4(+2.005),CCR7(+2.42),CD180(-1.483),CD19(+1.288),CD1C(-2.206),CD200(+1.551),CD48(+1.34),CD58(+1.337),CD7(+17.016),CD74(+1.286),CD80(+1.283),CDKN1A(+1.576),CRTAM(+15.464),CSF2RB(+1.775),CXCR5(+2.371),DPP4(-1.704),DUSP22(+1.244),EFNB2(+3.201),EGR2(+1.964),FAS(+1.265),FOS(…
Cancer,Organismal Injury and Abnormalities	Metastatic solid tumor	2.17e-11		0.892	124	89	35	ABL1(-1.169),ACKR3(+2.011),ACTA2(+1.854),ADAM9(-1.225),ADIRF(+2.124),ANXA2(-1.267),ARLNC1(+4.237),AXIN2(+3.677),BBC3(+1.372),BCL2L1(+1.352),BRCA1(-1.449),BRCA2(-1.323),C4A/C4B(+3.124),C5AR1(+2.712),CA9(+11.872),CCND2(+1.238),CCR7(+2.42),CD200(+1.551),CD24(-3.535),CD48(+1.34),CDH1(-3.953),CHEK2(+1.337),CPEB1(+7.233),CSE1L(-1.219),CSF1(+2.331),CSF2RB(+1.775),DAB2IP(+2.302),DDR2(+2.637),DHFR(-1.274)…
Cellular Movement	Invasion of tumor cell lines	2.29e-11	Activated	2.455	154	98	56	ABL1(-1.169),ACTA2(+1.854),ADAM17(-1.254),ADAM9(-1.225),ADGRE5(+1.209),AFAP1-AS1(+10.29),AGER(+1.765),AKT1S1(+1.281),AMOT(+8.881),ANTXR2(-1.516),ARRDC3(+1.39),B4GAT1(+1.404),BBC3(+1.372),BCAR3(+1.9),BCL2L1(+1.352),BCYRN1(+1.764),BRCA1(-1.449),CAP1(-1.186),CCNA2(-1.192),CCR1(-1.888),CCR7(+2.42),CD24(-3.535),CD74(+1.286),CDC42BPB(+1.246),CDH1(-3.953),CDH11(+4.399),CDK14(+1.304),CDK5RAP3(+1.286),CDK…
Cancer,Organismal Injury and Abnormalities	Endometrioid neoplasm	2.63e-11			378	235	143	ABCA12(+3.815),ABCC9(+3.632),ABL1(-1.169),ACAD8(+1.212),ADAM9(-1.225),ADGRV1(+32.483),ADSL(-1.177),AKAP6(+3.86),AKR1A1(+1.256),ALDH1B1(+1.246),ALDH1L1(+28.486),AMOT(+8.881),ANAPC2(+1.227),ANKDD1A(+2.04),ANLN(-1.285),ANO5(+1.692),APBB1IP(-1.272),APOBEC3A(+5.522),ARHGAP35(-1.149),ARHGEF18(-1.542),ARHGEF28(+2.648),ARHGEF6(-1.281),ARMCX2(+1.695),ARRDC3(+1.39),ASTN2(+1.997),ATP10A(-3.633),ATP2B1(-1.36…
Cancer,Organismal Injury and Abnormalities,Respiratory Disease	Lung carcinoma	3.03e-11		-0.671	318	194	124	ABCA12(+3.815),ABL1(-1.169),ACTA2(+1.854),ADAM17(-1.254),ADAM9(-1.225),ADGRV1(+32.483),AFAP1-AS1(+10.29),AGAP1(+3.027),AGFG2(+1.247),AKAP6(+3.86),ALDH1B1(+1.246),ALDH1L1(+28.486),ALDH3A1(-9.61),ALMS1(-1.284),ANTXR2(-1.516),ANXA2(-1.267),AOC1(+166.227),APBB1IP(-1.272),APOD(+12.973),ARHGAP33(+1.379),ARHGAP35(-1.149),ARHGEF6(-1.281),ARL4C(-3.517),ARMCX2(+1.695),ARRB1(+1.843),ATP10A(-3.633),ATP1A3(+2…
Dermatological Diseases and Conditions,Hematological Disease,Immunological Disease,Organismal Injury and Abnormalities	Lymphoproliferative disorder of the skin	3.1e-11			47	21	26	ABL1(-1.169),ADA(+1.636),CCR7(+2.42),CD180(-1.483),CD48(+1.34),CD58(+1.337),CD7(+17.016),CFLAR(+1.525),CTCF(-1.21),DHFR(-1.274),DPP4(-1.704),DUSP22(+1.244),DUSP4(+1.36),DUSP5(+1.542),FAS(+1.265),FOXP1(-1.845),HSP90AA1(-1.197),IFNA2(-13.779),IGFBP4(+1.794),IRF4(+1.287),JAK1(-1.3),JAK3(+1.229),MAPK1(-1.257),MKI67(-1.24),MXI1(-1.463),NCOR1(-1.198),NFKB2(+1.504),NFKBIA(+1.483),NOTCH1(+1.185),OAS2(-1.…
Cancer,Hematological Disease,Immunological Disease,Organismal Injury and Abnormalities	Plasma cell myeloma	3.24e-11			63	37	26	AKT1S1(+1.281),ARHGAP33(+1.379),BRCA2(-1.323),CA2(-1.842),CASP9(+1.271),CBX7(+1.436),CCL3(+2.727),CCL4(+2.005),CD180(-1.483),CD19(+1.288),CD48(+1.34),CDH1(-3.953),CHEK2(+1.337),CHRNA6(-2.293),CSF2RB(+1.775),DHFR(-1.274),FAF1(-1.162),FAS(+1.265),FOS(+2.442),GHR(+18.306),GRIN2A(+4.613),GRIN2C(+8.805),HGF(+14.603),HSP90AA1(-1.197),IFIT3(-1.544),IFNA2(-13.779),IRF4(+1.287),MKI67(-1.24),MMP15(-2.825),…
Hematological System Development and Function,Immunological Disease,Lymphoid Tissue Structure and Development,Organ Morphology,Organismal Injury and Abnormalities,Tissue Morphology	Abnormal morphology of lymphoid organ	3.32e-11			82	60	22	ABL1(-1.169),ADAM17(-1.254),ARHGEF6(-1.281),ARL6IP5(+1.307),ATP2B4(+1.752),B4GAT1(+1.404),BBC3(+1.372),BCL11B(+35.144),BRCA1(-1.449),C4A/C4B(+3.124),CCR7(+2.42),CD19(+1.288),CD200(+1.551),CD74(+1.286),CD80(+1.283),CDKN1A(+1.576),CFLAR(+1.525),CSF1(+2.331),CSF2RB(+1.775),CXCR5(+2.371),CYLD(+1.229),DCLRE1C(-1.426),DOK2(-1.927),DUSP22(+1.244),EDNRB(+6.05),ELF4(-1.169),F2R(+2.314),FAS(+1.265),FOS(+2.…
Cellular Development,Cellular Growth and Proliferation,Embryonic Development,Hematological System Development and Function,Hematopoiesis,Lymphoid Tissue Structure and Development,Organ Development,Organismal Development,Tissue Development	Lymphopoiesis	3.44e-11	Activated	2.931	123	80	43	ABL1(-1.169),ACHE(+1.662),ADA(+1.636),ADAM17(-1.254),ARRB1(+1.843),BBC3(+1.372),BCL11B(+35.144),BCL2L1(+1.352),BRCA1(-1.449),BST1(-10.561),C5AR1(+2.712),CBLB(-1.393),CCL3(+2.727),CCND2(+1.238),CCR6(-2.315),CCR7(+2.42),CD19(+1.288),CD70(+1.266),CD74(+1.286),CD80(+1.283),CDKN1A(+1.576),CFLAR(+1.525),CHD7(-1.264),CRTAM(+15.464),CTCF(-1.21),CTR9(-1.284),CXCR5(+2.371),CYLD(+1.229),DCLRE1C(-1.426),DOK2…
Hematological System Development and Function,Tissue Morphology	Quantity of blood cells	3.48e-11		-0.412	179	120	59	ABL1(-1.169),ACHE(+1.662),ACKR3(+2.011),ADA(+1.636),ADAM17(-1.254),ADGRE5(+1.209),AGER(+1.765),APBB1IP(-1.272),ARHGEF6(-1.281),ATP6AP2(+1.222),BBC3(+1.372),BCL11B(+35.144),BCL2L1(+1.352),BIRC2(+1.233),BRCA2(-1.323),BST1(-10.561),C4A/C4B(+3.124),C5AR1(+2.712),CA9(+11.872),CALCRL(+1.854),CALHM6(-2.954),CBLB(-1.393),CBR3(+7.788),CCL22(+2.5),CCL3(+2.727),CCL3L3(+2.443),CCL4(+2.005),CCND2(+1.238),CCR1…
Cancer,Hematological Disease,Immunological Disease,Organismal Injury and Abnormalities	Diffuse B-cell lymphoma	3.57e-11			114	73	41	ABCC9(+3.632),ABL1(-1.169),ADA(+1.636),ADAM9(-1.225),AFAP1L2(+5.011),ANO5(+1.692),APOBEC3A(+5.522),ARHGEF28(+2.648),ATP10A(-3.633),BCHE(+13.839),BNC2(+15.083),BRSK1(+3.03),CALCRL(+1.854),CCDC113(-1.662),CCND2(+1.238),CD19(+1.288),CD58(+1.337),CD70(+1.266),CDCA2(-1.236),CNTRL(-1.284),COL4A5(+80.996),CTNNA2(+40.944),DCLK3(+15.71),DGKD(+1.294),DHFR(-1.274),DLG5(+1.793),DSC3(+10.053),DSP(-8.642),DST(…
Organismal Survival	Survival of organism	3.84e-11		0.016	140	88	52	ABL1(-1.169),ACHE(+1.662),ADAM9(-1.225),AGER(+1.765),AKR1A1(+1.256),ANTXR2(-1.516),BBC3(+1.372),BCHE(+13.839),BCL2L1(+1.352),BRCA1(-1.449),BRCA2(-1.323),C4A/C4B(+3.124),C5AR1(+2.712),CCL3(+2.727),CCL3L3(+2.443),CCND2(+1.238),CCR1(-1.888),CD19(+1.288),CD24(-3.535),CD48(+1.34),CD74(+1.286),CD80(+1.283),CDCA8(-1.158),CDH1(-3.953),CDKN1A(+1.576),CHEK2(+1.337),CSF1(+2.331),CSF2RB(+1.775),CTCF(-1.21),C…
Cancer,Organismal Injury and Abnormalities	Endometrioid carcinoma	3.91e-11			377	235	142	ABCA12(+3.815),ABCC9(+3.632),ABL1(-1.169),ACAD8(+1.212),ADAM9(-1.225),ADGRV1(+32.483),ADSL(-1.177),AKAP6(+3.86),AKR1A1(+1.256),ALDH1B1(+1.246),ALDH1L1(+28.486),AMOT(+8.881),ANAPC2(+1.227),ANKDD1A(+2.04),ANLN(-1.285),ANO5(+1.692),APBB1IP(-1.272),APOBEC3A(+5.522),ARHGAP35(-1.149),ARHGEF18(-1.542),ARHGEF28(+2.648),ARHGEF6(-1.281),ARMCX2(+1.695),ARRDC3(+1.39),ASTN2(+1.997),ATP10A(-3.633),ATP2B1(-1.36…
Cellular Development,Cellular Growth and Proliferation,Hematological System Development and Function,Lymphoid Tissue Structure and Development	Cell proliferation of T lymphocytes	4.35e-11		1.794	113	84	29	ABL1(-1.169),AGER(+1.765),APPL1(-1.349),ARHGEF6(-1.281),BBC3(+1.372),BCL2L1(+1.352),BRCA1(-1.449),C5AR1(+2.712),CBLB(-1.393),CCDC88B(+1.257),CCL22(+2.5),CCL4(+2.005),CCR6(-2.315),CCR7(+2.42),CD19(+1.288),CD24(-3.535),CD48(+1.34),CD58(+1.337),CD70(+1.266),CD74(+1.286),CD80(+1.283),CDH1(-3.953),CDKN1A(+1.576),CFLAR(+1.525),CRTAM(+15.464),CSF2RB(+1.775),CXCL14(+36.795),CYLD(+1.229),DCLRE1C(-1.426),D…
Cell-To-Cell Signaling and Interaction,Hematological System Development and Function,Immune Cell Trafficking,Inflammatory Response	Activation of lymphocytes	4.56e-11	Activated	2.07	90	69	21	ADA(+1.636),AGER(+1.765),BCL11B(+35.144),BCL2L1(+1.352),C4A/C4B(+3.124),CBLB(-1.393),CCDC88B(+1.257),CCL22(+2.5),CCL3(+2.727),CCL4(+2.005),CCR7(+2.42),CD180(-1.483),CD19(+1.288),CD1C(-2.206),CD200(+1.551),CD48(+1.34),CD58(+1.337),CD7(+17.016),CD74(+1.286),CD80(+1.283),CDKN1A(+1.576),CRTAM(+15.464),CSF2RB(+1.775),CXCR5(+2.371),DPP4(-1.704),DUSP22(+1.244),EFNB2(+3.201),EGR2(+1.964),FAS(+1.265),FOS(…
Organismal Injury and Abnormalities,Reproductive System Disease	Abnormality of endometrium	5.06e-11		1.423	380	237	143	ABCA12(+3.815),ABCC9(+3.632),ABL1(-1.169),ACAD8(+1.212),ADAM9(-1.225),ADAP1(+1.322),ADARB2(+1.931),ADGRV1(+32.483),ADSL(-1.177),AKAP6(+3.86),ALDH1B1(+1.246),AMOT(+8.881),ANKDD1A(+2.04),ANO5(+1.692),ANO9(+1.701),ANTXR2(-1.516),ANXA2(-1.267),APBB1IP(-1.272),APOBEC3A(+5.522),APOD(+12.973),ARHGAP22(+4.405),ARHGAP35(-1.149),ARHGEF6(-1.281),ARMCX2(+1.695),ARRDC3(+1.39),ASTN2(+1.997),ATP10A(-3.633),ATP2…
Cancer,Organismal Injury and Abnormalities	Primary neoplasm	5.84e-11		0.408	95	59	36	ABCC9(+3.632),ABL1(-1.169),AOC1(+166.227),ATP4A(+4.218),BCL2L1(+1.352),BRCA1(-1.449),BRCA2(-1.323),CD19(+1.288),CD24(-3.535),CDK5RAP3(+1.286),CHEK2(+1.337),CSE1L(-1.219),CSF1(+2.331),CSF2RB(+1.775),CTCF(-1.21),CXCL14(+36.795),DDR2(+2.637),DHFR(-1.274),DLAT(-1.221),DNAJB2(+1.233),DOK2(-1.927),EBI3(+1.761),EDNRB(+6.05),EFNA5(+3.378),EFNB2(+3.201),EPHA2(+3.415),F2R(+2.314),FGFR1(+2.28),FOXG1(+7.348)…
Cancer,Organismal Injury and Abnormalities,Renal and Urological Disease	Renal clear cell adenocarcinoma	5.93e-11			144	87	57	AGER(+1.765),ALMS1(-1.284),ANLN(-1.285),ANO5(+1.692),APOD(+12.973),ARHGAP35(-1.149),AXIN2(+3.677),B4GALT3(+1.255),B4GAT1(+1.404),BCL2L1(+1.352),BRCA1(-1.449),BRCA2(-1.323),CA9(+11.872),CARS2(+1.29),CBX7(+1.436),CCDC116(-5.286),CCDC14(+1.233),CCL4(+2.005),CCR6(-2.315),CD70(+1.266),CDC14B(+4.66),CDC6(-1.213),CDH1(-3.953),CDK5RAP2(-1.121),CDKN1A(+1.576),CFAP44(+1.472),CFLAR(+1.525),CHEK2(+1.337),CLS…
Cellular Function and Maintenance	Receptor-mediated endocytosis	6.32e-11		-0.463	52	10	42	APOL1(-1.444),CAP1(-1.186),DNAJC6(+4.836),GAK(+1.151),HBA1/HBA2(+20.059),HIP1(+1.593),HIP1R(-1.946),HSP90AA1(-1.197),IGHA1(-25.807),IGHA2(-140.53),IGHV1-69(-65.072),IGHV3-11(-9.658),IGHV3-13(-1766.198),IGHV3-23(-29.976),IGHV3-33(-14.735),IGHV3-48(-36.719),IGHV3-53(-30.705),IGHV3-7(-16.029),IGHV4-39(-18.151),IGHV4-59(-32.471),IGKV1-12(-50.001),IGKV1-16(-186.922),IGKV1-17(-19.684),IGKV1D-12(-18.675…
Cancer,Organismal Injury and Abnormalities	Malignant neoplasm of aerodigestive tract	6.48e-11			308	194	114	ABCA12(+3.815),ABCA2(+4.228),ABCC9(+3.632),ABL1(-1.169),ADAM17(-1.254),ADAM22(+1.477),ADAM9(-1.225),ADCY1(+3.686),ADGRE5(+1.209),ADGRV1(+32.483),ADSL(-1.177),AFAP1-AS1(+10.29),AKAP6(+3.86),AKAP7(+2.206),AKAP8L(+1.223),ALDH1L2(-1.52),ANO5(+1.692),ANO9(+1.701),ASTN2(+1.997),ATP10A(-3.633),ATP1A3(+2.317),ATP2A2(-1.135),ATP4A(+4.218),ATP5MF-PTCD1(+1.621),ATP6AP2(+1.222),AUTS2(+3.164),BAMBI(+3.391),BC…
Neurological Disease,Organismal Injury and Abnormalities,Psychological Disorders	Disorder of basal ganglia	6.81e-11		0.254	135	95	40	ABL1(-1.169),ACHE(+1.662),ADGRD1(+3.336),ANXA2(-1.267),APOD(+12.973),ARL6IP5(+1.307),ARMCX2(+1.695),ATP1A3(+2.317),ATP2A2(-1.135),ATP2B1(-1.369),ATP6AP2(+1.222),B4GALT5(-1.221),B4GAT1(+1.404),BCAS1(+2.713),BCHE(+13.839),BCL11B(+35.144),BCL2L1(+1.352),BIRC2(+1.233),C4A/C4B(+3.124),CA2(-1.842),CACNA1D(+2.443),CAMK2B(+3.784),CAMKK2(+1.454),CASP9(+1.271),CCL4(+2.005),CD48(+1.34),CD74(+1.286),CFLAR(+1…
Cancer,Organismal Injury and Abnormalities,Renal and Urological Disease	Bladder carcinoma	7.46e-11			185	114	71	ABCA12(+3.815),ABCA2(+4.228),ADAM22(+1.477),AGFG2(+1.247),APOD(+12.973),ARHGAP35(-1.149),ARHGEF25(+3.443),ATP1A3(+2.317),ATP5MF-PTCD1(+1.621),AUTS2(+3.164),AXIN2(+3.677),BCAR3(+1.9),BCL9L(+1.255),BRCA1(-1.449),BRCA2(-1.323),BUD13(-1.169),CAP1(-1.186),CCDC102A(+1.288),CCNY(-1.174),CD48(+1.34),CDC42BPB(+1.246),CDC6(-1.213),CDH1(-3.953),CDK19(-1.247),CDKN1A(+1.576),CFAP54(+2.528),CHEK2(+1.337),CLSPN…
Cancer,Neurological Disease,Organismal Injury and Abnormalities	Central nervous system solid tumor	8.51e-11		0.844	207	130	77	ABCC9(+3.632),ABL1(-1.169),ACHE(+1.662),ADAM9(-1.225),ADGRD1(+3.336),ADGRE5(+1.209),ADGRV1(+32.483),AGAP3(+1.276),ALMS1(-1.284),ANLN(-1.285),ANXA2(-1.267),ANXA7(+1.135),ARHGAP33(+1.379),ARHGAP35(-1.149),ARHGEF18(-1.542),ARL4C(-3.517),ARRB1(+1.843),ASTN2(+1.997),ATP2A2(-1.135),AXIN2(+3.677),B4GALT5(-1.221),BCAS1(+2.713),BCL2L1(+1.352),BEX2(+3.137),BIN1(-1.303),BRCA1(-1.449),BRCA2(-1.323),C5AR1(+2.…
Organismal Injury and Abnormalities,Reproductive System Disease	Abnormal growth in endometrium	8.82e-11		1.143	378	236	142	ABCA12(+3.815),ABCC9(+3.632),ABL1(-1.169),ACAD8(+1.212),ADAM9(-1.225),ADAP1(+1.322),ADARB2(+1.931),ADGRV1(+32.483),ADSL(-1.177),AKAP6(+3.86),ALDH1B1(+1.246),AMOT(+8.881),ANKDD1A(+2.04),ANO5(+1.692),ANO9(+1.701),ANTXR2(-1.516),ANXA2(-1.267),APBB1IP(-1.272),APOBEC3A(+5.522),APOD(+12.973),ARHGAP22(+4.405),ARHGAP35(-1.149),ARHGEF6(-1.281),ARMCX2(+1.695),ARRDC3(+1.39),ASTN2(+1.997),ATP10A(-3.633),ATP2…
Cancer,Organismal Injury and Abnormalities,Tumor Morphology	Progression of tumor	9.17e-11	Activated	2.697	62	40	22	ABL1(-1.169),ACKR3(+2.011),ANXA2(-1.267),CA9(+11.872),CABLES1(-1.635),CD19(+1.288),CD80(+1.283),CDH1(-3.953),CDKN1A(+1.576),COL1A1(+2.547),CSF1(+2.331),CSF2RB(+1.775),CXCL14(+36.795),DDR2(+2.637),DHFR(-1.274),EPHA2(+3.415),FAS(+1.265),FERMT2(+5.944),FGFR1(+2.28),FOS(+2.442),FUS(-1.248),HGF(+14.603),HSP90AA1(-1.197),IGFBP4(+1.794),ITGA4(-1.34),ITK(+6.736),LGALS1(+1.358),MAPK1(-1.257),MAPK8(+1.226)…
Hematological System Development and Function,Lymphoid Tissue Structure and Development,Tissue Morphology	Morphology of lymphoid tissue	9.63e-11			101	75	26	ABL1(-1.169),ADA(+1.636),ADAM17(-1.254),ARHGEF6(-1.281),ARL6IP5(+1.307),ATP2B4(+1.752),ATP6AP2(+1.222),B4GAT1(+1.404),BBC3(+1.372),BCL11B(+35.144),BCL2L1(+1.352),BRCA1(-1.449),C4A/C4B(+3.124),CALCRL(+1.854),CCR6(-2.315),CCR7(+2.42),CD19(+1.288),CD200(+1.551),CD74(+1.286),CD80(+1.283),CDKN1A(+1.576),CFLAR(+1.525),CSF1(+2.331),CSF2RB(+1.775),CXCL14(+36.795),CXCR5(+2.371),CYLD(+1.229),DCLRE1C(-1.426…
Hematological System Development and Function,Lymphoid Tissue Structure and Development,Organ Morphology,Tissue Morphology	Morphology of lymphoid organ	1.22e-10			94	71	23	ABL1(-1.169),ADA(+1.636),ADAM17(-1.254),ARHGEF6(-1.281),ARL6IP5(+1.307),ATP2B4(+1.752),ATP6AP2(+1.222),B4GAT1(+1.404),BBC3(+1.372),BCL11B(+35.144),BCL2L1(+1.352),BRCA1(-1.449),C4A/C4B(+3.124),CCR7(+2.42),CD19(+1.288),CD200(+1.551),CD74(+1.286),CD80(+1.283),CDKN1A(+1.576),CFLAR(+1.525),CSF1(+2.331),CSF2RB(+1.775),CXCL14(+36.795),CXCR5(+2.371),CYLD(+1.229),DCLRE1C(-1.426),DOK2(-1.927),DUSP22(+1.244…
Cardiovascular System Development and Function,Organismal Development	Angiogenesis	1.42e-10		1.834	173	121	52	ADA(+1.636),ADAM17(-1.254),ADAM9(-1.225),AGAP2-AS1(-19.501),AGER(+1.765),AMOT(+8.881),ANTXR2(-1.516),ANXA2(-1.267),ARHGAP22(+4.405),ATP2B4(+1.752),BACE1(+3.105),BEX2(+3.137),BRCA1(-1.449),C5AR1(+2.712),CALCRL(+1.854),CCR6(-2.315),CCR7(+2.42),CDC6(-1.213),CDH1(-3.953),CDKN1A(+1.576),CHD7(-1.264),CKLF(+1.81),CNTRL(-1.284),COL1A1(+2.547),CSF1(+2.331),CSF2RB(+1.775),CST3(+1.903),CTCF(-1.21),CTSH(+1.5…
Connective Tissue Disorders,Immunological Disease,Inflammatory Disease,Organismal Injury and Abnormalities,Skeletal and Muscular Disorders	Lupus erythematosus	1.69e-10		0.391	77	61	16	AGER(+1.765),APOBEC3A(+5.522),BCAS4(+1.275),BCL2L1(+1.352),C4A/C4B(+3.124),CACNA1D(+2.443),CD19(+1.288),CD1C(-2.206),CD80(+1.283),CFLAR(+1.525),COL11A2(+3.997),CXCL16(+4.435),DDIT3(+1.382),DGAT2(+1.595),DHFR(-1.274),DUSP5(+1.542),EGR2(+1.964),FAS(+1.265),GRIA3(+7.641),HERC5(-1.455),HERC6(-1.649),HLA-DRA(+1.25),ICA1(+1.617),ICAM1(+1.29),IFI16(-1.193),IFIT3(-1.544),ITGAX(+2.411),JAK1(-1.3),JUNB(+1.…
Cancer,Organismal Injury and Abnormalities	Upper aerodigestive tract carcinoma	1.7e-10			300	188	112	ABCA12(+3.815),ABCA2(+4.228),ABCC9(+3.632),ABL1(-1.169),ADAM17(-1.254),ADAM22(+1.477),ADAM9(-1.225),ADCY1(+3.686),ADGRE5(+1.209),ADGRV1(+32.483),ADSL(-1.177),AFAP1-AS1(+10.29),AKAP6(+3.86),AKAP7(+2.206),AKAP8L(+1.223),ALDH1L2(-1.52),ANO5(+1.692),ANO9(+1.701),ASTN2(+1.997),ATP10A(-3.633),ATP1A3(+2.317),ATP2A2(-1.135),ATP5MF-PTCD1(+1.621),ATP6AP2(+1.222),AUTS2(+3.164),BAMBI(+3.391),BCHE(+13.839),BC…
Cancer,Organismal Injury and Abnormalities	Primary solid tumor	1.74e-10		0.64	82	50	32	ABL1(-1.169),AOC1(+166.227),BRCA1(-1.449),BRCA2(-1.323),CD19(+1.288),CD24(-3.535),CDK5RAP3(+1.286),CHEK2(+1.337),CSE1L(-1.219),CSF2RB(+1.775),CXCL14(+36.795),DDR2(+2.637),DHFR(-1.274),DLAT(-1.221),DNAJB2(+1.233),DOK2(-1.927),EBI3(+1.761),EDNRB(+6.05),EFNA5(+3.378),EFNB2(+3.201),EPHA2(+3.415),FGFR1(+2.28),FOXG1(+7.348),FOXP1(-1.845),GGT1(+1.567),GLDC(+1.833),GLI1(+2.049),HGF(+14.603),HSP90AA1(-1.1…
Neurological Disease	Movement Disorders	1.93e-10	Inhibited	-3.056	184	134	50	ABCA2(+4.228),ABL1(-1.169),ACHE(+1.662),ADAM22(+1.477),ADGRD1(+3.336),ANXA2(-1.267),APOD(+12.973),ARL6IP5(+1.307),ARMCX2(+1.695),ARRB1(+1.843),ATP1A3(+2.317),ATP1B2(+5.699),ATP2A2(-1.135),ATP2B1(-1.369),ATP6AP2(+1.222),B4GALT5(-1.221),B4GAT1(+1.404),BACE1(+3.105),BCAS1(+2.713),BCHE(+13.839),BCL11B(+35.144),BCL2L1(+1.352),BIRC2(+1.233),BRSK1(+3.03),C4A/C4B(+3.124),CA2(-1.842),CA9(+11.872),CACNA1D(…
Inflammatory Response,Organismal Injury and Abnormalities	Inflammation of organ	1.97e-10		-0.739	224	153	71	ABL1(-1.169),ACKR1(+8.669),ACTA2(+1.854),ADA(+1.636),ADAM17(-1.254),AGER(+1.765),ANXA7(+1.135),APOBEC3A(+5.522),ARFGAP3(+1.261),ARHGAP33(+1.379),ARRB1(+1.843),ATP4A(+4.218),BBC3(+1.372),BCAS1(+2.713),BCL11B(+35.144),BCL2L1(+1.352),BIRC2(+1.233),C4A/C4B(+3.124),C5AR1(+2.712),CA2(-1.842),CA9(+11.872),CACNA1D(+2.443),CALCRL(+1.854),CBLB(-1.393),CCL22(+2.5),CCL3(+2.727),CCL3L3(+2.443),CCL4(+2.005),CC…
Cancer,Hematological Disease,Immunological Disease,Organismal Injury and Abnormalities	Mature B-cell lymphoma	2.01e-10			93	53	40	ABCC9(+3.632),ABL1(-1.169),ADA(+1.636),ADAM9(-1.225),ADSL(-1.177),AFAP1L2(+5.011),ANO5(+1.692),ANXA2(-1.267),BBC3(+1.372),BCL11B(+35.144),BRSK1(+3.03),CCND2(+1.238),CCR7(+2.42),CD180(-1.483),CD19(+1.288),CD48(+1.34),CD58(+1.337),CD70(+1.266),CDC20(-1.182),CFLAR(+1.525),CTNNA2(+40.944),CXCR5(+2.371),DCLK3(+15.71),DHFR(-1.274),DSC3(+10.053),DUSP4(+1.36),ETV6(-1.16),FAS(+1.265),FAT1(+3.851),FERMT1(+…
Neurological Disease,Organismal Injury and Abnormalities	Epileptic seizure	2.29e-10			47	40	7	ANOS1(+5.327),ARRDC3(+1.39),BBC3(+1.372),BEND5(-3.096),C4A/C4B(+3.124),CALCRL(+1.854),CCR1(-1.888),CDKN1A(+1.576),CREM(-1.322),DNAJB5(+1.384),DUSP2(+1.708),DUSP5(+1.542),EGR2(+1.964),ELL2(+1.374),ENC1(+2.752),FOS(+2.442),FOSB(+3.726),GABRA4(+606.953),GABRB1(+25.678),GABRB2(+5.425),HBA1/HBA2(+20.059),ID2(+1.571),IL4I1(+1.863),JUNB(+1.475),KCNK1(+1.806),KCNV1(+3.751),LDLR(-1.261),LMCD1(+1.888),MALA…
Organismal Development	Abnormal morphology of body cavity	2.65e-10			232	166	66	ABCA12(+3.815),ABCC9(+3.632),ABL1(-1.169),ACKR3(+2.011),ADA(+1.636),ADAM17(-1.254),ADAM9(-1.225),ADGRD1(+3.336),AGER(+1.765),ANTXR2(-1.516),ANXA7(+1.135),APOL1(-1.444),ARHGAP35(-1.149),ARRB1(+1.843),ATP2A2(-1.135),ATP4A(+4.218),BBC3(+1.372),BCAT2(+1.212),BCL11B(+35.144),BCL2L1(+1.352),BIN1(-1.303),BIRC2(+1.233),BRCA1(-1.449),BRCA2(-1.323),C4A/C4B(+3.124),CA2(-1.842),CA9(+11.872),CABLES1(-1.635),C…
Cellular Movement	Cellular infiltration by myeloid cells	2.79e-10		1.394	69	51	18	ABL1(-1.169),ACKR1(+8.669),ADAM17(-1.254),AGER(+1.765),ANXA2(-1.267),ARRB1(+1.843),C4A/C4B(+3.124),C5AR1(+2.712),CCL3(+2.727),CCL4(+2.005),CCR1(-1.888),CCR6(-2.315),CCR7(+2.42),CD48(+1.34),CDKN1A(+1.576),CSF1(+2.331),CXCR5(+2.371),F2R(+2.314),FAS(+1.265),FOS(+2.442),FOXO6(+5.36),FUT7(+4.145),GAL3ST1(+2.42),GJB2(-2.499),HCK(+3.201),HGF(+14.603),ICAM1(+1.29),IFNA2(-13.779),IRF6(+4.414),ITGAD(+12.52…
Cancer,Organismal Injury and Abnormalities,Reproductive System Disease	Endometrium tumor	2.83e-10		0.804	373	232	141	ABCA12(+3.815),ABCC9(+3.632),ABL1(-1.169),ACAD8(+1.212),ADAM9(-1.225),ADARB2(+1.931),ADGRV1(+32.483),ADSL(-1.177),AKAP6(+3.86),ALDH1B1(+1.246),AMOT(+8.881),ANKDD1A(+2.04),ANO5(+1.692),ANTXR2(-1.516),ANXA2(-1.267),APBB1IP(-1.272),APOBEC3A(+5.522),APOD(+12.973),ARHGAP22(+4.405),ARHGAP35(-1.149),ARHGEF6(-1.281),ARMCX2(+1.695),ARRDC3(+1.39),ASTN2(+1.997),ATP10A(-3.633),ATP2B1(-1.369),ATP6AP2(+1.222),…
Cancer,Organismal Injury and Abnormalities,Reproductive System Disease	Invasive breast cancer	2.95e-10			64	35	29	ACTA2(+1.854),AGER(+1.765),APOD(+12.973),ARRB1(+1.843),BCL2L1(+1.352),BRCA1(-1.449),BRCA2(-1.323),CALM1 (includes others)(-1.154),CCR6(-2.315),CD48(+1.34),CDC6(-1.213),CDH1(-3.953),CDKN1A(+1.576),CLSPN(-1.384),CSF2RB(+1.775),CXCL14(+36.795),DHFR(-1.274),DST(+1.5),E2F8(-1.293),EPHA2(+3.415),EXO1(-1.232),FAM111B(-1.333),FAS(+1.265),FERMT2(+5.944),FGFR1(+2.28),FHL2(+2.841),FSTL3(+2.634),GABARAPL2(+1…
Cancer,Organismal Injury and Abnormalities,Reproductive System Disease	Endometrial cancer	3.13e-10		0.793	372	231	141	ABCA12(+3.815),ABCC9(+3.632),ABL1(-1.169),ACAD8(+1.212),ADAM9(-1.225),ADARB2(+1.931),ADGRV1(+32.483),ADSL(-1.177),AKAP6(+3.86),ALDH1B1(+1.246),AMOT(+8.881),ANKDD1A(+2.04),ANO5(+1.692),ANTXR2(-1.516),ANXA2(-1.267),APBB1IP(-1.272),APOBEC3A(+5.522),APOD(+12.973),ARHGAP22(+4.405),ARHGAP35(-1.149),ARHGEF6(-1.281),ARMCX2(+1.695),ARRDC3(+1.39),ASTN2(+1.997),ATP10A(-3.633),ATP2B1(-1.369),ATP6AP2(+1.222),…
Cancer,Hematological Disease,Immunological Disease,Organismal Injury and Abnormalities	Leukemia	3.36e-10		1.382	258	169	89	ABL1(-1.169),ACHE(+1.662),ACKR1(+8.669),ADA(+1.636),ADAM22(+1.477),ADCY1(+3.686),ADCY3(-1.232),ADGRV1(+32.483),ALMS1(-1.284),AMOT(+8.881),ANO5(+1.692),ANXA2(-1.267),ARHGAP33(+1.379),ARHGAP35(-1.149),ARL6IP5(+1.307),ATP2B4(+1.752),AXIN2(+3.677),BBC3(+1.372),BCHE(+13.839),BCL11B(+35.144),BCL2L1(+1.352),BCL9L(+1.255),BRCA1(-1.449),BRCA2(-1.323),BRD3(-1.243),C4A/C4B(+3.124),CA9(+11.872),CALCRL(+1.854…
Cancer,Organismal Injury and Abnormalities	Mixed cell carcinoma	3.37e-10			153	101	52	ABL1(-1.169),ADGRV1(+32.483),AKAP6(+3.86),AKR1A1(+1.256),ALDH1L1(+28.486),AMOT(+8.881),ANAPC2(+1.227),ANLN(-1.285),ARHGEF18(-1.542),ARHGEF28(+2.648),AXIN2(+3.677),BRCA1(-1.449),BRCA2(-1.323),C19orf47(-1.235),CCR6(-2.315),CD19(+1.288),CDH1(-3.953),CDK19(-1.247),CDKN1A(+1.576),COL11A2(+3.997),COL4A4(-1.839),CORO2B(+17.651),CRACR2A(-1.277),CREBRF(+1.379),CUTA(+1.168),CUX2(+12.18),DENND3(+1.599),DGKI…
Connective Tissue Disorders,Immunological Disease,Inflammatory Disease,Organismal Injury and Abnormalities,Skeletal and Muscular Disorders	Systemic lupus erythematosus	3.48e-10		0.391	74	58	16	AGER(+1.765),APOBEC3A(+5.522),BCAS4(+1.275),BCL2L1(+1.352),C4A/C4B(+3.124),CACNA1D(+2.443),CD19(+1.288),CD1C(-2.206),CD80(+1.283),CFLAR(+1.525),COL11A2(+3.997),CXCL16(+4.435),DGAT2(+1.595),DHFR(-1.274),DUSP5(+1.542),EGR2(+1.964),FAS(+1.265),GRIA3(+7.641),HERC5(-1.455),HERC6(-1.649),HLA-DRA(+1.25),ICA1(+1.617),ICAM1(+1.29),IFI16(-1.193),IFIT3(-1.544),ITGAX(+2.411),JAK1(-1.3),JUNB(+1.475),JUP(+3.27…
Cancer,Hematological Disease,Immunological Disease,Organismal Injury and Abnormalities	Peripheral T-cell lymphoma	3.62e-10			54	34	20	ANOS1(+5.327),CCL22(+2.5),CCR7(+2.42),CD19(+1.288),CD200(+1.551),CD24(-3.535),CD7(+17.016),CDH11(+4.399),CREM(-1.322),CTSH(+1.528),CXCL14(+36.795),DHFR(-1.274),DUSP2(+1.708),EFNB2(+3.201),EPHA2(+3.415),FERMT2(+5.944),FOXP1(-1.845),HGF(+14.603),HSP90AA1(-1.197),ID2(+1.571),IFIT3(-1.544),IGLC1(-9.941),IGSF3(+2.452),ITGA5(+2.431),ITGAX(+2.411),JAK1(-1.3),JAK3(+1.229),LAD1(+5.135),LAMB1(-1.802),LPAR1…
Neurological Disease,Organismal Injury and Abnormalities	Seizures	4.01e-10	Inhibited	-3.033	91	74	17	ACHE(+1.662),ADAM22(+1.477),ADGRV1(+32.483),ANOS1(+5.327),APOL1(-1.444),ARRDC3(+1.39),ATOX1(+1.302),ATP1A3(+2.317),BACE1(+3.105),BBC3(+1.372),BEND5(-3.096),C4A/C4B(+3.124),CA2(-1.842),CA9(+11.872),CACNA1D(+2.443),CALCRL(+1.854),CCR1(-1.888),CDKN1A(+1.576),CNNM2(+1.499),CREM(-1.322),CUX2(+12.18),CYFIP2(-1.164),DNAJB5(+1.384),DUSP2(+1.708),DUSP5(+1.542),EGR2(+1.964),ELAVL4(+3.247),ELL2(+1.374),ENC1…
Neurological Disease	Motor dysfunction or movement disorder	4.02e-10	Inhibited	-2.808	185	134	51	ABCA2(+4.228),ABL1(-1.169),ACHE(+1.662),ADAM22(+1.477),ADGRD1(+3.336),ANXA2(-1.267),APOD(+12.973),ARL6IP5(+1.307),ARMCX2(+1.695),ARRB1(+1.843),ATP1A3(+2.317),ATP1B2(+5.699),ATP2A2(-1.135),ATP2B1(-1.369),ATP6AP2(+1.222),B4GALT5(-1.221),B4GAT1(+1.404),BACE1(+3.105),BCAS1(+2.713),BCHE(+13.839),BCL11B(+35.144),BCL2L1(+1.352),BIRC2(+1.233),BRCA2(-1.323),BRSK1(+3.03),C4A/C4B(+3.124),CA2(-1.842),CA9(+11…
Cell Death and Survival	Apoptosis of leukemia cell lines	4.1e-10		0.158	60	40	20	BBC3(+1.372),BCL2L1(+1.352),BIRC2(+1.233),C5AR1(+2.712),CAMK1(+2.62),CASP9(+1.271),CD24(-3.535),CDC6(-1.213),CDH1(-3.953),CDKN1A(+1.576),CFLAR(+1.525),COL1A1(+2.547),CREM(-1.322),CSF2RB(+1.775),DDIT3(+1.382),DPP4(-1.704),FAF1(-1.162),FANCC(-1.208),FAS(+1.265),FGFR1(+2.28),FKBP5(-1.249),FOXP1(-1.845),GIMAP4(+2.418),HCK(+3.201),HGF(+14.603),ITGA4(-1.34),KLF5(+1.489),LDOC1(-10.016),LGALS1(+1.358),LG…
Cell Death and Survival	Cell death of cervical cancer cell lines	4.51e-10		0.927	75	43	32	ABL1(-1.169),ANXA2(-1.267),ARHGEF6(-1.281),ATP2A2(-1.135),ATP2B1(-1.369),BBC3(+1.372),BCL2L1(+1.352),BCYRN1(+1.764),BIRC2(+1.233),BRCA1(-1.449),CCND2(+1.238),CDC20(-1.182),CDC6(-1.213),CDCA2(-1.236),CDKN1A(+1.576),CERKL(+2.873),CFLAR(+1.525),CSNK2A2(-1.209),DDIT3(+1.382),DGKD(+1.294),EMILIN2(-1.564),FAS(+1.265),FLNB(+1.536),FOS(+2.442),GTSE1(-1.184),IFNA2(-13.779),ITPK1(-1.263),JAK1(-1.3),JUNB(+1…
Cell Death and Survival	Cell death of mononuclear leukocytes	5.15e-10		-1.856	78	60	18	ABL1(-1.169),ADA(+1.636),AGER(+1.765),ARRB1(+1.843),BBC3(+1.372),BCL11B(+35.144),BCL2L1(+1.352),BRCA1(-1.449),CASP9(+1.271),CCL3(+2.727),CCL4(+2.005),CD7(+17.016),CD70(+1.266),CD80(+1.283),CDKN1A(+1.576),CFLAR(+1.525),CHEK2(+1.337),COL1A1(+2.547),CSF1(+2.331),CST3(+1.903),CYLD(+1.229),DRAM1(+1.381),DUSP4(+1.36),DUSP5(+1.542),EOMES(+6.58),FANCC(-1.208),FAS(+1.265),FOS(+2.442),FOXP1(-1.845),GIMAP4(…
Cellular Movement,Hematological System Development and Function,Immune Cell Trafficking	Cell movement of leukocytes	5.2e-10	Activated	2.046	142	106	36	ABL1(-1.169),ACKR1(+8.669),ACKR3(+2.011),ADA(+1.636),ADAM17(-1.254),ADGRE2(-1.929),AGER(+1.765),ANXA2(-1.267),APBB1IP(-1.272),AQP3(+1.794),ARRB1(+1.843),BCL11B(+35.144),BST1(-10.561),C10orf99(+1.845),C4A/C4B(+3.124),C5AR1(+2.712),CBLB(-1.393),CCL22(+2.5),CCL3(+2.727),CCL3L3(+2.443),CCL4(+2.005),CCR1(-1.888),CCR10(+1.431),CCR6(-2.315),CCR7(+2.42),CCRL2(-1.75),CD19(+1.288),CD48(+1.34),CD58(+1.337),…
Cancer,Organismal Injury and Abnormalities	Liquid tumor	5.62e-10		1.468	272	179	93	ABCA12(+3.815),ABL1(-1.169),ACHE(+1.662),ACKR1(+8.669),ADA(+1.636),ADAM17(-1.254),ADAM22(+1.477),ADCY1(+3.686),ADCY3(-1.232),ADGRV1(+32.483),ALMS1(-1.284),AMOT(+8.881),ANO5(+1.692),ANXA2(-1.267),ARHGAP33(+1.379),ARHGAP35(-1.149),ARL6IP5(+1.307),ATP2B4(+1.752),AXIN2(+3.677),BBC3(+1.372),BCHE(+13.839),BCL11B(+35.144),BCL2L1(+1.352),BCL9L(+1.255),BRCA1(-1.449),BRCA2(-1.323),BRD3(-1.243),C4A/C4B(+3.1…
Cancer,Cell Death and Survival,Organismal Injury and Abnormalities,Tumor Morphology	Cell death of tumor cells	6.38e-10		1.866	85	54	31	ABL1(-1.169),AFAP1L2(+5.011),AKT1S1(+1.281),ANXA2(-1.267),B4GALT5(-1.221),BBC3(+1.372),BCL2L1(+1.352),BEX2(+3.137),BIRC2(+1.233),BRCA1(-1.449),CA9(+11.872),CASP9(+1.271),CD24(-3.535),CD74(+1.286),CDC45(-1.289),CDC6(-1.213),CDH1(-3.953),CDH11(+4.399),CDKN1A(+1.576),CFLAR(+1.525),CSE1L(-1.219),CSF1(+2.331),DDIT3(+1.382),DPP4(-1.704),EMP2(+9.237),FAS(+1.265),FGFR1(+2.28),FHL2(+2.841),FOS(+2.442),GLI…
Cancer,Hematological Disease,Organismal Injury and Abnormalities	Myelodysplastic syndrome or leukemia	6.75e-10		1.382	267	176	91	ABCA12(+3.815),ABL1(-1.169),ACHE(+1.662),ACKR1(+8.669),ADA(+1.636),ADAM22(+1.477),ADCY1(+3.686),ADCY3(-1.232),ADGRV1(+32.483),ALMS1(-1.284),AMOT(+8.881),ANO5(+1.692),ANXA2(-1.267),ARHGAP33(+1.379),ARHGAP35(-1.149),ARL6IP5(+1.307),ATP2B4(+1.752),AXIN2(+3.677),BBC3(+1.372),BCHE(+13.839),BCL11B(+35.144),BCL2L1(+1.352),BCL9L(+1.255),BRCA1(-1.449),BRCA2(-1.323),BRD3(-1.243),C4A/C4B(+3.124),CA9(+11.872…
Organismal Development,Organismal Injury and Abnormalities	Abnormal morphology of abdomen	6.84e-10			157	110	47	ABL1(-1.169),ADA(+1.636),ADAM17(-1.254),AGER(+1.765),ANTXR2(-1.516),ANXA7(+1.135),APOL1(-1.444),ARHGAP35(-1.149),ATP4A(+4.218),BBC3(+1.372),BCAT2(+1.212),BRCA1(-1.449),BRCA2(-1.323),C4A/C4B(+3.124),CA9(+11.872),CABLES1(-1.635),CACNA1D(+2.443),CCR1(-1.888),CCR6(-2.315),CCR7(+2.42),CD19(+1.288),CD80(+1.283),CDKN1A(+1.576),CFLAR(+1.525),CPEB1(+7.233),CRIM1(-1.469),CSF1(+2.331),CSF2RB(+1.775),CTHRC1(…
Cell Death and Survival	Cell death of breast cancer cell lines	7.75e-10		-1.107	73	46	27	ABL1(-1.169),BCL2L1(+1.352),BCYRN1(+1.764),BEX2(+3.137),BIRC2(+1.233),BRCA1(-1.449),CASP9(+1.271),CCND2(+1.238),CDC6(-1.213),CDH1(-3.953),CDKN1A(+1.576),CFLAR(+1.525),CSE1L(-1.219),CTCF(-1.21),CYLD(+1.229),DRAM1(+1.381),DUSP4(+1.36),EDA2R(+1.752),EPHA2(+3.415),FAS(+1.265),FGFR1(+2.28),FOXG1(+7.348),FRMD6(+4.062),HGF(+14.603),HOXC6(+5.552),HSP90AA1(-1.197),IFI16(-1.193),IFNA2(-13.779),IGFBP3(+17.6…
Cancer,Organismal Injury and Abnormalities	Embryonal tumor	8.17e-10	Activated	2.588	115	75	40	ABL1(-1.169),ADGRE5(+1.209),ARHGAP33(+1.379),ARHGAP35(-1.149),ARL4C(-3.517),ARRB1(+1.843),ASTN2(+1.997),ATP2A2(-1.135),AXIN2(+3.677),BBC3(+1.372),BCAS1(+2.713),BCL2L1(+1.352),BRCA1(-1.449),BRCA2(-1.323),C4A/C4B(+3.124),C5AR1(+2.712),CCL3(+2.727),CCND2(+1.238),CD180(-1.483),CD200(+1.551),CD48(+1.34),CD93(+8.553),CDH1(-3.953),CDK3(+3.817),CDKN1A(+1.576),CEP83(+1.261),CHD7(-1.264),CHEK2(+1.337),COL1…
Connective Tissue Disorders,Inflammatory Disease,Inflammatory Response,Organismal Injury and Abnormalities,Skeletal and Muscular Disorders	Inflammation of joint	8.22e-10	Activated	2.929	163	109	54	ABL1(-1.169),ACHE(+1.662),ACTA2(+1.854),ADA(+1.636),ADAM17(-1.254),ADAM9(-1.225),ADGRE5(+1.209),AGER(+1.765),AKR1A1(+1.256),ANAPC2(+1.227),ARHGAP33(+1.379),ARRB1(+1.843),ATP2B1(-1.369),ATP4A(+4.218),C4A/C4B(+3.124),C5AR1(+2.712),C9orf78(-1.215),CA2(-1.842),CACNA1D(+2.443),CALCRL(+1.854),CAMK1(+2.62),CASC3(-1.118),CCL22(+2.5),CCL3(+2.727),CCL3L3(+2.443),CCL4(+2.005),CCR1(-1.888),CCR6(-2.315),CCR7(…
Cancer,Endocrine System Disorders,Organismal Injury and Abnormalities,Reproductive System Disease	Ovarian carcinoma	8.29e-10			232	139	93	ABL1(-1.169),ADAM17(-1.254),ADCY1(+3.686),ADGRV1(+32.483),AKAP6(+3.86),AKR1A1(+1.256),ALDH1L1(+28.486),ALDH1L2(-1.52),ANAPC2(+1.227),ANKRD18A(+3.996),ANLN(-1.285),ARHGAP35(-1.149),ARHGEF18(-1.542),ARHGEF28(+2.648),ARL4C(-3.517),AXIN2(+3.677),BCL9L(+1.255),BEND5(-3.096),BRCA1(-1.449),BRCA2(-1.323),C19orf47(-1.235),C4A/C4B(+3.124),CAMK2B(+3.784),CCDC113(-1.662),CCDC116(-5.286),CCR6(-2.315),CD19(+1.…
Cancer,Hematological Disease,Immunological Disease,Organismal Injury and Abnormalities	Chronic lymphocytic leukemia or small lymphocytic lymphoma or prolymphocytic leukemia	8.63e-10			103	69	34	ABCC9(+3.632),ABL1(-1.169),ADA(+1.636),ADAM9(-1.225),APOBEC3A(+5.522),ARHGEF28(+2.648),ATP10A(-3.633),BCHE(+13.839),BCL2L1(+1.352),BCL9L(+1.255),BNC2(+15.083),CALCRL(+1.854),CCDC113(-1.662),CCL3(+2.727),CCL4(+2.005),CCND2(+1.238),CD180(-1.483),CD19(+1.288),CD7(+17.016),CD74(+1.286),CD80(+1.283),CDCA2(-1.236),CDH1(-3.953),CDKN1A(+1.576),CNTRL(-1.284),COL4A5(+80.996),DGKD(+1.294),DLG5(+1.793),DSP(-…
Cancer,Cell Death and Survival,Organismal Injury and Abnormalities,Tumor Morphology	Necrosis of tumor	9.04e-10		1.866	86	55	31	ABL1(-1.169),AFAP1L2(+5.011),AKT1S1(+1.281),ANXA2(-1.267),B4GALT5(-1.221),BBC3(+1.372),BCL2L1(+1.352),BEX2(+3.137),BIRC2(+1.233),BRCA1(-1.449),CA9(+11.872),CASP9(+1.271),CD24(-3.535),CD74(+1.286),CDC45(-1.289),CDC6(-1.213),CDH1(-3.953),CDH11(+4.399),CDKN1A(+1.576),CFLAR(+1.525),CSE1L(-1.219),CSF1(+2.331),DDIT3(+1.382),DPP4(-1.704),EMP2(+9.237),FAS(+1.265),FGFR1(+2.28),FHL2(+2.841),FOS(+2.442),GLI…
Hematological System Development and Function,Tissue Morphology	Quantity of mononuclear leukocytes	9.48e-10		1.414	133	91	42	ABL1(-1.169),ACKR3(+2.011),ADA(+1.636),APBB1IP(-1.272),ARHGEF6(-1.281),ATP6AP2(+1.222),BBC3(+1.372),BCL11B(+35.144),BCL2L1(+1.352),BIRC2(+1.233),BST1(-10.561),C5AR1(+2.712),CA9(+11.872),CALCRL(+1.854),CALHM6(-2.954),CBLB(-1.393),CCL4(+2.005),CCR1(-1.888),CCR6(-2.315),CCR7(+2.42),CD180(-1.483),CD19(+1.288),CD48(+1.34),CD7(+17.016),CD70(+1.266),CD74(+1.286),CD80(+1.283),CDKN1A(+1.576),CFLAR(+1.525)…
Cellular Development,Cellular Growth and Proliferation,Nervous System Development and Function,Tissue Development	Growth of neurites	9.66e-10		1.155	88	58	30	ABL1(-1.169),ADAM17(-1.254),AGER(+1.765),APBB2(+2.395),ARHGAP33(+1.379),ARHGEF25(+3.443),BRSK1(+3.03),CABLES1(-1.635),CAMK1(+2.62),CAMK2B(+3.784),CAP1(-1.186),CDKN1A(+1.576),CFLAR(+1.525),CNPY2(+1.162),CSF1(+2.331),DAB2IP(+2.302),DPYSL3(+10.297),EFNB2(+3.201),ELAVL4(+3.247),EPHA2(+3.415),EPHB2(+3.202),FAS(+1.265),FGFR1(+2.28),FKBP5(-1.249),FOXG1(+7.348),GPR171(-2.095),HBA1/HBA2(+20.059),HGF(+14.6…
Cancer,Endocrine System Disorders,Organismal Injury and Abnormalities,Reproductive System Disease	Ovarian adenocarcinoma	1.01e-09			221	135	86	ABL1(-1.169),ADCY1(+3.686),ADGRV1(+32.483),AKAP6(+3.86),AKR1A1(+1.256),ALDH1L1(+28.486),ALDH1L2(-1.52),ANAPC2(+1.227),ANKRD18A(+3.996),ANLN(-1.285),ARHGAP35(-1.149),ARHGEF18(-1.542),ARHGEF28(+2.648),ARL4C(-3.517),AXIN2(+3.677),BCL9L(+1.255),BEND5(-3.096),BRCA1(-1.449),BRCA2(-1.323),C19orf47(-1.235),C4A/C4B(+3.124),CAMK2B(+3.784),CCDC113(-1.662),CCR6(-2.315),CD19(+1.288),CD24(-3.535),CDH1(-3.953),…
Dermatological Diseases and Conditions,Organismal Injury and Abnormalities	Abnormality of skin morphology	1.1e-09		-0.176	66	38	28	ABCA12(+3.815),ACTA2(+1.854),ADAM17(-1.254),ATP2A2(-1.135),BAMBI(+3.391),BRCA1(-1.449),C4A/C4B(+3.124),C5AR1(+2.712),CAMK2B(+3.784),CCL4(+2.005),CDH1(-3.953),CDKN1A(+1.576),COL1A1(+2.547),CRIM1(-1.469),CUX2(+12.18),DGAT2(+1.595),DSC2(+2.797),DSC3(+10.053),DSP(-8.642),EBI3(+1.761),EDNRB(+6.05),FAM111B(-1.333),FERMT1(+5.246),FGFR1(+2.28),FLG(-41.002),GJB2(-2.499),HCK(+3.201),HGF(+14.603),IVL(+3.126…
Inflammatory Response	Inflammatory response	1.13e-09		1.72	141	97	44	ACHE(+1.662),ACKR1(+8.669),ACKR3(+2.011),ADA(+1.636),ADAM17(-1.254),ADGRE5(+1.209),AFAP1L2(+5.011),AGER(+1.765),ANXA2(-1.267),BIRC2(+1.233),BRD3(-1.243),BST1(-10.561),C10orf99(+1.845),C5AR1(+2.712),CALCRL(+1.854),CCL22(+2.5),CCL3(+2.727),CCL3L3(+2.443),CCL4(+2.005),CCR1(-1.888),CCR10(+1.431),CCR6(-2.315),CCR7(+2.42),CCRL2(-1.75),CD200(+1.551),CD74(+1.286),CD96(-1.868),CDK19(-1.247),CDKN1A(+1.576)…
Cancer,Hematological Disease,Immunological Disease,Organismal Injury and Abnormalities	B-lymphoblastic leukemia/lymphoma	1.18e-09			44	20	24	ABL1(-1.169),BCL11B(+35.144),BRCA1(-1.449),BRCA2(-1.323),CD19(+1.288),CDH1(-3.953),CTCF(-1.21),DDR2(+2.637),DHFR(-1.274),EPHA2(+3.415),ETV6(-1.16),JAK1(-1.3),JAK3(+1.229),LAG3(+2.326),MT-ATP8(+1.551),MT-CO1(+1.478),MT-CO3(+1.313),MT-CYB(+1.393),MT-ND1(+1.346),MT-ND4(+1.453),MT-ND5(+1.466),MT-ND6(+1.477),NCOR1(-1.198),NOTCH1(+1.185),NSD2(-1.156),PAX5(-1.221),PPP3CA(-1.579),PPP3CC(+1.179),PRIM1(-1.…
Cancer,Hematological Disease,Immunological Disease,Organismal Injury and Abnormalities	High-grade lymphoma	1.32e-09		1	72	42	30	ABCC9(+3.632),ABL1(-1.169),ADA(+1.636),ADSL(-1.177),AFAP1L2(+5.011),ANO5(+1.692),BBC3(+1.372),BCL11B(+35.144),BRSK1(+3.03),CCND2(+1.238),CD19(+1.288),CD58(+1.337),CD7(+17.016),CD70(+1.266),CFLAR(+1.525),CTNNA2(+40.944),DCLK3(+15.71),DDR2(+2.637),DHFR(-1.274),DSC3(+10.053),EPHA2(+3.415),ETV6(-1.16),FAS(+1.265),FERMT1(+5.246),FKBP9(-1.909),FOXP1(-1.845),HGF(+14.603),HIP1(+1.593),HSP90AA1(-1.197),IC…
Cancer,Organismal Injury and Abnormalities	Blue round small cell tumor	1.34e-09		0.986	109	78	31	ABL1(-1.169),ADAP1(+1.322),ADGRE5(+1.209),AGAP1(+3.027),BBC3(+1.372),BCAS1(+2.713),BRCA1(-1.449),BRCA2(-1.323),C4A/C4B(+3.124),CABLES1(-1.635),CAPN5(-3.076),CD48(+1.34),CDKN1A(+1.576),CHEK2(+1.337),COL5A3(+16.679),CSF2RB(+1.775),CTCF(-1.21),DDR2(+2.637),DGKD(+1.294),DHFR(-1.274),DNAH17(-3.358),DSC3(+10.053),DST(+1.5),DYRK1B(+1.336),EBI3(+1.761),EFCAB2(-1.825),F2R(+2.314),FAT1(+3.851),FERMT1(+5.24…
Developmental Disorder,Hereditary Disorder,Metabolic Disease,Neurological Disease,Ophthalmic Disease,Organismal Injury and Abnormalities,Skeletal and Muscular Disorders	Leber optic atrophy	1.37e-09			10	10	0	MT-ATP6(+1.337),MT-CO1(+1.478),MT-CO3(+1.313),MT-CYB(+1.393),MT-ND1(+1.346),MT-ND4(+1.453),MT-ND4L(+1.4),MT-ND5(+1.466),MT-ND6(+1.477),NDUFS2(+1.184)
Cell Death and Survival	Cell death of lymphocytes	1.37e-09		-1.987	75	60	15	ABL1(-1.169),ADA(+1.636),AGER(+1.765),ARRB1(+1.843),BBC3(+1.372),BCL11B(+35.144),BCL2L1(+1.352),BRCA1(-1.449),CASP9(+1.271),CCL3(+2.727),CCL4(+2.005),CD7(+17.016),CD70(+1.266),CD80(+1.283),CDKN1A(+1.576),CFLAR(+1.525),CHEK2(+1.337),COL1A1(+2.547),CSF1(+2.331),CST3(+1.903),CYLD(+1.229),DRAM1(+1.381),DUSP4(+1.36),DUSP5(+1.542),EOMES(+6.58),FANCC(-1.208),FAS(+1.265),FOS(+2.442),FOXP1(-1.845),GIMAP4(…
Cancer,Organismal Injury and Abnormalities	Serous neoplasm	1.39e-09			148	82	66	ABCC9(+3.632),ABL1(-1.169),ADCY1(+3.686),ADGRD1(+3.336),AKAP6(+3.86),ALDH1L2(-1.52),ANKRD18A(+3.996),ANXA2(-1.267),APOD(+12.973),ARHGAP33(+1.379),ARHGAP35(-1.149),ARL4C(-3.517),AXIN2(+3.677),BCL9L(+1.255),BEND5(-3.096),BRCA1(-1.449),BRCA2(-1.323),C4A/C4B(+3.124),CA2(-1.842),CAMK2B(+3.784),CCDC113(-1.662),CCNA2(-1.192),CD24(-3.535),CDC20(-1.182),CDC6(-1.213),CDH1(-3.953),CDH11(+4.399),CDKN1A(+1.57…
Hematological System Development and Function,Lymphoid Tissue Structure and Development,Tissue Morphology	Quantity of lymphocytes	1.44e-09		1.324	128	89	39	ABL1(-1.169),ACKR3(+2.011),ADA(+1.636),APBB1IP(-1.272),ARHGEF6(-1.281),ATP6AP2(+1.222),BBC3(+1.372),BCL11B(+35.144),BCL2L1(+1.352),BIRC2(+1.233),BST1(-10.561),C5AR1(+2.712),CA9(+11.872),CALCRL(+1.854),CALHM6(-2.954),CBLB(-1.393),CCL4(+2.005),CCR1(-1.888),CCR6(-2.315),CCR7(+2.42),CD180(-1.483),CD19(+1.288),CD48(+1.34),CD7(+17.016),CD70(+1.266),CD74(+1.286),CD80(+1.283),CDKN1A(+1.576),CFLAR(+1.525)…
Cell Morphology,Cellular Assembly and Organization,Cellular Function and Maintenance	Formation of cellular protrusions	1.45e-09	Activated	3.804	160	112	48	ABL1(-1.169),ACHE(+1.662),ACKR1(+8.669),ADAM22(+1.477),ADAP1(+1.322),ADCY1(+3.686),ADCY3(-1.232),AGER(+1.765),ALMS1(-1.284),ANAPC2(+1.227),ARHGAP33(+1.379),ARHGAP35(-1.149),ARHGEF25(+3.443),ARHGEF28(+2.648),ARHGEF6(-1.281),ARRB1(+1.843),AUTS2(+3.164),B4GALT5(-1.221),B4GAT1(+1.404),BACE1(+3.105),BCL11B(+35.144),BRSK1(+3.03),CAMK2B(+3.784),CAMKK2(+1.454),CAMSAP2(+1.303),CAP1(-1.186),CC2D2A(+3.333),…
Lymphoid Tissue Structure and Development,Tissue Morphology	Quantity of lymphatic system cells	1.49e-09		1.143	136	92	44	ABL1(-1.169),ACKR3(+2.011),ADA(+1.636),APBB1IP(-1.272),ARHGEF6(-1.281),ATP6AP2(+1.222),BBC3(+1.372),BCL11B(+35.144),BCL2L1(+1.352),BIRC2(+1.233),BRCA2(-1.323),BST1(-10.561),C5AR1(+2.712),CA9(+11.872),CALCRL(+1.854),CALHM6(-2.954),CBLB(-1.393),CCL4(+2.005),CCR1(-1.888),CCR6(-2.315),CCR7(+2.42),CD180(-1.483),CD19(+1.288),CD48(+1.34),CD7(+17.016),CD70(+1.266),CD74(+1.286),CD80(+1.283),CDKN1A(+1.576)…
Cell Death and Survival	Cell viability of leukocytes	1.52e-09	Activated	3.252	55	45	10	ADGRE2(-1.929),AGER(+1.765),ARRB1(+1.843),BBC3(+1.372),BCL11B(+35.144),BCL2L1(+1.352),BRCA1(-1.449),CASP9(+1.271),CCL4(+2.005),CCR7(+2.42),CD19(+1.288),CD48(+1.34),CD74(+1.286),CD80(+1.283),CFLAR(+1.525),CHEK2(+1.337),CSF1(+2.331),CSF2RB(+1.775),CYLD(+1.229),F2R(+2.314),FAS(+1.265),HCK(+3.201),HGF(+14.603),ICAM1(+1.29),IL27(+27.748),IRF4(+1.287),JAK1(-1.3),JAK3(+1.229),LAX1(+2.011),LY9(+1.389),MC…
Organismal Development	Morphology of head	1.53e-09			169	124	45	ABCA12(+3.815),ABL1(-1.169),ACHE(+1.662),ADAM17(-1.254),ADAM9(-1.225),ADCY1(+3.686),ADCY3(-1.232),ADGRV1(+32.483),AKAP6(+3.86),APBB2(+2.395),AQP3(+1.794),ARHGAP35(-1.149),ATP1B2(+5.699),AXIN2(+3.677),BACE1(+3.105),BCAR3(+1.9),BCL11B(+35.144),BRSK1(+3.03),C5AR1(+2.712),CASP9(+1.271),CBLN3(+2.152),CCND2(+1.238),CCR10(+1.431),CCR6(-2.315),CCR7(+2.42),CDC14B(+4.66),CDH1(-3.953),CDH11(+4.399),CDK5RAP2…
Gastrointestinal Disease,Organismal Injury and Abnormalities	Gastric lesion	1.55e-09		1.243	217	141	76	ABCA12(+3.815),ABCC9(+3.632),ABL1(-1.169),ADAM22(+1.477),ADAM9(-1.225),ADGRV1(+32.483),AGER(+1.765),AJM1(+2.103),AKAP7(+2.206),ALDH3A1(-9.61),ANLN(-1.285),ANOS1(+5.327),ANTXR2(-1.516),ARHGEF18(-1.542),ARHGEF25(+3.443),ATP4A(+4.218),AUTS2(+3.164),AXIN2(+3.677),BCL2L1(+1.352),BCYRN1(+1.764),BEX2(+3.137),BNC2(+15.083),BRCA1(-1.449),BRCA2(-1.323),C19orf47(-1.235),CACNA1D(+2.443),CALM1 (includes other…
Cancer,Organismal Injury and Abnormalities	Development of neuroepithelial tumor	1.67e-09		1.212	179	113	66	ABCC9(+3.632),ABL1(-1.169),ADGRD1(+3.336),ADGRE5(+1.209),ADGRV1(+32.483),AGAP3(+1.276),ALMS1(-1.284),ANLN(-1.285),ANXA7(+1.135),ARHGAP33(+1.379),ARHGAP35(-1.149),ARHGEF18(-1.542),ARL4C(-3.517),ARRB1(+1.843),ASTN2(+1.997),ATP2A2(-1.135),AXIN2(+3.677),B4GALT5(-1.221),BCAS1(+2.713),BCL2L1(+1.352),BEX2(+3.137),BIN1(-1.303),BRCA1(-1.449),BRCA2(-1.323),C5AR1(+2.712),CA9(+11.872),CAMK2B(+3.784),CAPN5(-3…
Cellular Growth and Proliferation	Outgrowth of cells	1.73e-09		1.291	81	55	26	ABL1(-1.169),ADAM17(-1.254),AGER(+1.765),APBB2(+2.395),ARHGAP33(+1.379),ARHGEF25(+3.443),BRSK1(+3.03),CABLES1(-1.635),CAMK1(+2.62),CAMK2B(+3.784),CDKN1A(+1.576),CFLAR(+1.525),CNPY2(+1.162),COL1A1(+2.547),CSF1(+2.331),CXCL14(+36.795),DAB2IP(+2.302),DPYSL3(+10.297),EFNB2(+3.201),ELAVL4(+3.247),EPHA2(+3.415),EPHB2(+3.202),F2R(+2.314),FGFR1(+2.28),FKBP5(-1.249),FOXG1(+7.348),GPR171(-2.095),HBA1/HBA2(…
Cancer,Neurological Disease,Organismal Injury and Abnormalities	Glioma	1.76e-09		0.925	178	113	65	ABCC9(+3.632),ABL1(-1.169),ADGRD1(+3.336),ADGRE5(+1.209),ADGRV1(+32.483),AGAP3(+1.276),ALMS1(-1.284),ANLN(-1.285),ANXA7(+1.135),ARHGAP33(+1.379),ARHGAP35(-1.149),ARHGEF18(-1.542),ARL4C(-3.517),ARRB1(+1.843),ASTN2(+1.997),ATP2A2(-1.135),AXIN2(+3.677),B4GALT5(-1.221),BCAS1(+2.713),BCL2L1(+1.352),BEX2(+3.137),BIN1(-1.303),BRCA1(-1.449),BRCA2(-1.323),C5AR1(+2.712),CA9(+11.872),CAMK2B(+3.784),CAPN5(-3…
Cell Cycle	G1 phase	2e-09		0.287	85	45	40	AFAP1-AS1(+10.29),AFAP1L2(+5.011),ANXA2(-1.267),APOBEC3A(+5.522),ARHGAP11A(-1.163),ARRB1(+1.843),BCL2L1(+1.352),BRCA1(-1.449),CABLES1(-1.635),CAMK1(+2.62),CAMK2B(+3.784),CAMKK2(+1.454),CCNA2(-1.192),CCND2(+1.238),CD180(-1.483),CDC45(-1.289),CDC6(-1.213),CDCA2(-1.236),CDK3(+3.817),CDK5RAP3(+1.286),CDKN1A(+1.576),CHEK2(+1.337),CREG1(+1.383),CREM(-1.322),CSF1(+2.331),CSNK2A2(-1.209),CYLD(+1.229),DAB…
Cancer,Organismal Injury and Abnormalities	Primary tumor	2.01e-09		1.109	79	47	32	ABL1(-1.169),AOC1(+166.227),BRCA1(-1.449),BRCA2(-1.323),CD19(+1.288),CD24(-3.535),CDK5RAP3(+1.286),CHEK2(+1.337),CSE1L(-1.219),CSF2RB(+1.775),CXCL14(+36.795),DDR2(+2.637),DHFR(-1.274),DLAT(-1.221),DNAJB2(+1.233),DOK2(-1.927),EBI3(+1.761),EDNRB(+6.05),EFNA5(+3.378),EFNB2(+3.201),EPHA2(+3.415),FGFR1(+2.28),FOXG1(+7.348),FOXP1(-1.845),GABRB2(+5.425),GGT1(+1.567),GLDC(+1.833),GLI1(+2.049),HGF(+14.603…
Cancer,Gastrointestinal Disease,Organismal Injury and Abnormalities	Gastro-esophageal carcinoma	2.26e-09			243	156	87	ABCA12(+3.815),ABCC9(+3.632),ABL1(-1.169),ADAM22(+1.477),ADAM9(-1.225),ADGRE5(+1.209),ADGRV1(+32.483),AJM1(+2.103),AKAP6(+3.86),AKAP7(+2.206),ALDH3A1(-9.61),ANLN(-1.285),ANOS1(+5.327),ANTXR2(-1.516),ARHGEF18(-1.542),ARHGEF25(+3.443),ASTN2(+1.997),ATP4A(+4.218),AUTS2(+3.164),AXIN2(+3.677),BCHE(+13.839),BCL2L1(+1.352),BCYRN1(+1.764),BEX2(+3.137),BNC2(+15.083),BRCA2(-1.323),BRSK1(+3.03),BST1(-10.561…
Infectious Diseases	Replication of virus	2.27e-09	Activated	2.346	96	66	30	ABL1(-1.169),APBB1IP(-1.272),APOBEC3G(+1.27),ATP6AP2(+1.222),BCL2L1(+1.352),CAMK2B(+3.784),CCL22(+2.5),CCL3(+2.727),CCL3L3(+2.443),CCL4(+2.005),CCNA2(-1.192),CCR1(-1.888),CD200(+1.551),CD48(+1.34),CD58(+1.337),CDC42BPB(+1.246),CFLAR(+1.525),CLSTN3(+1.427),COLEC10(+17.646),CSE1L(-1.219),CST3(+1.903),DDIT3(+1.382),DEK(-1.343),DTX3(+1.445),EBI3(+1.761),EFNB2(+3.201),ENGASE(+1.5),EPHB2(+3.202),FBXO44…
Cell Death and Survival,Organismal Injury and Abnormalities	Necrosis of epithelial tissue	2.39e-09		1.073	107	72	35	ABL1(-1.169),ADAM17(-1.254),AGER(+1.765),ALDH3A1(-9.61),APOL1(-1.444),BBC3(+1.372),BCL2L1(+1.352),BCYRN1(+1.764),BIRC2(+1.233),BRCA1(-1.449),CABLES1(-1.635),CASP9(+1.271),CBLB(-1.393),CCDC88B(+1.257),CCL4(+2.005),CD74(+1.286),CDH1(-3.953),CDKN1A(+1.576),CFLAR(+1.525),CYLD(+1.229),CYP4V2(-1.444),DAB2IP(+2.302),DDIT3(+1.382),E2F8(-1.293),EFNB2(+3.201),EMP2(+9.237),ENDOG(+1.327),EPHA2(+3.415),EPHB2(…
Cancer,Hematological Disease,Immunological Disease,Organismal Injury and Abnormalities	B-cell leukemia	2.49e-09			69	40	29	ABL1(-1.169),ADA(+1.636),BCL11B(+35.144),BCL2L1(+1.352),BCL9L(+1.255),CCL3(+2.727),CCL4(+2.005),CD180(-1.483),CD19(+1.288),CD74(+1.286),CD80(+1.283),CDH1(-3.953),CDKN1A(+1.576),CTCF(-1.21),DDR2(+2.637),DHFR(-1.274),EPHA2(+3.415),ETV6(-1.16),FAS(+1.265),FGFR1(+2.28),FZD7(+3.732),GLI1(+2.049),IRF4(+1.287),ITGA4(-1.34),JAK1(-1.3),JAK3(+1.229),LAG3(+2.326),LDOC1(-10.016),LRIG1(+1.583),MT-ATP8(+1.551)…
Cancer,Hematological Disease,Immunological Disease,Organismal Injury and Abnormalities	Chronic lymphocytic leukemia / small lymphocytic lymphoma	2.63e-09			100	67	33	ABCC9(+3.632),ABL1(-1.169),ADA(+1.636),ADAM9(-1.225),APOBEC3A(+5.522),ARHGEF28(+2.648),ATP10A(-3.633),BCHE(+13.839),BCL2L1(+1.352),BCL9L(+1.255),BNC2(+15.083),CALCRL(+1.854),CCDC113(-1.662),CCL3(+2.727),CCL4(+2.005),CCND2(+1.238),CD180(-1.483),CD19(+1.288),CD74(+1.286),CD80(+1.283),CDCA2(-1.236),CDH1(-3.953),CDKN1A(+1.576),CNTRL(-1.284),COL4A5(+80.996),DGKD(+1.294),DLG5(+1.793),DSP(-8.642),DST(+1…
Cardiovascular System Development and Function,Organismal Development	Vasculogenesis	2.77e-09	Activated	2.07	142	100	42	ADA(+1.636),ADAM17(-1.254),ADAM9(-1.225),AGAP2-AS1(-19.501),AGER(+1.765),AMOT(+8.881),ANTXR2(-1.516),ANXA2(-1.267),ARHGAP22(+4.405),BACE1(+3.105),C5AR1(+2.712),CALCRL(+1.854),CCR6(-2.315),CCR7(+2.42),CDC6(-1.213),CDH1(-3.953),CDKN1A(+1.576),CHD7(-1.264),CKLF(+1.81),CNTRL(-1.284),COL1A1(+2.547),CSF1(+2.331),CSF2RB(+1.775),CST3(+1.903),CXCL14(+36.795),CXCR5(+2.371),CYLD(+1.229),DDAH1(+4.58),DDIT3(+…
Cancer,Organismal Injury and Abnormalities	Visceral metastasis	2.86e-09		0.852	80	58	22	ABL1(-1.169),ACKR3(+2.011),ACTA2(+1.854),ADIRF(+2.124),ANXA2(-1.267),BBC3(+1.372),C5AR1(+2.712),CCND2(+1.238),CD200(+1.551),CPEB1(+7.233),CSE1L(-1.219),CSF1(+2.331),DAB2IP(+2.302),DDR2(+2.637),DPYSL3(+10.297),DSG2(+1.691),DUSP4(+1.36),EDNRB(+6.05),EPB41L3(+7.643),EPHA2(+3.415),F2R(+2.314),FAS(+1.265),FBN2(+5.801),FGFR1(+2.28),FSTL3(+2.634),FZD7(+3.732),HGF(+14.603),HMGB2(-1.207),HOXC6(+5.552),HSP…
Cellular Development,Cellular Growth and Proliferation	Cell proliferation of carcinoma cell lines	2.95e-09		-0.138	95	64	31	ADAM17(-1.254),ADAM9(-1.225),AFAP1-AS1(+10.29),AKT1S1(+1.281),ALDH1L1(+28.486),AMOT(+8.881),ANXA2(-1.267),ARL4C(-3.517),BAIAP2L1(+4.947),BBC3(+1.372),BCL2L1(+1.352),BIRC2(+1.233),CAMKK2(+1.454),CASP9(+1.271),CCNA2(-1.192),CD24(-3.535),CDCA2(-1.236),CDH1(-3.953),CDK14(+1.304),CDKN1A(+1.576),CHEK2(+1.337),COL1A1(+2.547),CREG1(+1.383),CXXC4(+1.629),DDR2(+2.637),DEGS2(-3.26),DGKD(+1.294),DLC1(+17.451…
Cancer,Hematological Disease,Immunological Disease,Organismal Injury and Abnormalities	High grade lymphocytic cancer	2.97e-09			69	39	30	ABCC9(+3.632),ABL1(-1.169),ADA(+1.636),ADSL(-1.177),AFAP1L2(+5.011),ANO5(+1.692),BBC3(+1.372),BCL11B(+35.144),BRSK1(+3.03),CCND2(+1.238),CD19(+1.288),CD58(+1.337),CD70(+1.266),CFLAR(+1.525),CTNNA2(+40.944),DCLK3(+15.71),DHFR(-1.274),DSC3(+10.053),EPHA2(+3.415),ETV6(-1.16),FAS(+1.265),FERMT1(+5.246),FKBP9(-1.909),FOXP1(-1.845),HGF(+14.603),HIP1(+1.593),HSP90AA1(-1.197),ICAM1(+1.29),IFNA2(-13.779),…
Cancer,Gastrointestinal Disease,Organismal Injury and Abnormalities	Gastric carcinoma	3.11e-09			193	121	72	ABCA12(+3.815),ABCC9(+3.632),ABL1(-1.169),ADAM22(+1.477),ADAM9(-1.225),ADGRV1(+32.483),AJM1(+2.103),AKAP7(+2.206),ALDH3A1(-9.61),ANLN(-1.285),ANOS1(+5.327),ANTXR2(-1.516),ARHGEF18(-1.542),ARHGEF25(+3.443),ATP4A(+4.218),AUTS2(+3.164),AXIN2(+3.677),BCL2L1(+1.352),BCYRN1(+1.764),BEX2(+3.137),BNC2(+15.083),BRCA2(-1.323),C19orf47(-1.235),CACNA1D(+2.443),CALM1 (includes others)(-1.154),CASC3(-1.118),CB…
Cell-To-Cell Signaling and Interaction,Hematological System Development and Function,Immune Cell Trafficking	Adhesion of immune cells	3.52e-09	Activated	2.447	69	48	21	ABL1(-1.169),ADAM17(-1.254),ADAM9(-1.225),ADGRE2(-1.929),ADGRE5(+1.209),AGER(+1.765),APBB1IP(-1.272),CBLB(-1.393),CCL22(+2.5),CCL3(+2.727),CCL3L3(+2.443),CCL4(+2.005),CCR1(-1.888),CCR7(+2.42),CD200(+1.551),CD48(+1.34),CD58(+1.337),CD74(+1.286),CD80(+1.283),CDH1(-3.953),CSF1(+2.331),CSF2RB(+1.775),DNAJC1(+1.262),F2R(+2.314),FAS(+1.265),FUT7(+4.145),HCK(+3.201),HGF(+14.603),ICAM1(+1.29),IFNA2(-13.7…
Cellular Movement,Hematological System Development and Function,Immune Cell Trafficking,Inflammatory Response	Cellular infiltration by phagocytes	3.55e-09		1.021	62	44	18	ABL1(-1.169),ACKR1(+8.669),ADAM17(-1.254),AGER(+1.765),ANXA2(-1.267),ARRB1(+1.843),C4A/C4B(+3.124),C5AR1(+2.712),CCL3(+2.727),CCL4(+2.005),CCR1(-1.888),CCR6(-2.315),CDKN1A(+1.576),CSF1(+2.331),CSF2RB(+1.775),FAS(+1.265),FOXO6(+5.36),FUT7(+4.145),GAL3ST1(+2.42),GJB2(-2.499),HGF(+14.603),ICAM1(+1.29),IFNA2(-13.779),IL11RA(+1.867),IRF6(+4.414),ITGAD(+12.521),JAK3(+1.229),KL(+2.002),LDLR(-1.261),LGAL…
Cell Morphology	Shape change of tumor cell lines	3.6e-09		1.297	39	22	17	ARHGAP11A(-1.163),BCAR3(+1.9),CAP1(-1.186),CASS4(-4.176),CDH1(-3.953),CDH11(+4.399),CSF1(+2.331),EDNRB(+6.05),EFNA5(+3.378),EPHA2(+3.415),FERMT2(+5.944),FLNB(+1.536),HGF(+14.603),ITGA4(-1.34),ITGA5(+2.431),LGALS8(-1.215),MAPK1(-1.257),MAPK8(+1.226),MERTK(+2.414),MPRIP(-1.17),MYO10(-3.574),NET1(-1.238),NTN1(-1.759),PAK1(+1.243),PODXL(-2.06),PRKCH(+3.846),PTK2B(+1.215),PTPN14(+4.882),RAC1(-1.284),R…
Cardiovascular Disease,Organismal Injury and Abnormalities	Peripheral vascular disease	3.88e-09		0.711	85	59	26	ACHE(+1.662),ACTA2(+1.854),ADA(+1.636),ADGRE5(+1.209),AGER(+1.765),AKT1S1(+1.281),ARL4C(-3.517),ATP1A3(+2.317),ATP4A(+4.218),BCHE(+13.839),C5AR1(+2.712),CA2(-1.842),CA9(+11.872),CACNA1D(+2.443),CCR1(-1.888),CHRNA6(-2.293),COL1A1(+2.547),CSF2RB(+1.775),CST3(+1.903),CXCL16(+4.435),DHFR(-1.274),DNAJB5(+1.384),EGR2(+1.964),ELF4(-1.169),F2R(+2.314),F5(+8.674),FAS(+1.265),FBN2(+5.801),FERMT2(+5.944),GA…
Dermatological Diseases and Conditions,Organismal Injury and Abnormalities	Psoriasis	4.42e-09			97	51	46	ACTA2(+1.854),ADAM17(-1.254),ADGRE5(+1.209),AGER(+1.765),ALDH3A2(-1.253),ANXA2(-1.267),APOBEC3A(+5.522),APOD(+12.973),APOL1(-1.444),AQP3(+1.794),ATOX1(+1.302),ATP2A2(-1.135),ATP4A(+4.218),BCL2L1(+1.352),C10orf99(+1.845),C4A/C4B(+3.124),CALHM6(-2.954),CCND2(+1.238),CCNF(-1.167),CD24(-3.535),CD7(+17.016),CDH1(-3.953),CFLAR(+1.525),DHFR(-1.274),DPP4(-1.704),DSC2(+2.797),EFNB2(+3.201),ELL2(+1.374),EP…
Cancer,Organismal Injury and Abnormalities	Mixed neoplasia	4.47e-09			209	140	69	ABCA12(+3.815),ABL1(-1.169),ADARB2(+1.931),ADGRV1(+32.483),AKAP6(+3.86),AKR1A1(+1.256),ALDH1L1(+28.486),ANAPC2(+1.227),ANLN(-1.285),ARHGAP22(+4.405),ARHGEF18(-1.542),ARHGEF28(+2.648),ATP2B1(-1.369),ATP6AP2(+1.222),BRCA1(-1.449),BRCA2(-1.323),C19orf47(-1.235),CA9(+11.872),CCDC88B(+1.257),CCND2(+1.238),CCR6(-2.315),CD19(+1.288),CD48(+1.34),CDH1(-3.953),CDK19(-1.247),CHEK2(+1.337),COL11A2(+3.997),CO…
Embryonic Development,Hematological System Development and Function,Lymphoid Tissue Structure and Development,Organ Development,Organismal Development,Tissue Development	Formation of lymphoid tissue	4.55e-09		1.902	69	53	16	ABL1(-1.169),ADA(+1.636),ADAM17(-1.254),BBC3(+1.372),BCL11B(+35.144),BRCA1(-1.449),C4A/C4B(+3.124),CALCRL(+1.854),CCL3(+2.727),CCR6(-2.315),CCR7(+2.42),CD74(+1.286),CD80(+1.283),CDKN1A(+1.576),CFLAR(+1.525),CSF1(+2.331),CXCR5(+2.371),CYLD(+1.229),EDNRB(+6.05),EFNB2(+3.201),EGR2(+1.964),EOMES(+6.58),F5(+8.674),FAS(+1.265),FGFR1(+2.28),FOSB(+3.726),FZD7(+3.732),FZD8(+16.967),HCK(+3.201),HGF(+14.603…
Cellular Development,Cellular Growth and Proliferation,Hematological System Development and Function,Humoral Immune Response,Lymphoid Tissue Structure and Development	Proliferation of B lymphocytes	4.58e-09		0.973	60	40	20	ABL1(-1.169),ADA(+1.636),ARHGEF6(-1.281),BCL2L1(+1.352),CBLB(-1.393),CCND2(+1.238),CD180(-1.483),CD19(+1.288),CD70(+1.266),CD74(+1.286),CD80(+1.283),CDKN1A(+1.576),CTCF(-1.21),DCLRE1C(-1.426),DUSP22(+1.244),EGR2(+1.964),ELF4(-1.169),EPHB2(+3.202),FAS(+1.265),GAPT(-2.045),HCK(+3.201),IFI16(-1.193),IFNA2(-13.779),IGLL1/IGLL5(-9.643),IL27(+27.748),IL4I1(+1.863),IRF4(+1.287),ITGA5(+2.431),JUNB(+1.475…
Connective Tissue Disorders,Organismal Injury and Abnormalities,Skeletal and Muscular Disorders	Abnormal bone density	4.6e-09	Inhibited	-2.173	49	31	18	AKR1A1(+1.256),ARL6IP5(+1.307),ATP4A(+4.218),BRCA1(-1.449),CA2(-1.842),CA9(+11.872),CREB3L1(+2.143),CREB3L3(+7.08),CSF1(+2.331),CTHRC1(+13.169),DHFR(-1.274),DPP4(-1.704),EGR2(+1.964),FHL2(+2.841),FOS(+2.442),FOSB(+3.726),FZD8(+16.967),GABRA4(+606.953),GGT1(+1.567),GHR(+18.306),HCK(+3.201),HNRNPA2B1(-1.126),IL27(+27.748),INPP4B(+8.551),JAK1(-1.3),KL(+2.002),MFGE8(+2.076),NFKB2(+1.504),NOTCH1(+1.18…
Cancer,Organismal Injury and Abnormalities	Adenosquamous carcinoma	4.89e-09			144	95	49	ABL1(-1.169),ADGRV1(+32.483),AKAP6(+3.86),AKR1A1(+1.256),ALDH1L1(+28.486),ANAPC2(+1.227),ANLN(-1.285),ARHGEF18(-1.542),ARHGEF28(+2.648),BRCA1(-1.449),C19orf47(-1.235),CCR6(-2.315),CD19(+1.288),CDK19(-1.247),CDKN1A(+1.576),COL11A2(+3.997),COL4A4(-1.839),CORO2B(+17.651),CRACR2A(-1.277),CREBRF(+1.379),CUTA(+1.168),CUX2(+12.18),DENND3(+1.599),DGKI(+3.27),DNAH17(-3.358),DPF3(+2.472),DPP4(-1.704),DST(+…
Cancer,Organismal Injury and Abnormalities	Serous adenocarcinoma	4.93e-09			145	80	65	ABL1(-1.169),ADCY1(+3.686),ADGRD1(+3.336),AKAP6(+3.86),ALDH1L2(-1.52),ANKRD18A(+3.996),ANXA2(-1.267),APOD(+12.973),ARHGAP33(+1.379),ARHGAP35(-1.149),ARL4C(-3.517),AXIN2(+3.677),BCL9L(+1.255),BEND5(-3.096),BRCA1(-1.449),BRCA2(-1.323),C4A/C4B(+3.124),CA2(-1.842),CAMK2B(+3.784),CCDC113(-1.662),CCNA2(-1.192),CD24(-3.535),CDC20(-1.182),CDC6(-1.213),CDH1(-3.953),CDH11(+4.399),CDKN1A(+1.576),CES4A(+2.32…
Cancer,Endocrine System Disorders,Organismal Injury and Abnormalities,Reproductive System Disease	Mixed ovarian carcinoma	5.1e-09			143	94	49	ABL1(-1.169),ADGRV1(+32.483),AKAP6(+3.86),AKR1A1(+1.256),ALDH1L1(+28.486),ANAPC2(+1.227),ANLN(-1.285),ARHGEF18(-1.542),ARHGEF28(+2.648),BRCA1(-1.449),BRCA2(-1.323),C19orf47(-1.235),CCR6(-2.315),CD19(+1.288),CDK19(-1.247),COL11A2(+3.997),COL4A4(-1.839),CORO2B(+17.651),CRACR2A(-1.277),CREBRF(+1.379),CUTA(+1.168),CUX2(+12.18),DENND3(+1.599),DGKI(+3.27),DNAH17(-3.358),DPF3(+2.472),DPP4(-1.704),DST(+1…
Cell-To-Cell Signaling and Interaction	Response of mononuclear leukocytes	5.34e-09		1.069	51	40	11	ABL1(-1.169),ADA(+1.636),AGER(+1.765),BCL2L1(+1.352),C5AR1(+2.712),CASP9(+1.271),CBLB(-1.393),CCL3(+2.727),CCR1(-1.888),CCR6(-2.315),CCR7(+2.42),CD180(-1.483),CD19(+1.288),CD200(+1.551),CD48(+1.34),CD58(+1.337),CD70(+1.266),CD80(+1.283),CD93(+8.553),CSF2RB(+1.775),EBI3(+1.761),FAS(+1.265),ICAM1(+1.29),IL12RB2(-2.537),IL27(+27.748),ITK(+6.736),LAG3(+2.326),LAX1(+2.011),LGALS1(+1.358),MAPK8(+1.226)…
Cancer,Hematological Disease,Immunological Disease,Organismal Injury and Abnormalities	Precursor B-cell acute lymphoblastic leukemia	5.99e-09			41	20	21	ABL1(-1.169),BCL11B(+35.144),CD19(+1.288),CTCF(-1.21),DDR2(+2.637),DHFR(-1.274),EPHA2(+3.415),ETV6(-1.16),JAK1(-1.3),JAK3(+1.229),LAG3(+2.326),MT-ATP8(+1.551),MT-CO1(+1.478),MT-CO3(+1.313),MT-CYB(+1.393),MT-ND1(+1.346),MT-ND4(+1.453),MT-ND5(+1.466),MT-ND6(+1.477),NCOR1(-1.198),NOTCH1(+1.185),NSD2(-1.156),PAX5(-1.221),PPP3CA(-1.579),PPP3CC(+1.179),PRIM1(-1.34),PTEN(-1.318),PTK2B(+1.215),RRM1(-1.17…
Cancer,Endocrine System Disorders,Organismal Injury and Abnormalities,Reproductive System Disease	Ovarian endometrioid carcinoma	5.99e-09			145	96	49	ABL1(-1.169),ADGRV1(+32.483),AKAP6(+3.86),AKR1A1(+1.256),ALDH1L1(+28.486),ANAPC2(+1.227),ANLN(-1.285),ARHGEF18(-1.542),ARHGEF28(+2.648),BRCA1(-1.449),C19orf47(-1.235),CCR6(-2.315),CD19(+1.288),CDK19(-1.247),COL11A2(+3.997),COL4A4(-1.839),CORO2B(+17.651),CRACR2A(-1.277),CREBRF(+1.379),CUTA(+1.168),CUX2(+12.18),DENND3(+1.599),DGKI(+3.27),DNAH17(-3.358),DPF3(+2.472),DPP4(-1.704),DST(+1.5),DUSP5(+1.5…
Cell-To-Cell Signaling and Interaction,Inflammatory Response	Immune response of leukocytes	6.73e-09		1.991	65	47	18	ABL1(-1.169),AGER(+1.765),BCL2L1(+1.352),BIN1(-1.303),BRD3(-1.243),C5AR1(+2.712),CASP9(+1.271),CCL22(+2.5),CCL3(+2.727),CCR6(-2.315),CCR7(+2.42),CD180(-1.483),CD19(+1.288),CD48(+1.34),CD70(+1.266),CD74(+1.286),CD80(+1.283),CD93(+8.553),CSF2RB(+1.775),CST3(+1.903),F2R(+2.314),FAS(+1.265),HCK(+3.201),HGF(+14.603),HSP90AA1(-1.197),ICAM1(+1.29),IGHA1(-25.807),IGHA2(-140.53),IL27(+27.748),ITGA4(-1.34)…
Cell Death and Survival	Cell viability of blood cells	7.11e-09	Activated	3.43	58	48	10	ACKR3(+2.011),ADGRE2(-1.929),AGER(+1.765),ARRB1(+1.843),BBC3(+1.372),BCL11B(+35.144),BCL2L1(+1.352),BRCA1(-1.449),CASP9(+1.271),CCL3(+2.727),CCL4(+2.005),CCR7(+2.42),CD19(+1.288),CD48(+1.34),CD74(+1.286),CD80(+1.283),CFLAR(+1.525),CHEK2(+1.337),CSF1(+2.331),CSF2RB(+1.775),CYLD(+1.229),F2R(+2.314),FAS(+1.265),FGFR1(+2.28),HCK(+3.201),HGF(+14.603),ICAM1(+1.29),IL27(+27.748),IRF4(+1.287),JAK1(-1.3),…
Cellular Function and Maintenance	Endocytosis	7.24e-09		1.771	106	48	58	ABL1(-1.169),AGER(+1.765),APOL1(-1.444),ARRB1(+1.843),BIN1(-1.303),CAP1(-1.186),CCL3(+2.727),CCL4(+2.005),CCR7(+2.42),CD93(+8.553),CDH1(-3.953),CSF1(+2.331),CSF2RB(+1.775),DENND1A(+1.241),DNAJC6(+4.836),FAS(+1.265),FGFR1(+2.28),FOXP1(-1.845),GAK(+1.151),HBA1/HBA2(+20.059),HCK(+3.201),HGF(+14.603),HIP1(+1.593),HIP1R(-1.946),HSP90AA1(-1.197),ICAM1(+1.29),IGHA1(-25.807),IGHA2(-140.53),IGHV1-69(-65.0…
Cancer,Hematological Disease,Immunological Disease,Organismal Injury and Abnormalities	Aggressive lymphoma	7.27e-09			66	36	30	ABCC9(+3.632),ABL1(-1.169),ADA(+1.636),ADSL(-1.177),AFAP1L2(+5.011),ANO5(+1.692),BBC3(+1.372),BCL11B(+35.144),BRSK1(+3.03),CCND2(+1.238),CD19(+1.288),CD58(+1.337),CD70(+1.266),CFLAR(+1.525),CTNNA2(+40.944),DCLK3(+15.71),DHFR(-1.274),DSC3(+10.053),ETV6(-1.16),FAS(+1.265),FERMT1(+5.246),FKBP9(-1.909),FOXP1(-1.845),HGF(+14.603),HIP1(+1.593),HSP90AA1(-1.197),IFNA2(-13.779),IGLL1/IGLL5(-9.643),IKBIP(+…
Cancer,Gastrointestinal Disease,Organismal Injury and Abnormalities	Stomach tumor	7.3e-09		1.243	213	137	76	ABCA12(+3.815),ABCC9(+3.632),ABL1(-1.169),ADAM22(+1.477),ADAM9(-1.225),ADGRV1(+32.483),AJM1(+2.103),AKAP7(+2.206),ALDH3A1(-9.61),ANLN(-1.285),ANOS1(+5.327),ANTXR2(-1.516),ARHGEF18(-1.542),ARHGEF25(+3.443),ATP4A(+4.218),AUTS2(+3.164),AXIN2(+3.677),BCL2L1(+1.352),BCYRN1(+1.764),BEX2(+3.137),BNC2(+15.083),BRCA1(-1.449),BRCA2(-1.323),C19orf47(-1.235),CACNA1D(+2.443),CALM1 (includes others)(-1.154),CA…
Cancer,Organismal Injury and Abnormalities,Respiratory Disease	Development of lung tumor	7.5e-09		-0.239	233	140	93	ABCA12(+3.815),ACTA2(+1.854),ADGRV1(+32.483),AGFG2(+1.247),AKAP6(+3.86),ALDH1B1(+1.246),AOC1(+166.227),APBB1IP(-1.272),APOD(+12.973),ARHGAP33(+1.379),ARHGAP35(-1.149),ARHGEF6(-1.281),ARL4C(-3.517),ARMCX2(+1.695),ARRB1(+1.843),ATP10A(-3.633),ATP2B1(-1.369),AXIN2(+3.677),BCHE(+13.839),BRCA1(-1.449),BRCA2(-1.323),BST1(-10.561),CAMK2B(+3.784),CBX7(+1.436),CCNA2(-1.192),CCND2(+1.238),CD180(-1.483),CD4…
Organismal Development	Morphology of body cavity	7.56e-09			249	178	71	ABCA12(+3.815),ABCC9(+3.632),ABL1(-1.169),ACKR3(+2.011),ADA(+1.636),ADAM17(-1.254),ADAM9(-1.225),ADGRD1(+3.336),ADGRE5(+1.209),AGER(+1.765),ANTXR2(-1.516),ANXA7(+1.135),APOL1(-1.444),ARHGAP35(-1.149),ARRB1(+1.843),ATP2A2(-1.135),ATP4A(+4.218),ATP6AP2(+1.222),BBC3(+1.372),BCAT2(+1.212),BCL11B(+35.144),BCL2L1(+1.352),BIN1(-1.303),BIRC2(+1.233),BRCA1(-1.449),BRCA2(-1.323),C4A/C4B(+3.124),CA2(-1.842)…
Cancer,Organismal Injury and Abnormalities,Skeletal and Muscular Disorders	Myosarcoma	7.61e-09		0.443	80	59	21	ADAP1(+1.322),ADGRE5(+1.209),BCAS1(+2.713),BRCA1(-1.449),BRCA2(-1.323),CAPN5(-3.076),CDH1(-3.953),CDKN1A(+1.576),COL5A3(+16.679),CSF1(+2.331),CSF2RB(+1.775),DENND2B(+3.348),DGKD(+1.294),DIAPH3(-1.2),DNAH17(-3.358),DSC3(+10.053),DST(+1.5),DYRK1B(+1.336),EFCAB2(-1.825),F2R(+2.314),FERMT1(+5.246),FGFR1(+2.28),FOS(+2.442),GLI1(+2.049),HECW2(+2.149),HGF(+14.603),IDUA(+1.89),IRF6(+4.414),ITK(+6.736),KL…
Cancer,Organismal Injury and Abnormalities,Respiratory Disease	Nonsquamous non-small cell lung carcinoma	8.19e-09		-0.2	231	139	92	ABCA12(+3.815),ACTA2(+1.854),ADGRV1(+32.483),AGFG2(+1.247),AKAP6(+3.86),ALDH1B1(+1.246),AOC1(+166.227),APBB1IP(-1.272),APOD(+12.973),ARHGAP33(+1.379),ARHGAP35(-1.149),ARHGEF6(-1.281),ARL4C(-3.517),ARMCX2(+1.695),ARRB1(+1.843),ATP10A(-3.633),ATP2B1(-1.369),AXIN2(+3.677),BCHE(+13.839),BRCA1(-1.449),BRCA2(-1.323),BST1(-10.561),CAMK2B(+3.784),CCNA2(-1.192),CCND2(+1.238),CD180(-1.483),CD48(+1.34),CDC2…
Hematological System Development and Function,Lymphoid Tissue Structure and Development,Organ Morphology,Tissue Morphology	Morphology of secondary lymphoid organ	8.2e-09			72	53	19	ABL1(-1.169),ADA(+1.636),ADAM17(-1.254),BBC3(+1.372),BCL2L1(+1.352),C4A/C4B(+3.124),CCR7(+2.42),CD19(+1.288),CD80(+1.283),CDKN1A(+1.576),CFLAR(+1.525),CSF1(+2.331),CSF2RB(+1.775),CXCR5(+2.371),CYLD(+1.229),DCLRE1C(-1.426),DOK2(-1.927),DUSP22(+1.244),EDNRB(+6.05),EFNB2(+3.201),FAS(+1.265),FOS(+2.442),GHR(+18.306),GSTK1(+1.165),HCK(+3.201),ID2(+1.571),IRF4(+1.287),ITGAD(+12.521),JAK1(-1.3),JAK3(+1.…
Cellular Development,Cellular Growth and Proliferation,Nervous System Development and Function,Tissue Development	Proliferation of neuronal cells	8.41e-09		1.772	97	64	33	ABL1(-1.169),ADAM17(-1.254),AGER(+1.765),APBB2(+2.395),ARHGAP33(+1.379),ARHGEF25(+3.443),BRSK1(+3.03),CABLES1(-1.635),CAMK1(+2.62),CAMK2B(+3.784),CAMKK2(+1.454),CAP1(-1.186),CDKN1A(+1.576),CFLAR(+1.525),CNPY2(+1.162),CSF1(+2.331),DAB2IP(+2.302),DPYSL3(+10.297),EFNB2(+3.201),ELAVL4(+3.247),EPHA2(+3.415),EPHB2(+3.202),FAS(+1.265),FGFR1(+2.28),FKBP5(-1.249),FOXG1(+7.348),FZD8(+16.967),GPR171(-2.095)…
Neurological Disease,Organismal Injury and Abnormalities	Epilepsy	8.66e-09		1.633	70	55	15	ADAM22(+1.477),ANOS1(+5.327),ARRDC3(+1.39),ATP6AP2(+1.222),BBC3(+1.372),BEND5(-3.096),C4A/C4B(+3.124),CA2(-1.842),CA9(+11.872),CACNA1D(+2.443),CALCRL(+1.854),CCR1(-1.888),CDKN1A(+1.576),CREM(-1.322),CUX2(+12.18),CYFIP2(-1.164),DHFR(-1.274),DNAJB5(+1.384),DUSP2(+1.708),DUSP5(+1.542),EGR2(+1.964),ELL2(+1.374),ENC1(+2.752),FOS(+2.442),FOSB(+3.726),GABRA4(+606.953),GABRB1(+25.678),GABRB2(+5.425),GRIN…
Cancer,Organismal Injury and Abnormalities	Upper aero-digestive squamous cell carcinoma	8.69e-09			238	150	88	ABCA12(+3.815),ABCA2(+4.228),ABCC9(+3.632),ADAM17(-1.254),ADAM22(+1.477),ADAM9(-1.225),ADCY1(+3.686),ADGRE5(+1.209),ADGRV1(+32.483),AKAP6(+3.86),AKAP7(+2.206),AKAP8L(+1.223),ANO5(+1.692),ANO9(+1.701),ATP10A(-3.633),ATP1A3(+2.317),ATP2A2(-1.135),ATP5MF-PTCD1(+1.621),AUTS2(+3.164),BAMBI(+3.391),BCL2L1(+1.352),BNC2(+15.083),BRCA2(-1.323),CA9(+11.872),CACNA1D(+2.443),CAMSAP2(+1.303),CASC3(-1.118),CCD…
Cell Death and Survival	Apoptosis of lymphoma cell lines	8.86e-09		-0.149	41	26	15	BBC3(+1.372),BCL11B(+35.144),BCL2L1(+1.352),CASP9(+1.271),CD24(-3.535),CD48(+1.34),CDKN1A(+1.576),CFLAR(+1.525),CHEK2(+1.337),CTCF(-1.21),DDIT3(+1.382),DUT(-1.186),FAS(+1.265),GGT1(+1.567),HCK(+3.201),IFNA2(-13.779),IGFBP3(+17.6),IGFBP4(+1.794),ITGA4(-1.34),JAK1(-1.3),JAK3(+1.229),MAPK8(+1.226),MAX(-1.118),MUC1(+5.476),NCL(-1.166),NFKB2(+1.504),NFKBIA(+1.483),NOTCH1(+1.185),ORMDL3(+1.296),PMAIP1(…
Cancer,Gastrointestinal Disease,Organismal Injury and Abnormalities	Gastroesophageal cancer	8.96e-09		-0.152	258	167	91	ABCA12(+3.815),ABCC9(+3.632),ABL1(-1.169),ADAM22(+1.477),ADAM9(-1.225),ADGRE5(+1.209),ADGRV1(+32.483),AJM1(+2.103),AKAP6(+3.86),AKAP7(+2.206),ALDH3A1(-9.61),ANLN(-1.285),ANOS1(+5.327),ANTXR2(-1.516),ARHGEF18(-1.542),ARHGEF25(+3.443),ASTN2(+1.997),ATP4A(+4.218),AUTS2(+3.164),AXIN2(+3.677),BCHE(+13.839),BCL2L1(+1.352),BCYRN1(+1.764),BEX2(+3.137),BNC2(+15.083),BRCA1(-1.449),BRCA2(-1.323),BRSK1(+3.03…
Cancer,Organismal Injury and Abnormalities	Development of benign tumor	9.03e-09		-0.379	92	62	30	ABL1(-1.169),ACHE(+1.662),ACTA2(+1.854),ADGRD1(+3.336),ANXA2(-1.267),ANXA7(+1.135),ATP2A2(-1.135),ATP4A(+4.218),AXIN2(+3.677),BBC3(+1.372),BCL2L1(+1.352),BRCA1(-1.449),BRCA2(-1.323),CA2(-1.842),CACNA1D(+2.443),CAMK2B(+3.784),CBX7(+1.436),CD48(+1.34),CDH1(-3.953),CDKN1A(+1.576),CNNM2(+1.499),CXCL14(+36.795),CYLD(+1.229),DGAT2(+1.595),DHFR(-1.274),DUSP5(+1.542),DUT(-1.186),ENC1(+2.752),ENO3(+1.458)…
Cell-mediated Immune Response,Cellular Development,Cellular Function and Maintenance,Cellular Growth and Proliferation,Embryonic Development,Hematological System Development and Function,Hematopoiesis,Lymphoid Tissue Structure and Development,Organ Development,Organismal Development,Tissue Development	Differentiation of T lymphocytes	9.72e-09	Activated	2.061	74	50	24	ABL1(-1.169),ADA(+1.636),ADAM17(-1.254),ARRB1(+1.843),BCL11B(+35.144),C5AR1(+2.712),CBLB(-1.393),CCL3(+2.727),CCR6(-2.315),CD70(+1.266),CD74(+1.286),CD80(+1.283),CFLAR(+1.525),CHD7(-1.264),CRTAM(+15.464),CTR9(-1.284),CXCR5(+2.371),CYLD(+1.229),DCLRE1C(-1.426),EFNB2(+3.201),EGR2(+1.964),ELF4(-1.169),EOMES(+6.58),FANCC(-1.208),FUT7(+4.145),FZD7(+3.732),FZD8(+16.967),HLA-DMA(+1.301),HSP90AA1(-1.197)…
Cancer,Cell Death and Survival,Organismal Injury and Abnormalities,Tumor Morphology	Cell death of cancer cells	9.91e-09		1.726	71	43	28	ABL1(-1.169),AFAP1L2(+5.011),AKT1S1(+1.281),B4GALT5(-1.221),BCL2L1(+1.352),BEX2(+3.137),BRCA1(-1.449),CA9(+11.872),CASP9(+1.271),CD24(-3.535),CD74(+1.286),CDC45(-1.289),CDC6(-1.213),CDH1(-3.953),CDKN1A(+1.576),CFLAR(+1.525),CSE1L(-1.219),CSF1(+2.331),DDIT3(+1.382),DPP4(-1.704),EMP2(+9.237),FAS(+1.265),FHL2(+2.841),FOS(+2.442),GLI1(+2.049),IGFBP3(+17.6),IRF4(+1.287),ISCU(+1.24),KPNB1(-1.218),LGALS…
Hematological System Development and Function,Immunological Disease,Lymphoid Tissue Structure and Development,Organ Morphology,Organismal Development,Organismal Injury and Abnormalities,Tissue Morphology	Abnormal morphology of spleen	1.06e-08			62	44	18	ABL1(-1.169),ADAM17(-1.254),BBC3(+1.372),C4A/C4B(+3.124),CCR7(+2.42),CD19(+1.288),CD80(+1.283),CDKN1A(+1.576),CFLAR(+1.525),CSF1(+2.331),CSF2RB(+1.775),CYLD(+1.229),DCLRE1C(-1.426),DOK2(-1.927),DUSP22(+1.244),EDNRB(+6.05),FAS(+1.265),FOS(+2.442),GHR(+18.306),HCK(+3.201),IRF4(+1.287),JAK1(-1.3),JAK3(+1.229),KCNN4(+1.595),LAG3(+2.326),LAX1(+2.011),LMNA(+1.433),MERTK(+2.414),MFGE8(+2.076),MSR1(+62.2…
Cancer,Immunological Disease,Organismal Injury and Abnormalities	Neoplasia of lymphoid organ	1.08e-08		-0.443	47	26	21	ANXA7(+1.135),ARL6IP5(+1.307),BBC3(+1.372),CCR7(+2.42),CD19(+1.288),CDKN1A(+1.576),CTNNA2(+40.944),DAB2IP(+2.302),DHFR(-1.274),ETV6(-1.16),FAT1(+3.851),FSCN1(+1.318),FUS(-1.248),HIP1(+1.593),HSP90AA1(-1.197),ID2(+1.571),IL12RB2(-2.537),IRF4(+1.287),ITGA4(-1.34),MEF2D(+1.257),MKI67(-1.24),MT-CO1(+1.478),MT-CYB(+1.393),MT-ND4(+1.453),MZF1(+1.459),NOTCH1(+1.185),NSD2(-1.156),NTN1(-1.759),PAX5(-1.221…
Cell Death and Survival	Neuronal cell death	1.1e-08		0.774	116	91	25	ABL1(-1.169),ACHE(+1.662),ADA(+1.636),ADAM17(-1.254),ADCY1(+3.686),AGAP3(+1.276),AGER(+1.765),AKT1S1(+1.281),ARRB1(+1.843),BACE1(+3.105),BBC3(+1.372),BCL11B(+35.144),BCL2L1(+1.352),BEX2(+3.137),C5AR1(+2.712),CAMK2B(+3.784),CASP9(+1.271),CCL3L3(+2.443),CCL4(+2.005),CD200(+1.551),CD80(+1.283),CDKN1A(+1.576),CFLAR(+1.525),CHEK2(+1.337),CREM(-1.322),CSF1(+2.331),DDIT3(+1.382),DNAJB2(+1.233),DPYSL3(+1…
Cancer,Organismal Injury and Abnormalities,Respiratory Disease	Lung adenocarcinoma	1.15e-08		-0.2	229	137	92	ABCA12(+3.815),ACTA2(+1.854),ADGRV1(+32.483),AGFG2(+1.247),AKAP6(+3.86),ALDH1B1(+1.246),AOC1(+166.227),APBB1IP(-1.272),APOD(+12.973),ARHGAP33(+1.379),ARHGAP35(-1.149),ARHGEF6(-1.281),ARL4C(-3.517),ARMCX2(+1.695),ARRB1(+1.843),ATP10A(-3.633),ATP2B1(-1.369),AXIN2(+3.677),BCHE(+13.839),BRCA1(-1.449),BRCA2(-1.323),BST1(-10.561),CAMK2B(+3.784),CCNA2(-1.192),CCND2(+1.238),CD180(-1.483),CD48(+1.34),CDC2…
Inflammatory Disease	Chronic inflammatory disorder	1.21e-08		0.25	181	132	49	ACHE(+1.662),ACTA2(+1.854),ADA(+1.636),ADAM17(-1.254),ADAM9(-1.225),ADGRE5(+1.209),AGER(+1.765),AKR1A1(+1.256),ARHGAP33(+1.379),ARRB1(+1.843),ATP2B1(-1.369),ATP4A(+4.218),BCL11B(+35.144),BCL2L1(+1.352),C4A/C4B(+3.124),C5AR1(+2.712),C9orf78(-1.215),CA2(-1.842),CA9(+11.872),CALCRL(+1.854),CASC3(-1.118),CCL22(+2.5),CCL3(+2.727),CCL4(+2.005),CCR1(-1.888),CCR10(+1.431),CCR6(-2.315),CCR7(+2.42),CCRL2(-…
Hematological System Development and Function,Lymphoid Tissue Structure and Development,Tissue Morphology	Quantity of CD8+ T lymphocyte	1.24e-08		0.231	39	30	9	ARHGEF6(-1.281),BBC3(+1.372),BCL11B(+35.144),CCR1(-1.888),CCR6(-2.315),CD19(+1.288),CD70(+1.266),CD74(+1.286),CRTAM(+15.464),CYLD(+1.229),DCLRE1C(-1.426),EGR2(+1.964),GHR(+18.306),HLA-DMA(+1.301),ID2(+1.571),IL27(+27.748),ITGAD(+12.521),ITK(+6.736),JAK3(+1.229),LAG3(+2.326),MAP3K8(+1.242),NFKB2(+1.504),NLRC5(+1.205),PRKCH(+3.846),PSMB8(+1.162),PTEN(-1.318),RARG(+1.799),RELB(+1.435),SOCS3(+2.771),…
Cell-To-Cell Signaling and Interaction	Adhesion of blood cells	1.26e-08	Activated	2.309	71	50	21	ABL1(-1.169),ADAM17(-1.254),ADAM9(-1.225),ADGRE2(-1.929),ADGRE5(+1.209),AGER(+1.765),ANXA7(+1.135),APBB1IP(-1.272),C4A/C4B(+3.124),CBLB(-1.393),CCL22(+2.5),CCL3(+2.727),CCL3L3(+2.443),CCL4(+2.005),CCR1(-1.888),CCR7(+2.42),CD200(+1.551),CD48(+1.34),CD58(+1.337),CD74(+1.286),CD80(+1.283),CDH1(-3.953),CSF1(+2.331),CSF2RB(+1.775),DNAJC1(+1.262),F2R(+2.314),FAS(+1.265),FUT7(+4.145),HCK(+3.201),HGF(+14…
Cellular Development,Cellular Growth and Proliferation	Proliferation of lung cancer cell lines	1.27e-08		-0.396	62	38	24	ADAM17(-1.254),AFAP1-AS1(+10.29),ALDH1L1(+28.486),AMOT(+8.881),ANXA2(-1.267),ARL4C(-3.517),BBC3(+1.372),BCL2L1(+1.352),BIRC2(+1.233),CASP9(+1.271),CDCA8(-1.158),CDKN1A(+1.576),DDR2(+2.637),DEGS2(-3.26),DGKD(+1.294),DLC1(+17.451),DOK2(-1.927),DUSP5(+1.542),EPB41L3(+7.643),EPHA2(+3.415),FANCC(-1.208),FGFR1(+2.28),GLDC(+1.833),GLI1(+2.049),HGF(+14.603),HNRNPA2B1(-1.126),IGFBP3(+17.6),JUP(+3.276),KL(…
Cell Death and Survival	Cell death of leukemia cell lines	1.34e-08		0.081	65	43	22	BBC3(+1.372),BCL2L1(+1.352),BIRC2(+1.233),C5AR1(+2.712),CAMK1(+2.62),CASP9(+1.271),CD24(-3.535),CDC6(-1.213),CDH1(-3.953),CDKN1A(+1.576),CFLAR(+1.525),COL1A1(+2.547),CRACR2A(-1.277),CREM(-1.322),CSF2RB(+1.775),CYLD(+1.229),DDIT3(+1.382),DPP4(-1.704),EMILIN2(-1.564),FAF1(-1.162),FANCC(-1.208),FAS(+1.265),FGFR1(+2.28),FKBP5(-1.249),FOXP1(-1.845),GIMAP4(+2.418),HCK(+3.201),HGF(+14.603),ITGA4(-1.34),…
Dermatological Diseases and Conditions,Inflammatory Disease,Inflammatory Response,Organismal Injury and Abnormalities	Dermatitis	1.36e-08		-0.177	77	46	31	ABL1(-1.169),ADA(+1.636),ADAM17(-1.254),AGER(+1.765),ARFGAP3(+1.261),BCL11B(+35.144),BCL2L1(+1.352),C5AR1(+2.712),CCL22(+2.5),CCNA2(-1.192),CCR7(+2.42),CD7(+17.016),CD74(+1.286),CDH1(-3.953),CSF2RB(+1.775),CST3(+1.903),DHFR(-1.274),DPP4(-1.704),DSC3(+10.053),DSP(-8.642),DUSP2(+1.708),FAM153A/FAM153B(-24.04),FAS(+1.265),FLG(-41.002),FUT7(+4.145),H3-3A/H3-3B(-1.243),HCK(+3.201),HLA-DRA(+1.25),HNRNP…
Cell Death and Survival	Apoptosis of mononuclear leukocytes	1.48e-08		-1.946	68	50	18	ABL1(-1.169),ADA(+1.636),AGER(+1.765),ARRB1(+1.843),BBC3(+1.372),BCL11B(+35.144),BCL2L1(+1.352),BRCA1(-1.449),CASP9(+1.271),CCL3(+2.727),CCL4(+2.005),CD70(+1.266),CD80(+1.283),CDKN1A(+1.576),CFLAR(+1.525),CHEK2(+1.337),COL1A1(+2.547),CSF1(+2.331),CYLD(+1.229),DUSP4(+1.36),DUSP5(+1.542),FANCC(-1.208),FAS(+1.265),FOS(+2.442),FOXP1(-1.845),GIMAP4(+2.418),IFNA2(-13.779),IL27(+27.748),IP6K2(+1.34),IRF…
Neurological Disease,Skeletal and Muscular Disorders	Neuromuscular disease	1.49e-08			147	102	45	ABL1(-1.169),ACHE(+1.662),ADAM17(-1.254),ADGRD1(+3.336),ANXA2(-1.267),APOD(+12.973),ARL6IP5(+1.307),ARMCX2(+1.695),ARRB1(+1.843),ATP1A3(+2.317),ATP2A2(-1.135),ATP2B1(-1.369),ATP4A(+4.218),ATP6AP2(+1.222),B4GALT5(-1.221),B4GAT1(+1.404),BCAS1(+2.713),BCHE(+13.839),BCL11B(+35.144),BCL2L1(+1.352),BIRC2(+1.233),C4A/C4B(+3.124),CA2(-1.842),CACNA1D(+2.443),CAMK2B(+3.784),CAMKK2(+1.454),CASP9(+1.271),CBL…
Cancer,Organismal Injury and Abnormalities	Transitional-cell carcinoma	1.52e-08			61	28	33	APOD(+12.973),ARHGAP35(-1.149),AXIN2(+3.677),BRCA1(-1.449),BRCA2(-1.323),CDC6(-1.213),CDH1(-3.953),CDKN1A(+1.576),CHEK2(+1.337),CLSPN(-1.384),CTCF(-1.21),CYFIP2(-1.164),DHFR(-1.274),E2F8(-1.293),EIF4A2(+1.259),EXO1(-1.232),FAT1(+3.851),FGFR1(+2.28),FOXG1(+7.348),FOXP1(-1.845),GLI1(+2.049),HGF(+14.603),HSP90AA1(-1.197),HSPB6(-2.755),JAK1(-1.3),JAK3(+1.229),KCTD12(-1.479),LATS2(+1.578),MALAT1(+2.26…
Cancer,Gastrointestinal Disease,Organismal Injury and Abnormalities	Gastric cancer	1.56e-08			209	133	76	ABCA12(+3.815),ABCC9(+3.632),ABL1(-1.169),ADAM22(+1.477),ADAM9(-1.225),ADGRV1(+32.483),AJM1(+2.103),AKAP7(+2.206),ALDH3A1(-9.61),ANLN(-1.285),ANOS1(+5.327),ANTXR2(-1.516),ARHGEF18(-1.542),ARHGEF25(+3.443),ATP4A(+4.218),AUTS2(+3.164),AXIN2(+3.677),BCL2L1(+1.352),BCYRN1(+1.764),BEX2(+3.137),BNC2(+15.083),BRCA1(-1.449),BRCA2(-1.323),C19orf47(-1.235),CACNA1D(+2.443),CALM1 (includes others)(-1.154),CA…
Cancer,Hematological Disease,Immunological Disease,Organismal Injury and Abnormalities	Aggressive non-Hodgkin lymphoma	1.58e-08			65	36	29	ABCC9(+3.632),ABL1(-1.169),ADA(+1.636),ADSL(-1.177),AFAP1L2(+5.011),ANO5(+1.692),BBC3(+1.372),BCL11B(+35.144),BRSK1(+3.03),CCND2(+1.238),CD19(+1.288),CD58(+1.337),CD70(+1.266),CFLAR(+1.525),CTNNA2(+40.944),DCLK3(+15.71),DHFR(-1.274),DSC3(+10.053),ETV6(-1.16),FAS(+1.265),FERMT1(+5.246),FKBP9(-1.909),FOXP1(-1.845),HGF(+14.603),HIP1(+1.593),HSP90AA1(-1.197),IFNA2(-13.779),IGLL1/IGLL5(-9.643),IKBIP(+…
Cancer,Organismal Injury and Abnormalities	Cancer of head	1.61e-08	Activated	2.213	193	116	77	ABCA12(+3.815),ABCA2(+4.228),ABL1(-1.169),ADAM9(-1.225),ADGRV1(+32.483),ADSL(-1.177),AKAP7(+2.206),AKAP8L(+1.223),ANO5(+1.692),ANO9(+1.701),ATP10A(-3.633),ATP2A2(-1.135),ATP5MF-PTCD1(+1.621),AUTS2(+3.164),BAMBI(+3.391),BCL2L1(+1.352),BNC2(+15.083),BRCA2(-1.323),CACNA1D(+2.443),CAMSAP2(+1.303),CASC3(-1.118),CCDC116(-5.286),CD48(+1.34),CD7(+17.016),CDCA2(-1.236),CDH1(-3.953),CDKN1A(+1.576),CEP83(+1…
Embryonic Development,Hematological System Development and Function,Lymphoid Tissue Structure and Development,Organ Development,Organismal Development,Tissue Development	Formation of lymphoid organ	1.62e-08		1.635	56	43	13	ABL1(-1.169),ADA(+1.636),ADAM17(-1.254),BBC3(+1.372),BCL11B(+35.144),BRCA1(-1.449),C4A/C4B(+3.124),CALCRL(+1.854),CCL3(+2.727),CCR6(-2.315),CCR7(+2.42),CD74(+1.286),CD80(+1.283),CDKN1A(+1.576),CFLAR(+1.525),CSF1(+2.331),CXCR5(+2.371),CYLD(+1.229),EGR2(+1.964),EOMES(+6.58),F5(+8.674),FAS(+1.265),FOSB(+3.726),FZD7(+3.732),FZD8(+16.967),HCK(+3.201),ID2(+1.571),IL27(+27.748),IRF4(+1.287),ITK(+6.736),…
Cancer,Hematological Disease,Immunological Disease,Organismal Injury and Abnormalities	Diffuse small-cell lymphoma	1.62e-08			92	63	29	ABCC9(+3.632),ABL1(-1.169),ADA(+1.636),ADAM9(-1.225),ADSL(-1.177),APOBEC3A(+5.522),ARHGEF28(+2.648),ATP10A(-3.633),BBC3(+1.372),BCHE(+13.839),BCL11B(+35.144),BNC2(+15.083),CALCRL(+1.854),CCDC113(-1.662),CCND2(+1.238),CD19(+1.288),CD70(+1.266),CDCA2(-1.236),CFLAR(+1.525),CNTRL(-1.284),COL4A5(+80.996),CTNNA2(+40.944),DCLK3(+15.71),DGKD(+1.294),DHFR(-1.274),DLG5(+1.793),DSP(-8.642),DST(+1.5),DUSP2(+…
Cell Death and Survival	Apoptosis of leukocytes	1.63e-08		-1.295	82	59	23	ABL1(-1.169),ADA(+1.636),ADAM17(-1.254),AGER(+1.765),ARRB1(+1.843),BBC3(+1.372),BCL11B(+35.144),BCL2L1(+1.352),BIRC2(+1.233),BRCA1(-1.449),CASP9(+1.271),CCL3(+2.727),CCL4(+2.005),CCR7(+2.42),CD70(+1.266),CD80(+1.283),CDKN1A(+1.576),CFLAR(+1.525),CHEK2(+1.337),COL1A1(+2.547),CSF1(+2.331),CYLD(+1.229),DDIT3(+1.382),DUSP4(+1.36),DUSP5(+1.542),FANCC(-1.208),FAS(+1.265),FOS(+2.442),FOXP1(-1.845),GIMAP…
Hematological System Development and Function,Lymphoid Tissue Structure and Development,Organ Morphology,Organismal Development,Tissue Morphology	Morphology of spleen	1.72e-08			71	52	19	ABL1(-1.169),ADA(+1.636),ADAM17(-1.254),BBC3(+1.372),BCL2L1(+1.352),C4A/C4B(+3.124),CCR7(+2.42),CD19(+1.288),CD80(+1.283),CDKN1A(+1.576),CFLAR(+1.525),CSF1(+2.331),CSF2RB(+1.775),CXCR5(+2.371),CYLD(+1.229),DCLRE1C(-1.426),DOK2(-1.927),DUSP22(+1.244),EDNRB(+6.05),EFNB2(+3.201),FAS(+1.265),FOS(+2.442),GHR(+18.306),GSTK1(+1.165),HCK(+3.201),IRF4(+1.287),ITGAD(+12.521),JAK1(-1.3),JAK3(+1.229),KCNN4(+…
Cell Cycle	Arrest in interphase	1.79e-08			84	50	34	ABL1(-1.169),AFAP1-AS1(+10.29),ANXA2(-1.267),APOBEC3A(+5.522),ARHGAP11A(-1.163),BCL2L1(+1.352),BRCA1(-1.449),CAMK1(+2.62),CAMKK2(+1.454),CASP9(+1.271),CCNA2(-1.192),CCND2(+1.238),CDC6(-1.213),CDCA2(-1.236),CDK5RAP3(+1.286),CDKN1A(+1.576),CHEK2(+1.337),CREM(-1.322),CSE1L(-1.219),CSF1(+2.331),CSNK2A2(-1.209),DAB2IP(+2.302),DDIT3(+1.382),DPP4(-1.704),DUSP4(+1.36),DYRK1B(+1.336),E2F8(-1.293),EPB41L1(…
Organismal Development,Organismal Injury and Abnormalities	Abnormal morphology of head	1.87e-08			149	110	39	ABCA12(+3.815),ABL1(-1.169),ACHE(+1.662),ADAM17(-1.254),ADAM9(-1.225),ADCY1(+3.686),ADCY3(-1.232),ADGRV1(+32.483),AKAP6(+3.86),APBB2(+2.395),AQP3(+1.794),ARHGAP35(-1.149),ATP1B2(+5.699),AXIN2(+3.677),BCAR3(+1.9),BCL11B(+35.144),BRSK1(+3.03),C5AR1(+2.712),CASP9(+1.271),CBLN3(+2.152),CCND2(+1.238),CCR10(+1.431),CCR6(-2.315),CCR7(+2.42),CDC14B(+4.66),CDH1(-3.953),CDH11(+4.399),CDK5RAP2(-1.121),CDKN1…
Cancer,Gastrointestinal Disease,Hepatic System Disease,Organismal Injury and Abnormalities	Hepatocellular carcinoma	1.94e-08		-0.644	141	82	59	ABL1(-1.169),ADA(+1.636),ADAM17(-1.254),ADAM9(-1.225),ADARB2(+1.931),ADGRV1(+32.483),AGAP3(+1.276),ANLN(-1.285),ANO9(+1.701),ANXA7(+1.135),ARHGAP22(+4.405),AUTS2(+3.164),AXIN2(+3.677),BCL2L1(+1.352),BIRC2(+1.233),BRCA1(-1.449),BRCA2(-1.323),CA2(-1.842),CBX7(+1.436),CCDC113(-1.662),CCNA2(-1.192),CD24(-3.535),CDC6(-1.213),CDCA8(-1.158),CDH1(-3.953),CDK14(+1.304),CDK5RAP3(+1.286),CDKN1A(+1.576),CFAP…
Cell Death and Survival	Cell death of lymphatic system cells	1.96e-08		-1.586	77	62	15	ABL1(-1.169),ACHE(+1.662),ADA(+1.636),AGER(+1.765),ARRB1(+1.843),BBC3(+1.372),BCL11B(+35.144),BCL2L1(+1.352),BRCA1(-1.449),C5AR1(+2.712),CASP9(+1.271),CCL3(+2.727),CCL4(+2.005),CD7(+17.016),CD70(+1.266),CD80(+1.283),CDKN1A(+1.576),CFLAR(+1.525),CHEK2(+1.337),COL1A1(+2.547),CSF1(+2.331),CST3(+1.903),CYLD(+1.229),DRAM1(+1.381),DUSP4(+1.36),DUSP5(+1.542),EOMES(+6.58),FANCC(-1.208),FAS(+1.265),FOS(+2…
Cancer,Dermatological Diseases and Conditions,Organismal Injury and Abnormalities	Hyperplasia of skin	1.96e-08		-1.256	33	21	12	AGER(+1.765),CD24(-3.535),CDH1(-3.953),CDKN1A(+1.576),FOS(+2.442),GJB2(-2.499),KL(+2.002),KRT16(-49.354),LAD1(+5.135),LRIG1(+1.583),MAPK1(-1.257),NFKBIA(+1.483),NOTCH1(+1.185),ODC1(-1.154),PLCL1(+29.671),PRKCA(+5.124),PRKCD(+1.17),PRKCH(+3.846),PSEN2(+1.306),PTEN(-1.318),PTGS2(+6.22),RAC1(-1.284),RARG(+1.799),RBL1(-1.251),RELB(+1.435),S100A9(+5.114),SLC2A1(-1.214),SMAD3(-1.374),SMAD7(+1.409),SPRR…
Cancer,Gastrointestinal Disease,Organismal Injury and Abnormalities	Oral tumor	2e-08		1.94	174	102	72	ABCA12(+3.815),ABCA2(+4.228),ADAM9(-1.225),ADGRV1(+32.483),ADSL(-1.177),AKAP7(+2.206),AKAP8L(+1.223),ANO5(+1.692),ANO9(+1.701),ATP10A(-3.633),ATP2A2(-1.135),ATP5MF-PTCD1(+1.621),AUTS2(+3.164),BAMBI(+3.391),BCL2L1(+1.352),BNC2(+15.083),BRCA2(-1.323),CACNA1D(+2.443),CAMSAP2(+1.303),CASC3(-1.118),CCDC116(-5.286),CD48(+1.34),CD7(+17.016),CDCA2(-1.236),CEP83(+1.261),CHD7(-1.264),CNOT1(-1.2),CNTRL(-1.2…
Cancer,Neurological Disease,Organismal Injury and Abnormalities	Anaplastic glioma	2.08e-08		1.966	80	46	34	ABL1(-1.169),ADGRE5(+1.209),ARHGAP33(+1.379),ARHGAP35(-1.149),ARL4C(-3.517),ARRB1(+1.843),ATP2A2(-1.135),AXIN2(+3.677),BCAS1(+2.713),BCL2L1(+1.352),BRCA1(-1.449),BRCA2(-1.323),C5AR1(+2.712),CCL3(+2.727),CCND2(+1.238),CD180(-1.483),CD200(+1.551),CD48(+1.34),CD93(+8.553),CDH1(-3.953),CDK3(+3.817),CDKN1A(+1.576),CHEK2(+1.337),COL1A1(+2.547),CSF1(+2.331),CSF2RB(+1.775),CXCL16(+4.435),DDR2(+2.637),DHF…
Cellular Development,Cellular Growth and Proliferation,Nervous System Development and Function,Tissue Development	Outgrowth of neurites	2.09e-08		1.478	72	49	23	ABL1(-1.169),ADAM17(-1.254),AGER(+1.765),APBB2(+2.395),ARHGAP33(+1.379),ARHGEF25(+3.443),BRSK1(+3.03),CABLES1(-1.635),CAMK1(+2.62),CAMK2B(+3.784),CDKN1A(+1.576),CFLAR(+1.525),CNPY2(+1.162),CSF1(+2.331),DAB2IP(+2.302),DPYSL3(+10.297),EFNB2(+3.201),ELAVL4(+3.247),EPHA2(+3.415),EPHB2(+3.202),FGFR1(+2.28),FKBP5(-1.249),FOXG1(+7.348),GPR171(-2.095),HBA1/HBA2(+20.059),HGF(+14.603),IQGAP1(-1.263),ISLR2(…
Cancer,Organismal Injury and Abnormalities,Renal and Urological Disease	Urothelial neoplasm	2.11e-08			63	30	33	APOD(+12.973),ARHGAP35(-1.149),AXIN2(+3.677),BRCA1(-1.449),BRCA2(-1.323),CD48(+1.34),CDC6(-1.213),CDH1(-3.953),CDKN1A(+1.576),CFLAR(+1.525),CHEK2(+1.337),CLSPN(-1.384),CTCF(-1.21),CYFIP2(-1.164),DHFR(-1.274),E2F8(-1.293),EIF4A2(+1.259),EXO1(-1.232),FAT1(+3.851),FGFR1(+2.28),FOXG1(+7.348),FOXP1(-1.845),GLI1(+2.049),HGF(+14.603),HSP90AA1(-1.197),HSPB6(-2.755),JAK1(-1.3),JAK3(+1.229),KCTD12(-1.479),…
Cancer,Gastrointestinal Disease,Organismal Injury and Abnormalities	Oral cancer	2.12e-08			173	101	72	ABCA12(+3.815),ABCA2(+4.228),ADAM9(-1.225),ADGRV1(+32.483),ADSL(-1.177),AKAP7(+2.206),AKAP8L(+1.223),ANO5(+1.692),ANO9(+1.701),ATP10A(-3.633),ATP2A2(-1.135),ATP5MF-PTCD1(+1.621),AUTS2(+3.164),BAMBI(+3.391),BCL2L1(+1.352),BNC2(+15.083),BRCA2(-1.323),CACNA1D(+2.443),CAMSAP2(+1.303),CASC3(-1.118),CCDC116(-5.286),CD48(+1.34),CD7(+17.016),CDCA2(-1.236),CEP83(+1.261),CHD7(-1.264),CNOT1(-1.2),CNTRL(-1.2…
Cancer,Organismal Injury and Abnormalities,Renal and Urological Disease	Urothelial transitional cell carcinoma	2.38e-08			59	26	33	APOD(+12.973),ARHGAP35(-1.149),AXIN2(+3.677),BRCA1(-1.449),BRCA2(-1.323),CDC6(-1.213),CDH1(-3.953),CDKN1A(+1.576),CHEK2(+1.337),CLSPN(-1.384),CTCF(-1.21),CYFIP2(-1.164),DHFR(-1.274),E2F8(-1.293),EIF4A2(+1.259),EXO1(-1.232),FAT1(+3.851),FGFR1(+2.28),FOXG1(+7.348),FOXP1(-1.845),GLI1(+2.049),HGF(+14.603),HSP90AA1(-1.197),HSPB6(-2.755),JAK1(-1.3),JAK3(+1.229),KCTD12(-1.479),LATS2(+1.578),MALAT1(+2.26…
Cellular Function and Maintenance	Function of mononuclear leukocytes	2.38e-08		0.075	58	42	16	ARHGEF6(-1.281),BBC3(+1.372),BCL2L1(+1.352),CASP9(+1.271),CBLB(-1.393),CCR6(-2.315),CCR7(+2.42),CCRL2(-1.75),CD70(+1.266),CD74(+1.286),CD80(+1.283),CD96(-1.868),CRTAM(+15.464),CSF1(+2.331),CSF2RB(+1.775),EBI3(+1.761),ELF4(-1.169),GIMAP4(+2.418),HLA-DMA(+1.301),ICA1(+1.617),ICAM1(+1.29),IFNA2(-13.779),IL12RB2(-2.537),IL27(+27.748),ITK(+6.736),JAK3(+1.229),KCNK5(+2.325),KCNN4(+1.595),LAG3(+2.326),L…
Cancer,Neurological Disease,Organismal Injury and Abnormalities	Glioblastoma	2.48e-08		1.966	78	46	32	ABL1(-1.169),ADGRE5(+1.209),ARHGAP33(+1.379),ARHGAP35(-1.149),ARL4C(-3.517),ARRB1(+1.843),ATP2A2(-1.135),AXIN2(+3.677),BCAS1(+2.713),BCL2L1(+1.352),BRCA1(-1.449),BRCA2(-1.323),C5AR1(+2.712),CCL3(+2.727),CCND2(+1.238),CD180(-1.483),CD200(+1.551),CD48(+1.34),CD93(+8.553),CDH1(-3.953),CDK3(+3.817),CDKN1A(+1.576),CHEK2(+1.337),COL1A1(+2.547),CSF1(+2.331),CSF2RB(+1.775),CXCL16(+4.435),DDR2(+2.637),EFN…
Cancer,Hematological Disease,Immunological Disease,Organismal Injury and Abnormalities	Adult T-cell non-Hodgkin lymphoma	2.49e-08			30	16	14	BCL11B(+35.144),CBLB(-1.393),CCR7(+2.42),CD58(+1.337),CD7(+17.016),DHFR(-1.274),DPP4(-1.704),ETV6(-1.16),FAS(+1.265),HNRNPA2B1(-1.126),INPP4B(+8.551),IRF4(+1.287),JAK3(+1.229),NFKBIA(+1.483),NOTCH1(+1.185),NRXN3(+3.988),PPP3CA(-1.579),PPP3CC(+1.179),PRDM1(+1.745),PRIM1(-1.34),PTPRM(+3.187),RRM1(-1.177),RRM2(-1.276),TP53(-1.159),TP73(+1.885),TUBA4A(-1.244),TUBB3(-2.605),TUBD1(-1.317),TUBG2(+1.521)…
Cell Death and Survival	Cell death of lymphoma cell lines	2.52e-08		0.101	45	27	18	ADAM17(-1.254),ANXA2(-1.267),BBC3(+1.372),BCL11B(+35.144),BCL2L1(+1.352),CASP9(+1.271),CD24(-3.535),CD48(+1.34),CDKN1A(+1.576),CFLAR(+1.525),CHEK2(+1.337),CTCF(-1.21),DDIT3(+1.382),DUT(-1.186),FAS(+1.265),GGT1(+1.567),HCK(+3.201),IFNA2(-13.779),IGFBP3(+17.6),IGFBP4(+1.794),ITGA4(-1.34),JAK1(-1.3),JAK3(+1.229),LGALS1(+1.358),MAPK1(-1.257),MAPK8(+1.226),MAX(-1.118),MUC1(+5.476),NCL(-1.166),NFKB2(+1…
Neurological Disease,Organismal Injury and Abnormalities	Seizure disorder	2.65e-08	Inhibited	-2.512	94	75	19	ACHE(+1.662),ADAM22(+1.477),ADGRV1(+32.483),ANOS1(+5.327),APOL1(-1.444),ARRDC3(+1.39),ATOX1(+1.302),ATP1A3(+2.317),ATP6AP2(+1.222),BACE1(+3.105),BBC3(+1.372),BEND5(-3.096),C4A/C4B(+3.124),CA2(-1.842),CA9(+11.872),CACNA1D(+2.443),CALCRL(+1.854),CCR1(-1.888),CDKN1A(+1.576),CNNM2(+1.499),CREM(-1.322),CUX2(+12.18),CYFIP2(-1.164),DHFR(-1.274),DNAJB5(+1.384),DUSP2(+1.708),DUSP5(+1.542),EGR2(+1.964),ELA…
Cancer,Hematological Disease,Immunological Disease,Organismal Injury and Abnormalities	Aggressive mature B-cell lymphoma	2.66e-08			64	36	28	ABCC9(+3.632),ABL1(-1.169),ADA(+1.636),ADSL(-1.177),AFAP1L2(+5.011),ANO5(+1.692),BBC3(+1.372),BCL11B(+35.144),BRSK1(+3.03),CCND2(+1.238),CD19(+1.288),CD58(+1.337),CD70(+1.266),CFLAR(+1.525),CTNNA2(+40.944),DCLK3(+15.71),DHFR(-1.274),DSC3(+10.053),ETV6(-1.16),FAS(+1.265),FERMT1(+5.246),FKBP9(-1.909),FOXP1(-1.845),HGF(+14.603),HIP1(+1.593),HSP90AA1(-1.197),IGLL1/IGLL5(-9.643),IKBIP(+1.235),IQGAP1(-…
Cancer,Organismal Injury and Abnormalities,Skeletal and Muscular Disorders	Muscle tumor	2.71e-08		0.529	109	80	29	ACHE(+1.662),ADAP1(+1.322),ADGRE5(+1.209),AKAP8L(+1.223),ALDH1B1(+1.246),BCAS1(+2.713),BRCA1(-1.449),BRCA2(-1.323),CALCRL(+1.854),CAPN5(-3.076),CD24(-3.535),CDH1(-3.953),CDKN1A(+1.576),COL5A3(+16.679),CSF1(+2.331),CSF2RB(+1.775),CXCL14(+36.795),DENND2B(+3.348),DGKD(+1.294),DIAPH3(-1.2),DNAH17(-3.358),DSC3(+10.053),DST(+1.5),DYRK1B(+1.336),EDNRB(+6.05),EFCAB2(-1.825),EZH1(+1.286),F2R(+2.314),FAS(+…
Cell-To-Cell Signaling and Interaction,Hematological System Development and Function	Binding of leukocytes	2.73e-08	Activated	2.576	71	50	21	ABL1(-1.169),ADAM17(-1.254),ADAM9(-1.225),ADGRE2(-1.929),ADGRE5(+1.209),AGER(+1.765),APBB1IP(-1.272),CBLB(-1.393),CCL22(+2.5),CCL3(+2.727),CCL3L3(+2.443),CCL4(+2.005),CCR1(-1.888),CCR7(+2.42),CD200(+1.551),CD48(+1.34),CD58(+1.337),CD74(+1.286),CD80(+1.283),CDH1(-3.953),CSF1(+2.331),CSF2RB(+1.775),DNAJC1(+1.262),F2R(+2.314),FAS(+1.265),FUT7(+4.145),HCK(+3.201),HGF(+14.603),HLA-DMA(+1.301),ICAM1(+1…
Tissue Development	Growth of epithelial tissue	2.94e-08		1.385	119	83	36	ACTA2(+1.854),ADAM17(-1.254),AGER(+1.765),ALDH3A2(-1.253),ALMS1(-1.284),AMOT(+8.881),ANTXR2(-1.516),BCL11B(+35.144),BIRC2(+1.233),BRCA1(-1.449),C5AR1(+2.712),CCND2(+1.238),CCR7(+2.42),CDH1(-3.953),CDKN1A(+1.576),CFLAR(+1.525),COL1A1(+2.547),CREB3L3(+7.08),CSF1(+2.331),CSF2RB(+1.775),CXCL14(+36.795),DAB2IP(+2.302),DDAH1(+4.58),DLC1(+17.451),DOK2(-1.927),E2F8(-1.293),EDN2(+16.835),EDNRB(+6.05),EFNB…
Cell-To-Cell Signaling and Interaction	Binding of blood cells	3.01e-08	Activated	2.628	77	54	23	ABL1(-1.169),ACKR1(+8.669),ADAM17(-1.254),ADAM9(-1.225),ADGRE2(-1.929),ADGRE5(+1.209),AGER(+1.765),ANXA7(+1.135),APBB1IP(-1.272),C4A/C4B(+3.124),CBLB(-1.393),CCL22(+2.5),CCL3(+2.727),CCL3L3(+2.443),CCL4(+2.005),CCR1(-1.888),CCR7(+2.42),CD200(+1.551),CD24(-3.535),CD48(+1.34),CD58(+1.337),CD74(+1.286),CD80(+1.283),CDH1(-3.953),CSF1(+2.331),CSF2RB(+1.775),DNAJC1(+1.262),F2R(+2.314),F5(+8.674),FAS(+1…
Cancer,Neurological Disease,Organismal Injury and Abnormalities	Neurogenic tumor	3.03e-08			38	16	22	ABL1(-1.169),ACKR3(+2.011),BBC3(+1.372),CDC45(-1.289),DDR2(+2.637),DUT(-1.186),FAT1(+3.851),FGFR1(+2.28),HGF(+14.603),HNRNPD(-1.197),ITK(+6.736),KCNJ11(+3.862),KRT16(-49.354),LENG8(+1.678),MAX(-1.118),MCM2(-1.168),MCM3(-1.238),MCM6(-1.197),MCM7(-1.173),MLF2(+1.191),MXI1(-1.463),POLD3(-1.209),POLE2(-1.369),PRIM1(-1.34),PTEN(-1.318),SMAD4(-1.132),SOX5(+2.053),SSTR2(+1.856),TMEM8B(+1.453),TNFRSF21(+…
Post-Translational Modification	Phosphorylation of protein	3.17e-08		0.765	115	82	33	ABL1(-1.169),ADAM17(-1.254),AFAP1L2(+5.011),AGER(+1.765),AKAP6(+3.86),ANXA2(-1.267),ARRB1(+1.843),AXIN2(+3.677),BRSK1(+3.03),CALM1 (includes others)(-1.154),CAMK1(+2.62),CAMK2B(+3.784),CAMKK2(+1.454),CBLB(-1.393),CCL3(+2.727),CCL4(+2.005),CCND2(+1.238),CCR1(-1.888),CD19(+1.288),CD24(-3.535),CD48(+1.34),CD74(+1.286),CDC42BPB(+1.246),CDK5RAP3(+1.286),CDKN1A(+1.576),CHEK2(+1.337),COL5A3(+16.679),CSF…
Cancer,Organismal Injury and Abnormalities	Malignant soft tissue neoplasm	3.29e-08		0.003	153	108	45	ABCA12(+3.815),ABL1(-1.169),ADAP1(+1.322),ADARB2(+1.931),ADGRE5(+1.209),AKAP6(+3.86),ARHGAP22(+4.405),ATP2B1(-1.369),ATP6AP2(+1.222),AXIN2(+3.677),BCAS1(+2.713),BRCA1(-1.449),BRCA2(-1.323),CAPN5(-3.076),CCDC88B(+1.257),CD48(+1.34),CDH1(-3.953),CDKN1A(+1.576),COL5A3(+16.679),CSF1(+2.331),CSF2RB(+1.775),CUX2(+12.18),DDIT3(+1.382),DDR2(+2.637),DEGS2(-3.26),DENND2B(+3.348),DGKD(+1.294),DIAPH3(-1.2),D…
Cancer,Cell Death and Survival,Organismal Injury and Abnormalities,Tumor Morphology	Apoptosis of tumor cells	3.38e-08		0.787	55	36	19	ABL1(-1.169),AKT1S1(+1.281),ANXA2(-1.267),B4GALT5(-1.221),BBC3(+1.372),BCL2L1(+1.352),BEX2(+3.137),BRCA1(-1.449),CASP9(+1.271),CD24(-3.535),CDC45(-1.289),CDC6(-1.213),CDH1(-3.953),CDH11(+4.399),CDKN1A(+1.576),CFLAR(+1.525),DDIT3(+1.382),DPP4(-1.704),FAS(+1.265),FHL2(+2.841),GLI1(+2.049),HGF(+14.603),IGFBP3(+17.6),IRF4(+1.287),LGALS1(+1.358),LPAR1(+5.152),MAPK1(-1.257),MCM2(-1.168),MFGE8(+2.076),M…
Organismal Development	Size of body	3.49e-08	Activated	4.382	134	95	39	ABCA2(+4.228),ABL1(-1.169),ACHE(+1.662),ADA(+1.636),ADAM17(-1.254),ADAM22(+1.477),ADCY3(-1.232),AGER(+1.765),AKAP6(+3.86),ALMS1(-1.284),ANXA2(-1.267),ANXA7(+1.135),APBB2(+2.395),ARHGAP35(-1.149),ARHGEF28(+2.648),ARL6IP5(+1.307),ARRB1(+1.843),ATP1A3(+2.317),ATP2A2(-1.135),BACE1(+3.105),BAMBI(+3.391),BCAT2(+1.212),BIRC2(+1.233),BRCA1(-1.449),BRCA2(-1.323),CACNA1D(+2.443),CAMK2B(+3.784),CASKIN1(+3.8…
Cancer,Organismal Injury and Abnormalities	Aggressive cancer	3.5e-08			66	37	29	ABCC9(+3.632),ABL1(-1.169),ADA(+1.636),ADSL(-1.177),AFAP1L2(+5.011),ANO5(+1.692),BBC3(+1.372),BCL11B(+35.144),BRSK1(+3.03),CCND2(+1.238),CD19(+1.288),CD58(+1.337),CD70(+1.266),CFLAR(+1.525),CTNNA2(+40.944),DCLK3(+15.71),DHFR(-1.274),DSC3(+10.053),EPB41L3(+7.643),ETV6(-1.16),FAS(+1.265),FERMT1(+5.246),FKBP9(-1.909),FOXP1(-1.845),HGF(+14.603),HIP1(+1.593),HSP90AA1(-1.197),IFNA2(-13.779),IGLL1/IGLL5…
Cancer,Organismal Injury and Abnormalities,Respiratory Disease	Advanced lung cancer	3.54e-08		0.841	52	36	16	ABL1(-1.169),ACKR3(+2.011),ANXA2(-1.267),BBC3(+1.372),BRCA1(-1.449),C5AR1(+2.712),CD200(+1.551),CPEB1(+7.233),CSF1(+2.331),DDR2(+2.637),DHFR(-1.274),DPYSL3(+10.297),EDNRB(+6.05),FAS(+1.265),FGFR1(+2.28),HGF(+14.603),HSP90AA1(-1.197),ITK(+6.736),IVNS1ABP(-1.15),LGALS1(+1.358),LMCD1(+1.888),MALAT1(+2.263),MAPK13(+2.511),MERTK(+2.414),MST1R(+1.846),MYBPH(+3.866),NKD2(-3.16),NOTCH1(+1.185),PARP3(+1.3…
Cell Death and Survival	Apoptosis of lymphocytes	3.6e-08	Inhibited	-2.097	65	50	15	ABL1(-1.169),ADA(+1.636),AGER(+1.765),ARRB1(+1.843),BBC3(+1.372),BCL11B(+35.144),BCL2L1(+1.352),BRCA1(-1.449),CASP9(+1.271),CCL3(+2.727),CCL4(+2.005),CD70(+1.266),CD80(+1.283),CDKN1A(+1.576),CFLAR(+1.525),CHEK2(+1.337),COL1A1(+2.547),CSF1(+2.331),CYLD(+1.229),DUSP4(+1.36),DUSP5(+1.542),FANCC(-1.208),FAS(+1.265),FOS(+2.442),FOXP1(-1.845),GIMAP4(+2.418),IFNA2(-13.779),IL27(+27.748),IP6K2(+1.34),IRF…
Cancer,Organismal Injury and Abnormalities	Soft tissue neoplasm	3.62e-08		0.045	158	110	48	ABCA12(+3.815),ABL1(-1.169),ADAP1(+1.322),ADARB2(+1.931),ADGRE5(+1.209),AKAP6(+3.86),ARHGAP22(+4.405),ATP2B1(-1.369),ATP4A(+4.218),ATP6AP2(+1.222),AXIN2(+3.677),BCAS1(+2.713),BRCA1(-1.449),BRCA2(-1.323),CAPN5(-3.076),CCDC88B(+1.257),CD48(+1.34),CDH1(-3.953),CDKN1A(+1.576),COL5A3(+16.679),CSF1(+2.331),CSF2RB(+1.775),CUX2(+12.18),DDIT3(+1.382),DDR2(+2.637),DEGS2(-3.26),DENND2B(+3.348),DGKD(+1.294),…
Cell Cycle	G2 phase	3.7e-08		0.376	64	29	35	ABL1(-1.169),AFAP1-AS1(+10.29),ALMS1(-1.284),ANXA2(-1.267),BCL2L1(+1.352),BRCA1(-1.449),BRCC3(-1.246),BRSK1(+3.03),CCNA2(-1.192),CCNY(-1.174),CDK14(+1.304),CDK5RAP2(-1.121),CDK5RAP3(+1.286),CDKN1A(+1.576),CHEK2(+1.337),CLSPN(-1.384),CNTRL(-1.284),CREM(-1.322),CSE1L(-1.219),DPP4(-1.704),DUSP4(+1.36),FANCC(-1.208),FANCD2(-1.2),FGFR1(+2.28),HSP90AA1(-1.197),JUNB(+1.475),KDM5B(-1.587),LATS2(+1.578),L…
Cancer,Organismal Injury and Abnormalities	Development of sarcoma	3.7e-08		0.713	59	33	26	ABL1(-1.169),ACTA2(+1.854),ASTN2(+1.997),BCL2L1(+1.352),BRCA1(-1.449),BRCA2(-1.323),CDH11(+4.399),CDKN1A(+1.576),CHEK2(+1.337),DDR2(+2.637),DHFR(-1.274),DLC1(+17.451),DOK2(-1.927),EPHA2(+3.415),EXO1(-1.232),FAS(+1.265),FBN2(+5.801),FGFR1(+2.28),FOS(+2.442),FOXP2(+19.399),GLI1(+2.049),HGF(+14.603),HSP90AA1(-1.197),ID2(+1.571),IFITM2(-1.586),IGFBP3(+17.6),IL11RA(+1.867),ITK(+6.736),LRIG1(+1.583),LZ…
Hematological System Development and Function,Lymphoid Tissue Structure and Development,Tissue Morphology	Quantity of T lymphocytes	3.72e-08		1.928	96	71	25	ABL1(-1.169),ADA(+1.636),APBB1IP(-1.272),ARHGEF6(-1.281),ATP6AP2(+1.222),BBC3(+1.372),BCL11B(+35.144),BCL2L1(+1.352),C5AR1(+2.712),CBLB(-1.393),CCL4(+2.005),CCR1(-1.888),CCR6(-2.315),CCR7(+2.42),CD19(+1.288),CD48(+1.34),CD7(+17.016),CD70(+1.266),CD74(+1.286),CD80(+1.283),CDKN1A(+1.576),CFLAR(+1.525),CHD7(-1.264),CRTAM(+15.464),CSF1(+2.331),CSF2RB(+1.775),CXCL14(+36.795),CXCL16(+4.435),CYLD(+1.229…
Cancer,Dermatological Diseases and Conditions,Hematological Disease,Immunological Disease,Organismal Injury and Abnormalities	Non-Hodgkin cutaneous lymphoma	3.83e-08			37	14	23	ABL1(-1.169),ADA(+1.636),CCR7(+2.42),CD180(-1.483),CD48(+1.34),CD58(+1.337),CD7(+17.016),CTCF(-1.21),DHFR(-1.274),DPP4(-1.704),FAS(+1.265),FOXP1(-1.845),HSP90AA1(-1.197),IFNA2(-13.779),IRF4(+1.287),JAK1(-1.3),JAK3(+1.229),MAPK1(-1.257),MKI67(-1.24),NCOR1(-1.198),NFKB2(+1.504),NFKBIA(+1.483),NOTCH1(+1.185),OAS2(-1.215),ODC1(-1.154),PRIM1(-1.34),RARG(+1.799),RRM1(-1.177),RRM2(-1.276),TLR7(-1.43),TP…
Neurological Disease	Progressive neurological disorder	3.85e-08		-1	171	121	50	ABCA2(+4.228),ABL1(-1.169),ACHE(+1.662),ACTA2(+1.854),ADAM17(-1.254),ADGRD1(+3.336),ADIRF(+2.124),AGER(+1.765),ALDH1L1(+28.486),ANXA2(-1.267),APBB2(+2.395),APBB3(+1.436),APOD(+12.973),ARL6IP5(+1.307),ARRB1(+1.843),ATP1A3(+2.317),ATP4A(+4.218),B4GAT1(+1.404),BACE1(+3.105),BCAS1(+2.713),BCHE(+13.839),BCL2L1(+1.352),BCYRN1(+1.764),BIN1(-1.303),BRCA1(-1.449),C4A/C4B(+3.124),CACNA1D(+2.443),CALM1 (inc…
Cancer,Organismal Injury and Abnormalities,Renal and Urological Disease	Urothelial cancer	3.86e-08			62	29	33	APOD(+12.973),ARHGAP35(-1.149),AXIN2(+3.677),BRCA1(-1.449),BRCA2(-1.323),CD48(+1.34),CDC6(-1.213),CDH1(-3.953),CDKN1A(+1.576),CHEK2(+1.337),CLSPN(-1.384),CTCF(-1.21),CYFIP2(-1.164),DHFR(-1.274),E2F8(-1.293),EIF4A2(+1.259),EXO1(-1.232),FAT1(+3.851),FGFR1(+2.28),FOXG1(+7.348),FOXP1(-1.845),GLI1(+2.049),HGF(+14.603),HSP90AA1(-1.197),HSPB6(-2.755),JAK1(-1.3),JAK3(+1.229),KCTD12(-1.479),KLF5(+1.489),K…
Neurological Disease	Early-onset neurological disorder	3.9e-08			52	35	17	ABL1(-1.169),ADAM22(+1.477),ADCY1(+3.686),BCL2L1(+1.352),CA2(-1.842),CA9(+11.872),CACNA1D(+2.443),CARS2(+1.29),CLDN14(+1.813),CST3(+1.903),CUX2(+12.18),CYFIP2(-1.164),DHFR(-1.274),DNAJC6(+4.836),EDNRB(+6.05),FANCI(-1.237),FREM2(+14.427),GABRA4(+606.953),GABRB1(+25.678),GABRB2(+5.425),GJB2(-2.499),GPR153(+2.05),GRIN2A(+4.613),H3-3A/H3-3B(-1.243),HGF(+14.603),HNRNPU(-1.153),HSP90AA1(-1.197),ILDR1(+…
Cell-To-Cell Signaling and Interaction,Cellular Assembly and Organization	Cell-cell contact	3.93e-08	Activated	2.508	125	91	34	ABL1(-1.169),ACHE(+1.662),ADAM9(-1.225),ADCY3(-1.232),ADGRE5(+1.209),ARHGAP35(-1.149),BACE1(+3.105),BCL2L1(+1.352),CACNA1D(+2.443),CD200(+1.551),CD24(-3.535),CD80(+1.283),CD93(+8.553),CDH1(-3.953),CDH11(+4.399),CLSTN3(+1.427),CNTNAP1(+1.357),COL4A5(+80.996),CRB3(+1.995),CRTAM(+15.464),CSF1(+2.331),CST3(+1.903),CUX2(+12.18),CXCL16(+4.435),CYFIP2(-1.164),DLG5(+1.793),DSG2(+1.691),DSP(-8.642),DUSP4(…
Cellular Development,Cellular Growth and Proliferation,Connective Tissue Development and Function,Tissue Development	Development of connective tissue cells	4.06e-08		1.744	55	42	13	ABL1(-1.169),ACHE(+1.662),ADAM17(-1.254),ANXA2(-1.267),AXIN2(+3.677),BCL11B(+35.144),CCL3(+2.727),CCL3L3(+2.443),CDH11(+4.399),CDKN1A(+1.576),CSF1(+2.331),CST3(+1.903),DZIP1(+2.389),EGR2(+1.964),FHL2(+2.841),FOS(+2.442),FZD8(+16.967),GGT1(+1.567),HGF(+14.603),ICAM1(+1.29),ID2(+1.571),IFNA2(-13.779),IL27(+27.748),ITGA5(+2.431),JUNB(+1.475),KCNN4(+1.595),LDLR(-1.261),MAPK1(-1.257),MAPK8(+1.226),MFG…
Cell Death and Survival,Organismal Injury and Abnormalities	Cell death of epithelial cells	4.24e-08		1.29	89	58	31	ALDH3A1(-9.61),APOL1(-1.444),BBC3(+1.372),BCL2L1(+1.352),BCYRN1(+1.764),BIRC2(+1.233),BRCA1(-1.449),CABLES1(-1.635),CASP9(+1.271),CBLB(-1.393),CCL4(+2.005),CDH1(-3.953),CDKN1A(+1.576),CFLAR(+1.525),CYLD(+1.229),CYP4V2(-1.444),DAB2IP(+2.302),DDIT3(+1.382),E2F8(-1.293),EFNB2(+3.201),EMP2(+9.237),ENDOG(+1.327),EPHA2(+3.415),EPHB2(+3.202),FAS(+1.265),FGFR1(+2.28),FOS(+2.442),GLI1(+2.049),HGF(+14.603)…
Cellular Function and Maintenance,Hematological System Development and Function	Function of lymphocytes	4.46e-08		-0.155	57	41	16	ARHGEF6(-1.281),BBC3(+1.372),BCL2L1(+1.352),CASP9(+1.271),CBLB(-1.393),CCR6(-2.315),CCR7(+2.42),CCRL2(-1.75),CD70(+1.266),CD74(+1.286),CD80(+1.283),CD96(-1.868),CRTAM(+15.464),CSF2RB(+1.775),EBI3(+1.761),ELF4(-1.169),GIMAP4(+2.418),HLA-DMA(+1.301),ICA1(+1.617),ICAM1(+1.29),IFNA2(-13.779),IL12RB2(-2.537),IL27(+27.748),ITK(+6.736),JAK3(+1.229),KCNK5(+2.325),KCNN4(+1.595),LAG3(+2.326),LAX1(+2.011),L…
Cancer,Organismal Injury and Abnormalities,Reproductive System Disease	Invasive breast carcinoma	4.46e-08			56	30	26	ACTA2(+1.854),APOD(+12.973),ARRB1(+1.843),BCL2L1(+1.352),BRCA1(-1.449),BRCA2(-1.323),CALM1 (includes others)(-1.154),CCR6(-2.315),CD48(+1.34),CDC6(-1.213),CDH1(-3.953),CDKN1A(+1.576),CLSPN(-1.384),CXCL14(+36.795),DST(+1.5),E2F8(-1.293),EPHA2(+3.415),EXO1(-1.232),FAM111B(-1.333),FERMT2(+5.944),FGFR1(+2.28),FHL2(+2.841),FSTL3(+2.634),GABARAPL2(+1.204),HSP90AA1(-1.197),HSPB6(-2.755),JAK1(-1.3),JAK3(…
Cell Cycle	Interaction of DNA	4.48e-08		-0.913	90	53	37	ABL1(-1.169),ANXA7(+1.135),BCAT2(+1.212),BRCA1(-1.449),BRCA2(-1.323),CALM1 (includes others)(-1.154),CDKN1A(+1.576),CFLAR(+1.525),CREM(-1.322),CTR9(-1.284),DDIT3(+1.382),EGR2(+1.964),ETV6(-1.16),FANCC(-1.208),FAS(+1.265),FOS(+2.442),FOSB(+3.726),FOXP1(-1.845),FOXP2(+19.399),FOXP4(+1.476),FUS(-1.248),FZD8(+16.967),GHR(+18.306),H3-3A/H3-3B(-1.243),HCK(+3.201),HGF(+14.603),HMGB2(-1.207),ID2(+1.571),…
Cell-To-Cell Signaling and Interaction	Interaction of tumor cell lines	4.51e-08		1.124	76	52	24	ADAM17(-1.254),ADAM9(-1.225),ANXA2(-1.267),CALCRL(+1.854),CCL3(+2.727),CCL4(+2.005),CD80(+1.283),CDH1(-3.953),CDH11(+4.399),CSF1(+2.331),DPP4(-1.704),DSG2(+1.691),DSP(-8.642),EPHA2(+3.415),ERP29(-1.177),F2R(+2.314),FAS(+1.265),FERMT2(+5.944),FOS(+2.442),FOXP1(-1.845),FUT7(+4.145),GAL3ST1(+2.42),GPR171(-2.095),HCK(+3.201),HGF(+14.603),ICAM1(+1.29),IGFBP3(+17.6),IP6K2(+1.34),ITGA4(-1.34),ITGA5(+2.4…
Cell-To-Cell Signaling and Interaction	Binding of tumor cell lines	4.65e-08		1.088	74	50	24	ADAM17(-1.254),ADAM9(-1.225),ANXA2(-1.267),CALCRL(+1.854),CCL3(+2.727),CCL4(+2.005),CD80(+1.283),CDH1(-3.953),CSF1(+2.331),DPP4(-1.704),DSG2(+1.691),DSP(-8.642),EPHA2(+3.415),ERP29(-1.177),F2R(+2.314),FAS(+1.265),FERMT2(+5.944),FOS(+2.442),FOXP1(-1.845),FUT7(+4.145),GAL3ST1(+2.42),GPR171(-2.095),HCK(+3.201),HGF(+14.603),ICAM1(+1.29),IGFBP3(+17.6),IP6K2(+1.34),ITGA4(-1.34),ITGA5(+2.431),ITGAX(+2.4…
Cancer,Organismal Injury and Abnormalities,Reproductive System Disease	Endometrial adenocarcinoma	4.69e-08			298	180	118	ABCA12(+3.815),ABCC9(+3.632),ABL1(-1.169),ACAD8(+1.212),ADAM9(-1.225),ADGRV1(+32.483),ADSL(-1.177),AKAP6(+3.86),ALDH1B1(+1.246),AMOT(+8.881),ANKDD1A(+2.04),ANO5(+1.692),APBB1IP(-1.272),APOBEC3A(+5.522),APOD(+12.973),ARHGAP35(-1.149),ARHGEF6(-1.281),ARMCX2(+1.695),ARRDC3(+1.39),ASTN2(+1.997),ATP10A(-3.633),ATP2B1(-1.369),AXIN2(+3.677),B3GNT4(-8.543),B4GALT3(+1.255),BIN1(-1.303),BIRC2(+1.233),BNC2(…
Cell Death and Survival	Apoptosis of breast cancer cell lines	4.72e-08		-1.589	60	41	19	ABL1(-1.169),BCL2L1(+1.352),BCYRN1(+1.764),BEX2(+3.137),BIRC2(+1.233),BRCA1(-1.449),CASP9(+1.271),CDH1(-3.953),CDKN1A(+1.576),CFLAR(+1.525),CSE1L(-1.219),CTCF(-1.21),CYLD(+1.229),DUSP4(+1.36),EDA2R(+1.752),EPHA2(+3.415),FAS(+1.265),FGFR1(+2.28),FOXG1(+7.348),HGF(+14.603),HOXC6(+5.552),IFI16(-1.193),IFNA2(-13.779),IGFBP3(+17.6),KLF5(+1.489),LINC-ROR(+15.767),MAPK1(-1.257),MAPK8(+1.226),MST1R(+1.84…
Cellular Development,Cellular Growth and Proliferation,Connective Tissue Development and Function,Tissue Development	Cell proliferation of fibroblasts	4.8e-08		0.652	66	42	24	ABL1(-1.169),ACTA2(+1.854),AGER(+1.765),ANXA2(-1.267),BRCA1(-1.449),BRCA2(-1.323),CBX7(+1.436),CCNA2(-1.192),CCND2(+1.238),CCNF(-1.167),CD74(+1.286),CDC6(-1.213),CDH1(-3.953),CDKN1A(+1.576),CSF1(+2.331),DAB2IP(+2.302),DDR2(+2.637),DSG2(+1.691),DUSP4(+1.36),FANCD2(-1.2),FAS(+1.265),FBRS(+1.256),FGFR1(+2.28),FOS(+2.442),FOSB(+3.726),FRMD6(+4.062),HGF(+14.603),IGFBP3(+17.6),IGFBP4(+1.794),IP6K2(+1.3…
Neurological Disease	Epilepsy or neurodevelopmental disorder	4.86e-08		1.134	86	67	19	ADAM22(+1.477),ANOS1(+5.327),ARRDC3(+1.39),ATP4A(+4.218),ATP6AP2(+1.222),AXIN2(+3.677),BBC3(+1.372),BEND5(-3.096),C4A/C4B(+3.124),CA2(-1.842),CA9(+11.872),CACNA1D(+2.443),CALCRL(+1.854),CCR1(-1.888),CDKN1A(+1.576),CHD7(-1.264),CREM(-1.322),CTNNA2(+40.944),CUX2(+12.18),CYFIP2(-1.164),DENND3(+1.599),DHFR(-1.274),DNAJB5(+1.384),DUSP2(+1.708),DUSP5(+1.542),EDNRB(+6.05),EGR2(+1.964),ELL2(+1.374),ENC1(…
Cell Cycle	Arrest in cell cycle progression	4.96e-08			65	38	27	ABL1(-1.169),ACKR3(+2.011),ANAPC2(+1.227),APBB2(+2.395),BCL11B(+35.144),BCL2L1(+1.352),BRCA1(-1.449),CCNA2(-1.192),CCND2(+1.238),CD19(+1.288),CD24(-3.535),CDH1(-3.953),CDK14(+1.304),CDKN1A(+1.576),CHEK2(+1.337),CLSPN(-1.384),COL1A1(+2.547),CREG1(+1.383),DDIT3(+1.382),DPP4(-1.704),FANCC(-1.208),FANCD2(-1.2),FHL2(+2.841),HEXIM1(+1.267),HGF(+14.603),ID2(+1.571),IFI16(-1.193),IRF6(+4.414),KLLN(-1.654…
Cell Morphology	Morphology of tumor cell lines	5.09e-08			51	31	20	AGER(+1.765),ATP1B2(+5.699),BCAR3(+1.9),BCL2L1(+1.352),CAP1(-1.186),CDH1(-3.953),CDKN1A(+1.576),CFLAR(+1.525),CREB3L3(+7.08),CREM(-1.322),CTR9(-1.284),DAB2IP(+2.302),DDIT3(+1.382),DPP4(-1.704),EFNA5(+3.378),EPB41L1(+2.223),FAS(+1.265),FOS(+2.442),GAL3ST1(+2.42),GIPC1(+2.115),HGF(+14.603),HSP90AA1(-1.197),IQGAP1(-1.263),IRF6(+4.414),MAPK1(-1.257),MAPK8(+1.226),MEF2D(+1.257),MERTK(+2.414),MUC4(+7.8…
Infectious Diseases	Replication of RNA virus	5.19e-08	Activated	2.029	84	60	24	ABL1(-1.169),APBB1IP(-1.272),APOBEC3G(+1.27),ATP6AP2(+1.222),BCL2L1(+1.352),CAMK2B(+3.784),CCL22(+2.5),CCL3(+2.727),CCL3L3(+2.443),CCL4(+2.005),CCNA2(-1.192),CCR1(-1.888),CD200(+1.551),CD48(+1.34),CD58(+1.337),CDC42BPB(+1.246),CFLAR(+1.525),CLSTN3(+1.427),COLEC10(+17.646),CSE1L(-1.219),CST3(+1.903),DTX3(+1.445),EFNB2(+3.201),ENGASE(+1.5),EPHB2(+3.202),FBXO44(+1.435),FGFR1(+2.28),FSCN1(+1.318),GAK…
Cancer,Organismal Injury and Abnormalities	Soft tissue sarcoma	5.34e-08		0.003	152	107	45	ABCA12(+3.815),ABL1(-1.169),ADAP1(+1.322),ADARB2(+1.931),ADGRE5(+1.209),AKAP6(+3.86),ARHGAP22(+4.405),ATP2B1(-1.369),ATP6AP2(+1.222),AXIN2(+3.677),BCAS1(+2.713),BRCA1(-1.449),BRCA2(-1.323),CAPN5(-3.076),CCDC88B(+1.257),CD48(+1.34),CDH1(-3.953),CDKN1A(+1.576),COL5A3(+16.679),CSF1(+2.331),CSF2RB(+1.775),CUX2(+12.18),DDIT3(+1.382),DDR2(+2.637),DEGS2(-3.26),DENND2B(+3.348),DGKD(+1.294),DIAPH3(-1.2),D…
Cancer,Dermatological Diseases and Conditions,Organismal Injury and Abnormalities	Skin carcinoma	5.37e-08		-0.192	184	124	60	ABCA12(+3.815),ABCA2(+4.228),ABCC9(+3.632),ABL1(-1.169),ADGRD1(+3.336),ADGRE2(-1.929),ADGRV1(+32.483),AKAP6(+3.86),ALMS1(-1.284),ANO5(+1.692),APBB1IP(-1.272),ARHGEF10L(+6.449),ARRDC2(+1.253),ATP10A(-3.633),BCL11B(+35.144),BCL9L(+1.255),BLVRA(+1.479),BRCA1(-1.449),C5AR1(+2.712),CACNA1D(+2.443),CAMKK2(+1.454),CBLN3(+2.152),CCR7(+2.42),CDH1(-3.953),CDH11(+4.399),CDK3(+3.817),CDKN1A(+1.576),CLSTN3(+1…
Cancer,Organismal Injury and Abnormalities	Papillary carcinoma	5.42e-08			67	38	29	ADGRD1(+3.336),AMOT(+8.881),APOD(+12.973),ARL4C(-3.517),BRCA1(-1.449),BRCA2(-1.323),C4A/C4B(+3.124),CBX7(+1.436),CD24(-3.535),CD48(+1.34),CD70(+1.266),CDC6(-1.213),CDH1(-3.953),CDKN1A(+1.576),CLSPN(-1.384),CPXM2(+28.827),CTNNAL1(-1.285),DPP4(-1.704),E2F8(-1.293),EFNB2(+3.201),EXO1(-1.232),F2R(+2.314),FAM111B(-1.333),FAM153A/FAM153B(-24.04),FGFR1(+2.28),H2AC18/H2AC19(-1.89),HGF(+14.603),HSP90AA1(-…
Cellular Function and Maintenance	Function of lymphatic system cells	5.68e-08		-0.155	59	42	17	ABL1(-1.169),ARHGEF6(-1.281),BBC3(+1.372),BCL2L1(+1.352),CASP9(+1.271),CBLB(-1.393),CCR6(-2.315),CCR7(+2.42),CCRL2(-1.75),CD70(+1.266),CD74(+1.286),CD80(+1.283),CD96(-1.868),CRTAM(+15.464),CSF2RB(+1.775),EBI3(+1.761),ELF4(-1.169),GIMAP4(+2.418),HLA-DMA(+1.301),ICA1(+1.617),ICAM1(+1.29),IFNA2(-13.779),IL12RB2(-2.537),IL27(+27.748),ITK(+6.736),JAK3(+1.229),KCNK5(+2.325),KCNN4(+1.595),LAG3(+2.326),L…
Embryonic Development,Organismal Development	Development of body trunk	5.88e-08		1.784	189	128	61	ABCA12(+3.815),ABL1(-1.169),ACKR3(+2.011),ADA(+1.636),ADAM17(-1.254),AGER(+1.765),ANXA2(-1.267),ARHGAP35(-1.149),ARRB1(+1.843),ATP2A2(-1.135),BBC3(+1.372),BCL11B(+35.144),BCL2L1(+1.352),BIN1(-1.303),BIRC2(+1.233),BRCA1(-1.449),BRCA2(-1.323),CACNA1D(+2.443),CALCRL(+1.854),CASP9(+1.271),CC2D2A(+3.333),CCL3(+2.727),CCNA2(-1.192),CCND2(+1.238),CCR6(-2.315),CCR7(+2.42),CD74(+1.286),CD80(+1.283),CDH1(-…
Cell Morphology,Lymphoid Tissue Structure and Development	Morphology of lymphatic system cells	6.03e-08			50	34	16	BCL11B(+35.144),BCL2L1(+1.352),CBLB(-1.393),CCND2(+1.238),CCR10(+1.431),CCR6(-2.315),CD19(+1.288),CD74(+1.286),CD80(+1.283),CDKN1A(+1.576),CXCR5(+2.371),CYLD(+1.229),DCLRE1C(-1.426),EBI3(+1.761),ELF4(-1.169),FANCC(-1.208),FAS(+1.265),HIP1(+1.593),HLA-DMA(+1.301),ID2(+1.571),IGLL1/IGLL5(-9.643),IL11RA(+1.867),IL31RA(+20.494),IRF4(+1.287),ITK(+6.736),ITPKC(+1.417),JAK3(+1.229),LY9(+1.389),MXI1(-1.4…
Cellular Movement	Cell movement of breast cancer cell lines	6.08e-08		0.801	68	42	26	ADAM9(-1.225),AGER(+1.765),ANXA2(-1.267),ARHGAP11A(-1.163),ARRB1(+1.843),ARRDC3(+1.39),ATOX1(+1.302),AXIN2(+3.677),BCAR3(+1.9),BCYRN1(+1.764),BRCA1(-1.449),CDH1(-3.953),CERS6(-1.268),CSE1L(-1.219),DDR2(+2.637),DLC1(+17.451),DPP4(-1.704),DPYSL3(+10.297),DUSP5(+1.542),EBI3(+1.761),EFNA5(+3.378),EPHA2(+3.415),FAF1(-1.162),FOS(+2.442),FOSB(+3.726),GIPC1(+2.115),GLI1(+2.049),GPR161(-5.654),GSDMB(+1.65…
Cancer,Organismal Injury and Abnormalities,Reproductive System Disease	Breast adenocarcinoma	6.4e-08		1.262	76	45	31	ABCC9(+3.632),ACTA2(+1.854),ADAM17(-1.254),ARHGAP35(-1.149),ARRB1(+1.843),AXIN2(+3.677),B4GALT3(+1.255),BCL2L1(+1.352),BRCA1(-1.449),BRCA2(-1.323),CCDC14(+1.233),CCR6(-2.315),CD48(+1.34),CD80(+1.283),CDH1(-3.953),CDKN1A(+1.576),CHEK2(+1.337),CPXM2(+28.827),CREG1(+1.383),CTCF(-1.21),CXCL14(+36.795),DDR2(+2.637),DHFR(-1.274),DSP(-8.642),DST(+1.5),EIF4A2(+1.259),EPHA2(+3.415),ETV6(-1.16),FANCC(-1.20…
Cellular Movement	Cell movement of myeloid cells	6.42e-08		1.976	101	72	29	ABL1(-1.169),ACKR1(+8.669),ADAM17(-1.254),AGER(+1.765),ANXA2(-1.267),ARRB1(+1.843),BST1(-10.561),C4A/C4B(+3.124),C5AR1(+2.712),CCL22(+2.5),CCL3(+2.727),CCL3L3(+2.443),CCL4(+2.005),CCR1(-1.888),CCR6(-2.315),CCR7(+2.42),CD48(+1.34),CD74(+1.286),CDKN1A(+1.576),CKLF(+1.81),COL1A1(+2.547),CSF1(+2.331),CST3(+1.903),CXCL14(+36.795),CXCR5(+2.371),DDR2(+2.637),DEK(-1.343),DPP4(-1.704),EDN2(+16.835),EDNRB(…
Connective Tissue Disorders,Organismal Injury and Abnormalities,Skeletal and Muscular Disorders	Non-traumatic arthropathy	6.43e-08		1.016	136	92	44	ACHE(+1.662),ACTA2(+1.854),ADA(+1.636),ADAM17(-1.254),ADAM9(-1.225),ADGRE5(+1.209),AGER(+1.765),AKR1A1(+1.256),ARHGAP33(+1.379),ARRB1(+1.843),ATP2B1(-1.369),ATP4A(+4.218),C4A/C4B(+3.124),C5AR1(+2.712),C9orf78(-1.215),CA2(-1.842),CACNA1D(+2.443),CALCRL(+1.854),CASC3(-1.118),CCL22(+2.5),CCL3(+2.727),CCL4(+2.005),CCR1(-1.888),CCR6(-2.315),CCR7(+2.42),CCRL2(-1.75),CD180(-1.483),CD24(-3.535),CD70(+1.2…
Cell Morphology	Morphology of blood cells	6.56e-08			78	54	24	ABL1(-1.169),ANXA7(+1.135),BBC3(+1.372),BCL11B(+35.144),BCL2L1(+1.352),CBLB(-1.393),CCL4(+2.005),CCND2(+1.238),CCR1(-1.888),CCR10(+1.431),CCR6(-2.315),CCR7(+2.42),CD19(+1.288),CD200(+1.551),CD74(+1.286),CD80(+1.283),CDKN1A(+1.576),CSF1(+2.331),CTCF(-1.21),CXCR5(+2.371),CYLD(+1.229),DCLRE1C(-1.426),EBI3(+1.761),ELF4(-1.169),F2R(+2.314),FANCC(-1.208),FANCD2(-1.2),FAS(+1.265),HBA1/HBA2(+20.059),HCK(…
Cancer,Hematological Disease,Immunological Disease,Organismal Injury and Abnormalities	Low-grade lymphoma	6.73e-08			92	60	32	ABCC9(+3.632),ADAM9(-1.225),ANXA2(-1.267),APOBEC3A(+5.522),ARHGEF28(+2.648),ATP10A(-3.633),BCHE(+13.839),BNC2(+15.083),CALCRL(+1.854),CCDC113(-1.662),CCND2(+1.238),CD19(+1.288),CDC20(-1.182),CDCA2(-1.236),CNTRL(-1.284),COL4A5(+80.996),DGKD(+1.294),DLG5(+1.793),DSP(-8.642),DST(+1.5),DUSP2(+1.708),DUSP4(+1.36),EGR2(+1.964),FBN2(+5.801),FILIP1L(-1.611),FUS(-1.248),HECW2(+2.149),HNRNPU(-1.153),HSF4(+…
Cellular Movement	Homing of cells	6.95e-08	Activated	2.014	100	74	26	ACKR1(+8.669),ACKR3(+2.011),ADAM17(-1.254),ADGRE2(-1.929),AGER(+1.765),AMOT(+8.881),ANOS1(+5.327),ANXA2(-1.267),ARRB1(+1.843),BST1(-10.561),C10orf99(+1.845),C4A/C4B(+3.124),C5AR1(+2.712),CCL22(+2.5),CCL3(+2.727),CCL3L3(+2.443),CCL4(+2.005),CCR1(-1.888),CCR10(+1.431),CCR6(-2.315),CCR7(+2.42),CCRL2(-1.75),CD74(+1.286),CDKN1A(+1.576),CKLF(+1.81),CSF1(+2.331),CST3(+1.903),CXCL14(+36.795),CXCL16(+4.43…
Cellular Assembly and Organization	Formation of cytoskeleton	7.24e-08		0.419	75	49	26	ABL1(-1.169),ACTA2(+1.854),ALMS1(-1.284),ARHGEF10L(+6.449),ARHGEF18(-1.542),ARRB1(+1.843),BAIAP2L1(+4.947),BIN1(-1.303),CAMSAP2(+1.303),CDC42BPB(+1.246),CDH11(+4.399),CDK5RAP2(-1.121),CDKN1A(+1.576),CNTNAP1(+1.357),COL5A3(+16.679),CORO2B(+17.651),DIAPH3(-1.2),DLC1(+17.451),DPYSL3(+10.297),DRG1(-1.157),ERP29(-1.177),F2R(+2.314),FHOD3(+3.388),HCK(+3.201),HGF(+14.603),HIP1(+1.593),HIP1R(-1.946),ICAM…
Cancer,Organismal Injury and Abnormalities	Mesenchymal tumor	7.31e-08		0.952	38	20	18	ABL1(-1.169),ADGRE5(+1.209),ANTXR2(-1.516),AXIN2(+3.677),CCND2(+1.238),CDKN1A(+1.576),COL11A2(+3.997),COL1A1(+2.547),COL4A4(-1.839),COL4A5(+80.996),COL5A3(+16.679),COL9A2(+1.613),DDR2(+2.637),DHFR(-1.274),FGFR1(+2.28),HGF(+14.603),HSP90AA1(-1.197),ITK(+6.736),LAG3(+2.326),MFHAS1(-1.402),MST1R(+1.846),MXI1(-1.463),NINJ1(+1.806),NRP1(+31.705),PTEN(-1.318),PTGS2(+6.22),QKI(-1.207),RRM1(-1.177),RRM2(…
Cellular Development,Cellular Growth and Proliferation	Cell proliferation of breast cancer cell lines	7.69e-08		1.628	91	63	28	ACKR3(+2.011),ADAM17(-1.254),AMOT(+8.881),ANXA2(-1.267),ARHGAP11A(-1.163),ARRDC3(+1.39),AXIN2(+3.677),BCAR3(+1.9),BCL2L1(+1.352),BCYRN1(+1.764),BEX2(+3.137),BIN1(-1.303),BRCA1(-1.449),BRCA2(-1.323),CA9(+11.872),CCND2(+1.238),CDH1(-3.953),CDH11(+4.399),CDK3(+3.817),CDKN1A(+1.576),CFLAR(+1.525),CSE1L(-1.219),CSF1(+2.331),CTCF(-1.21),CTR9(-1.284),DEGS2(-3.26),DLC1(+17.451),DPYSL3(+10.297),DUSP5(+1.5…
Cellular Movement,Hematological System Development and Function,Immune Cell Trafficking,Inflammatory Response	Cell movement of phagocytes	7.84e-08		1.974	102	71	31	ABL1(-1.169),ACKR1(+8.669),ADAM17(-1.254),AGER(+1.765),ANXA2(-1.267),ARRB1(+1.843),BST1(-10.561),C4A/C4B(+3.124),C5AR1(+2.712),CCL22(+2.5),CCL3(+2.727),CCL3L3(+2.443),CCL4(+2.005),CCR1(-1.888),CCR6(-2.315),CCR7(+2.42),CCRL2(-1.75),CD58(+1.337),CD74(+1.286),CD80(+1.283),CDH1(-3.953),CDKN1A(+1.576),CKLF(+1.81),COL1A1(+2.547),CSF1(+2.331),CSF2RB(+1.775),CST3(+1.903),CXCL14(+36.795),DDR2(+2.637),DEK(…
Cancer,Organismal Injury and Abnormalities,Respiratory Disease	Lung squamous cell carcinoma	7.94e-08			88	48	40	ABCA12(+3.815),ALDH1L1(+28.486),ALMS1(-1.284),APOD(+12.973),ARHGAP35(-1.149),ATP1A3(+2.317),AXIN2(+3.677),B4GALT3(+1.255),BCL2L1(+1.352),BRCA1(-1.449),BRCA2(-1.323),BRD3OS(-1.186),BST1(-10.561),CCR6(-2.315),CDC6(-1.213),CDH1(-3.953),CDKN1A(+1.576),CHEK2(+1.337),CLSPN(-1.384),CNPY2(+1.162),CSAD(+1.871),DDR2(+2.637),DHFR(-1.274),E2F8(-1.293),EIF4A2(+1.259),EPB41L3(+7.643),EPHA2(+3.415),EXO1(-1.232)…
Connective Tissue Disorders,Immunological Disease,Inflammatory Disease,Inflammatory Response,Organismal Injury and Abnormalities,Skeletal and Muscular Disorders	Rheumatoid arthritis	8.2e-08			120	84	36	ACHE(+1.662),ACTA2(+1.854),ADA(+1.636),ADAM17(-1.254),ADAM9(-1.225),ADGRE5(+1.209),AGER(+1.765),AKR1A1(+1.256),ARHGAP33(+1.379),ARRB1(+1.843),ATP2B1(-1.369),ATP4A(+4.218),C4A/C4B(+3.124),C5AR1(+2.712),C9orf78(-1.215),CA2(-1.842),CALCRL(+1.854),CASC3(-1.118),CCL22(+2.5),CCL3(+2.727),CCL4(+2.005),CCR1(-1.888),CCR6(-2.315),CCR7(+2.42),CCRL2(-1.75),CD180(-1.483),CD24(-3.535),CD70(+1.266),CD74(+1.286)…
Cancer,Organismal Injury and Abnormalities,Reproductive System Disease	Uterine carcinoma	9.02e-08			356	221	135	ABCA12(+3.815),ABCC9(+3.632),ABL1(-1.169),ACAD8(+1.212),ADAM9(-1.225),ADARB2(+1.931),ADGRV1(+32.483),ADSL(-1.177),AKAP6(+3.86),ALDH1B1(+1.246),AMOT(+8.881),ANKDD1A(+2.04),ANO5(+1.692),APBB1IP(-1.272),APOBEC3A(+5.522),APOD(+12.973),ARHGAP22(+4.405),ARHGAP35(-1.149),ARHGEF6(-1.281),ARMCX2(+1.695),ARRDC3(+1.39),ASTN2(+1.997),ATP10A(-3.633),ATP2B1(-1.369),ATP6AP2(+1.222),AXIN2(+3.677),B3GNT4(-8.543),…
Cancer,Hematological Disease,Organismal Injury and Abnormalities	Myeloproliferative neoplasm	9.1e-08		0.629	55	34	21	ABL1(-1.169),ADA(+1.636),ADAM17(-1.254),BCL2L1(+1.352),BRCA2(-1.323),CBLB(-1.393),CDH1(-3.953),CDKN1A(+1.576),CHEK2(+1.337),CPT1B(+1.422),CSF2RB(+1.775),DDR2(+2.637),DHFR(-1.274),DOK2(-1.927),EPHA2(+3.415),FANCD2(-1.2),FAS(+1.265),FGFR1(+2.28),FOXP1(-1.845),GABRA4(+606.953),GABRB1(+25.678),GABRB2(+5.425),GRIN2A(+4.613),GRIN2C(+8.805),HBA1/HBA2(+20.059),HCK(+3.201),ID2(+1.571),IFNA2(-13.779),JAK1(…
Cancer,Organismal Injury and Abnormalities,Reproductive System Disease	Endometrial carcinoma	9.35e-08			336	208	128	ABCA12(+3.815),ABCC9(+3.632),ABL1(-1.169),ACAD8(+1.212),ADAM9(-1.225),ADARB2(+1.931),ADGRV1(+32.483),ADSL(-1.177),AKAP6(+3.86),ALDH1B1(+1.246),AMOT(+8.881),ANKDD1A(+2.04),ANO5(+1.692),APBB1IP(-1.272),APOBEC3A(+5.522),APOD(+12.973),ARHGAP22(+4.405),ARHGAP35(-1.149),ARHGEF6(-1.281),ARMCX2(+1.695),ARRDC3(+1.39),ASTN2(+1.997),ATP10A(-3.633),ATP2B1(-1.369),ATP6AP2(+1.222),AXIN2(+3.677),B3GNT4(-8.543),…
Cell Death and Survival	Apoptosis of cervical cancer cell lines	9.72e-08		0.181	57	34	23	ABL1(-1.169),ARHGEF6(-1.281),BBC3(+1.372),BCL2L1(+1.352),BCYRN1(+1.764),BIRC2(+1.233),BRCA1(-1.449),CDC20(-1.182),CDC6(-1.213),CDCA2(-1.236),CDKN1A(+1.576),CERKL(+2.873),CFLAR(+1.525),CSNK2A2(-1.209),DDIT3(+1.382),DGKD(+1.294),FAS(+1.265),FLNB(+1.536),FOS(+2.442),GTSE1(-1.184),IFNA2(-13.779),ITPK1(-1.263),KL(+2.002),LATS2(+1.578),MAN2C1(+1.319),MAP3K12(+1.459),MAP3K4(-1.273),MAP3K8(+1.242),MAPK1(…
Cell Cycle	G2/M phase	9.93e-08		0.015	55	25	30	ALMS1(-1.284),BCL2L1(+1.352),BRCA1(-1.449),BRCC3(-1.246),BRSK1(+3.03),CCNA2(-1.192),CCNY(-1.174),CDK14(+1.304),CDK5RAP2(-1.121),CDK5RAP3(+1.286),CDKN1A(+1.576),CHEK2(+1.337),CLSPN(-1.384),CNTRL(-1.284),CREM(-1.322),CSE1L(-1.219),DPP4(-1.704),DUSP4(+1.36),FANCC(-1.208),FANCD2(-1.2),HSP90AA1(-1.197),JUNB(+1.475),KDM5B(-1.587),LATS2(+1.578),LGALS1(+1.358),LMNA(+1.433),LZTS1(+68.818),MAP3K8(+1.242),M…
Cancer,Organismal Injury and Abnormalities	Advanced adenocarcinoma	9.98e-08			47	28	19	ABL1(-1.169),ARL4C(-3.517),BCL2L1(+1.352),C4A/C4B(+3.124),CD24(-3.535),CD48(+1.34),CTNNAL1(-1.285),DDR2(+2.637),DHFR(-1.274),DPP4(-1.704),EPHA2(+3.415),F2R(+2.314),FAM153A/FAM153B(-24.04),FAS(+1.265),FGFR1(+2.28),H2AC18/H2AC19(-1.89),HGF(+14.603),HSP90AA1(-1.197),IFITM2(-1.586),IGFBP4(+1.794),ITK(+6.736),JAK1(-1.3),LRIG1(+1.583),MALAT1(+2.263),MAPK1(-1.257),MAPK8(+1.226),MERTK(+2.414),MST1R(+1.84…
Cancer,Gastrointestinal Disease,Organismal Injury and Abnormalities	Oral cavity carcinoma	1.02e-07			167	99	68	ABCA12(+3.815),ABCA2(+4.228),ADAM9(-1.225),ADGRV1(+32.483),ADSL(-1.177),AKAP7(+2.206),AKAP8L(+1.223),ANO5(+1.692),ANO9(+1.701),ATP10A(-3.633),ATP2A2(-1.135),ATP5MF-PTCD1(+1.621),AUTS2(+3.164),BAMBI(+3.391),BCL2L1(+1.352),BNC2(+15.083),BRCA2(-1.323),CACNA1D(+2.443),CAMSAP2(+1.303),CASC3(-1.118),CCDC116(-5.286),CD48(+1.34),CD7(+17.016),CDCA2(-1.236),CEP83(+1.261),CHD7(-1.264),CNOT1(-1.2),CNTRL(-1.2…
Cell-To-Cell Signaling and Interaction,Hematological System Development and Function,Immune Cell Trafficking,Inflammatory Response	Activation of phagocytes	1.02e-07	Activated	2.906	68	55	13	ACHE(+1.662),ADAM9(-1.225),AGER(+1.765),ANXA2(-1.267),C4A/C4B(+3.124),C5AR1(+2.712),CCL22(+2.5),CCL3(+2.727),CCL4(+2.005),CCR7(+2.42),CD200(+1.551),CD48(+1.34),CD80(+1.283),CD93(+8.553),CRTC3(-1.201),CSF1(+2.331),CST3(+1.903),CXCR5(+2.371),DDIT3(+1.382),DPP4(-1.704),EDN2(+16.835),F5(+8.674),FAS(+1.265),FOXP1(-1.845),GPR137B(+1.516),HCK(+3.201),HGF(+14.603),ICAM1(+1.29),IFNA2(-13.779),IL27(+27.748…
Cancer,Immunological Disease,Organismal Injury and Abnormalities	Lymphatic node tumor	1.05e-07		-0.711	32	17	15	ANXA7(+1.135),ARL6IP5(+1.307),CCR7(+2.42),CD19(+1.288),CTNNA2(+40.944),DAB2IP(+2.302),ETV6(-1.16),FAT1(+3.851),FSCN1(+1.318),FUS(-1.248),HIP1(+1.593),HSP90AA1(-1.197),ID2(+1.571),IL12RB2(-2.537),IRF4(+1.287),ITGA4(-1.34),MEF2D(+1.257),NOTCH1(+1.185),NSD2(-1.156),NTN1(-1.759),PAX5(-1.221),PTEN(-1.318),PTGS2(+6.22),ROBO1(+4.473),SERPINE1(-2.753),SSBP2(-1.361),TNFRSF14(+1.504),TP53(-1.159),TUBA4A(-1…
Neurological Disease,Organismal Injury and Abnormalities	Early-onset encephalopathy	1.06e-07			42	27	15	ABL1(-1.169),ADAM22(+1.477),BCL2L1(+1.352),CA2(-1.842),CA9(+11.872),CARS2(+1.29),CST3(+1.903),CUX2(+12.18),CYFIP2(-1.164),DHFR(-1.274),DNAJC6(+4.836),FANCI(-1.237),GABRA4(+606.953),GABRB1(+25.678),GABRB2(+5.425),GRIN2A(+4.613),H3-3A/H3-3B(-1.243),HNRNPU(-1.153),HSP90AA1(-1.197),MT-ND1(+1.346),MT-ND5(+1.466),MT-ND6(+1.477),NRXN2(+5.653),PIGP(+1.278),PLCB1(+9.439),PODXL(-2.06),PPP3CA(-1.579),PRICKL…
Hair and Skin Development and Function,Organ Development	Growth of skin	1.06e-07		-0.921	46	34	12	ACTA2(+1.854),ALDH3A2(-1.253),BCL11B(+35.144),BRCA1(-1.449),CDKN1A(+1.576),E2F8(-1.293),EFNB2(+3.201),EPHA2(+3.415),FERMT1(+5.246),FGFR1(+2.28),FOS(+2.442),HGF(+14.603),ID2(+1.571),IDUA(+1.89),IGFBP4(+1.794),IRF6(+4.414),JAK3(+1.229),JUNB(+1.475),JUP(+3.276),KLF5(+1.489),LMNA(+1.433),LRIG1(+1.583),MAPK8(+1.226),MKI67(-1.24),NFKB2(+1.504),NOTCH1(+1.185),ODC1(-1.154),PAK1(+1.243),PRKCA(+5.124),PRKC…
Hereditary Disorder,Neurological Disease,Organismal Injury and Abnormalities	Familial encephalopathy	1.1e-07			212	150	62	ACHE(+1.662),ACTA2(+1.854),ADAM22(+1.477),ADGRD1(+3.336),ADGRV1(+32.483),ANOS1(+5.327),AP5B1(+1.249),APOD(+12.973),ARHGEF6(-1.281),ARMCX2(+1.695),ATP1A3(+2.317),ATP2A2(-1.135),ATP2B1(-1.369),ATP6AP2(+1.222),AUTS2(+3.164),B4GALT5(-1.221),B4GAT1(+1.404),BACE1(+3.105),BCL11B(+35.144),BCL2L1(+1.352),BEX2(+3.137),BIRC2(+1.233),BRCA2(-1.323),C4A/C4B(+3.124),CA2(-1.842),CA9(+11.872),CACNA1D(+2.443),CAMK…
Cellular Movement,Hematological System Development and Function,Immune Cell Trafficking	Cell movement of antigen presenting cells	1.16e-07	Activated	2.197	70	51	19	ABL1(-1.169),ACKR1(+8.669),ADAM17(-1.254),AGER(+1.765),ARRB1(+1.843),C5AR1(+2.712),CCL22(+2.5),CCL3(+2.727),CCL3L3(+2.443),CCL4(+2.005),CCR1(-1.888),CCR6(-2.315),CCR7(+2.42),CCRL2(-1.75),CD58(+1.337),CD74(+1.286),CD80(+1.283),CDH1(-3.953),CDKN1A(+1.576),CKLF(+1.81),CSF1(+2.331),CSF2RB(+1.775),CXCL14(+36.795),EDN2(+16.835),EDNRB(+6.05),FHL2(+2.841),FOXO6(+5.36),GAL3ST1(+2.42),HCK(+3.201),HGF(+14.6…
Cellular Development,Cellular Growth and Proliferation	Colony formation of tumor cell lines	1.16e-07		1.578	65	46	19	ADAM17(-1.254),AFAP1-AS1(+10.29),ANXA7(+1.135),BCL2L1(+1.352),BIN1(-1.303),BRCA1(-1.449),CABLES1(-1.635),CASP9(+1.271),CD19(+1.288),CDKN1A(+1.576),CTCF(-1.21),DLC1(+17.451),DUSP5(+1.542),DYRK1B(+1.336),E2F8(-1.293),EDA2R(+1.752),EPB41L3(+7.643),EPHA2(+3.415),FGFR1(+2.28),FOS(+2.442),FRMD6(+4.062),GLI1(+2.049),HCK(+3.201),HGF(+14.603),HNRNPA2B1(-1.126),IFI16(-1.193),IGFBP3(+17.6),IGFBP4(+1.794),IP…
Cancer,Organismal Injury and Abnormalities,Renal and Urological Disease	Urothelial bladder carcinoma	1.17e-07			56	24	32	APOD(+12.973),ARHGAP35(-1.149),AXIN2(+3.677),BRCA1(-1.449),BRCA2(-1.323),CDC6(-1.213),CDH1(-3.953),CDKN1A(+1.576),CHEK2(+1.337),CLSPN(-1.384),CTCF(-1.21),CYFIP2(-1.164),DHFR(-1.274),E2F8(-1.293),EIF4A2(+1.259),EXO1(-1.232),FGFR1(+2.28),FOXG1(+7.348),GLI1(+2.049),HGF(+14.603),HSP90AA1(-1.197),HSPB6(-2.755),JAK1(-1.3),JAK3(+1.229),KCTD12(-1.479),LATS2(+1.578),MALAT1(+2.263),MAPK1(-1.257),MCM2(-1.16…
Immunological Disease	Hypersensitive reaction	1.17e-07	Activated	2.857	75	46	29	ADAM17(-1.254),ADGRE2(-1.929),AGER(+1.765),ALDH3A2(-1.253),ARFGAP3(+1.261),B4GAT1(+1.404),BCL11B(+35.144),BCL2L1(+1.352),C4A/C4B(+3.124),CCL22(+2.5),CCL3L3(+2.443),CCL4(+2.005),CCNA2(-1.192),CCR1(-1.888),CCR6(-2.315),CCR7(+2.42),CCRL2(-1.75),CD74(+1.286),CSF2RB(+1.775),CST3(+1.903),DHFR(-1.274),DUSP2(+1.708),FAM153A/FAM153B(-24.04),FLG(-41.002),FUT7(+4.145),H3-3A/H3-3B(-1.243),HAL(-10.544),HCK(+3…
Cancer,Organismal Injury and Abnormalities,Tumor Morphology	Progression of malignant tumor	1.19e-07		1.969	42	25	17	ABL1(-1.169),CD19(+1.288),CDH1(-3.953),COL1A1(+2.547),CSF2RB(+1.775),CXCL14(+36.795),DDR2(+2.637),DHFR(-1.274),EPHA2(+3.415),FGFR1(+2.28),FUS(-1.248),HGF(+14.603),HSP90AA1(-1.197),ITGA4(-1.34),ITK(+6.736),MAPK1(-1.257),MAPK8(+1.226),MERTK(+2.414),MST1R(+1.846),NECTIN4(+3.018),NOTCH1(+1.185),ODC1(-1.154),PAK1(+1.243),PARP3(+1.312),PRIM1(-1.34),PSMB8(+1.162),PTEN(-1.318),PTGS2(+6.22),PTK2B(+1.215),…
Cell Death and Survival	Cell viability of cervical cancer cell lines	1.25e-07		0.341	45	27	18	AKAP7(+2.206),AKAP8L(+1.223),BCL2L1(+1.352),BCYRN1(+1.764),BRCA1(-1.449),BRCA2(-1.323),CAMK2B(+3.784),CCNA2(-1.192),CDKN1A(+1.576),CHEK2(+1.337),DCLRE1C(-1.426),DUSP14(-1.512),DUSP22(+1.244),DUSP5(+1.542),DYRK1B(+1.336),FAS(+1.265),HBA1/HBA2(+20.059),INPP5J(+6.0),JAK1(-1.3),LATS2(+1.578),MAP3K4(-1.273),MAP3K8(+1.242),MAPK1(-1.257),NFKBIA(+1.483),PAK1(+1.243),PLK2(+2.321),PMAIP1(+1.222),PPP1R1C(+2…
Cell-To-Cell Signaling and Interaction,Hematological System Development and Function,Immune Cell Trafficking,Inflammatory Response	Activation of antigen presenting cells	1.27e-07	Activated	2.277	60	50	10	ACHE(+1.662),AGER(+1.765),ANXA2(-1.267),CCL22(+2.5),CCL3(+2.727),CCL4(+2.005),CCR7(+2.42),CD200(+1.551),CD48(+1.34),CD74(+1.286),CD80(+1.283),CRTC3(-1.201),CSF1(+2.331),CTSH(+1.528),CXCR5(+2.371),DDIT3(+1.382),EDN2(+16.835),FAS(+1.265),FOXP1(-1.845),GPR137B(+1.516),HCK(+3.201),HGF(+14.603),HLA-DMA(+1.301),ICA1(+1.617),ICAM1(+1.29),IFNA2(-13.779),IRF4(+1.287),IRF6(+4.414),ITGA5(+2.431),KL(+2.002),…
Cancer,Gastrointestinal Disease,Organismal Injury and Abnormalities	Gastric adenocarcinoma	1.28e-07			178	111	67	ABCA12(+3.815),ABCC9(+3.632),ABL1(-1.169),ADAM22(+1.477),ADGRV1(+32.483),AJM1(+2.103),AKAP7(+2.206),ALDH3A1(-9.61),ANLN(-1.285),ANOS1(+5.327),ANTXR2(-1.516),ARHGEF18(-1.542),ARHGEF25(+3.443),ATP4A(+4.218),AUTS2(+3.164),AXIN2(+3.677),BEX2(+3.137),BNC2(+15.083),BRCA2(-1.323),C19orf47(-1.235),CACNA1D(+2.443),CALM1 (includes others)(-1.154),CASC3(-1.118),CBLB(-1.393),CCND2(+1.238),CD58(+1.337),CD7(+1…
Cancer,Hematological Disease,Immunological Disease,Organismal Injury and Abnormalities	Large-cell lymphoma	1.31e-07			52	26	26	AFAP1L2(+5.011),ANO5(+1.692),BCL2L1(+1.352),BRSK1(+3.03),CCND2(+1.238),CD19(+1.288),CD58(+1.337),DHFR(-1.274),DSC3(+10.053),DUSP22(+1.244),ETV6(-1.16),FAS(+1.265),FERMT1(+5.246),FKBP9(-1.909),FOXP1(-1.845),GLI1(+2.049),HIP1(+1.593),HSP90AA1(-1.197),IGLL1/IGLL5(-9.643),IQGAP1(-1.263),IRF4(+1.287),JAK1(-1.3),KLHL14(-12.422),LRIG3(+2.672),MKI67(-1.24),MST1R(+1.846),MUC1(+5.476),MYOM2(-2.515),NEIL1(-…
Cancer,Endocrine System Disorders,Organismal Injury and Abnormalities,Reproductive System Disease	Adenosquamous ovarian carcinoma	1.33e-07			134	92	42	ABL1(-1.169),ADGRV1(+32.483),AKAP6(+3.86),AKR1A1(+1.256),ALDH1L1(+28.486),ANAPC2(+1.227),ANLN(-1.285),ARHGEF18(-1.542),ARHGEF28(+2.648),BRCA1(-1.449),C19orf47(-1.235),CCR6(-2.315),CD19(+1.288),CDK19(-1.247),COL11A2(+3.997),COL4A4(-1.839),CORO2B(+17.651),CRACR2A(-1.277),CREBRF(+1.379),CUTA(+1.168),CUX2(+12.18),DENND3(+1.599),DGKI(+3.27),DNAH17(-3.358),DPF3(+2.472),DPP4(-1.704),DST(+1.5),DUSP5(+1.5…
Gene Expression	Transcription of RNA	1.39e-07	Activated	3.037	262	163	99	ABCA2(+4.228),ABL1(-1.169),ACTA2(+1.854),ADIRF(+2.124),AFAP1L2(+5.011),AGER(+1.765),AKAP8L(+1.223),APBB2(+2.395),ARRB1(+1.843),ATP2B4(+1.752),AUTS2(+3.164),BAMBI(+3.391),BCL11B(+35.144),BCL2L1(+1.352),BCL9L(+1.255),BEND5(-3.096),BIRC2(+1.233),BRCA1(-1.449),BRCA2(-1.323),BRD3(-1.243),CALCOCO1(+1.339),CAMK1(+2.62),CAMKK2(+1.454),CBX7(+1.436),CCL3L3(+2.443),CCNA2(-1.192),CD19(+1.288),CD74(+1.286),CD…
Cancer,Gastrointestinal Disease,Organismal Injury and Abnormalities,Respiratory Disease	Oropharyngeal cancer	1.41e-07			17	8	9	BCL2L1(+1.352),DHFR(-1.274),FGFR1(+2.28),HSP90AA1(-1.197),MKI67(-1.24),MT-CO1(+1.478),MT-CYB(+1.393),MT-ND4(+1.453),PTGS2(+6.22),RRM1(-1.177),RRM2(-1.276),RRM2B(+1.418),TP53(-1.159),TUBA4A(-1.244),TUBB3(-2.605),TUBD1(-1.317),TUBG2(+1.521)
Cancer,Gastrointestinal Disease,Organismal Injury and Abnormalities,Respiratory Disease	Nasopharyngeal cancer	1.42e-07			54	26	28	ABL1(-1.169),AFAP1-AS1(+10.29),ALDH1L2(-1.52),ATP6AP2(+1.222),CCR7(+2.42),CTNNA2(+40.944),CYLD(+1.229),DENND2B(+3.348),DHFR(-1.274),DNAJC1(+1.262),EPHA2(+3.415),F5(+8.674),FLG(-41.002),HSP90AA1(-1.197),JUP(+3.276),KRT1(-21.394),MKI67(-1.24),MST1R(+1.846),MTO1(-1.139),NECTIN4(+3.018),NEFH(-3.76),NRG2(+2.364),PAK1(+1.243),PAX5(-1.221),PTEN(-1.318),PTGS2(+6.22),PTPN14(+4.882),ROBO1(+4.473),ROBO2(+32…
Cellular Development,Cellular Growth and Proliferation,Hair and Skin Development and Function,Organ Development,Tissue Development	Proliferation of dermal cells	1.43e-07		-0.644	40	30	10	ACTA2(+1.854),ALDH3A2(-1.253),BCL11B(+35.144),CDKN1A(+1.576),E2F8(-1.293),EFNB2(+3.201),EPHA2(+3.415),FERMT1(+5.246),FGFR1(+2.28),FOS(+2.442),HGF(+14.603),ID2(+1.571),IGFBP4(+1.794),IRF6(+4.414),JUNB(+1.475),JUP(+3.276),KLF5(+1.489),LMNA(+1.433),LRIG1(+1.583),MAPK8(+1.226),MKI67(-1.24),NOTCH1(+1.185),PAK1(+1.243),PRKCA(+5.124),PRKCD(+1.17),PRKCH(+3.846),PTEN(-1.318),PTGS2(+6.22),RARG(+1.799),RBL1…
Tissue Development	Development of epithelial tissue	1.5e-07		1.607	93	62	31	ADAM17(-1.254),AGER(+1.765),ANTXR2(-1.516),ANXA2(-1.267),ARHGAP22(+4.405),BCL11B(+35.144),CA2(-1.842),CA9(+11.872),CASP9(+1.271),CCR7(+2.42),CDH1(-3.953),CDKN1A(+1.576),CHD7(-1.264),COL1A1(+2.547),COL4A4(-1.839),COL4A5(+80.996),CSF1(+2.331),DDAH1(+4.58),EDNRB(+6.05),EPB41L5(-1.596),EPHA2(+3.415),F2R(+2.314),FAT1(+3.851),FGFR1(+2.28),FLNB(+1.536),FOXG1(+7.348),FREM2(+14.427),GJB2(-2.499),HGF(+14.6…
Cancer,Gastrointestinal Disease,Organismal Injury and Abnormalities	Oral squamous cell carcinoma	1.53e-07			161	96	65	ABCA12(+3.815),ABCA2(+4.228),ADAM9(-1.225),ADGRV1(+32.483),AKAP7(+2.206),AKAP8L(+1.223),ANO5(+1.692),ANO9(+1.701),ATP10A(-3.633),ATP2A2(-1.135),ATP5MF-PTCD1(+1.621),AUTS2(+3.164),BAMBI(+3.391),BCL2L1(+1.352),BNC2(+15.083),BRCA2(-1.323),CACNA1D(+2.443),CAMSAP2(+1.303),CASC3(-1.118),CCDC116(-5.286),CD48(+1.34),CD7(+17.016),CDCA2(-1.236),CEP83(+1.261),CHD7(-1.264),CNOT1(-1.2),CNTRL(-1.284),COX19(-1.…
Cellular Movement,Hematological System Development and Function,Immune Cell Trafficking,Inflammatory Response	Cellular infiltration by macrophages	1.54e-07		0.617	41	28	13	ABL1(-1.169),ACKR1(+8.669),ADAM17(-1.254),AGER(+1.765),ARRB1(+1.843),C5AR1(+2.712),CCL4(+2.005),CCR1(-1.888),CCR6(-2.315),CDKN1A(+1.576),CSF1(+2.331),FOXO6(+5.36),GAL3ST1(+2.42),HGF(+14.603),ICAM1(+1.29),IRF6(+4.414),KL(+2.002),LDLR(-1.261),MAP3K8(+1.242),MYRF(+2.668),NINJ1(+1.806),PDK2(+1.441),PLA2G4A(+1.578),PRDM1(+1.745),PRKCD(+1.17),PSMB8(+1.162),PTEN(-1.318),PTGER4(+4.18),PTGS2(+6.22),PTK2B(…
Cancer,Gastrointestinal Disease,Organismal Injury and Abnormalities,Respiratory Disease	Nasopharyngeal carcinoma	1.56e-07			53	25	28	ABL1(-1.169),AFAP1-AS1(+10.29),ALDH1L2(-1.52),ATP6AP2(+1.222),CCR7(+2.42),CTNNA2(+40.944),CYLD(+1.229),DENND2B(+3.348),DHFR(-1.274),DNAJC1(+1.262),EPHA2(+3.415),F5(+8.674),FLG(-41.002),HSP90AA1(-1.197),JUP(+3.276),KRT1(-21.394),MKI67(-1.24),MST1R(+1.846),MTO1(-1.139),NECTIN4(+3.018),NEFH(-3.76),NRG2(+2.364),PAK1(+1.243),PAX5(-1.221),PTEN(-1.318),PTGS2(+6.22),PTPN14(+4.882),ROBO2(+32.539),RRM1(-1.…
Cell Death and Survival	Apoptosis of blood cells	1.7e-07		-1.109	85	60	25	ABL1(-1.169),ADA(+1.636),ADAM17(-1.254),AGER(+1.765),ARRB1(+1.843),BBC3(+1.372),BCL11B(+35.144),BCL2L1(+1.352),BIRC2(+1.233),BRCA1(-1.449),CASP9(+1.271),CCL3(+2.727),CCL3L3(+2.443),CCL4(+2.005),CCR7(+2.42),CD70(+1.266),CD80(+1.283),CDKN1A(+1.576),CFLAR(+1.525),CHEK2(+1.337),COL1A1(+2.547),CSF1(+2.331),CYLD(+1.229),DDIT3(+1.382),DUSP4(+1.36),DUSP5(+1.542),FANCC(-1.208),FAS(+1.265),FOS(+2.442),FOXP…
Cancer,Organismal Injury and Abnormalities	Fibrous tissue tumor	1.72e-07		0.602	35	19	16	ABL1(-1.169),ANTXR2(-1.516),AXIN2(+3.677),CCND2(+1.238),CDKN1A(+1.576),COL11A2(+3.997),COL1A1(+2.547),COL4A4(-1.839),COL4A5(+80.996),COL5A3(+16.679),COL9A2(+1.613),DDR2(+2.637),DHFR(-1.274),FGFR1(+2.28),HGF(+14.603),ITK(+6.736),LAG3(+2.326),MFHAS1(-1.402),MST1R(+1.846),MXI1(-1.463),NINJ1(+1.806),NRP1(+31.705),PTEN(-1.318),PTGS2(+6.22),RRM1(-1.177),RRM2(-1.276),S100A10(-2.497),SERPINE1(-2.753),TFD…
Cancer,Cell Death and Survival,Organismal Injury and Abnormalities,Tumor Morphology	Apoptosis of cancer cells	1.73e-07		0.294	43	27	16	ABL1(-1.169),AKT1S1(+1.281),B4GALT5(-1.221),BCL2L1(+1.352),BEX2(+3.137),BRCA1(-1.449),CASP9(+1.271),CD24(-3.535),CDC45(-1.289),CDC6(-1.213),CDH1(-3.953),CDKN1A(+1.576),CFLAR(+1.525),DDIT3(+1.382),DPP4(-1.704),FAS(+1.265),FHL2(+2.841),GLI1(+2.049),IGFBP3(+17.6),IRF4(+1.287),LGALS1(+1.358),LPAR1(+5.152),MAPK1(-1.257),MCM2(-1.168),MUC1(+5.476),NFKBIA(+1.483),NOTCH1(+1.185),PMAIP1(+1.222),PRKCD(+1.17…
Cancer,Organismal Injury and Abnormalities	Advanced stage carcinoma	1.74e-07			57	34	23	ABL1(-1.169),ANXA2(-1.267),ARL4C(-3.517),BCL2L1(+1.352),BRCA1(-1.449),C4A/C4B(+3.124),CD24(-3.535),CD48(+1.34),CTNNAL1(-1.285),DDR2(+2.637),DHFR(-1.274),DPP4(-1.704),EPHA2(+3.415),F2R(+2.314),FAM153A/FAM153B(-24.04),FAS(+1.265),FGFR1(+2.28),H2AC18/H2AC19(-1.89),HGF(+14.603),HSP90AA1(-1.197),IFITM2(-1.586),IGFBP4(+1.794),ITK(+6.736),JAK1(-1.3),JAK3(+1.229),LRIG1(+1.583),MALAT1(+2.263),MAPK1(-1.257…
Digestive System Development and Function,Gastrointestinal Disease	Abnormal morphology of digestive system	1.76e-07			96	73	23	ABCA12(+3.815),ABL1(-1.169),ADA(+1.636),ADAM17(-1.254),ANXA7(+1.135),ATP4A(+4.218),AXIN2(+3.677),BCL11B(+35.144),BRCA1(-1.449),C4A/C4B(+3.124),CA9(+11.872),CACNA1D(+2.443),CCR1(-1.888),CCR6(-2.315),CCR7(+2.42),CDKN1A(+1.576),CSF1(+2.331),CTHRC1(+13.169),CXCR5(+2.371),CYLD(+1.229),EDNRB(+6.05),ENTPD2(+2.321),EPHB2(+3.202),FERMT1(+5.246),FGFR1(+2.28),FSTL3(+2.634),FUT7(+4.145),GCSAM(+1.457),GHR(+18…
Inflammatory Response	Immune response of cells	1.85e-07		0.69	104	71	33	ABL1(-1.169),AGER(+1.765),BCL2L1(+1.352),BIN1(-1.303),BIRC2(+1.233),BRD3(-1.243),C5AR1(+2.712),CASP9(+1.271),CCL22(+2.5),CCL3(+2.727),CCR6(-2.315),CCR7(+2.42),CD180(-1.483),CD19(+1.288),CD200(+1.551),CD48(+1.34),CD70(+1.266),CD74(+1.286),CD80(+1.283),CD93(+8.553),CDKN1A(+1.576),CSF1(+2.331),CSF2RB(+1.775),CST3(+1.903),CYLD(+1.229),F2R(+2.314),FAS(+1.265),FOXP1(-1.845),HCK(+3.201),HGF(+14.603),HSP…
Cancer,Organismal Injury and Abnormalities	Neoplasia of tumor cell lines	1.87e-07		1.173	81	51	30	ADAM17(-1.254),ADAM9(-1.225),AFAP1-AS1(+10.29),AMOT(+8.881),ANTXR2(-1.516),ARRDC3(+1.39),AXIN2(+3.677),BBC3(+1.372),BRCA1(-1.449),CALHM6(-2.954),CD24(-3.535),CDH1(-3.953),CDKN1A(+1.576),CPEB1(+7.233),CSE1L(-1.219),DAB2IP(+2.302),DDR2(+2.637),DLC1(+17.451),DPP4(-1.704),DUSP2(+1.708),E2F8(-1.293),EFNA5(+3.378),EPHA2(+3.415),F2R(+2.314),FAF1(-1.162),FOS(+2.442),FSCN1(+1.318),GAREM1(+3.237),HGF(+14.6…

## Sheet: Network
Rank	Top diseases and Functions	Score	N	pos	neg	Molecules
1	Cancer, Endocrine System Disorders, Organismal Injury and Abnormalities	46	35	22	13	ADAM22(+1.477),C9orf139(+3.629),CALCOCO1(+1.339),CUX2(+12.18),CYLD(+1.229),EML6(+6.401),ENOX2(-1.291),FAS(+1.265),FBXO17(-2.806),HEXIM1(+1.267),HSP90AA1(-1.197),IGKV2-40(-20.603),NMNAT2(+6.194),NXF1(+1.141),PABPC1L(+1.478),PLS1(+2.118),RAP1GAP2(-2.498),RELB(+1.435),RIMS3(+1.581),RNF114(+1.154),RNFT1(+1.478),SCRIB(+1.226),SEC31B(+1.949),SMAGP(-2.314),SMYD3(+1.338),TATDN3(+1.22),TBC1D3 (includes ot…
2	Developmental Disorder, Endocrine System Disorders, Hereditary Disorder	41	33	14	19	ACAD8(+1.212),AHCYL2(+1.295),Angiotensin II receptor type 1,Arf,ARFGAP3(+1.261),ARRB1(+1.843),CDK5RAP3(+1.286),CHD7(-1.264),CSNK2A2(-1.209),CTNNAL1(-1.285),DCAF8(+1.214),DTNB(-1.35),DUSP14(-1.512),EMSY(-1.199),EPB41L5(-1.596),GGA1(+1.166),H2AC18/H2AC19(-1.89),HNRNPA2B1(-1.126),HNRNPA3(-1.159),IL31RA(+20.494),INTS7(-1.21),MLC1(-3.417),NDUFAF8(+1.263),NME1-NME2(+2.413),OAZ3(-3.363),PIDD1(+1.369),PT…
3	Cancer, Cardiovascular Disease, RNA Damage and Repair	41	33	9	24	60S ribosomal subunit,ADSL(-1.177),CDC45(-1.289),COX19(-1.189),CSE1L(-1.219),FUS(-1.248),GSTCD(-1.256),H2AC17(-2.482),HBA1/HBA2(+20.059),HNRNPD(-1.197),HNRNPF(-1.178),HNRNPU(-1.153),ITGA4(-1.34),LARS1(-1.17),MAGED2(+1.232),MCM2(-1.168),MCM3(-1.238),MCM6(-1.197),MLF1(+3.905),MRTO4(-1.259),MXI1(-1.463),NCL(-1.166),NOM1(+1.18),PDCD11(-1.192),Rnr,RPA1(-1.146),RPL15(+1.116),RPL18(+1.16),RPL22L1(+1.265…
4	Molecular Transport, RNA Damage and Repair, RNA Trafficking	39	32	19	13	ABCA2(+4.228),ATPase,BCL2L1(+1.352),BEND5(-3.096),CASC3(-1.118),CCDC113(-1.662),DCP1A(-1.23),DPPA4(+81.566),EIF4A2(+1.259),ENDOG(+1.327),ENTPD2(+2.321),IVNS1ABP(-1.15),LCE1B(+5.185),MCM8(-1.292),MYO10(-3.574),MYO7A(+13.07),MYRF(+2.668),OSBPL11(-1.24),P glycoprotein,P4HA2(+1.637),PFN2(+4.119),PIMREG(-1.666),PLEKHB1(+2.264),RBM17(-1.137),RBM8A(-1.181),RTL10(-1.169),SDSL(+1.88),TAP1(+1.284),TMTC1(+2…
5	Hair and Skin Development and Function, Molecular Transport, Protein Trafficking	36	31	21	10	ABHD10(+1.256),ADCY,ADCY3(-1.232),ATOX1(+1.302),BACE1(+3.105),BRI3(+1.275),CREM(-1.322),CSRNP1(+1.313),ELF4(-1.169),ELL2(+1.374),FBXO44(+1.435),HNRNPR(-1.202),Holo RNA polymerase II,KL(+2.002),KLF5(+1.489),MAPK13(+2.511),METAP2(-1.211),MKNK2(+1.223),MORC4(+2.759),PARP,PARP3(+1.312),PHLDA3(+1.91),RGS2(+3.346),SLC20A2(-1.246),SLC25A23(+1.28),SSRP1(-1.161),TAF15(-1.123),TAF7(+1.159),TFIIH,TMEM213(+1…
6	Dental Disease, Dermatological Diseases and Conditions, Developmental Disorder	36	31	20	11	ASTN2(+1.997),ATP2A2(-1.135),DCTN4(-1.238),DSP(-8.642),DUB,EVC(+3.61),EVC2(+2.282),FUCA2(-1.299),G protein alphai,GLI1(+2.049),GMCL1(-1.279),ID2(+1.571),IVL(+3.126),JUP(+3.276),LMBR1L(+1.262),MLF2(+1.191),MRPS6(+1.215),MT-ATP8(+1.551),Notch,OGT(+1.353),RAD51AP1(-1.335),RPRM(+6.333),Secretase gamma,SHCBP1(-1.241),SOX5(+2.053),STK32C(-1.757),TET1(-1.693),TMEM100(+18.072),TMEM63C(+8.992),TRIM14(-1.3…
7	Hereditary Disorder, Ophthalmic Disease, Organismal Injury and Abnormalities	34	30	22	8	BCHE(+13.839),CCNF(-1.167),Cebp,Dlg,E2F8(-1.293),ENTPD6(+1.192),FAM171A2(-2.074),GGT7(+1.922),IGSF3(+2.452),LRFN3(+2.109),LYPD1(+25.741),MANEAL(+1.814),Max-Myc,MOXD1(+5.042),MYBPH(+3.866),MZF1(+1.459),NKD2(-3.16),NRN1(+5.611),P38 MAPK,PADI2(+3.071),Pki,RAB6B(+10.208),SEC11C(+1.346),SLC35F2(+1.254),SLC47A1(-3.874),SLC6A12(+9.671),SPCS1(+1.237),SPPL2B(+1.265),TP53I3(+1.372),TSPAN15(+3.881),ZKSCAN4(…
8	Cancer, Nervous System Development and Function, Neurological Disease	34	30	22	8	ACHE(+1.662),APBB2(+2.395),ATP2B4(+1.752),Atrial Natriuretic Peptide,B4GALT3(+1.255),B4GALT5(-1.221),CCDC85C(+2.028),CHPT1(-1.533),CLSTN3(+1.427),CNTNAP1(+1.357),CUTA(+1.168),DSC2(+2.797),EIF3J(-1.209),Galactosyltransferase beta 1,4,HEPH(+2.319),Igh (family),ITIH3(+8.435),KCNA6(-10.623),Mapk,MCUB(-1.368),Neurexin,NOL4L(+2.204),NRXN2(+5.653),NRXN3(+3.988),OSBPL2(+1.232),POMGNT1(+1.236),RGS13(+2.94…
9	Cancer, Carbohydrate Metabolism, Small Molecule Biochemistry	34	30	18	12	AGFG2(+1.247),ARHGAP22(+4.405),ARHGAP23(+3.275),Calcineurin A,CSGALNACT1(-3.632),DHFR(-1.274),DOK4(+1.745),DPF3(+2.472),EMP2(+9.237),FKBP9(-1.909),HIP1R(-1.946),LRRC8D(-1.166),MAB21L1(+19.345),MFSD4A(+2.381),NPL(+1.817),P4HTM(+1.399),PEG10(-1.43),peptidylprolyl isomerase,PKDCC(+5.111),Pmca,PPI,PPIF(+1.188),PPIH(-1.242),PPIL3(+1.295),PPP3CC(+1.179),SLC16A10(+1.989),SLC25A24(+3.751),SLCO2B1(-2.62),…
10	Cancer, Cellular Assembly and Organization, Cellular Function and Maintenance	34	30	16	14	ALMS1(-1.284),AMOT(+8.881),ARHGEF6(-1.281),Arp2/3,AUTS2(+3.164),BCAR3(+1.9),BEX2(+3.137),CBX7(+1.436),CYFIP2(-1.164),CYRIA(+4.305),DCAF7(-1.104),DRG1(-1.157),FBRS(+1.256),GAK(+1.151),GTPase,GTSE1(-1.184),HIP1(+1.593),HOXC6(+5.552),IP6K2(+1.34),LATS2(+1.578),LNX2(-1.418),MAPRE2(-1.328),MTO1(-1.139),MTORC2,NISCH(+1.161),PHC1(-1.5),PKP4(-1.309),Rac,RGS6(+5.93),SLC25A22(+1.274),TBC1D30(+3.338),TCERG1…
11	DNA Replication, Recombination, and Repair, Hematological Disease, Hereditary Disorder	34	30	15	15	ADARB2(+1.931),ARMCX2(+1.695),BCAS1(+2.713),CALM1 (includes others)(-1.154),CDC42BPB(+1.246),Ces,CES4A(+2.324),DDX21(-1.247),DNAH12(-5.079),DNAH17(-3.358),DST(+1.5),DZIP1(+2.389),EPB41L3(+7.643),FLNB(+1.536),HAGH(+1.264),HMGB2(-1.207),IQGAP1(-1.263),ITPR,LUZP1(-1.47),LYAR(-1.199),mediator,MPP1(-1.425),NMDA Receptor,PP2A,RAB9A(+1.239),SLC12A2(-1.325),SLC6A4(+1.596),STOX1(-12.33),SUPT3H(-2.361),SYN…
12	Cell Death and Survival, Cell Signaling, Organismal Injury and Abnormalities	34	30	20	10	ANAPC2(+1.227),ARLNC1(+4.237),BIRC2(+1.233),CCDC116(-5.286),CCDC184(+13.204),CFLAR(+1.525),E3 RING,FKBP5(-1.249),FSCN1(+1.318),IKK (complex),IL-1R,ISY1(-1.252),JUNB(+1.475),MFAP1(-1.165),NFKB2(+1.504),PHKA1(-6.563),PRKAB2(+1.342),RP9(-1.329),SGK1(+1.921),SIK3(+1.305),SPRR1B(-12.658),STX11(+1.358),TANK(+1.179),TCL1A(-1.693),TICAM1(+1.204),Tnf receptor,TNFR1 Signaling,TP53BP2(-1.596),TRADD(+1.322),…
13	Cell Cycle, Cellular Development, Cellular Growth and Proliferation	34	30	14	16	ACOT4(-1.497),AGAP2-AS1(-19.501),BRCA1(-1.449),C9orf78(-1.215),CCNA2(-1.192),CTCF(-1.21),CTR9(-1.284),FAM169A(+3.935),GNRH,HECW2(+2.149),Histone h3,IER5(+1.274),IFI16(-1.193),KCNK13(+11.774),LMNA(+1.433),MARVELD1(+1.798),MIR29B2CHG(+2.475),MKI67(-1.24),P-TEFb,PCDHGB7(+3.205),Pka catalytic subunit,POP4(-1.143),PYHIN1(+2.739),RBMS1(-3.44),RNA polymerase II,RPPH1(-13.299),SAT2(+1.446),SENP1(-1.214),…
14	Cell-To-Cell Signaling and Interaction, Cellular Assembly and Organization, Nervous System Development and Function	32	29	26	3	AGAP1(+3.027),AGAP3(+1.276),Akt,Ap2 alpha,ATP1A3(+2.317),ATP1B2(+5.699),BST1(-10.561),CAMSAP2(+1.303),DENND1A(+1.241),FAM110B(+1.91),FREM2(+14.427),INPP4B(+8.551),IRS,MAN2C1(+1.319),Na-k-atpase,NAV1(+2.458),NECAP2(+1.227),NRBP2(+1.549),PARM1(+1.485),PCDHGA12(+2.441),PCDHGB1(+19.93),PCDHGB2(+4.607),PCDHGB3(+6.4),PCDHGB5(+3.455),PCDHGC3(+2.565),PDGF-DD,PPM1H(+6.93),Presenilin,RALGPS2(-1.499),SCD5(+…
15	Developmental Disorder, Hereditary Disorder, Metabolic Disease	32	29	16	13	AFAP1L2(+5.011),B-cell receptor,BAIAP2L1(+4.947),BRD3(-1.243),CD24(-3.535),FAM110C(-5.875),FAM193B(+1.341),FAM78B(+2.188),FRYL(-1.2),GALNT2(-1.368),IGHA1(-25.807),IGHA2(-140.53),KLHL13(+8.966),KLHL14(-12.422),KLHL22(+1.286),Laminin (family),LAX1(+2.011),LDOC1(-10.016),MAC,MT-CO1(+1.478),MT-CYB(+1.393),MYO18B(-5.794),myosin-light-chain kinase,NCAM2(-6.058),PCDH18(+16.971),POLL(+1.196),PRDM1(+1.745…
16	Cardiovascular Disease, Heart Failure, Organismal Injury and Abnormalities	30	28	23	5	Ampa Receptor,ARHGEF18(-1.542),CASKIN1(+3.815),DLGAP1(+3.058),EPB41L1(+2.223),GABA receptor,GABA-A receptor,GABRA4(+606.953),GABRB1(+25.678),GABRB2(+5.425),GRI,GRIA3(+7.641),GRIK4(+2.155),GRIN2A(+4.613),GRIN2C(+8.805),KCNC4(+1.845),KIF5A(+2.929),LZTS1(+68.818),NLGN4X(+5.555),NPR2(+1.483),PHLPP1(-1.46),Pkc(s),Pp2b,PRICKLE2(+4.663),RNF8(-1.16),Septin,SEPTIN10(+3.252),SEPTIN3(+2.082),SEPTIN7(-1.226)…
17	Organismal Development, Organismal Injury and Abnormalities, Post-Translational Modification	28	27	22	5	ANXA7(+1.135),CDC14B(+4.66),CG,DUSP2(+1.708),DUSP22(+1.244),DUSP4(+1.36),DUSP5(+1.542),EMILIN2(-1.564),EZH1(+1.286),FBN2(+5.801),Gamma tubulin,GGT1(+1.567),Lh,NAV2(+2.228),NHSL1(+1.876),PCDHGA10(+2.634),peroxidase (miscellaneous),PTEN(-1.318),PTPase,PTPN14(+4.882),PTPN18(-1.325),PTPRF(+2.005),PTPRG(+9.598),PTPRM(+3.187),PTPRS(+2.482),PTPRU(+2.321),SFMBT1(-1.369),SHROOM3(+6.701),Sod,SSTR2(+1.856),…
18	Cardiovascular Disease, Nucleic Acid Metabolism, Small Molecule Biochemistry	28	27	18	9	ARRDC2(+1.253),AZIN1-AS1(+1.608),CCDC14(+1.233),CD3 group,CDK5RAP2(-1.121),CNTRL(-1.284),DLG5(+1.793),DUT(-1.186),Dynamin,FAM83D(+1.241),GATD3A/GATD3B(+2.845),KIAA1671(+5.004),LOC102724159/PWP2(+3.601),Lysosomal Protease,MPHOSPH9(-1.248),NFKBIA(+1.483),NPAS1(+2.759),PLA2G4C(+3.185),PLK4(-1.278),ribonucleotide reductase,RRM1(-1.177),RRM2(-1.276),RRM2B(+1.418),SPATA2(+1.163),STIL(-1.167),SUMO,TNFAI…
19	Cell Morphology, Digestive System Development and Function, Gastrointestinal Disease	28	27	16	11	Abl1/2,ANXA2(-1.267),ATP4A(+4.218),BIN1(-1.303),CA2(-1.842),CA9(+11.872),cAMP-dependent protein kinase,Carbonic anhydrase,CDCA8(-1.158),chemokine receptor,CXCR5(+2.371),DNAAF2(+1.247),DPP4(-1.704),DPYSL3(+10.297),Ecm,ENaC,F2R(+2.314),HPCAL4(+7.438),LTBP4(+1.486),NADSYN1(+1.19),NSD2(-1.156),PRR11(-1.333),PRSS53(+1.447),PWP1(-1.161),RAB23(-1.39),Serine Protease,SGO1(-1.367),SLC39A8(-1.308),SLC9A2(+…
20	Cancer, Cell Morphology, Cellular Function and Maintenance	27	26	18	8	ACAC,AEN(+1.238),ANLN(-1.285),AURK,CTIF(+1.395),DR4/5,DRAM1(+1.381),DSC3(+10.053),ENGASE(+1.5),FDXR(+1.775),Hdac1/2,INKA2(+1.518),ITPKC(+1.417),KLLN(-1.654),LY6G5B(+1.789),nicotinic acetylcholine receptor,NINJ1(+1.806),OTUD1(-1.609),P2RX1(+1.861),P2RX4(+1.623),P2X Receptor,PRKAB,PVT1(+1.596),QDPR(-1.258),SH3BGRL2(+10.057),SPTLC2(-1.435),SPTSSB(+3.851),STARD10(+1.477),SULF2(+2.666),TBXAS1(-2.145),…
21	Hereditary Disorder, Immunological Disease, Inflammatory Disease	27	26	20	6	Adducin,apyrase,ARHGAP33(+1.379),ARHGEF25(+3.443),ARL4C(-3.517),CORO2B(+17.651),Cyba-Ncf1c-Ncf2-Nox-Ncf4,DENND2C(+3.088),GSDMB(+1.654),Gαi/o,Gαq,KCTD1(+1.72),LMCD1(+1.888),MICAL1(+1.279),MXD4(+1.455),NADPH oxidase,NCF2(+1.459),NCF4(-1.344),NECTIN4(+3.018),PCDHGA5(+17.849),Plc beta,PLCB4(+11.003),PLEKHG6(+3.166),Plexin A,PLXNA1(+2.01),PLXNA3(+1.462),POLE2(-1.369),QRSL1(-1.233),Rab11,RAB11FIP4(+1.2…
22	Cancer, Molecular Transport, Neurological Disease	27	26	14	12	ABCC9(+3.632),ADAP1(+1.322),AKAP7(+2.206),ANTXR2(-1.516),C19orf47(-1.235),CACNA1D(+2.443),COL4A5(+80.996),CRTC3(-1.201),ELAVL4(+3.247),GAR1(-1.26),K ATP Channel,Kcnj,KCNJ11(+3.862),KCNJ3(+7.287),KIR,L-type Calcium Channel,LENG8(+1.678),MT-CO3(+1.313),NEIL1(-2.024),PASK(+1.325),Pde4,Pka,POLD3(-1.209),PSME3IP1(-1.143),RAD1(-1.228),Rap,SSH2(-1.223),STX1B(+2.203),Syntaxin1,TTLL5(-1.243),TUBD1(-1.317)…
23	Cellular Development, Cellular Movement, Embryonic Development	27	26	16	10	AKAP8L(+1.223),amylase,Ap2,CAPS(+1.648),CCDC92(-1.587),CDH1(-3.953),CNOT1(-1.2),CNOT11(-1.178),DNA-methyltransferase,ECHDC2(+1.608),FAM160A1(+4.449),FAM160A2(+1.294),FASTK(+1.289),FHL2(+2.841),GIPC1(+2.115),GOLGA8A/GOLGA8B(+1.733),H3-3A/H3-3B(-1.243),Lamin b,LBR(-1.241),LILRA2(-2.218),MALAT1(+2.263),MIP1,N-Cadherin,PODXL(-2.06),PRC2,SLIRP(-1.334),SLK(-1.231),SMOOTH MUSCLE ACTIN,SRA1(+1.362),TBC1D…
24	Carbohydrate Metabolism, Lipid Metabolism, Small Molecule Biochemistry	25	25	18	7	3 beta HSD,ADCY1(+3.686),ARRDC3(+1.39),ATP6AP2(+1.222),CCDC102A(+1.288),CREB3L3(+7.08),CUEDC1(+2.614),CYP19,DGAT2(+1.595),DLAT(-1.221),EIF4A,Eif4g,Insulin,JADE2(+1.221),KCNK1(+1.806),KTN1(-1.2),LACTB(+1.399),MIR124,MYOF(+6.717),Pdi,PDK2(+1.441),PEPCK,PLAGL1(-1.561),PSD(+2.747),pyruvate dehydrogenase,RPS6KA,SELENOP(+4.383),SNAP29(-1.143),SPC25(-1.289),SUGP2(+1.174),TM7SF3(+1.336),TMEM259(+1.263),T…
25	Developmental Disorder, Ophthalmic Disease, Organismal Injury and Abnormalities	25	25	19	6	ACY3(+1.973),AKR1A1(+1.256),alcohol group acceptor phosphotransferase,Aldose Reductase,ANOS1(+5.327),AQP3(+1.794),CD96(-1.868),COL9A2(+1.613),DMPK(+1.367),EOMES(+6.58),FHOD3(+3.388),glutathione peroxidase,HAL(-10.544),Igf,Igfbp,IKBIP(+1.235),JUN/JUNB/JUND,LAMB1(-1.802),Laminin1,Laminin2,MAPK8(+1.226),MSR1(+62.29),NEFH(-3.76),NHLH1(+2.337),Patched,POF1B(+4.377),PRKCH(+3.846),RAB17(+11.676),Rar,RAR…

## Sheet: Pathway
Pathway	p	FDR	State	Z	Ratio	N	Pos	Neg	Molecules
Molecular Mechanisms of Cancer	5.37032e-10	2.81838e-07			0.156	61	43	18	ABL1(-1.169),ADCY1(+3.686),ADCY3(-1.232),ARHGEF18(-1.542),ARHGEF6(-1.281),BBC3(+1.372),BCL2L1(+1.352),BIRC2(+1.233),BRCA1(-1.449),CAMK2B(+3.784),CASP9(+1.271),CCND2(+1.238),CDH1(-3.953),CDK14(+1.304),CDK18(+38.289),CDK19(-1.247),CDK3(+3.817),CDKN1A(+1.576),CFLAR(+1.525),CHEK2(+1.337),CTNNA2(+40.944),E2F8(-1.293),FANCD2(-1.2),FAS(+1.265),FOS(+2.442),FZD7(+3.732),FZD8(+16.967),GLI1(+2.049),ITGA4(-1…
p53 Signaling	4.0738e-07	0.000107152		1.698	0.224	22	16	6	BBC3(+1.372),BCL2L1(+1.352),BRCA1(-1.449),CCND2(+1.238),CDKN1A(+1.576),CHEK2(+1.337),DRAM1(+1.381),FAS(+1.265),MAPK8(+1.226),PIDD1(+1.369),PLAGL1(-1.561),PMAIP1(+1.222),PTEN(-1.318),RPRM(+6.333),RRM2B(+1.418),TNFRSF10B(+1.203),TOPBP1(-1.19),TP53(-1.159),TP53BP2(-1.596),TP53I3(+1.372),TP63(+2.26),TP73(+1.885)
Cell Cycle Control of Chromosomal Replication	2.69153e-06	0.00047863		-1.807	0.268	15	4	11	CDC45(-1.289),CDC6(-1.213),CDK14(+1.304),CDK18(+38.289),CDK19(-1.247),CDK3(+3.817),CHEK2(+1.337),MCM2(-1.168),MCM3(-1.238),MCM6(-1.197),MCM7(-1.173),MCM8(-1.292),ORC1(-1.269),PRIM1(-1.34),RPA1(-1.146)
Neuroinflammation Signaling Pathway	1e-05	0.00131826	Activated	2.535	0.137	41	35	6	AGER(+1.765),BACE1(+3.105),BIRC2(+1.233),CCL3(+2.727),CD200(+1.551),CD80(+1.283),CFLAR(+1.525),CREB3L3(+7.08),FAS(+1.265),FOS(+2.442),GABRA4(+606.953),GABRB1(+25.678),GABRB2(+5.425),GRIN2A(+4.613),GRIN2C(+8.805),HLA-DMA(+1.301),HLA-DRA(+1.25),HLA-F(+1.295),ICAM1(+1.29),IFNA2(-13.779),JAK1(-1.3),JAK3(+1.229),KCNJ3(+7.287),MAPK1(-1.257),MAPK13(+2.511),MAPK8(+1.226),MFGE8(+2.076),NCF2(+1.459),NFKB2(…
Colorectal Cancer Metastasis Signaling	1.51356e-05	0.00158489	Activated	2.959	0.142	36	24	12	ADCY1(+3.686),ADCY3(-1.232),APPL1(-1.349),ARRB1(+1.843),BCL2L1(+1.352),CASP9(+1.271),CDH1(-3.953),FOS(+2.442),FZD7(+3.732),FZD8(+16.967),JAK1(-1.3),JAK3(+1.229),MAPK1(-1.257),MAPK8(+1.226),MMP15(-2.825),MMP16(+10.502),MMP23B(+2.377),MMP25(-2.56),NFKB2(+1.504),PTGER4(+4.18),PTGS2(+6.22),RAC1(-1.284),RHOC(+1.201),RHOV(+2.099),RND3(+22.221),SMAD3(-1.374),SMAD4(-1.132),TCF7(+2.032),TCF7L1(+4.415),TLR…
Aryl Hydrocarbon Receptor Signaling	2.69153e-05	0.00239883		0.5	0.168	24	13	11	ALDH1B1(+1.246),ALDH1L1(+28.486),ALDH1L2(-1.52),ALDH3A1(-9.61),ALDH3A2(-1.253),ALDH3B2(+4.568),CCNA2(-1.192),CCND2(+1.238),CDKN1A(+1.576),CHEK2(+1.337),DHFR(-1.274),FAS(+1.265),FOS(+2.442),GSTK1(+1.165),HSP90AA1(-1.197),MAPK1(-1.257),MAPK8(+1.226),MCM7(-1.173),MGST2(-1.705),NFKB2(+1.504),RARG(+1.799),RBL1(-1.251),TP53(-1.159),TP73(+1.885)
Pancreatic Adenocarcinoma Signaling	3.31131e-05	0.00251189		1.069	0.183	20	10	10	ABL1(-1.169),BCL2L1(+1.352),BRCA2(-1.323),CASP9(+1.271),CDKN1A(+1.576),E2F8(-1.293),JAK1(-1.3),JAK3(+1.229),MAPK1(-1.257),MAPK8(+1.226),NFKB2(+1.504),NOTCH1(+1.185),PLD2(+1.289),PTGS2(+6.22),RAC1(-1.284),RAD51(-1.251),SMAD3(-1.374),SMAD4(-1.132),TP53(-1.159),TYK2(+1.25)
Hepatic Fibrosis Signaling Pathway	6.76083e-05	0.00457088	Activated	2.592	0.122	45	35	10	ACTA2(+1.854),BAMBI(+3.391),CACNA1D(+2.443),CALM1 (includes others)(-1.154),CCL3(+2.727),COL11A2(+3.997),COL1A1(+2.547),COL5A3(+16.679),CREB3L3(+7.08),FGFR1(+2.28),FOS(+2.442),FZD7(+3.732),FZD8(+16.967),GLI1(+2.049),ICAM1(+1.29),ITGA4(-1.34),ITGA5(+2.431),JAK1(-1.3),MAPK1(-1.257),MAPK13(+2.511),MAPK8(+1.226),NCF2(+1.459),NFKB2(+1.504),NFKBIA(+1.483),PRKCA(+5.124),PRKCD(+1.17),PRKCH(+3.846),PTEN(-…
Opioid Signaling Pathway	0.00011749	0.0060256		1.616	0.134	33	26	7	ADCY1(+3.686),ADCY3(-1.232),ARRB1(+1.843),CACNA1D(+2.443),CALM1 (includes others)(-1.154),CAMK1(+2.62),CAMK2B(+3.784),CREB3L3(+7.08),FOS(+2.442),FOSB(+3.726),GRIN2A(+4.613),GRIN2C(+8.805),HCK(+3.201),KCNJ3(+7.287),MAPK1(-1.257),NFKB2(+1.504),NFKBIA(+1.483),PDE1C(+4.19),PLCB1(+9.439),PLD2(+1.289),PPP3CA(-1.579),PPP3CC(+1.179),PRKCA(+5.124),PRKCD(+1.17),PRKCH(+3.846),RAC1(-1.284),RGS1(+2.25),RGS12(…
Protein Kinase A Signaling	0.00011749	0.0060256		-1.298	0.118	47	35	12	ADCY1(+3.686),ADCY3(-1.232),AKAP6(+3.86),AKAP7(+2.206),ANAPC2(+1.227),CALM1 (includes others)(-1.154),CAMK2B(+3.784),CDC14B(+4.66),CREB3L3(+7.08),CREM(-1.322),DUSP2(+1.708),DUSP22(+1.244),DUSP4(+1.36),DUSP5(+1.542),EBI3(+1.761),FLNB(+1.536),H3-3A/H3-3B(-1.243),MAPK1(-1.257),NFKB2(+1.504),NFKBIA(+1.483),NOTUM(+6.075),NTN1(-1.759),PDE1C(+4.19),PLCB1(+9.439),PLCB4(+11.003),PLCL1(+29.671),PPP3CA(-1.5…
Regulation Of The Epithelial Mesenchymal Transition In Development Pathway	0.000125893	0.0060256	Activated	3.207	0.19	16	13	3	ADAM17(-1.254),AXIN2(+3.677),BRCA1(-1.449),CDH1(-3.953),FZD7(+3.732),FZD8(+16.967),GLI1(+2.049),NFKB2(+1.504),NOTCH1(+1.185),PSEN2(+1.306),TCF7(+2.032),TCF7L1(+4.415),WNT10A(+1.555),WNT10B(+3.429),WNT2(+9.955),WNT6(+2.576)
Coronavirus Pathogenesis Pathway	0.000162181	0.00724436		0.853	0.153	23	10	13	ABL1(-1.169),ADAM17(-1.254),CASP9(+1.271),DDIT3(+1.382),E2F8(-1.293),FOS(+2.442),JAK1(-1.3),KPNB1(-1.218),MAPK1(-1.257),MAPK13(+2.511),MAPK8(+1.226),NFKB2(+1.504),NFKBIA(+1.483),PTGS2(+6.22),RBL1(-1.251),RPS18(+1.132),RPS21(-1.198),SERPINE1(-2.753),SMAD3(-1.374),SMAD4(-1.132),TP53(-1.159),TRIM25(-1.165),TYK2(+1.25)
B Cell Receptor Signaling	0.000263027	0.0109648		1.043	0.141	26	14	12	ABL1(-1.169),APBB1IP(-1.272),BCL2L1(+1.352),CALM1 (includes others)(-1.154),CAMK2B(+3.784),CD19(+1.288),CREB3L3(+7.08),IGHA1(-25.807),IGHD(-2.926),INPP5J(+6.0),MAP3K10(+1.511),MAP3K12(+1.459),MAP3K4(-1.273),MAP3K8(+1.242),MAPK1(-1.257),MAPK13(+2.511),MAPK8(+1.226),NFKB2(+1.504),NFKBIA(+1.483),PAX5(-1.221),PPP3CA(-1.579),PPP3CC(+1.179),PTEN(-1.318),PTK2B(+1.215),RAC1(-1.284),SYK(-1.451)
Axonal Guidance Signaling	0.000288403	0.0109648			0.11	53	35	18	ABL1(-1.169),ADAM17(-1.254),ADAM22(+1.477),ADAM9(-1.225),ARHGEF6(-1.281),BRCC3(-1.246),EFNA5(+3.378),EFNB2(+3.201),EPHA2(+3.415),EPHB2(+3.202),FZD7(+3.732),FZD8(+16.967),GLI1(+2.049),HHIP(-6.014),ITGA4(-1.34),ITGA5(+2.431),MAPK1(-1.257),MICAL1(+1.279),MMP15(-2.825),MMP16(+10.502),MMP23B(+2.377),MMP25(-2.56),NOTUM(+6.075),NRP1(+31.705),NTN1(-1.759),PAK1(+1.243),PFN2(+4.119),PLCB1(+9.439),PLCB4(+11…
MIF Regulation of Innate Immunity	0.000354813	0.0125893	Activated	2.53	0.238	10	8	2	CD74(+1.286),FOS(+2.442),MAPK1(-1.257),MAPK8(+1.226),NFKB2(+1.504),NFKBIA(+1.483),PLA2G4A(+1.578),PLA2G4C(+3.185),PTGS2(+6.22),TP53(-1.159)
HGF Signaling	0.00040738	0.0134896		1.5	0.162	18	13	5	CDKN1A(+1.576),ELF4(-1.169),FOS(+2.442),HGF(+14.603),ITGA4(-1.34),ITGA5(+2.431),MAP3K10(+1.511),MAP3K12(+1.459),MAP3K4(-1.273),MAP3K8(+1.242),MAPK1(-1.257),MAPK8(+1.226),PAK1(+1.243),PRKCA(+5.124),PRKCD(+1.17),PRKCH(+3.846),PTGS2(+6.22),RAC1(-1.284)
UVB-Induced MAPK Signaling	0.000549541	0.017378		1.265	0.212	11	7	4	FOS(+2.442),H3-3A/H3-3B(-1.243),MAPK1(-1.257),MAPK13(+2.511),MAPK8(+1.226),PRKCA(+5.124),PRKCD(+1.17),PRKCH(+3.846),RPS6KA3(-1.265),RPS6KA5(+2.077),TP53(-1.159)
Tec Kinase Signaling	0.00060256	0.017378	Activated	3.838	0.14	23	20	3	ACTA2(+1.854),FAS(+1.265),FOS(+2.442),HCK(+3.201),ITGA4(-1.34),ITGA5(+2.431),ITK(+6.736),JAK1(-1.3),JAK3(+1.229),MAPK8(+1.226),NFKB2(+1.504),PAK1(+1.243),PRKCA(+5.124),PRKCD(+1.17),PRKCH(+3.846),PTK2B(+1.215),RAC1(-1.284),RHOC(+1.201),RHOV(+2.099),RND3(+22.221),TNFRSF10B(+1.203),TNFRSF21(+2.223),TYK2(+1.25)
CD27 Signaling in Lymphocytes	0.000645654	0.017378		1.897	0.208	11	10	1	BCL2L1(+1.352),CASP9(+1.271),CD70(+1.266),FOS(+2.442),MAP3K10(+1.511),MAP3K12(+1.459),MAP3K4(-1.273),MAP3K8(+1.242),MAPK8(+1.226),NFKB2(+1.504),NFKBIA(+1.483)
Estrogen Receptor Signaling	0.000691831	0.017378	Activated	2.466	0.116	38	26	12	ADCY1(+3.686),ADCY3(-1.232),CACNA1D(+2.443),CDKN1A(+1.576),CREB3L3(+7.08),FOS(+2.442),FOXG1(+7.348),FOXO6(+5.36),HNRNPD(-1.197),HSP90AA1(-1.197),JAK1(-1.3),JAK3(+1.229),MAPK1(-1.257),MED14(-1.168),MMP15(-2.825),MMP16(+10.502),MMP23B(+2.377),MMP25(-2.56),MPRIP(-1.17),MT-ATP6(+1.337),MT-CYB(+1.393),NCOR1(-1.198),NFKB2(+1.504),NOTCH1(+1.185),NOTUM(+6.075),PAK1(+1.243),PLCB1(+9.439),PLCB4(+11.003),PL…
RANK Signaling in Osteoclasts	0.000691831	0.017378		1.604	0.17	15	11	4	BIRC2(+1.233),CALM1 (includes others)(-1.154),FOS(+2.442),MAP3K10(+1.511),MAP3K12(+1.459),MAP3K4(-1.273),MAP3K8(+1.242),MAPK1(-1.257),MAPK13(+2.511),MAPK8(+1.226),NFKB2(+1.504),NFKBIA(+1.483),PPP3CA(-1.579),PPP3CC(+1.179),PTK2B(+1.215)
Leukocyte Extravasation Signaling	0.000707946	0.017378		1.4	0.132	26	17	9	ABL1(-1.169),ACTA2(+1.854),ARHGAP35(-1.149),CLDN14(+1.813),CTNNA2(+40.944),DLC1(+17.451),ICAM1(+1.29),ITGA4(-1.34),ITGA5(+2.431),ITK(+6.736),MAP3K4(-1.273),MAPK1(-1.257),MAPK13(+2.511),MAPK8(+1.226),MMP15(-2.825),MMP16(+10.502),MMP23B(+2.377),MMP25(-2.56),NCF2(+1.459),NCF4(-1.344),PRKCA(+5.124),PRKCD(+1.17),PRKCH(+3.846),PTK2B(+1.215),RAC1(-1.284),VCAM1(+5.691)
Production of Nitric Oxide and Reactive Oxygen Species in Macrophages	0.000794328	0.018197	Activated	2.6	0.133	25	19	6	APOD(+12.973),APOL1(-1.444),FOS(+2.442),JAK1(-1.3),JAK3(+1.229),MAP3K10(+1.511),MAP3K12(+1.459),MAP3K4(-1.273),MAP3K8(+1.242),MAPK1(-1.257),MAPK13(+2.511),MAPK8(+1.226),NCF2(+1.459),NCF4(-1.344),NFKB2(+1.504),NFKBIA(+1.483),PRKCA(+5.124),PRKCD(+1.17),PRKCH(+3.846),RAC1(-1.284),RHOC(+1.201),RHOV(+2.099),RND3(+22.221),SERPINA1(+15.792),TYK2(+1.25)
Insulin Secretion Signaling Pathway	0.000891251	0.0194984	Activated	2.414	0.123	30	23	7	ABCC9(+3.632),ADCY1(+3.686),ADCY3(-1.232),CACNA1D(+2.443),CAMK2B(+3.784),CREB3L3(+7.08),DLAT(-1.221),EIF4A2(+1.259),GHR(+18.306),HCK(+3.201),JAK1(-1.3),JAK3(+1.229),KCNJ11(+3.862),KLF11(-2.119),MAPK1(-1.257),MAPK13(+2.511),NEUROD1(+696.404),NOTUM(+6.075),PLCB1(+9.439),PLCB4(+11.003),PLCL1(+29.671),PRKCA(+5.124),PRKCD(+1.17),PRKCH(+3.846),RPS6KA5(+2.077),SEC11C(+1.346),SLC2A1(-1.214),SLC2A3(-1.328…
nNOS Signaling in Neurons	0.000933254	0.0194984		0.447	0.213	10	7	3	CALM1 (includes others)(-1.154),CAPN5(-3.076),CAPN8(+18.659),GRIN2A(+4.613),GRIN2C(+8.805),PPP3CA(-1.579),PPP3CC(+1.179),PRKCA(+5.124),PRKCD(+1.17),PRKCH(+3.846)
Sperm Motility	0.001	0.0204174	Activated	3.051	0.126	28	23	5	ABL1(-1.169),CALM1 (includes others)(-1.154),DDR2(+2.637),EPHA2(+3.415),EPHB2(+3.202),FGFR1(+2.28),HCK(+3.201),ITK(+6.736),JAK1(-1.3),JAK3(+1.229),MERTK(+2.414),MST1R(+1.846),NOTUM(+6.075),PDE1C(+4.19),PLA2G4A(+1.578),PLA2G4C(+3.185),PLCB1(+9.439),PLCB4(+11.003),PLCL1(+29.671),PRKCA(+5.124),PRKCD(+1.17),PRKCH(+3.846),PTK2B(+1.215),SLC12A2(-1.325),SLC16A10(+1.989),SRMS(+5.838),SYK(-1.451),TYK2(+1.…
Germ Cell-Sertoli Cell Junction Signaling	0.00107152	0.0213796			0.135	23	13	10	ACTA2(+1.854),CDH1(-3.953),CTNNA2(+40.944),IQGAP1(-1.263),JUP(+3.276),MAP3K10(+1.511),MAP3K12(+1.459),MAP3K4(-1.273),MAP3K8(+1.242),MAPK1(-1.257),MAPK8(+1.226),MTMR2(-1.179),MYO7A(+13.07),PAK1(+1.243),PLS1(+2.118),RAC1(-1.284),RHOC(+1.201),RHOV(+2.099),RND3(+22.221),TUBA1B(-1.216),TUBA4A(-1.244),TUBB(-1.15),TUBB3(-2.605)
Dendritic Cell Maturation	0.00123027	0.0229087	Activated	3.962	0.131	24	22	2	CCR7(+2.42),CD1C(-2.206),CD58(+1.337),CD80(+1.283),COL11A2(+3.997),COL1A1(+2.547),COL5A3(+16.679),CREB3L3(+7.08),DDR2(+2.637),FSCN1(+1.318),HLA-DMA(+1.301),HLA-DRA(+1.25),HLA-F(+1.295),ICAM1(+1.29),MAPK1(-1.257),MAPK13(+2.511),MAPK8(+1.226),NFKB2(+1.504),NFKBIA(+1.483),NOTUM(+6.075),PLCB1(+9.439),PLCB4(+11.003),PLCL1(+29.671),RELB(+1.435)
GNRH Signaling	0.00125893	0.0234423	Activated	2.4	0.133	23	18	5	ADCY1(+3.686),ADCY3(-1.232),CACNA1D(+2.443),CALM1 (includes others)(-1.154),CAMK2B(+3.784),CREB3L3(+7.08),FOS(+2.442),MAP3K10(+1.511),MAP3K12(+1.459),MAP3K4(-1.273),MAP3K8(+1.242),MAPK1(-1.257),MAPK13(+2.511),MAPK8(+1.226),NFKB2(+1.504),PAK1(+1.243),PLCB1(+9.439),PLCB4(+11.003),PRKCA(+5.124),PRKCD(+1.17),PRKCH(+3.846),PTK2B(+1.215),RAC1(-1.284)
Sertoli Cell-Sertoli Cell Junction Signaling	0.00141254	0.0245471			0.13	24	12	12	ACTA2(+1.854),CDH1(-3.953),CLDN14(+1.813),CTNNA2(+40.944),ITGA4(-1.34),ITGA5(+2.431),JUP(+3.276),MAP3K10(+1.511),MAP3K12(+1.459),MAP3K20(-1.399),MAP3K4(-1.273),MAP3K8(+1.242),MAPK1(-1.257),MAPK13(+2.511),MAPK8(+1.226),MTMR2(-1.179),MYO7A(+13.07),PLS1(+2.118),PTEN(-1.318),RAC1(-1.284),TUBA1B(-1.216),TUBA4A(-1.244),TUBB(-1.15),TUBB3(-2.605)
Hepatic Fibrosis / Hepatic Stellate Cell Activation	0.00151356	0.0245471			0.129	24	20	4	ACTA2(+1.854),BAMBI(+3.391),CCR7(+2.42),COL11A2(+3.997),COL1A1(+2.547),COL4A4(-1.839),COL4A5(+80.996),COL5A3(+16.679),COL9A2(+1.613),CSF1(+2.331),EDNRB(+6.05),FAS(+1.265),FGFR1(+2.28),HGF(+14.603),ICAM1(+1.29),IGFBP3(+17.6),IGFBP4(+1.794),LHX2(+4.251),NFKB2(+1.504),SERPINE1(-2.753),SMAD3(-1.374),SMAD4(-1.132),SMAD7(+1.409),VCAM1(+5.691)
Primary Immunodeficiency Signaling	0.00151356	0.0245471			0.2	10	5	5	ADA(+1.636),CD19(+1.288),DCLRE1C(-1.426),IGHA1(-25.807),IGHD(-2.926),IGLC1(-9.941),IGLL1/IGLL5(-9.643),JAK3(+1.229),RFX5(+1.203),TAP1(+1.284)
Myc Mediated Apoptosis Signaling	0.00151356	0.0245471		0	0.2	10	8	2	BBC3(+1.372),BCL2L1(+1.352),CASP9(+1.271),CFLAR(+1.525),FAS(+1.265),MAX(-1.118),NFKB2(+1.504),PMAIP1(+1.222),TP53(-1.159),TRADD(+1.322)
DNA Double-Strand Break Repair by Homologous Recombination	0.00158489	0.0245471			0.357	5	0	5	ABL1(-1.169),BRCA1(-1.449),BRCA2(-1.323),RAD51(-1.251),RPA1(-1.146)
Apelin Endothelial Signaling Pathway	0.00165959	0.0245471	Activated	2.183	0.148	17	13	4	ADCY1(+3.686),ADCY3(-1.232),CALM1 (includes others)(-1.154),FOS(+2.442),ICAM1(+1.29),MAPK1(-1.257),MAPK8(+1.226),MEF2D(+1.257),NFKB2(+1.504),PLCB1(+9.439),PLCB4(+11.003),PRKAB2(+1.342),PRKCA(+5.124),PRKCD(+1.17),PRKCH(+3.846),SMAD3(-1.374),VCAM1(+5.691)
Phagosome Formation	0.00165959	0.0245471			0.144	18	14	4	C5AR1(+2.712),ITGA4(-1.34),ITGA5(+2.431),ITGAX(+2.411),MSR1(+62.29),NOTUM(+6.075),PLCB1(+9.439),PLCB4(+11.003),PLCL1(+29.671),PRKCA(+5.124),PRKCD(+1.17),PRKCH(+3.846),RAC1(-1.284),RHOC(+1.201),RHOV(+2.099),RND3(+22.221),SYK(-1.451),TLR7(-1.43)
PCP pathway	0.00190546	0.025704	Activated	2.714	0.183	11	10	1	CTHRC1(+13.169),FZD7(+3.732),FZD8(+16.967),JUNB(+1.475),MAPK8(+1.226),PFN2(+4.119),RAC1(-1.284),WNT10A(+1.555),WNT10B(+3.429),WNT2(+9.955),WNT6(+2.576)
Signaling by Rho Family GTPases	0.00194984	0.025704		1.3	0.119	29	17	12	ACTA2(+1.854),ARHGEF18(-1.542),ARHGEF6(-1.281),CDH1(-3.953),CDH11(+4.399),DIAPH3(-1.2),FOS(+2.442),IQGAP1(-1.263),ITGA4(-1.34),ITGA5(+2.431),MAP3K10(+1.511),MAP3K12(+1.459),MAP3K20(-1.399),MAPK1(-1.257),MAPK8(+1.226),NCF2(+1.459),NFKB2(+1.504),PAK1(+1.243),PTK2B(+1.215),RAC1(-1.284),RHOC(+1.201),RHOV(+2.099),RND3(+22.221),SEPTIN10(+3.252),SEPTIN3(+2.082),SEPTIN7(-1.226),SEPTIN8(+1.279),SEPTIN9(-1…
Amyotrophic Lateral Sclerosis Signaling	0.00194984	0.025704		0.832	0.155	15	10	5	BCL2L1(+1.352),BIRC2(+1.233),CACNA1D(+2.443),CAPN5(-3.076),CAPN8(+18.659),CASP9(+1.271),GRIA3(+7.641),GRIK4(+2.155),GRIN2A(+4.613),GRIN2C(+8.805),NEFH(-3.76),PAK1(+1.243),PPP3CA(-1.579),RAC1(-1.284),TP53(-1.159)
ATM Signaling	0.00194984	0.025704		-1.069	0.155	15	7	8	ABL1(-1.169),BRCA1(-1.449),CDKN1A(+1.576),CHEK2(+1.337),CREB3L3(+7.08),FANCD2(-1.2),MAPK13(+2.511),MAPK8(+1.226),NFKBIA(+1.483),RAD51(-1.251),RNF8(-1.16),SMC1A(-1.275),TOPBP1(-1.19),TP53(-1.159),TP73(+1.885)
14-3-3-mediated Signaling	0.00199526	0.025704		1.069	0.142	18	12	6	AKT1S1(+1.281),FOS(+2.442),MAPK1(-1.257),MAPK8(+1.226),NOTUM(+6.075),PLCB1(+9.439),PLCB4(+11.003),PLCL1(+29.671),PRKCA(+5.124),PRKCD(+1.17),PRKCH(+3.846),STK11(+1.221),TP73(+1.885),TUBA1B(-1.216),TUBA4A(-1.244),TUBB(-1.15),TUBB3(-2.605),YWHAE(-1.151)
UVA-Induced MAPK Signaling	0.00213796	0.0263027		1.414	0.153	15	12	3	BCL2L1(+1.352),CASP9(+1.271),FOS(+2.442),MAPK1(-1.257),MAPK13(+2.511),MAPK8(+1.226),NOTUM(+6.075),PARP3(+1.312),PLCB1(+9.439),PLCB4(+11.003),PLCL1(+29.671),PRKCA(+5.124),RPS6KA3(-1.265),RPS6KA5(+2.077),TP53(-1.159)
Induction of Apoptosis by HIV1	0.00218776	0.0263027		0.905	0.18	11	10	1	BBC3(+1.372),BCL2L1(+1.352),BIRC2(+1.233),CASP9(+1.271),FAS(+1.265),MAPK8(+1.226),NFKB2(+1.504),NFKBIA(+1.483),TP53(-1.159),TRADD(+1.322),TRAF1(+1.429)
Endocannabinoid Neuronal Synapse Pathway	0.00218776	0.0263027	Activated	2.357	0.141	18	15	3	ADCY1(+3.686),ADCY3(-1.232),CACNA1D(+2.443),GRIA3(+7.641),GRIN2A(+4.613),GRIN2C(+8.805),KCNJ3(+7.287),MAPK1(-1.257),MAPK13(+2.511),MAPK8(+1.226),NDUFS2(+1.184),NOTUM(+6.075),PLCB1(+9.439),PLCB4(+11.003),PLCL1(+29.671),PPP3CA(-1.579),PPP3CC(+1.179),PTGS2(+6.22)
Role of BRCA1 in DNA Damage Response	0.00239883	0.0281838		-0.905	0.163	13	2	11	BRCA1(-1.449),BRCA2(-1.323),BRCC3(-1.246),CDKN1A(+1.576),CHEK2(+1.337),E2F8(-1.293),FANCC(-1.208),FANCD2(-1.2),RAD51(-1.251),RBL1(-1.251),RPA1(-1.146),TOPBP1(-1.19),TP53(-1.159)
Chemokine Signaling	0.00239883	0.0281838	Activated	2.496	0.163	13	10	3	CALM1 (includes others)(-1.154),CAMK1(+2.62),CAMK2B(+3.784),CCL4(+2.005),FOS(+2.442),MAPK1(-1.257),MAPK13(+2.511),MAPK8(+1.226),MPRIP(-1.17),PLCB1(+9.439),PLCB4(+11.003),PRKCA(+5.124),PTK2B(+1.215)
iNOS Signaling	0.0025704	0.0295121		1.414	0.2	9	6	3	CALM1 (includes others)(-1.154),FOS(+2.442),JAK1(-1.3),JAK3(+1.229),MAPK1(-1.257),MAPK13(+2.511),NFKB2(+1.504),NFKBIA(+1.483),TYK2(+1.25)
Death Receptor Signaling	0.00281838	0.030903		1.941	0.154	14	14	0	ACTA2(+1.854),BIRC2(+1.233),CASP9(+1.271),CFLAR(+1.525),FAS(+1.265),LMNA(+1.433),MAPK8(+1.226),NFKB2(+1.504),NFKBIA(+1.483),PARP3(+1.312),TANK(+1.179),TNFRSF10B(+1.203),TNFRSF21(+2.223),TRADD(+1.322)
Neuropathic Pain Signaling In Dorsal Horn Neurons	0.00288403	0.030903	Activated	3.357	0.149	15	14	1	CAMK1(+2.62),CAMK2B(+3.784),FOS(+2.442),GRIA3(+7.641),GRIN2A(+4.613),GRIN2C(+8.805),KCNN4(+1.595),MAPK1(-1.257),NOTUM(+6.075),PLCB1(+9.439),PLCB4(+11.003),PLCL1(+29.671),PRKCA(+5.124),PRKCD(+1.17),PRKCH(+3.846)
Dopamine-DARPP32 Feedback in cAMP Signaling	0.00295121	0.030903	Activated	2.668	0.129	21	16	5	ADCY1(+3.686),ADCY3(-1.232),ATP2A2(-1.135),CACNA1D(+2.443),CALM1 (includes others)(-1.154),CAMKK2(+1.454),CREB3L3(+7.08),CREM(-1.322),GRIN2A(+4.613),GRIN2C(+8.805),KCNJ11(+3.862),KCNJ3(+7.287),NOTUM(+6.075),PLCB1(+9.439),PLCB4(+11.003),PLCL1(+29.671),PPP3CA(-1.579),PPP3CC(+1.179),PRKCA(+5.124),PRKCD(+1.17),PRKCH(+3.846)
PEDF Signaling	0.00301995	0.030903		-0.577	0.159	13	9	4	ARHGAP22(+4.405),BCL2L1(+1.352),CFLAR(+1.525),FAS(+1.265),MAPK1(-1.257),MAPK13(+2.511),NFKB2(+1.504),NFKBIA(+1.483),RAC1(-1.284),TCF7(+2.032),TCF7L1(+4.415),TP53(-1.159),WASF2(-1.13)
TNFR2 Signaling	0.0030903	0.030903		1.134	0.233	7	7	0	BIRC2(+1.233),FOS(+2.442),MAPK8(+1.226),NFKB2(+1.504),NFKBIA(+1.483),TANK(+1.179),TRAF1(+1.429)
Parkinson's Signaling	0.00316228	0.030903			0.312	5	4	1	CASP9(+1.271),MAPK1(-1.257),MAPK13(+2.511),MAPK8(+1.226),UCHL1(+2.866)
Systemic Lupus Erythematosus In B Cell Signaling Pathway	0.00316228	0.030903		0.18	0.113	31	19	12	BCL2L1(+1.352),CALM1 (includes others)(-1.154),CCND2(+1.238),CD19(+1.288),CD70(+1.266),FOS(+2.442),FOXG1(+7.348),FOXO6(+5.36),HCK(+3.201),IFIT3(-1.544),IFNA2(-13.779),IGHA1(-25.807),IGHD(-2.926),INPP5J(+6.0),JAK1(-1.3),MAPK1(-1.257),NFKB2(+1.504),PPP3CA(-1.579),PPP3CC(+1.179),PRKCA(+5.124),PRKCD(+1.17),PRKCH(+3.846),RAC1(-1.284),RASGRP2(-1.821),SHF(+2.44),SYK(-1.451),TICAM1(+1.204),TLR7(-1.43),TN…
PI3K/AKT Signaling	0.00323594	0.0316228		0.243	0.126	22	14	8	BCL2L1(+1.352),CDKN1A(+1.576),CSF2RB(+1.775),GHR(+18.306),HSP90AA1(-1.197),IL11RA(+1.867),IL12RB2(-2.537),IL31RA(+20.494),INPP5J(+6.0),ITGA4(-1.34),ITGA5(+2.431),JAK1(-1.3),JAK3(+1.229),MAP3K8(+1.242),MAPK1(-1.257),NFKB2(+1.504),NFKBIA(+1.483),PTEN(-1.318),PTGS2(+6.22),TP53(-1.159),TYK2(+1.25),YWHAE(-1.151)
Sumoylation Pathway	0.00354813	0.0331131		-1.155	0.146	15	8	7	CDH1(-3.953),FAS(+1.265),FOS(+2.442),MAPK8(+1.226),NFKB2(+1.504),NFKBIA(+1.483),RAC1(-1.284),RHOC(+1.201),RHOV(+2.099),RND3(+22.221),RPA1(-1.146),SENP1(-1.214),SMAD4(-1.132),TP53(-1.159),UBA2(-1.163)
Glucocorticoid Receptor Signaling	0.00363078	0.0338844			0.107	36	17	19	BCL2L1(+1.352),CCL3(+2.727),CDKN1A(+1.576),FKBP5(-1.249),FOS(+2.442),HSP90AA1(-1.197),HSPA14(-1.194),ICAM1(+1.29),JAK1(-1.3),JAK3(+1.229),KRT1(-21.394),KRT14(-33.449),KRT16(-49.354),KRT6A(-65.867),KRT6B(-70.292),KRT6C(-37.919),KRT7(+2.122),MAPK1(-1.257),MAPK13(+2.511),MAPK8(+1.226),MED14(-1.168),NCOR1(-1.198),NFKBIA(+1.483),PPP3CA(-1.579),PPP3CC(+1.179),PRKAB2(+1.342),PTGS2(+6.22),RAC1(-1.284),SE…
CD40 Signaling	0.00363078	0.0338844		1.265	0.169	11	10	1	FOS(+2.442),ICAM1(+1.29),JAK3(+1.229),MAPK1(-1.257),MAPK13(+2.511),MAPK8(+1.226),NFKB2(+1.504),NFKBIA(+1.483),PTGS2(+6.22),TANK(+1.179),TRAF1(+1.429)
Osteoarthritis Pathway	0.00398107	0.0354813		0.943	0.118	25	19	6	AGER(+1.765),ANXA2(-1.267),CASP9(+1.271),CREB3L3(+7.08),CTNNA2(+40.944),DDR2(+2.637),FGFR1(+2.28),FZD7(+3.732),FZD8(+16.967),GLI1(+2.049),ITGA4(-1.34),ITGA5(+2.431),NFKB2(+1.504),NOTCH1(+1.185),PRKAB2(+1.342),PTGS2(+6.22),RAC1(-1.284),S100A9(+5.114),SIK3(+1.305),SLC39A8(-1.308),SMAD3(-1.374),SMAD4(-1.132),SMAD7(+1.409),TCF7(+2.032),TCF7L1(+4.415)
Phospholipase C Signaling	0.0040738	0.0363078		1.569	0.113	29	18	11	ADCY1(+3.686),ADCY3(-1.232),ARHGEF18(-1.542),ARHGEF6(-1.281),CALM1 (includes others)(-1.154),CREB3L3(+7.08),ITGA4(-1.34),ITGA5(+2.431),ITK(+6.736),MAPK1(-1.257),MEF2D(+1.257),MPRIP(-1.17),NFKB2(+1.504),PLA2G4A(+1.578),PLA2G4C(+3.185),PLCB1(+9.439),PLCB4(+11.003),PLD2(+1.289),PPP3CA(-1.579),PPP3CC(+1.179),PRKCA(+5.124),PRKCD(+1.17),PRKCH(+3.846),RAC1(-1.284),RHOC(+1.201),RHOV(+2.099),RND3(+22.221)…
IL-22 Signaling	0.00416869	0.0363078		0	0.25	6	4	2	JAK1(-1.3),MAPK1(-1.257),MAPK13(+2.511),MAPK8(+1.226),SOCS3(+2.771),TYK2(+1.25)
Aldosterone Signaling in Epithelial Cells	0.00446684	0.0380189		1.897	0.127	20	14	6	DNAJB2(+1.233),DNAJB5(+1.384),DNAJC1(+1.262),DNAJC18(+1.419),DNAJC5B(+2.365),DNAJC6(+4.836),DNAJC9(-1.173),HSP90AA1(-1.197),HSPA14(-1.194),HSPB6(-2.755),MAPK1(-1.257),NOTUM(+6.075),PLCB1(+9.439),PLCB4(+11.003),PLCL1(+29.671),PRKCA(+5.124),PRKCD(+1.17),PRKCH(+3.846),SGK1(+1.921),SLC12A2(-1.325)
4-1BB Signaling in T Lymphocytes	0.00457088	0.0380189		1.633	0.219	7	6	1	MAPK1(-1.257),MAPK13(+2.511),MAPK8(+1.226),NFKB2(+1.504),NFKBIA(+1.483),TNFSF9(+1.384),TRAF1(+1.429)
Cardiac Hypertrophy Signaling (Enhanced)	0.00467735	0.0389045	Activated	3.539	0.0986	48	37	11	ADCY1(+3.686),ADCY3(-1.232),ATP2A2(-1.135),CACNA1D(+2.443),CALM1 (includes others)(-1.154),CAMK2B(+3.784),CD70(+1.266),CSF2RB(+1.775),DIAPH3(-1.2),EDNRB(+6.05),FGFR1(+2.28),FZD7(+3.732),FZD8(+16.967),GHR(+18.306),IL11RA(+1.867),IL12RB2(-2.537),IL31RA(+20.494),ITGA4(-1.34),ITGA5(+2.431),MAP3K10(+1.511),MAP3K12(+1.459),MAP3K20(-1.399),MAP3K4(-1.273),MAP3K8(+1.242),MAPK1(-1.257),MAPK13(+2.511),MAPK8…
Role of PKR in Interferon Induction and Antiviral Response	0.00489779	0.0398107		1.807	0.137	16	9	7	CASP9(+1.271),FANCC(-1.208),FAS(+1.265),FOS(+2.442),HSP90AA1(-1.197),HSPA14(-1.194),JAK1(-1.3),MAPK1(-1.257),MAPK13(+2.511),MAPK8(+1.226),METAP2(-1.211),MSR1(+62.29),NFKB2(+1.504),NFKBIA(+1.483),TP53(-1.159),TYK2(+1.25)
Role of Tissue Factor in Cancer	0.00489779	0.0398107			0.137	16	11	5	ARRB1(+1.843),BCL2L1(+1.352),CSF1(+2.331),HCK(+3.201),ITGB5(+10.639),MAPK1(-1.257),MAPK13(+2.511),PAK1(+1.243),PLCB1(+9.439),PRKCA(+5.124),PTEN(-1.318),PTK2B(+1.215),RAC1(-1.284),RPS6KA3(-1.265),RPS6KA5(+2.077),TP53(-1.159)
PI3K Signaling in B Lymphocytes	0.00501187	0.0398107		0.943	0.13	18	10	8	ABL1(-1.169),CALM1 (includes others)(-1.154),CAMK2B(+3.784),CD180(-1.483),CD19(+1.288),FOS(+2.442),MAPK1(-1.257),NFKB2(+1.504),NFKBIA(+1.483),NOTUM(+6.075),PLCB1(+9.439),PLCB4(+11.003),PLCL1(+29.671),PPP3CA(-1.579),PPP3CC(+1.179),PTEN(-1.318),RAC1(-1.284),SYK(-1.451)
HOTAIR Regulatory Pathway	0.00512861	0.0398107	Activated	2.065	0.125	20	14	6	CDH1(-3.953),CDKN1A(+1.576),COL1A1(+2.547),H3-3A/H3-3B(-1.243),ICAM1(+1.29),MMP15(-2.825),MMP16(+10.502),MMP23B(+2.377),MMP25(-2.56),NFKB2(+1.504),NFKBIA(+1.483),PTEN(-1.318),RBBP7(-1.131),RHOC(+1.201),TCF7(+2.032),TCF7L1(+4.415),WNT10A(+1.555),WNT10B(+3.429),WNT2(+9.955),WNT6(+2.576)
Role of JAK family kinases in IL-6-type Cytokine Signaling	0.00524807	0.0398107			0.24	6	4	2	JAK1(-1.3),MAPK1(-1.257),MAPK13(+2.511),MAPK8(+1.226),SOCS3(+2.771),TYK2(+1.25)
Nur77 Signaling in T Lymphocytes	0.00524807	0.0398107		0.905	0.162	11	7	4	CALM1 (includes others)(-1.154),CASP9(+1.271),CD80(+1.283),MAPK1(-1.257),MEF2D(+1.257),PPP3CA(-1.579),PPP3CC(+1.179),PRKCA(+5.124),PRKCD(+1.17),PRKCH(+3.846),RPS6KA3(-1.265)
HIF1α Signaling	0.00549541	0.0398107		0.816	0.117	24	14	10	CAMK1(+2.62),CAMK2B(+3.784),CDKN1A(+1.576),HGF(+14.603),HSP90AA1(-1.197),HSPA14(-1.194),MAPK1(-1.257),MKNK2(+1.223),MMP15(-2.825),MMP16(+10.502),MMP23B(+2.377),MMP25(-2.56),NCF2(+1.459),P4HTM(+1.399),PPP3CA(-1.579),PPP3CC(+1.179),PRKCA(+5.124),PRKCD(+1.17),PRKCH(+3.846),SAT2(+1.446),SERPINE1(-2.753),SLC2A1(-1.214),SLC2A3(-1.328),TP53(-1.159)
TNFR1 Signaling	0.00549541	0.0398107		1.667	0.18	9	9	0	BIRC2(+1.233),CASP9(+1.271),FOS(+2.442),MAPK8(+1.226),NFKB2(+1.504),NFKBIA(+1.483),PAK1(+1.243),TANK(+1.179),TRADD(+1.322)
Factors Promoting Cardiogenesis in Vertebrates	0.00549541	0.0398107	Activated	3.9	0.127	19	18	1	CAMK2B(+3.784),CREB3L3(+7.08),FZD7(+3.732),FZD8(+16.967),MAPK8(+1.226),NOTUM(+6.075),PLCB1(+9.439),PLCB4(+11.003),PLCL1(+29.671),PRKCA(+5.124),PRKCD(+1.17),PRKCH(+3.846),SMAD4(-1.132),TCF7(+2.032),TCF7L1(+4.415),WNT10A(+1.555),WNT10B(+3.429),WNT2(+9.955),WNT6(+2.576)
RAR Activation	0.00549541	0.0398107			0.119	23	15	8	ADCY1(+3.686),ADCY3(-1.232),CSF2RB(+1.775),CSNK2A2(-1.209),FOS(+2.442),IGFBP3(+17.6),MAPK1(-1.257),MAPK13(+2.511),MAPK8(+1.226),NCOR1(-1.198),NFKB2(+1.504),PRKCA(+5.124),PRKCD(+1.17),PRKCH(+3.846),PTEN(-1.318),RAC1(-1.284),RARG(+1.799),RBP1(+6.332),RELB(+1.435),SMAD3(-1.374),SMAD4(-1.132),SMAD7(+1.409),SRA1(+1.362)
Synaptic Long Term Potentiation	0.00562341	0.0398107	Activated	2.668	0.132	17	14	3	ADCY1(+3.686),CALM1 (includes others)(-1.154),CAMK2B(+3.784),CREB3L3(+7.08),GRIA3(+7.641),GRIN2A(+4.613),GRIN2C(+8.805),MAPK1(-1.257),NOTUM(+6.075),PLCB1(+9.439),PLCB4(+11.003),PLCL1(+29.671),PPP3CA(-1.579),PPP3CC(+1.179),PRKCA(+5.124),PRKCD(+1.17),PRKCH(+3.846)
Cholecystokinin/Gastrin-mediated Signaling	0.00588844	0.040738	Activated	2.84	0.134	16	13	3	CREM(-1.322),FOS(+2.442),MAPK1(-1.257),MAPK8(+1.226),MEF2D(+1.257),PLCB1(+9.439),PLCB4(+11.003),PRKCA(+5.124),PRKCD(+1.17),PRKCH(+3.846),PTGS2(+6.22),PTK2B(+1.215),RAC1(-1.284),RHOC(+1.201),RHOV(+2.099),RND3(+22.221)
IL-10 Signaling	0.00588844	0.040738			0.159	11	8	3	BLVRA(+1.479),CCR1(-1.888),FOS(+2.442),JAK1(-1.3),MAPK1(-1.257),MAPK13(+2.511),MAPK8(+1.226),NFKB2(+1.504),NFKBIA(+1.483),SOCS3(+2.771),TYK2(+1.25)
Antioxidant Action of Vitamin C	0.0060256	0.040738	Inhibited	-3.051	0.138	15	12	3	CSF2RB(+1.775),MAPK1(-1.257),MAPK13(+2.511),MAPK8(+1.226),NFKB2(+1.504),NFKBIA(+1.483),NOTUM(+6.075),PLA2G4A(+1.578),PLA2G4C(+3.185),PLCB1(+9.439),PLCB4(+11.003),PLCL1(+29.671),PLD2(+1.289),SLC2A1(-1.214),SLC2A3(-1.328)
Semaphorin Signaling in Neurons	0.00616595	0.040738			0.167	10	8	2	DPYSL3(+10.297),MAPK1(-1.257),NRP1(+31.705),PAK1(+1.243),PLXNA1(+2.01),PLXNB1(+2.02),RAC1(-1.284),RHOC(+1.201),RHOV(+2.099),RND3(+22.221)
Apoptosis Signaling	0.00616595	0.040738		0.535	0.141	14	11	3	BCL2L1(+1.352),BIRC2(+1.233),CAPN5(-3.076),CAPN8(+18.659),CASP9(+1.271),ENDOG(+1.327),FAS(+1.265),LMNA(+1.433),MAPK1(-1.257),MAPK8(+1.226),NFKB2(+1.504),NFKBIA(+1.483),PRKCA(+5.124),TP53(-1.159)
Role of Macrophages, Fibroblasts and Endothelial Cells in Rheumatoid Arthritis	0.00630957	0.0416869			0.106	33	28	5	C5AR1(+2.712),CALM1 (includes others)(-1.154),CAMK2B(+3.784),CREB3L3(+7.08),CSF1(+2.331),FOS(+2.442),FZD7(+3.732),FZD8(+16.967),ICAM1(+1.29),MAPK1(-1.257),NFKBIA(+1.483),NOTUM(+6.075),PLCB1(+9.439),PLCB4(+11.003),PLCL1(+29.671),PPP3CA(-1.579),PPP3CC(+1.179),PRKCA(+5.124),PRKCD(+1.17),PRKCH(+3.846),RAC1(-1.284),SFRP1(+136.394),SOCS3(+2.771),TCF7(+2.032),TCF7L1(+4.415),TLR7(-1.43),TRADD(+1.322),TRA…
Apelin Liver Signaling Pathway	0.00645654	0.0416869	Activated	2.449	0.231	6	6	0	COL11A2(+3.997),COL1A1(+2.547),COL5A3(+16.679),EDN2(+16.835),FAS(+1.265),MAPK8(+1.226)
MIF-mediated Glucocorticoid Regulation	0.00645654	0.0416869		1.89	0.206	7	6	1	CD74(+1.286),MAPK1(-1.257),NFKB2(+1.504),NFKBIA(+1.483),PLA2G4A(+1.578),PLA2G4C(+3.185),PTGS2(+6.22)
Role of Osteoblasts, Osteoclasts and Chondrocytes in Rheumatoid Arthritis	0.00676083	0.042658			0.114	25	20	5	ADAM17(-1.254),BIRC2(+1.233),CALM1 (includes others)(-1.154),CASP9(+1.271),COL1A1(+2.547),CSF1(+2.331),FOS(+2.442),FZD7(+3.732),FZD8(+16.967),ITGA5(+2.431),MAPK1(-1.257),MAPK8(+1.226),NFKBIA(+1.483),PPP3CA(-1.579),PPP3CC(+1.179),PTK2B(+1.215),SFRP1(+136.394),SMAD4(-1.132),TCF7(+2.032),TCF7L1(+4.415),TRADD(+1.322),WNT10A(+1.555),WNT10B(+3.429),WNT2(+9.955),WNT6(+2.576)
T Cell Exhaustion Signaling Pathway	0.00676083	0.042658		-0.258	0.12	21	15	6	CD80(+1.283),EOMES(+6.58),FOS(+2.442),FOXP1(-1.845),HLA-DMA(+1.301),HLA-DRA(+1.25),HLA-F(+1.295),IFNA2(-13.779),IL12RB2(-2.537),IRF4(+1.287),JAK1(-1.3),JAK3(+1.229),LAG3(+2.326),MAPK1(-1.257),MAPK8(+1.226),PRDM1(+1.745),SMAD3(-1.374),TBX21(+3.494),TCF7(+2.032),TNFRSF14(+1.504),TYK2(+1.25)
IL-15 Production	0.00691831	0.042658	Activated	2.5	0.132	16	13	3	ABL1(-1.169),DDR2(+2.637),EPHA2(+3.415),EPHB2(+3.202),FGFR1(+2.28),HCK(+3.201),ITK(+6.736),JAK1(-1.3),JAK3(+1.229),MERTK(+2.414),MST1R(+1.846),NFKB2(+1.504),PTK2B(+1.215),SRMS(+5.838),SYK(-1.451),TYK2(+1.25)
BAG2 Signaling Pathway	0.00707946	0.042658		-1.414	0.186	8	3	5	ANXA2(-1.267),CDKN1A(+1.576),HSP90AA1(-1.197),HSPA14(-1.194),MAPK1(-1.257),NFKB2(+1.504),PSME2(+1.167),TP53(-1.159)
GADD45 Signaling	0.00707946	0.042658			0.263	5	2	3	BRCA1(-1.449),CCND2(+1.238),CDKN1A(+1.576),MAP3K4(-1.273),TP53(-1.159)
Type I Diabetes Mellitus Signaling	0.00707946	0.042658		1.265	0.135	15	13	2	CASP9(+1.271),CD80(+1.283),FAS(+1.265),HLA-DMA(+1.301),HLA-DRA(+1.25),HLA-F(+1.295),ICA1(+1.617),JAK1(-1.3),MAPK1(-1.257),MAPK13(+2.511),MAPK8(+1.226),NFKB2(+1.504),NFKBIA(+1.483),SOCS3(+2.771),TRADD(+1.322)
Glioblastoma Multiforme Signaling	0.00724436	0.042658	Activated	2.828	0.121	20	15	5	CDKN1A(+1.576),E2F8(-1.293),FZD7(+3.732),FZD8(+16.967),MAPK1(-1.257),NOTUM(+6.075),PLCB1(+9.439),PLCB4(+11.003),PLCL1(+29.671),PRKCD(+1.17),PTEN(-1.318),RAC1(-1.284),RHOC(+1.201),RHOV(+2.099),RND3(+22.221),TP53(-1.159),WNT10A(+1.555),WNT10B(+3.429),WNT2(+9.955),WNT6(+2.576)
Small Cell Lung Cancer Signaling	0.00724436	0.042658		1.633	0.155	11	7	4	ABL1(-1.169),BCL2L1(+1.352),BIRC2(+1.233),CASP9(+1.271),MAX(-1.118),NFKB2(+1.504),NFKBIA(+1.483),PTEN(-1.318),PTGS2(+6.22),TP53(-1.159),TRAF1(+1.429)
TWEAK Signaling	0.00758578	0.0436516		-0.378	0.2	7	6	1	BIRC2(+1.233),CASP9(+1.271),NFKB2(+1.504),NFKBIA(+1.483),TNFRSF12A(-2.407),TRADD(+1.322),TRAF1(+1.429)
Wnt/Ca+ pathway	0.00776247	0.0446684	Activated	2.53	0.161	10	9	1	CREB3L3(+7.08),FZD7(+3.732),FZD8(+16.967),NFKB2(+1.504),NOTUM(+6.075),PLCB1(+9.439),PLCB4(+11.003),PLCL1(+29.671),PPP3CA(-1.579),PRKCA(+5.124)
RhoA Signaling	0.00794328	0.0446684		1.069	0.13	16	10	6	ACTA2(+1.854),ANLN(-1.285),ARHGAP35(-1.149),DLC1(+17.451),KTN1(-1.2),LPAR1(+5.152),MPRIP(-1.17),PFN2(+4.119),PLXNA1(+2.01),PTK2B(+1.215),RND3(+22.221),SEPTIN10(+3.252),SEPTIN3(+2.082),SEPTIN7(-1.226),SEPTIN8(+1.279),SEPTIN9(-1.116)
Lymphotoxin β Receptor Signaling	0.00812831	0.0446684		0.447	0.17	9	8	1	BCL2L1(+1.352),BIRC2(+1.233),CASP9(+1.271),MAPK1(-1.257),NFKB2(+1.504),NFKBIA(+1.483),RELB(+1.435),TRAF1(+1.429),VCAM1(+5.691)
NRF2-mediated Oxidative Stress Response	0.00812831	0.0446684		0.632	0.116	22	16	6	ACTA2(+1.854),AKR1A1(+1.256),DNAJB2(+1.233),DNAJB5(+1.384),DNAJC1(+1.262),DNAJC18(+1.419),DNAJC5B(+2.365),DNAJC6(+4.836),DNAJC9(-1.173),ENC1(+2.752),ERP29(-1.177),FKBP5(-1.249),FOS(+2.442),GSTK1(+1.165),HACD3(-1.193),JUNB(+1.475),MAPK1(-1.257),MAPK8(+1.226),MGST2(-1.705),PRKCA(+5.124),PRKCD(+1.17),PRKCH(+3.846)
Basal Cell Carcinoma Signaling	0.00812831	0.0446684	Activated	2.646	0.153	11	9	2	FZD7(+3.732),FZD8(+16.967),GLI1(+2.049),HHIP(-6.014),TCF7(+2.032),TCF7L1(+4.415),TP53(-1.159),WNT10A(+1.555),WNT10B(+3.429),WNT2(+9.955),WNT6(+2.576)
STAT3 Pathway	0.00870964	0.0467735		1.604	0.126	17	13	4	CDKN1A(+1.576),CSF2RB(+1.775),FGFR1(+2.28),GHR(+18.306),HGF(+14.603),IL11RA(+1.867),IL12RB2(-2.537),IL31RA(+20.494),MAP3K10(+1.511),MAP3K12(+1.459),MAP3K20(-1.399),MAPK1(-1.257),MAPK13(+2.511),MAPK8(+1.226),RAC1(-1.284),SOCS3(+2.771),TYK2(+1.25)
Necroptosis Signaling Pathway	0.00891251	0.0467735	Activated	2.065	0.121	19	14	5	BIRC2(+1.233),CAMK2B(+3.784),CAPN5(-3.076),CAPN8(+18.659),CFLAR(+1.525),CYLD(+1.229),FAS(+1.265),JAK1(-1.3),MERTK(+2.414),PLA2G4A(+1.578),PLA2G4C(+3.185),PPIF(+1.188),PPP3CA(-1.579),PPP3CC(+1.179),RBL1(-1.251),TICAM1(+1.204),TNFRSF10B(+1.203),TP53(-1.159),TRADD(+1.322)
Interferon Signaling	0.00891251	0.0467735		0	0.194	7	3	4	IFIT3(-1.544),IFITM2(-1.586),JAK1(-1.3),MED14(-1.168),PSMB8(+1.162),TAP1(+1.284),TYK2(+1.25)
Caveolar-mediated Endocytosis Signaling	0.00891251	0.0467735			0.151	11	9	2	ABL1(-1.169),ACTA2(+1.854),CD48(+1.34),FLNB(+1.536),HLA-F(+1.295),ITGA4(-1.34),ITGA5(+2.431),ITGAD(+12.521),ITGAX(+2.411),ITGB5(+10.639),PRKCA(+5.124)
Gαq Signaling	0.00954993	0.0489779	Activated	2.183	0.12	19	15	4	ARHGEF25(+3.443),CALM1 (includes others)(-1.154),MAPK1(-1.257),NFKB2(+1.504),NFKBIA(+1.483),PLCB1(+9.439),PLCB4(+11.003),PLD2(+1.289),PPP3CA(-1.579),PPP3CC(+1.179),PRKCA(+5.124),PRKCD(+1.17),PRKCH(+3.846),PTK2B(+1.215),RAC1(-1.284),RGS2(+3.346),RHOC(+1.201),RHOV(+2.099),RND3(+22.221)
Regulation of the Epithelial-Mesenchymal Transition Pathway	0.00954993	0.0489779			0.115	22	16	6	ADAM17(-1.254),CDH1(-3.953),FGFR1(+2.28),FZD7(+3.732),FZD8(+16.967),HGF(+14.603),ID2(+1.571),JAK1(-1.3),JAK3(+1.229),MAPK1(-1.257),NFKB2(+1.504),NOTCH1(+1.185),PSEN2(+1.306),SMAD3(-1.374),SMAD4(-1.132),TCF7(+2.032),TCF7L1(+4.415),TYK2(+1.25),WNT10A(+1.555),WNT10B(+3.429),WNT2(+9.955),WNT6(+2.576)
Fcγ Receptor-mediated Phagocytosis in Macrophages and Monocytes	0.00977237	0.0489779		1.387	0.138	13	9	4	ACTA2(+1.854),HCK(+3.201),MAPK1(-1.257),PAK1(+1.243),PLD2(+1.289),PRKCA(+5.124),PRKCD(+1.17),PRKCH(+3.846),PTEN(-1.318),PTK2B(+1.215),RAC1(-1.284),SYK(-1.451),TLN2(+4.403)
CCR5 Signaling in Macrophages	0.00977237	0.0489779		1.508	0.138	13	11	2	CACNA1D(+2.443),CALM1 (includes others)(-1.154),CCL3(+2.727),CCL4(+2.005),FAS(+1.265),FOS(+2.442),MAPK1(-1.257),MAPK13(+2.511),MAPK8(+1.226),PRKCA(+5.124),PRKCD(+1.17),PRKCH(+3.846),PTK2B(+1.215)
Atherosclerosis Signaling	0.0107152	0.0524807			0.126	16	13	3	APOD(+12.973),APOL1(-1.444),COL11A2(+3.997),COL1A1(+2.547),COL5A3(+16.679),CSF1(+2.331),ICAM1(+1.29),ITGA4(-1.34),MSR1(+62.29),NFKB2(+1.504),PLA2G4A(+1.578),PLA2G4C(+3.185),SERPINA1(+15.792),TNFRSF12A(-2.407),TNFRSF14(+1.504),VCAM1(+5.691)
TREM1 Signaling	0.0109648	0.0524807		0.905	0.147	11	7	4	CCL3(+2.727),ICAM1(+1.29),ITGA5(+2.431),ITGAX(+2.411),MAPK1(-1.257),NFKB2(+1.504),NLRC3(-1.173),NLRC5(+1.205),NOD1(-1.383),TLR7(-1.43),TREM1(+4.587)
HIPPO signaling	0.0109648	0.0524807		0.707	0.141	12	8	4	AMOT(+8.881),DLG5(+1.793),FRMD6(+4.062),LATS2(+1.578),SCRIB(+1.226),SMAD3(-1.374),SMAD4(-1.132),TEAD1(+3.041),TP53BP2(-1.596),WWC1(+2.214),WWTR1(+2.088),YWHAE(-1.151)
Xenobiotic Metabolism AHR Signaling Pathway	0.0109648	0.0524807		0	0.141	12	6	6	ALDH1B1(+1.246),ALDH1L1(+28.486),ALDH1L2(-1.52),ALDH3A1(-9.61),ALDH3A2(-1.253),ALDH3B2(+4.568),ANKRA2(+1.46),GSTK1(+1.165),HSP90AA1(-1.197),MGST2(-1.705),NFKB2(+1.504),SENP1(-1.214)
Putrescine Degradation III	0.0109648	0.0524807		0.447	0.238	5	3	2	ALDH1B1(+1.246),ALDH3A1(-9.61),ALDH3A2(-1.253),IL4I1(+1.863),SAT2(+1.446)
Endoplasmic Reticulum Stress Pathway	0.0109648	0.0524807		1.342	0.238	5	4	1	CASP9(+1.271),DDIT3(+1.382),MAPK8(+1.226),TAOK3(-1.256),XBP1(+1.645)
Ovarian Cancer Signaling	0.0114815	0.0549541			0.122	17	10	7	ABL1(-1.169),ARRB1(+1.843),BRCA1(-1.449),BRCA2(-1.323),FZD7(+3.732),FZD8(+16.967),MAPK1(-1.257),PTEN(-1.318),PTGS2(+6.22),RAD51(-1.251),TCF7(+2.032),TCF7L1(+4.415),TP53(-1.159),WNT10A(+1.555),WNT10B(+3.429),WNT2(+9.955),WNT6(+2.576)
Calcium-induced T Lymphocyte Apoptosis	0.0120226	0.0562341		1.265	0.152	10	7	3	ATP2A2(-1.135),CALM1 (includes others)(-1.154),HLA-DMA(+1.301),HLA-DRA(+1.25),MEF2D(+1.257),PPP3CA(-1.579),PPP3CC(+1.179),PRKCA(+5.124),PRKCD(+1.17),PRKCH(+3.846)
Wnt/β-catenin Signaling	0.0120226	0.0562341		0.258	0.116	20	16	4	APPL1(-1.349),AXIN2(+3.677),CDH1(-3.953),CSNK2A2(-1.209),FZD7(+3.732),FZD8(+16.967),KREMEN1(+5.841),KREMEN2(+1.837),RARG(+1.799),SFRP1(+136.394),SOX13(+14.999),SOX5(+2.053),TCF7(+2.032),TCF7L1(+4.415),TP53(-1.159),UBD(+6.229),WNT10A(+1.555),WNT10B(+3.429),WNT2(+9.955),WNT6(+2.576)
Breast Cancer Regulation by Stathmin1	0.0125893	0.0588844			0.0914	54	33	21	ACKR1(+8.669),ACKR3(+2.011),ADGRD1(+3.336),ADGRE2(-1.929),ADGRE5(+1.209),ADGRV1(+32.483),ARHGEF18(-1.542),ARHGEF6(-1.281),C5AR1(+2.712),CALCRL(+1.854),CAMK1(+2.62),CAMK2B(+3.784),CCND2(+1.238),CCR1(-1.888),CCR10(+1.431),CCR6(-2.315),CCR7(+2.42),CCRL2(-1.75),CREB3L3(+7.08),E2F8(-1.293),EDNRB(+6.05),F2R(+2.314),FZD7(+3.732),FZD8(+16.967),GPR137B(+1.516),GPR153(+2.05),GPR161(-5.654),GPR171(-2.095),G…
Paxillin Signaling	0.0128825	0.0588844		0.905	0.13	14	10	4	ACTA2(+1.854),ARHGEF6(-1.281),ITGA4(-1.34),ITGA5(+2.431),ITGAD(+12.521),ITGAX(+2.411),ITGB5(+10.639),MAPK1(-1.257),MAPK13(+2.511),MAPK8(+1.226),PAK1(+1.243),PTK2B(+1.215),RAC1(-1.284),TLN2(+4.403)
Salvage Pathways of Pyrimidine Deoxyribonucleotides	0.0128825	0.0588844			0.375	3	3	0	APOBEC3A(+5.522),APOBEC3G(+1.27),TK2(+2.84)
Role of NANOG in Mammalian Embryonic Stem Cell Pluripotency	0.0131826	0.0588844		-0.378	0.126	15	10	5	FZD7(+3.732),FZD8(+16.967),JAK1(-1.3),JAK3(+1.229),MAPK1(-1.257),SMAD4(-1.132),TBXT(+10.41),TCF7L1(+4.415),TCL1A(-1.693),TP53(-1.159),TYK2(+1.25),WNT10A(+1.555),WNT10B(+3.429),WNT2(+9.955),WNT6(+2.576)
Epithelial Adherens Junction Signaling	0.0131826	0.0588844			0.118	18	10	8	ACTA2(+1.854),CDH1(-3.953),CTNNA2(+40.944),FGFR1(+2.28),HGF(+14.603),IQGAP1(-1.263),JUP(+3.276),MYO7A(+13.07),NOTCH1(+1.185),PTEN(-1.318),PTPRM(+3.187),RAC1(-1.284),TCF7(+2.032),TCF7L1(+4.415),TUBA1B(-1.216),TUBA4A(-1.244),TUBB(-1.15),TUBB3(-2.605)
GP6 Signaling Pathway	0.0131826	0.0588844		0.258	0.126	15	8	7	APBB1IP(-1.272),CALM1 (includes others)(-1.154),COL11A2(+3.997),COL1A1(+2.547),COL4A4(-1.839),COL4A5(+80.996),COL5A3(+16.679),COL9A2(+1.613),LAMB1(-1.802),PRKCA(+5.124),PRKCD(+1.17),PRKCH(+3.846),RAC1(-1.284),RASGRP2(-1.821),SYK(-1.451)
Polyamine Regulation in Colon Cancer	0.0134896	0.0588844			0.227	5	2	3	MAX(-1.118),OAZ3(-3.363),ODC1(-1.154),PSME2(+1.167),SAT2(+1.446)
April Mediated Signaling	0.0138038	0.0588844		1.134	0.179	7	6	1	FOS(+2.442),MAPK1(-1.257),MAPK13(+2.511),MAPK8(+1.226),NFKB2(+1.504),NFKBIA(+1.483),TRAF1(+1.429)
Inhibition of Matrix Metalloproteases	0.0138038	0.0588844		0.447	0.179	7	4	3	ADAM17(-1.254),MMP15(-2.825),MMP16(+10.502),MMP23B(+2.377),MMP25(-2.56),SDC1(+2.608),SDC2(+24.579)
Antigen Presentation Pathway	0.0138038	0.0588844			0.179	7	7	0	CD74(+1.286),HLA-DMA(+1.301),HLA-DRA(+1.25),HLA-F(+1.295),NLRC5(+1.205),PSMB8(+1.162),TAP1(+1.284)
Agrin Interactions at Neuromuscular Junction	0.0144544	0.0616595		0.632	0.141	11	6	5	ACTA2(+1.854),ARHGEF6(-1.281),ITGA4(-1.34),ITGA5(+2.431),LAMB1(-1.802),MAPK1(-1.257),MAPK8(+1.226),NRG2(+2.364),NRG3(+5.924),PAK1(+1.243),RAC1(-1.284)
Remodeling of Epithelial Adherens Junctions	0.0144544	0.0616595			0.147	10	3	7	ACTA2(+1.854),CDH1(-3.953),CTNNA2(+40.944),HGF(+14.603),IQGAP1(-1.263),MAPRE2(-1.328),TUBA1B(-1.216),TUBA4A(-1.244),TUBB(-1.15),TUBB3(-2.605)
Apelin Cardiomyocyte Signaling Pathway	0.0147911	0.0616595	Activated	2.309	0.131	13	11	2	ATP2A2(-1.135),MAPK1(-1.257),MAPK13(+2.511),MAPK8(+1.226),NOTUM(+6.075),PLCB1(+9.439),PLCB4(+11.003),PLCL1(+29.671),PRKCA(+5.124),PRKCD(+1.17),PRKCH(+3.846),SLC8A1(+9.772),SLC9A2(+9.079)
IL-8 Signaling	0.0151356	0.0630957	Activated	3.273	0.11	22	18	4	BCL2L1(+1.352),CCND2(+1.238),CDH1(-3.953),FOS(+2.442),ICAM1(+1.29),IQGAP1(-1.263),ITGAX(+2.411),ITGB5(+10.639),MAPK1(-1.257),MAPK8(+1.226),NCF2(+1.459),PLD2(+1.289),PRKCA(+5.124),PRKCD(+1.17),PRKCH(+3.846),PTGS2(+6.22),PTK2B(+1.215),RAC1(-1.284),RHOC(+1.201),RHOV(+2.099),RND3(+22.221),VCAM1(+5.691)
Crosstalk between Dendritic Cells and Natural Killer Cells	0.0154882	0.0630957	Activated	2.121	0.135	12	11	1	ACTA2(+1.854),CAMK2B(+3.784),CCR7(+2.42),CD80(+1.283),CSF2RB(+1.775),FAS(+1.265),FSCN1(+1.318),HLA-DRA(+1.25),HLA-F(+1.295),NFKB2(+1.504),TLN2(+4.403),TLR7(-1.43)
Regulation of IL-2 Expression in Activated and Anergic T Lymphocytes	0.0154882	0.0630957			0.135	12	6	6	CALM1 (includes others)(-1.154),CD80(+1.283),FOS(+2.442),MAPK1(-1.257),MAPK8(+1.226),NFKB2(+1.504),NFKBIA(+1.483),PPP3CA(-1.579),PPP3CC(+1.179),RAC1(-1.284),SMAD3(-1.374),SMAD4(-1.132)
IL-3 Signaling	0.0158489	0.0645654		0.905	0.139	11	7	4	CSF2RB(+1.775),FOS(+2.442),JAK1(-1.3),MAPK1(-1.257),PAK1(+1.243),PPP3CA(-1.579),PPP3CC(+1.179),PRKCA(+5.124),PRKCD(+1.17),PRKCH(+3.846),RAC1(-1.284)
Maturity Onset Diabetes of Young (MODY) Signaling	0.0158489	0.0645654			0.153	9	6	3	ABCC9(+3.632),APOD(+12.973),APOL1(-1.444),APPL1(-1.349),CACNA1D(+2.443),KCNJ11(+3.862),KLF11(-2.119),NEUROD1(+696.404),NFKB2(+1.504)
ILK Signaling	0.0162181	0.0660693	Activated	2.065	0.111	21	14	7	ACTA2(+1.854),ARHGEF6(-1.281),CDH1(-3.953),CREB3L3(+7.08),DSP(-8.642),FERMT2(+5.944),FLNB(+1.536),FOS(+2.442),ITGB5(+10.639),MAPK1(-1.257),MAPK8(+1.226),MUC1(+5.476),NFKB2(+1.504),PTEN(-1.318),PTGS2(+6.22),RAC1(-1.284),RHOC(+1.201),RHOV(+2.099),RND3(+22.221),RPS6KA5(+2.077),TGFB1I1(-3.728)
Corticotropin Releasing Hormone Signaling	0.0169824	0.0676083		1.807	0.117	17	13	4	ADCY1(+3.686),ADCY3(-1.232),CACNA1D(+2.443),CALM1 (includes others)(-1.154),CREB3L3(+7.08),FOS(+2.442),GLI1(+2.049),IVL(+3.126),KRT1(-21.394),MAPK1(-1.257),MAPK13(+2.511),MEF2D(+1.257),NPR2(+1.483),PRKCA(+5.124),PRKCD(+1.17),PRKCH(+3.846),PTGS2(+6.22)
Granulocyte Adhesion and Diapedesis	0.0177828	0.0707946			0.111	20	17	3	C10orf99(+1.845),C5AR1(+2.712),CCL22(+2.5),CCL3(+2.727),CCL3L3(+2.443),CCL4(+2.005),CKLF(+1.81),CLDN14(+1.813),CXCL14(+36.795),CXCL16(+4.435),ICAM1(+1.29),ITGA4(-1.34),ITGA5(+2.431),MMP15(-2.825),MMP16(+10.502),MMP23B(+2.377),MMP25(-2.56),SDC1(+2.608),SDC2(+24.579),VCAM1(+5.691)
B Cell Activating Factor Signaling	0.018197	0.0707946		1.342	0.171	7	6	1	FOS(+2.442),MAPK1(-1.257),MAPK13(+2.511),MAPK8(+1.226),NFKB2(+1.504),NFKBIA(+1.483),TRAF1(+1.429)
Pathogenesis of Multiple Sclerosis	0.0186209	0.0724436			0.333	3	2	1	CCL3(+2.727),CCL4(+2.005),CCR1(-1.888)
UVC-Induced MAPK Signaling	0.0190546	0.074131		1.414	0.157	8	6	2	FOS(+2.442),MAPK1(-1.257),MAPK13(+2.511),MAPK8(+1.226),PRKCA(+5.124),PRKCD(+1.17),PRKCH(+3.846),TP53(-1.159)
Growth Hormone Signaling	0.0194984	0.074131		1.265	0.141	10	8	2	FOS(+2.442),GHR(+18.306),IGFBP3(+17.6),MAPK1(-1.257),PRKCA(+5.124),PRKCD(+1.17),PRKCH(+3.846),RPS6KA3(-1.265),RPS6KA5(+2.077),SOCS3(+2.771)
Tumoricidal Function of Hepatic Natural Killer Cells	0.0194984	0.074131			0.208	5	5	0	CASP9(+1.271),ENDOG(+1.327),FAS(+1.265),ICAM1(+1.29),SRGN(+1.232)
Mouse Embryonic Stem Cell Pluripotency	0.0199526	0.0758578	Activated	2.309	0.126	13	9	4	FZD7(+3.732),FZD8(+16.967),ID2(+1.571),JAK1(-1.3),JAK3(+1.229),MAPK1(-1.257),MAPK13(+2.511),SMAD4(-1.132),TBXT(+10.41),TCF7(+2.032),TCF7L1(+4.415),TP53(-1.159),TYK2(+1.25)
Calcium Signaling	0.0204174	0.0758578		1.414	0.107	22	15	7	ACTA2(+1.854),ATP2A2(-1.135),ATP2B1(-1.369),ATP2B4(+1.752),CACNA1D(+2.443),CALM1 (includes others)(-1.154),CAMK1(+2.62),CAMK2B(+3.784),CAMKK2(+1.454),CHRNA6(-2.293),CREB3L3(+7.08),GRIA3(+7.641),GRIN2A(+4.613),GRIN2C(+8.805),MAPK1(-1.257),MEF2D(+1.257),PPP3CA(-1.579),PPP3CC(+1.179),SLC8A1(+9.772),TNNI1(+5.277),TP63(+2.26),TPM3(-1.156)
LPS-stimulated MAPK Signaling	0.0204174	0.0758578	Activated	2.111	0.134	11	9	2	FOS(+2.442),MAPK1(-1.257),MAPK13(+2.511),MAPK8(+1.226),NFKB2(+1.504),NFKBIA(+1.483),PAK1(+1.243),PRKCA(+5.124),PRKCD(+1.17),PRKCH(+3.846),RAC1(-1.284)
NF-κB Activation by Viruses	0.0204174	0.0758578	Activated	2.111	0.134	11	9	2	CXCR5(+2.371),ITGA4(-1.34),ITGA5(+2.431),ITGB5(+10.639),MAPK1(-1.257),NFKB2(+1.504),NFKBIA(+1.483),PRKCA(+5.124),PRKCD(+1.17),PRKCH(+3.846),TNFRSF14(+1.504)
Melatonin Signaling	0.0213796	0.0776247		1.265	0.139	10	8	2	CALM1 (includes others)(-1.154),CAMK2B(+3.784),MAPK1(-1.257),NOTUM(+6.075),PLCB1(+9.439),PLCB4(+11.003),PLCL1(+29.671),PRKCA(+5.124),PRKCD(+1.17),PRKCH(+3.846)
PTEN Signaling	0.0213796	0.0776247		-0.258	0.119	15	10	5	BCL2L1(+1.352),CASP9(+1.271),CDKN1A(+1.576),CSNK2A2(-1.209),FGFR1(+2.28),FOXG1(+7.348),FOXO6(+5.36),GHR(+18.306),INPP5J(+6.0),ITGA4(-1.34),ITGA5(+2.431),MAPK1(-1.257),NFKB2(+1.504),PTEN(-1.318),RAC1(-1.284)
Tryptophan Degradation X (Mammalian, via Tryptamine)	0.0229087	0.0831764		0.447	0.2	5	3	2	AKR1A1(+1.256),ALDH1B1(+1.246),ALDH3A1(-9.61),ALDH3A2(-1.253),IL4I1(+1.863)
Natural Killer Cell Signaling	0.0234423	0.0851138		0.218	0.107	21	15	6	CD48(+1.34),COL11A2(+3.997),COL1A1(+2.547),COL5A3(+16.679),HLA-F(+1.295),HSPA14(-1.194),IL12RB2(-2.537),JAK3(+1.229),MAP3K10(+1.511),MAP3K12(+1.459),MAP3K4(-1.273),MAP3K8(+1.242),MAPK1(-1.257),MAPK13(+2.511),NCR2(+4.856),NFKB2(+1.504),PAK1(+1.243),PTK2B(+1.215),RAC1(-1.284),SYK(-1.451),TYK2(+1.25)
Histamine Degradation	0.0234423	0.0851138		0	0.235	4	2	2	ALDH1B1(+1.246),ALDH3A1(-9.61),ALDH3A2(-1.253),AOC1(+166.227)
Inhibition of Angiogenesis by TSP1	0.0239883	0.0851138		0	0.176	6	4	2	MAPK1(-1.257),MAPK13(+2.511),MAPK8(+1.226),SDC1(+2.608),SDC2(+24.579),TP53(-1.159)
Gap Junction Signaling	0.0245471	0.0870964			0.106	21	13	8	ACTA2(+1.854),ADCY1(+3.686),ADCY3(-1.232),GJB2(-2.499),GRIA3(+7.641),LPAR1(+5.152),MAPK1(-1.257),NOTUM(+6.075),NPR2(+1.483),PLCB1(+9.439),PLCB4(+11.003),PLCL1(+29.671),PPP3CA(-1.579),PPP3CC(+1.179),PRKCA(+5.124),PRKCD(+1.17),PRKCH(+3.846),TUBA1B(-1.216),TUBA4A(-1.244),TUBB(-1.15),TUBB3(-2.605)
PD-1, PD-L1 cancer immunotherapy pathway	0.0245471	0.0870964	Inhibited	-2.309	0.123	13	8	5	BCL2L1(+1.352),CBLB(-1.393),CD80(+1.283),CSNK2A2(-1.209),HLA-DMA(+1.301),HLA-DRA(+1.25),HLA-F(+1.295),JAK1(-1.3),JAK3(+1.229),LATS2(+1.578),PTEN(-1.318),SMAD3(-1.374),TYK2(+1.25)
Calcium Transport I	0.0251189	0.0870964			0.3	3	1	2	ATP2A2(-1.135),ATP2B1(-1.369),ATP2B4(+1.752)
IL-17A Signaling in Airway Cells	0.025704	0.0891251		1	0.141	9	6	3	JAK1(-1.3),JAK3(+1.229),MAPK1(-1.257),MAPK13(+2.511),MAPK8(+1.226),NFKB2(+1.504),NFKBIA(+1.483),PTEN(-1.318),TYK2(+1.25)
Renin-Angiotensin Signaling	0.0263027	0.0891251	Activated	2.309	0.119	14	11	3	ADCY1(+3.686),ADCY3(-1.232),FOS(+2.442),MAPK1(-1.257),MAPK13(+2.511),MAPK8(+1.226),NFKB2(+1.504),PAK1(+1.243),PRKCA(+5.124),PRKCD(+1.17),PRKCH(+3.846),PTK2B(+1.215),RAC1(-1.284),SHF(+2.44)
p38 MAPK Signaling	0.0263027	0.0891251	Activated	2.111	0.119	14	10	4	CREB3L3(+7.08),DDIT3(+1.382),FAS(+1.265),H3-3A/H3-3B(-1.243),MAPK13(+2.511),MAX(-1.118),MEF2D(+1.257),MKNK2(+1.223),PLA2G4A(+1.578),PLA2G4C(+3.185),RPS6KA3(-1.265),RPS6KA5(+2.077),TP53(-1.159),TRADD(+1.322)
Endothelin-1 Signaling	0.0269153	0.0912011	Activated	3.578	0.106	20	18	2	ADCY1(+3.686),ADCY3(-1.232),CASP9(+1.271),EDNRB(+6.05),FOS(+2.442),MAPK1(-1.257),MAPK13(+2.511),MAPK8(+1.226),NOTUM(+6.075),PLA2G4A(+1.578),PLA2G4C(+3.185),PLCB1(+9.439),PLCB4(+11.003),PLCL1(+29.671),PLD2(+1.289),PRKCA(+5.124),PRKCD(+1.17),PRKCH(+3.846),PTGS2(+6.22),SHF(+2.44)
Semaphorin Neuronal Repulsive Signaling Pathway	0.0275423	0.0912011		1.291	0.115	15	10	5	DPYSL3(+10.297),ITGA4(-1.34),ITGA5(+2.431),MICAL1(+1.279),MPRIP(-1.17),NCAN(+10.113),NRP1(+31.705),PAK1(+1.243),PLXNA1(+2.01),PLXNA3(+1.462),PLXNB1(+2.02),RAC1(-1.284),SEMA6A(-1.601),STK11(+1.221),TP53(-1.159)
Integrin Signaling	0.0288403	0.0954993	Activated	2.236	0.103	22	15	7	ABL1(-1.169),ACTA2(+1.854),BCAR3(+1.9),CAPN5(-3.076),CAPN8(+18.659),ITGA4(-1.34),ITGA5(+2.431),ITGAD(+12.521),ITGAX(+2.411),ITGB5(+10.639),MAPK1(-1.257),MAPK8(+1.226),MPRIP(-1.17),PAK1(+1.243),PFN2(+4.119),PTEN(-1.318),RAC1(-1.284),RHOC(+1.201),RHOV(+2.099),RND3(+22.221),TLN2(+4.403),TSPAN7(+31.761)
CD28 Signaling in T Helper Cells	0.0295121	0.0977237		0.905	0.117	14	10	4	CALM1 (includes others)(-1.154),CD80(+1.283),FOS(+2.442),HLA-DMA(+1.301),HLA-DRA(+1.25),ITK(+6.736),MAPK8(+1.226),NFKB2(+1.504),NFKBIA(+1.483),PAK1(+1.243),PPP3CA(-1.579),PPP3CC(+1.179),RAC1(-1.284),SYK(-1.451)
Toll-like Receptor Signaling	0.0295121	0.0977237		0.816	0.132	10	8	2	FOS(+2.442),MAPK1(-1.257),MAPK13(+2.511),MAPK8(+1.226),NFKB2(+1.504),NFKBIA(+1.483),TICAM1(+1.204),TLR7(-1.43),TRAF1(+1.429),UBD(+6.229)
Macropinocytosis Signaling	0.0295121	0.0977237	Activated	2.121	0.132	10	8	2	CSF1(+2.331),HGF(+14.603),ITGA5(+2.431),ITGB5(+10.639),PAK1(+1.243),PRKCA(+5.124),PRKCD(+1.17),PRKCH(+3.846),RAC1(-1.284),USP6NL(-1.329)
Endocannabinoid Cancer Inhibition Pathway	0.0301995	0.0977237		-0.775	0.112	16	11	5	ADCY1(+3.686),ADCY3(-1.232),AKT1S1(+1.281),CAMKK2(+1.454),CASP9(+1.271),CCND2(+1.238),CDH1(-3.953),CDKN1A(+1.576),CREB3L3(+7.08),DDIT3(+1.382),MAPK1(-1.257),PRKAB2(+1.342),SPTLC2(-1.435),TCF7(+2.032),TCF7L1(+4.415),TRIB3(-1.376)
PKCθ Signaling in T Lymphocytes	0.030903	0.1	Activated	2	0.11	17	13	4	CACNA1D(+2.443),CAMK2B(+3.784),CD80(+1.283),FOS(+2.442),HLA-DMA(+1.301),HLA-DRA(+1.25),MAP3K10(+1.511),MAP3K12(+1.459),MAP3K4(-1.273),MAP3K8(+1.242),MAPK1(-1.257),MAPK8(+1.226),NFKB2(+1.504),NFKBIA(+1.483),PPP3CA(-1.579),PPP3CC(+1.179),RAC1(-1.284)
B Cell Development	0.030903	0.1			0.167	6	4	2	CD19(+1.288),CD80(+1.283),HLA-DMA(+1.301),HLA-DRA(+1.25),IGHD(-2.926),IGLC1(-9.941)
IL-12 Signaling and Production in Macrophages	0.030903	0.1			0.114	15	11	4	APOD(+12.973),APOL1(-1.444),FOS(+2.442),IFNA2(-13.779),IL12RB2(-2.537),MAP3K8(+1.242),MAPK1(-1.257),MAPK13(+2.511),MAPK8(+1.226),MST1R(+1.846),NFKB2(+1.504),PRKCA(+5.124),PRKCD(+1.17),PRKCH(+3.846),SERPINA1(+15.792)
Pyridoxal 5'-phosphate Salvage Pathway	0.030903	0.1	Activated	2.333	0.136	9	8	1	CDK18(+38.289),DMPK(+1.367),MAP3K8(+1.242),MAPK1(-1.257),MAPK8(+1.226),PAK1(+1.243),PRKCD(+1.17),PRKCH(+3.846),SGK1(+1.921)
Role of Oct4 in Mammalian Embryonic Stem Cell Pluripotency	0.0323594	0.100925			0.152	7	2	5	BRCA1(-1.449),CCNF(-1.167),KDM5B(-1.587),NR5A1(+15.301),NR6A1(+1.565),PHC1(-1.5),TP53(-1.159)
FAT10 Cancer Signaling Pathway	0.0323594	0.100925		1.134	0.152	7	4	3	ACKR3(+2.011),NFKB2(+1.504),NFKBIA(+1.483),SMAD3(-1.374),SMAD4(-1.132),TP53(-1.159),UBD(+6.229)
Glioma Signaling	0.0323594	0.100925		1.414	0.118	13	6	7	ABL1(-1.169),CALM1 (includes others)(-1.154),CAMK1(+2.62),CAMK2B(+3.784),CDKN1A(+1.576),E2F8(-1.293),MAPK1(-1.257),PRKCA(+5.124),PRKCD(+1.17),PRKCH(+3.846),PTEN(-1.318),RBL1(-1.251),TP53(-1.159)
Cell Cycle: G1/S Checkpoint Regulation	0.0338844	0.104954		-1	0.134	9	2	7	ABL1(-1.169),CCND2(+1.238),CDKN1A(+1.576),E2F8(-1.293),MAX(-1.118),RBL1(-1.251),SMAD3(-1.374),SMAD4(-1.132),TP53(-1.159)
Agranulocyte Adhesion and Diapedesis	0.0346737	0.106905			0.104	20	16	4	ACTA2(+1.854),C10orf99(+1.845),C5AR1(+2.712),CCL22(+2.5),CCL3(+2.727),CCL3L3(+2.443),CCL4(+2.005),CKLF(+1.81),CLDN14(+1.813),CXCL14(+36.795),CXCL16(+4.435),ICAM1(+1.29),ITGA4(-1.34),ITGA5(+2.431),MMP15(-2.825),MMP16(+10.502),MMP23B(+2.377),MMP25(-2.56),PODXL(-2.06),VCAM1(+5.691)
IL-7 Signaling Pathway	0.0346737	0.106905		-0.378	0.128	10	6	4	CXCR5(+2.371),FOXG1(+7.348),FOXO6(+5.36),HGF(+14.603),JAK1(-1.3),JAK3(+1.229),MAPK1(-1.257),MAPK13(+2.511),PAX5(-1.221),SLC2A1(-1.214)
Role of CHK Proteins in Cell Cycle Checkpoint Control	0.0354813	0.106905		0	0.14	8	2	6	BRCA1(-1.449),CDKN1A(+1.576),CHEK2(+1.337),CLSPN(-1.384),E2F8(-1.293),RAD1(-1.228),RPA1(-1.146),TP53(-1.159)
BEX2 Signaling Pathway	0.0380189	0.114025		1	0.127	10	9	1	BBC3(+1.372),BEX2(+3.137),CDKN1A(+1.576),LGALS1(+1.358),MAPK8(+1.226),NFKB2(+1.504),NFKBIA(+1.483),PTEN(-1.318),TCF7(+2.032),TCF7L1(+4.415)
Thrombin Signaling	0.0398107	0.119124	Activated	2.982	0.101	21	16	5	ADCY1(+3.686),ADCY3(-1.232),ARHGEF6(-1.281),CAMK1(+2.62),CAMK2B(+3.784),F2R(+2.314),MAPK1(-1.257),MAPK13(+2.511),MPRIP(-1.17),NFKB2(+1.504),NOTUM(+6.075),PLCB1(+9.439),PLCB4(+11.003),PLCL1(+29.671),PRKCA(+5.124),PRKCD(+1.17),PRKCH(+3.846),RAC1(-1.284),RHOC(+1.201),RHOV(+2.099),RND3(+22.221)
Fatty Acid α-oxidation	0.040738	0.123027		0	0.2	4	2	2	ALDH1B1(+1.246),ALDH3A1(-9.61),ALDH3A2(-1.253),PTGS2(+6.22)
NGF Signaling	0.0416869	0.12388		0.832	0.114	13	8	5	CREB3L3(+7.08),MAP3K10(+1.511),MAP3K12(+1.459),MAP3K4(-1.273),MAP3K8(+1.242),MAPK1(-1.257),MAPK8(+1.226),NFKB2(+1.504),PRKCD(+1.17),RAC1(-1.284),RPS6KA3(-1.265),RPS6KA5(+2.077),TP53(-1.159)
Cell Cycle: G2/M DNA Damage Checkpoint Regulation	0.0436516	0.129122		-0.378	0.143	7	3	4	ABL1(-1.169),BRCA1(-1.449),CDKN1A(+1.576),CHEK2(+1.337),RPRM(+6.333),TP53(-1.159),YWHAE(-1.151)
fMLP Signaling in Neutrophils	0.0467735	0.138038		0.832	0.112	13	9	4	CALM1 (includes others)(-1.154),MAPK1(-1.257),NCF2(+1.459),NFKB2(+1.504),NFKBIA(+1.483),PLCB1(+9.439),PLCB4(+11.003),PPP3CA(-1.579),PPP3CC(+1.179),PRKCA(+5.124),PRKCD(+1.17),PRKCH(+3.846),RAC1(-1.284)
Amyloid Processing	0.047863	0.139959		-0.447	0.14	7	4	3	BACE1(+3.105),CAPN5(-3.076),CAPN8(+18.659),CSNK2A2(-1.209),MAPK1(-1.257),MAPK13(+2.511),PSEN2(+1.306)
Regulation Of The Epithelial Mesenchymal Transition By Growth Factors Pathway	0.047863	0.139959		1.147	0.101	19	13	6	CD70(+1.266),CDH1(-3.953),FGFR1(+2.28),FOS(+2.442),HGF(+14.603),ID2(+1.571),JAK1(-1.3),JAK3(+1.229),LATS2(+1.578),MAPK1(-1.257),MAPK13(+2.511),MAPK8(+1.226),NFKB2(+1.504),RAC1(-1.284),SMAD3(-1.374),SMAD4(-1.132),TNFSF9(+1.384),TYK2(+1.25),WWTR1(+2.088)
Sphingosine-1-phosphate Signaling	0.0489779	0.142889		1.387	0.111	13	10	3	ADCY1(+3.686),ADCY3(-1.232),CASP9(+1.271),MAPK1(-1.257),NOTUM(+6.075),PLCB1(+9.439),PLCB4(+11.003),PLCL1(+29.671),PTK2B(+1.215),RAC1(-1.284),RHOC(+1.201),RHOV(+2.099),RND3(+22.221)
IL-2 Signaling	0.0501187	0.14388		0	0.131	8	4	4	CSNK2A2(-1.209),FOS(+2.442),JAK1(-1.3),JAK3(+1.229),MAPK1(-1.257),MAPK8(+1.226),PTK2B(+1.215),SYK(-1.451)
PPARα/RXRα Activation	0.0524807	0.149968		1.069	0.1	19	13	6	ADCY1(+3.686),ADCY3(-1.232),CPT1B(+1.422),GHR(+18.306),HSP90AA1(-1.197),ITGB5(+10.639),MAPK1(-1.257),MAPK8(+1.226),NCOR1(-1.198),NFKB2(+1.504),NFKBIA(+1.483),NOTUM(+6.075),PLCB1(+9.439),PLCB4(+11.003),PLCL1(+29.671),PRKAB2(+1.342),PRKCA(+5.124),SMAD3(-1.374),SMAD4(-1.132)
FAK Signaling	0.0524807	0.149968			0.116	11	5	6	ACTA2(+1.854),ARHGEF6(-1.281),CAPN5(-3.076),CAPN8(+18.659),ITGA4(-1.34),ITGA5(+2.431),MAPK1(-1.257),PAK1(+1.243),PTEN(-1.318),RAC1(-1.284),TLN2(+4.403)
Pyrimidine Deoxyribonucleotides De Novo Biosynthesis I	0.0562341	0.154882		-1	0.182	4	1	3	DUT(-1.186),RRM1(-1.177),RRM2(-1.276),RRM2B(+1.418)
Neuregulin Signaling	0.0562341	0.154882		1.414	0.115	11	6	5	ADAM17(-1.254),HSP90AA1(-1.197),ITGA4(-1.34),ITGA5(+2.431),MAPK1(-1.257),NRG2(+2.364),NRG3(+5.924),PRKCA(+5.124),PRKCD(+1.17),PRKCH(+3.846),PTEN(-1.318)
NAD Biosynthesis from 2-amino-3-carboxymuconate Semialdehyde	0.0562341	0.154882			0.333	2	2	0	NADSYN1(+1.19),NMNAT2(+6.194)
Ceramide Biosynthesis	0.0562341	0.154882			0.333	2	0	2	DEGS2(-3.26),SPTLC2(-1.435)
Glycine Cleavage Complex	0.0562341	0.154882			0.333	2	2	0	GLDC(+1.833),TBXT(+10.41)
Adenine and Adenosine Salvage III	0.0562341	0.154882			0.333	2	2	0	ADA(+1.636),ADARB2(+1.931)
3-phosphoinositide Degradation	0.0588844	0.161065		0.5	0.103	16	9	7	DUSP14(-1.512),DUSP2(+1.708),DUSP5(+1.542),INPP4B(+8.551),INPP5J(+6.0),ITPK1(-1.263),MTMR2(-1.179),PPM1H(+6.93),PPP1R1C(+26.595),PPP3CA(-1.579),PPP5C(-1.149),PTEN(-1.318),PTPRF(+2.005),PTPRM(+3.187),SET(-1.18),SOCS3(+2.771)
ERK/MAPK Signaling	0.0588844	0.162181		1.147	0.0984	19	14	5	CREB3L3(+7.08),DUSP2(+1.708),DUSP4(+1.36),ELF4(-1.169),FOS(+2.442),H3-3A/H3-3B(-1.243),ITGA4(-1.34),ITGA5(+2.431),MAPK1(-1.257),MKNK2(+1.223),PAK1(+1.243),PLA2G4A(+1.578),PLA2G4C(+3.185),PRKCA(+5.124),PRKCD(+1.17),PTK2B(+1.215),RAC1(-1.284),RPS6KA5(+2.077),TLN2(+4.403)
Role of IL-17F in Allergic Inflammatory Airway Diseases	0.0588844	0.162181		0.816	0.143	6	4	2	CCL4(+2.005),CREB3L3(+7.08),MAPK1(-1.257),NFKB2(+1.504),RPS6KA3(-1.265),RPS6KA5(+2.077)
PDGF Signaling	0.0616595	0.164816		0.632	0.116	10	6	4	ABL1(-1.169),CSNK2A2(-1.209),FOS(+2.442),INPP5J(+6.0),JAK1(-1.3),JAK3(+1.229),MAPK1(-1.257),MAPK8(+1.226),PRKCA(+5.124),TYK2(+1.25)
D-myo-inositol-5-phosphate Metabolism	0.0616595	0.164816		0.5	0.102	16	9	7	DUSP14(-1.512),DUSP2(+1.708),DUSP5(+1.542),ITPK1(-1.263),MTMR2(-1.179),PLCB1(+9.439),PLCB4(+11.003),PPM1H(+6.93),PPP1R1C(+26.595),PPP3CA(-1.579),PPP5C(-1.149),PTEN(-1.318),PTPRF(+2.005),PTPRM(+3.187),SET(-1.18),SOCS3(+2.771)
Th1 Pathway	0.0616595	0.164816		1.732	0.107	13	11	2	CD80(+1.283),HLA-DMA(+1.301),HLA-DRA(+1.25),ICAM1(+1.29),IL12RB2(-2.537),IL27(+27.748),JAK1(-1.3),JAK3(+1.229),NOTCH1(+1.185),PSEN2(+1.306),SOCS3(+2.771),TBX21(+3.494),TYK2(+1.25)
IL-15 Signaling	0.0616595	0.165959		1	0.12	9	6	3	AKT1S1(+1.281),BCL2L1(+1.352),JAK1(-1.3),JAK3(+1.229),MAPK1(-1.257),MAPK13(+2.511),NFKB2(+1.504),SYK(-1.451),TYK2(+1.25)
Leukotriene Biosynthesis	0.0630957	0.165959			0.214	3	2	1	GGT1(+1.567),GGT7(+1.922),MGST2(-1.705)
Salvage Pathways of Pyrimidine Ribonucleotides	0.0630957	0.167109	Activated	2.714	0.112	11	10	1	APOBEC3A(+5.522),APOBEC3G(+1.27),CDK18(+38.289),DMPK(+1.367),MAP3K8(+1.242),MAPK1(-1.257),MAPK8(+1.226),PAK1(+1.243),PRKCD(+1.17),PRKCH(+3.846),SGK1(+1.921)
Superpathway of D-myo-inositol (1,4,5)-trisphosphate Metabolism	0.0645654	0.16788		0	0.174	4	2	2	IMPA2(-1.568),INPP5J(+6.0),ITPKC(+1.417),PTEN(-1.318)
Adipogenesis pathway	0.0645654	0.169824			0.104	14	11	3	DDIT3(+1.382),DGKD(+1.294),EGR2(+1.964),FGFR1(+2.28),FZD7(+3.732),FZD8(+16.967),KLF5(+1.489),RBBP7(-1.131),RBP1(+6.332),SMAD3(-1.374),TCF7(+2.032),TP53(-1.159),WNT10B(+3.429),XBP1(+1.645)
iCOS-iCOSL Signaling in T Helper Cells	0.0676083	0.177011		1.508	0.108	12	8	4	CALM1 (includes others)(-1.154),CAMK2B(+3.784),CD80(+1.283),HLA-DMA(+1.301),HLA-DRA(+1.25),ITK(+6.736),NFKB2(+1.504),NFKBIA(+1.483),PPP3CA(-1.579),PPP3CC(+1.179),PTEN(-1.318),RAC1(-1.284)
Adrenomedullin signaling pathway	0.0691831	0.181134	Activated	2.524	0.0964	19	15	4	ADCY1(+3.686),ADCY3(-1.232),CALCRL(+1.854),CALM1 (includes others)(-1.154),FOS(+2.442),KCNN4(+1.595),MAPK1(-1.257),MAPK13(+2.511),MAPK8(+1.226),MAX(-1.118),NFKB2(+1.504),NOTUM(+6.075),NPR2(+1.483),PLCB1(+9.439),PLCB4(+11.003),PLCL1(+29.671),PTK2B(+1.215),SHF(+2.44),TFAP2A(+3.412)
Rac Signaling	0.0707946	0.18281		0	0.107	12	6	6	CYFIP2(-1.164),IQGAP1(-1.263),ITGA4(-1.34),ITGA5(+2.431),MAPK1(-1.257),MAPK8(+1.226),MCF2L(-2.776),NCF2(+1.459),NFKB2(+1.504),PAK1(+1.243),PTK2B(+1.215),RAC1(-1.284)
Th2 Pathway	0.0707946	0.18281		1.508	0.103	14	11	3	CCR1(-1.888),CD80(+1.283),HLA-DMA(+1.301),HLA-DRA(+1.25),ICAM1(+1.29),IL12RB2(-2.537),JAK1(-1.3),JAK3(+1.229),NOTCH1(+1.185),PSEN2(+1.306),SOCS3(+2.771),TBX21(+3.494),TNFRSF4(+2.199),TYK2(+1.25)
CCR3 Signaling in Eosinophils	0.0724436	0.18281	Activated	2.111	0.105	13	9	4	CALM1 (includes others)(-1.154),MAPK1(-1.257),MAPK13(+2.511),MPRIP(-1.17),PAK1(+1.243),PLA2G4A(+1.578),PLA2G4C(+3.185),PLCB1(+9.439),PLCB4(+11.003),PRKCA(+5.124),PRKCD(+1.17),PRKCH(+3.846),RAC1(-1.284)
Xenobiotic Metabolism Signaling	0.0724436	0.18281			0.0906	26	19	7	ALDH1B1(+1.246),ALDH1L1(+28.486),ALDH1L2(-1.52),ALDH3A1(-9.61),ALDH3A2(-1.253),ALDH3B2(+4.568),ANKRA2(+1.46),CAMK1(+2.62),CAMK2B(+3.784),CES4A(+2.324),GSTK1(+1.165),HSP90AA1(-1.197),IL4I1(+1.863),MAP3K10(+1.511),MAP3K12(+1.459),MAP3K4(-1.273),MAP3K8(+1.242),MAPK1(-1.257),MAPK13(+2.511),MAPK8(+1.226),MGST2(-1.705),NFKB2(+1.504),PRKCA(+5.124),PRKCD(+1.17),PRKCH(+3.846),SRA1(+1.362)
Mitotic Roles of Polo-Like Kinase	0.0724436	0.18281		-0.447	0.121	8	3	5	ANAPC2(+1.227),CDC20(-1.182),CHEK2(+1.337),HSP90AA1(-1.197),PLK2(+2.321),PLK4(-1.278),SLK(-1.231),SMC1A(-1.275)
Vitamin-C Transport	0.0724436	0.18281			0.167	4	0	4	GJB2(-2.499),LRRC8D(-1.166),SLC2A1(-1.214),SLC2A3(-1.328)
EGF Signaling	0.0724436	0.18281		0.378	0.127	7	4	3	CSNK2A2(-1.209),FOS(+2.442),JAK1(-1.3),MAPK1(-1.257),MAPK13(+2.511),MAPK8(+1.226),PRKCA(+5.124)
Choline Biosynthesis III	0.074131	0.184927			0.2	3	1	2	CHPT1(-1.533),PHKA1(-6.563),PLD2(+1.289)
Phosphatidylcholine Biosynthesis I	0.0758578	0.184927			0.286	2	0	2	CHPT1(-1.533),PHKA1(-6.563)
Purine Ribonucleosides Degradation to Ribose-1-phosphate	0.0758578	0.184927			0.286	2	2	0	ADA(+1.636),ADARB2(+1.931)
Huntington's Disease Signaling	0.0758578	0.184927		0.943	0.0928	22	16	6	BCL2L1(+1.352),CAPN5(-3.076),CAPN8(+18.659),CASP9(+1.271),CREB3L3(+7.08),HIP1(+1.593),HSPA14(-1.194),MAP3K10(+1.511),MAPK1(-1.257),MAPK8(+1.226),NCOR1(-1.198),NEUROD1(+696.404),PLCB1(+9.439),PLCB4(+11.003),PRKCA(+5.124),PRKCD(+1.17),PRKCH(+3.846),PSME2(+1.167),SGK1(+1.921),TCERG1(-1.159),TP53(-1.159),UBD(+6.229)
Superpathway of Inositol Phosphate Compounds	0.0758578	0.184927		1.147	0.0955	19	12	7	DUSP14(-1.512),DUSP2(+1.708),DUSP5(+1.542),INPP5J(+6.0),IP6K2(+1.34),ITPK1(-1.263),ITPKC(+1.417),MTMR2(-1.179),PLCB1(+9.439),PLCB4(+11.003),PPM1H(+6.93),PPP1R1C(+26.595),PPP3CA(-1.579),PPP5C(-1.149),PTEN(-1.318),PTPRF(+2.005),PTPRM(+3.187),SET(-1.18),SOCS3(+2.771)
Role of Wnt/GSK-3β Signaling in the Pathogenesis of Influenza	0.0758578	0.186209	Activated	2.449	0.115	9	8	1	FZD7(+3.732),FZD8(+16.967),IFNA2(-13.779),TCF7(+2.032),TCF7L1(+4.415),WNT10A(+1.555),WNT10B(+3.429),WNT2(+9.955),WNT6(+2.576)
ErbB4 Signaling	0.0776247	0.188799		1.134	0.119	8	6	2	ADAM17(-1.254),MAPK1(-1.257),NRG2(+2.364),NRG3(+5.924),PRKCA(+5.124),PRKCD(+1.17),PRKCH(+3.846),PSEN2(+1.306)
IL-17A Signaling in Fibroblasts	0.0812831	0.195884			0.143	5	4	1	FOS(+2.442),MAPK1(-1.257),MAPK13(+2.511),NFKB2(+1.504),NFKBIA(+1.483)
Noradrenaline and Adrenaline Degradation	0.0812831	0.195884		0.447	0.143	5	3	2	AKR1A1(+1.256),ALDH1B1(+1.246),ALDH3A1(-9.61),ALDH3A2(-1.253),IL4I1(+1.863)
Role of NFAT in Cardiac Hypertrophy	0.0812831	0.195884	Activated	2.683	0.0935	20	16	4	ADCY1(+3.686),ADCY3(-1.232),CACNA1D(+2.443),CALM1 (includes others)(-1.154),CAMK1(+2.62),CAMK2B(+3.784),MAPK1(-1.257),MAPK13(+2.511),MAPK8(+1.226),MEF2D(+1.257),NOTUM(+6.075),PLCB1(+9.439),PLCB4(+11.003),PLCL1(+29.671),PPP3CA(-1.579),PPP3CC(+1.179),PRKCA(+5.124),PRKCD(+1.17),PRKCH(+3.846),SLC8A1(+9.772)
IL-17A Signaling in Gastric Cells	0.0831764	0.195884		1	0.16	4	3	1	FOS(+2.442),MAPK1(-1.257),MAPK13(+2.511),MAPK8(+1.226)
Prostate Cancer Signaling	0.0831764	0.195884			0.11	10	5	5	ABL1(-1.169),CASP9(+1.271),CDKN1A(+1.576),CREB3L3(+7.08),HSP90AA1(-1.197),MAPK1(-1.257),NFKB2(+1.504),NFKBIA(+1.483),PTEN(-1.318),TP53(-1.159)
Th17 Activation Pathway	0.0831764	0.195884		0.632	0.11	10	6	4	CCR6(-2.315),HSP90AA1(-1.197),IL12RB2(-2.537),IRF4(+1.287),JAK1(-1.3),JAK3(+1.229),NFKB2(+1.504),PTGER4(+4.18),SOCS3(+2.771),TYK2(+1.25)
P2Y Purigenic Receptor Signaling Pathway	0.0831764	0.195884	Activated	2.496	0.102	13	11	2	ADCY1(+3.686),ADCY3(-1.232),CREB3L3(+7.08),FOS(+2.442),MAPK1(-1.257),NFKB2(+1.504),NOTUM(+6.075),PLCB1(+9.439),PLCB4(+11.003),PLCL1(+29.671),PRKCA(+5.124),PRKCD(+1.17),PRKCH(+3.846)
Cardiac Hypertrophy Signaling	0.0831764	0.195884	Activated	2.4	0.0917	22	16	6	ADCY1(+3.686),ADCY3(-1.232),CACNA1D(+2.443),CALM1 (includes others)(-1.154),MAP3K10(+1.511),MAP3K12(+1.459),MAP3K4(-1.273),MAP3K8(+1.242),MAPK1(-1.257),MAPK13(+2.511),MAPK8(+1.226),MEF2D(+1.257),NOTUM(+6.075),PLCB1(+9.439),PLCB4(+11.003),PLCL1(+29.671),PPP3CA(-1.579),PPP3CC(+1.179),RAC1(-1.284),RHOC(+1.201),RHOV(+2.099),RND3(+22.221)
JAK/Stat Signaling	0.0870964	0.200909		0.333	0.113	9	7	2	BCL2L1(+1.352),CDKN1A(+1.576),FOS(+2.442),JAK1(-1.3),JAK3(+1.229),MAPK1(-1.257),NFKB2(+1.504),SOCS3(+2.771),TYK2(+1.25)
HMGB1 Signaling	0.0870964	0.201837		1.941	0.097	16	12	4	AGER(+1.765),CD70(+1.266),FOS(+2.442),ICAM1(+1.29),MAPK1(-1.257),MAPK13(+2.511),MAPK8(+1.226),NFKB2(+1.504),RAC1(-1.284),RBBP7(-1.131),RHOC(+1.201),RHOV(+2.099),RND3(+22.221),SERPINE1(-2.753),TNFSF9(+1.384),VCAM1(+5.691)
Reelin Signaling in Neurons	0.0912011	0.209894		1.387	0.101	13	9	4	ARHGEF6(-1.281),CAMK2B(+3.784),GRIN2A(+4.613),GRIN2C(+8.805),HCK(+3.201),ITGA4(-1.34),ITGA5(+2.431),MAP3K10(+1.511),MAPK1(-1.257),MAPK8(+1.226),MAPK8IP3(+1.37),PDK2(+1.441),RAC1(-1.284)
p70S6K Signaling	0.0912011	0.209894		1.732	0.101	13	9	4	CD19(+1.288),F2R(+2.314),JAK1(-1.3),MAPK1(-1.257),NOTUM(+6.075),PLCB1(+9.439),PLCB4(+11.003),PLCL1(+29.671),PRKCA(+5.124),PRKCD(+1.17),PRKCH(+3.846),SYK(-1.451),YWHAE(-1.151)
Role of Pattern Recognition Receptors in Recognition of Bacteria and Viruses	0.0933254	0.210863		1.265	0.0974	15	9	6	C5AR1(+2.712),CD70(+1.266),MAPK1(-1.257),MAPK8(+1.226),NFKB2(+1.504),NOD1(-1.383),OAS2(-1.215),OAS3(-1.309),PRKCA(+5.124),PRKCD(+1.17),PRKCH(+3.846),SYK(-1.451),TICAM1(+1.204),TLR7(-1.43),TNFSF9(+1.384)
Estrogen-mediated S-phase Entry	0.0933254	0.210863		-1	0.154	4	1	3	CCNA2(-1.192),CDKN1A(+1.576),E2F8(-1.293),RBL1(-1.251)
D-myo-inositol (1,4,5,6)-Tetrakisphosphate Biosynthesis	0.0933254	0.212814		0	0.0986	14	7	7	DUSP14(-1.512),DUSP2(+1.708),DUSP5(+1.542),ITPK1(-1.263),MTMR2(-1.179),PPM1H(+6.93),PPP1R1C(+26.595),PPP3CA(-1.579),PPP5C(-1.149),PTEN(-1.318),PTPRF(+2.005),PTPRM(+3.187),SET(-1.18),SOCS3(+2.771)
D-myo-inositol (3,4,5,6)-tetrakisphosphate Biosynthesis	0.0933254	0.212814		0	0.0986	14	7	7	DUSP14(-1.512),DUSP2(+1.708),DUSP5(+1.542),ITPK1(-1.263),MTMR2(-1.179),PPM1H(+6.93),PPP1R1C(+26.595),PPP3CA(-1.579),PPP5C(-1.149),PTEN(-1.318),PTPRF(+2.005),PTPRM(+3.187),SET(-1.18),SOCS3(+2.771)
Clathrin-mediated Endocytosis Signaling	0.0977237	0.21677			0.0933	18	12	6	ACTA2(+1.854),APOD(+12.973),APOL1(-1.444),ARRB1(+1.843),CSNK2A2(-1.209),EPHB2(+3.202),F2R(+2.314),GAK(+1.151),HIP1(+1.593),HIP1R(-1.946),ITGA5(+2.431),ITGB5(+10.639),LDLR(-1.261),PPP3CA(-1.579),PPP3CC(+1.179),RAC1(-1.284),SERPINA1(+15.792),UBD(+6.229)
Apelin Adipocyte Signaling Pathway	0.0977237	0.21677		0.333	0.11	9	6	3	ADCY1(+3.686),ADCY3(-1.232),GSTK1(+1.165),MAPK1(-1.257),MAPK13(+2.511),MAPK8(+1.226),MGST2(-1.705),NCF2(+1.459),PRKAB2(+1.342)
Regulation of Actin-based Motility by Rho	0.0977237	0.21677		1.897	0.106	10	7	3	ACTA2(+1.854),ITGA4(-1.34),ITGA5(+2.431),MPRIP(-1.17),PAK1(+1.243),PFN2(+4.119),RAC1(-1.284),RHOC(+1.201),RHOV(+2.099),RND3(+22.221)
ErbB Signaling	0.0977237	0.21677	Activated	2.53	0.106	10	9	1	FOS(+2.442),MAPK1(-1.257),MAPK13(+2.511),MAPK8(+1.226),NRG2(+2.364),NRG3(+5.924),PAK1(+1.243),PRKCA(+5.124),PRKCD(+1.17),PRKCH(+3.846)
Notch Signaling	0.0977237	0.217771		0	0.135	5	4	1	ADAM17(-1.254),DTX3(+1.445),NOTCH1(+1.185),PSEN2(+1.306),RFNG(+1.254)
Spliceosomal Cycle	0.1	0.219786	Inhibited	-2.449	0.125	6	0	6	BUD13(-1.169),CASC3(-1.118),ISY1(-1.252),RBM8A(-1.181),RBMX2(-1.138),U2AF1/U2AF1L5(-1.25)
Virus Entry via Endocytic Pathways	0.102094	0.224905			0.103	11	8	3	ABL1(-1.169),ACTA2(+1.854),FLNB(+1.536),HLA-F(+1.295),ITGA4(-1.34),ITGA5(+2.431),ITGB5(+10.639),PRKCA(+5.124),PRKCD(+1.17),PRKCH(+3.846),RAC1(-1.284)
ERK5 Signaling	0.107895	0.234963		1.414	0.111	8	6	2	CREB3L3(+7.08),FOS(+2.442),MAP3K8(+1.242),MEF2D(+1.257),RPS6KA3(-1.265),RPS6KA5(+2.077),SGK1(+1.921),YWHAE(-1.151)
Communication between Innate and Adaptive Immune Cells	0.107895	0.236048			0.104	10	7	3	CCL3(+2.727),CCL3L3(+2.443),CCL4(+2.005),CCR7(+2.42),CD80(+1.283),HLA-DRA(+1.25),HLA-F(+1.295),IGHA1(-25.807),IGHD(-2.926),TLR7(-1.43)
FGF Signaling	0.108893	0.236048		1.667	0.107	9	7	2	CREB3L3(+7.08),FGFR1(+2.28),HGF(+14.603),MAPK1(-1.257),MAPK13(+2.511),MAPK8(+1.226),PRKCA(+5.124),RAC1(-1.284),RPS6KA5(+2.077)
Mitochondrial Dysfunction	0.109901	0.238232			0.0936	16	16	0	BACE1(+3.105),CASP9(+1.271),CPT1B(+1.422),MAPK8(+1.226),MT-ATP6(+1.337),MT-CO1(+1.478),MT-CO3(+1.313),MT-CYB(+1.393),MT-ND1(+1.346),MT-ND4(+1.453),MT-ND4L(+1.4),MT-ND5(+1.466),MT-ND6(+1.477),NDUFB11(+1.261),NDUFS2(+1.184),PSEN2(+1.306)
Senescence Pathway	0.110917	0.238781		-0.209	0.0873	24	11	13	ANAPC2(+1.227),CACNA1D(+2.443),CALM1 (includes others)(-1.154),CAPN5(-3.076),CAPN8(+18.659),CBX7(+1.436),CDKN1A(+1.576),CHEK2(+1.337),DLAT(-1.221),E2F8(-1.293),ELF4(-1.169),MAPK1(-1.257),NFKB2(+1.504),PDK2(+1.441),PPP3CA(-1.579),PPP3CC(+1.179),PTEN(-1.318),RBL1(-1.251),RPS6KA5(+2.077),SERPINE1(-2.753),SMAD3(-1.374),SMAD4(-1.132),SMAD7(+1.409),TP53(-1.159)
mTOR Signaling	0.111944	0.239883		0.775	0.0905	19	14	5	AKT1S1(+1.281),EIF3J(-1.209),EIF4A2(+1.259),MAPK1(-1.257),PLD2(+1.289),PRKAB2(+1.342),PRKCA(+5.124),PRKCD(+1.17),PRKCH(+3.846),RAC1(-1.284),RHOC(+1.201),RHOV(+2.099),RND3(+22.221),RPS18(+1.132),RPS21(-1.198),RPS6KA3(-1.265),RPS6KA5(+2.077),STK11(+1.221),ULK1(+1.229)
Bladder Cancer Signaling	0.114025	0.243781			0.103	10	4	6	ABL1(-1.169),CDH1(-3.953),CDKN1A(+1.576),MAPK1(-1.257),MMP15(-2.825),MMP16(+10.502),MMP23B(+2.377),MMP25(-2.56),RPS6KA5(+2.077),TP53(-1.159)
1D-myo-inositol Hexakisphosphate Biosynthesis II (Mammalian)	0.11508	0.243781			0.167	3	2	1	INPP5J(+6.0),ITPK1(-1.263),ITPKC(+1.417)
D-myo-inositol (1,3,4)-trisphosphate Biosynthesis	0.11508	0.243781			0.167	3	2	1	INPP5J(+6.0),ITPKC(+1.417),PTEN(-1.318)
Citrulline Biosynthesis	0.118032	0.248886			0.222	2	2	0	OAT(+2.186),PRODH2(+6.672)
Leptin Signaling in Obesity	0.12106	0.254097			0.108	8	6	2	ADCY1(+3.686),ADCY3(-1.232),MAPK1(-1.257),NOTUM(+6.075),PLCB1(+9.439),PLCB4(+11.003),PLCL1(+29.671),SOCS3(+2.771)
Taurine Biosynthesis	0.129122	0.26485			0.5	1	1	0	CSAD(+1.871)
Flavin Biosynthesis IV (Mammalian)	0.129122	0.26485			0.5	1	1	0	RFK(+1.407)
4-hydroxyproline Degradation I	0.129122	0.26485			0.5	1	1	0	HOGA1(+3.127)
Sulfate Activation for Sulfonation	0.129122	0.26485			0.5	1	0	1	PAPSS2(-1.976)
L-glutamine Biosynthesis II (tRNA-dependent)	0.129122	0.26485			0.5	1	0	1	QRSL1(-1.233)
Glycine Degradation (Creatine Biosynthesis)	0.129122	0.26485			0.5	1	1	0	GAMT(+1.701)
Putrescine Biosynthesis III	0.129122	0.26485			0.5	1	0	1	ODC1(-1.154)
Oxidative Ethanol Degradation III	0.130017	0.26485			0.158	3	1	2	ALDH1B1(+1.246),ALDH3A1(-9.61),ALDH3A2(-1.253)
DNA damage-induced 14-3-3σ Signaling	0.130017	0.26485			0.158	3	0	3	BRCA1(-1.449),RAD1(-1.228),TP53(-1.159)
Erythropoietin Signaling	0.134896	0.271019			0.105	8	7	1	FOS(+2.442),MAPK1(-1.257),NFKB2(+1.504),NFKBIA(+1.483),PRKCA(+5.124),PRKCD(+1.17),PRKCH(+3.846),SOCS3(+2.771)
Phospholipases	0.134896	0.271019	Activated	2.646	0.109	7	7	0	NOTUM(+6.075),PLA2G4A(+1.578),PLA2G4C(+3.185),PLCB1(+9.439),PLCB4(+11.003),PLCL1(+29.671),PLD2(+1.289)
Phagosome Maturation	0.134896	0.271019			0.0927	14	7	7	CTSH(+1.528),DCTN4(-1.238),HLA-DRA(+1.25),HLA-F(+1.295),NCF2(+1.459),PRDX2(+1.337),TAP1(+1.284),TUBA1B(-1.216),TUBA4A(-1.244),TUBB(-1.15),TUBB3(-2.605),TUBD1(-1.317),TUBG2(+1.521),VPS37B(-1.511)
Dopamine Degradation	0.138038	0.274789		0	0.133	4	2	2	ALDH1B1(+1.246),ALDH3A1(-9.61),ALDH3A2(-1.253),IL4I1(+1.863)
Kinetochore Metaphase Signaling Pathway	0.138038	0.274789		-1.265	0.099	10	1	9	ANAPC2(+1.227),CDC20(-1.182),CDCA8(-1.158),H2AC18/H2AC19(-1.89),MACROH2A1(-1.162),SKA1(-1.332),SKA3(-1.23),SMC1A(-1.275),SPC25(-1.289),ZWINT(-1.166)
Prostanoid Biosynthesis	0.140929	0.279898			0.2	2	1	1	PTGS2(+6.22),TBXAS1(-2.145)
Regulation of Cellular Mechanics by Calpain Protease	0.142889	0.283139		0	0.108	7	3	4	CAPN5(-3.076),CAPN8(+18.659),CCNA2(-1.192),ITGA4(-1.34),ITGA5(+2.431),MAPK1(-1.257),TLN2(+4.403)
SAPK/JNK Signaling	0.144877	0.285102		0.333	0.098	10	6	4	DUSP4(+1.36),MAP3K10(+1.511),MAP3K12(+1.459),MAP3K20(-1.399),MAP3K4(-1.273),MAPK8(+1.226),MAPK8IP3(+1.37),RAC1(-1.284),TP53(-1.159),TRADD(+1.322)
Xenobiotic Metabolism PXR Signaling Pathway	0.144877	0.285759		0.243	0.0885	17	11	6	ALDH1B1(+1.246),ALDH1L1(+28.486),ALDH1L2(-1.52),ALDH3A1(-9.61),ALDH3A2(-1.253),ALDH3B2(+4.568),CAMK2B(+3.784),CES4A(+2.324),GSTK1(+1.165),HSP90AA1(-1.197),IL4I1(+1.863),MGST2(-1.705),NCOR1(-1.198),PRKCA(+5.124),PRKCD(+1.17),PRKCH(+3.846),SRA1(+1.362)
Synaptogenesis Signaling Pathway	0.146893	0.287078	Activated	2.746	0.0833	26	20	6	ADCY1(+3.686),ADCY3(-1.232),CALM1 (includes others)(-1.154),CAMK2B(+3.784),CDH1(-3.953),CDH11(+4.399),CNTNAP1(+1.357),CREB3L3(+7.08),EFNA5(+3.378),EFNB2(+3.201),EPHA2(+3.415),EPHB2(+3.202),GRIA3(+7.641),GRIN2A(+4.613),GRIN2C(+8.805),HCK(+3.201),MAPK1(-1.257),NLGN4X(+5.555),NRXN2(+5.653),NRXN3(+3.988),PAK1(+1.243),PRKCD(+1.17),RAC1(-1.284),RASGRP2(-1.821),SHF(+2.44),STX1B(+2.203)
Altered T Cell and B Cell Signaling in Rheumatoid Arthritis	0.147911	0.28774			0.1	9	8	1	CD80(+1.283),CSF1(+2.331),FAS(+1.265),HLA-DMA(+1.301),HLA-DRA(+1.25),NFKB2(+1.504),RELB(+1.435),SLAMF1(+1.312),TLR7(-1.43)
CXCR4 Signaling	0.151008	0.289068	Activated	2.138	0.0898	15	12	3	ADCY1(+3.686),ADCY3(-1.232),FOS(+2.442),MAPK1(-1.257),MAPK8(+1.226),PAK1(+1.243),PLCB1(+9.439),PLCB4(+11.003),PRKCA(+5.124),PRKCD(+1.17),PRKCH(+3.846),RAC1(-1.284),RHOC(+1.201),RHOV(+2.099),RND3(+22.221)
Chronic Myeloid Leukemia Signaling	0.151008	0.289068			0.0971	10	3	7	ABL1(-1.169),BCL2L1(+1.352),CDKN1A(+1.576),E2F8(-1.293),MAPK1(-1.257),NFKB2(+1.504),RBL1(-1.251),SMAD3(-1.374),SMAD4(-1.132),TP53(-1.159)
Cdc42 Signaling	0.151008	0.289068		0.905	0.0898	15	9	6	ARHGEF6(-1.281),DIAPH3(-1.2),FOS(+2.442),HLA-DMA(+1.301),HLA-DRA(+1.25),HLA-F(+1.295),IQGAP1(-1.263),ITGA4(-1.34),ITGA5(+2.431),ITK(+6.736),MAPK1(-1.257),MAPK13(+2.511),MAPK8(+1.226),MPRIP(-1.17),PAK1(+1.243)
Role of IL-17A in Arthritis	0.151008	0.289068			0.111	6	5	1	MAPK1(-1.257),MAPK13(+2.511),MAPK8(+1.226),NFKB2(+1.504),NFKBIA(+1.483),PTGS2(+6.22)
RhoGDI Signaling	0.151008	0.289068		-0.5	0.0889	16	9	7	ACTA2(+1.854),ARHGAP35(-1.149),ARHGEF18(-1.542),ARHGEF6(-1.281),CDH1(-3.953),CDH11(+4.399),DLC1(+17.451),ITGA4(-1.34),ITGA5(+2.431),PAK1(+1.243),PRKCA(+5.124),RAC1(-1.284),RHOC(+1.201),RHOV(+2.099),RND3(+22.221),WASF2(-1.13)
Eicosanoid Signaling	0.151008	0.289068			0.106	7	6	1	GGT1(+1.567),PLA2G4A(+1.578),PLA2G4C(+3.185),PTGER4(+4.18),PTGIR(+1.99),PTGS2(+6.22),TBXAS1(-2.145)
CREB Signaling in Neurons	0.15417	0.293089	Activated	2.668	0.087	18	15	3	ADCY1(+3.686),ADCY3(-1.232),CACNA1D(+2.443),CALM1 (includes others)(-1.154),CAMK2B(+3.784),CREB3L3(+7.08),GRIA3(+7.641),GRIK4(+2.155),GRIN2A(+4.613),GRIN2C(+8.805),MAPK1(-1.257),NOTUM(+6.075),PLCB1(+9.439),PLCB4(+11.003),PLCL1(+29.671),PRKCA(+5.124),PRKCD(+1.17),PRKCH(+3.846)
Serotonin Receptor Signaling	0.158125	0.297852			0.116	5	3	2	ADCY1(+3.686),ADCY3(-1.232),IL4I1(+1.863),QDPR(-1.258),SLC6A4(+1.596)
IGF-1 Signaling	0.158125	0.297852		-1.134	0.0962	10	6	4	CASP9(+1.271),CSNK2A2(-1.209),FOS(+2.442),IGFBP3(+17.6),IGFBP4(+1.794),JAK1(-1.3),MAPK1(-1.257),MAPK8(+1.226),SOCS3(+2.771),YWHAE(-1.151)
Fc Epsilon RI Signaling	0.159956	0.299916		0.905	0.094	11	8	3	INPP5J(+6.0),MAPK1(-1.257),MAPK13(+2.511),MAPK8(+1.226),PLA2G4A(+1.578),PLA2G4C(+3.185),PRKCA(+5.124),PRKCD(+1.17),PRKCH(+3.846),RAC1(-1.284),SYK(-1.451)
Serotonin Degradation	0.159956	0.299916		0.378	0.104	7	4	3	AKR1A1(+1.256),ALDH1B1(+1.246),ALDH3A1(-9.61),ALDH3A2(-1.253),B4GAT1(+1.404),CSGALNACT1(-3.632),IL4I1(+1.863)
Xenobiotic Metabolism General Signaling Pathway	0.162181	0.301995		1.941	0.0909	13	10	3	ABCA2(+4.228),GSTK1(+1.165),MAP3K10(+1.511),MAP3K12(+1.459),MAP3K4(-1.273),MAP3K8(+1.242),MAPK1(-1.257),MAPK13(+2.511),MAPK8(+1.226),MGST2(-1.705),PRKCA(+5.124),PRKCD(+1.17),PRKCH(+3.846)
Ethanol Degradation II	0.16293	0.304089		0	0.125	4	2	2	AKR1A1(+1.256),ALDH1B1(+1.246),ALDH3A1(-9.61),ALDH3A2(-1.253)
γ-glutamyl Cycle	0.164816	0.304789			0.182	2	2	0	GGT1(+1.567),GGT7(+1.922)
T Cell Receptor Signaling	0.164816	0.304789			0.0952	10	6	4	CALM1 (includes others)(-1.154),FOS(+2.442),ITK(+6.736),MAPK1(-1.257),MAPK8(+1.226),NFKB2(+1.504),NFKBIA(+1.483),PPP3CA(-1.579),PPP3CC(+1.179),RAC1(-1.284)
Cellular Effects of Sildenafil (Viagra)	0.167109	0.308319			0.0916	12	9	3	ACTA2(+1.854),ADCY1(+3.686),ADCY3(-1.232),CACNA1D(+2.443),CALM1 (includes others)(-1.154),KCNN4(+1.595),MPRIP(-1.17),NOTUM(+6.075),PDE1C(+4.19),PLCB1(+9.439),PLCB4(+11.003),PLCL1(+29.671)
Role of RIG1-like Receptors in Antiviral Innate Immunity	0.169044	0.30903		0	0.114	5	3	2	IFNA2(-13.779),NFKB2(+1.504),NFKBIA(+1.483),TANK(+1.179),TRIM25(-1.165)
IL-23 Signaling Pathway	0.169044	0.30903		-0.447	0.114	5	4	1	IL12RB2(-2.537),NFKB2(+1.504),NFKBIA(+1.483),SOCS3(+2.771),TYK2(+1.25)
Sirtuin Signaling Pathway	0.169824	0.309742	Inhibited	-2.4	0.0825	24	16	8	CDH1(-3.953),CPT1B(+1.422),GABARAPL2(+1.204),H3-3A/H3-3B(-1.243),MAPK1(-1.257),MT-ATP6(+1.337),MT-CYB(+1.393),MT-ND1(+1.346),MT-ND4(+1.453),MT-ND4L(+1.4),MT-ND5(+1.466),MT-ND6(+1.477),NDUFB11(+1.261),NDUFS2(+1.184),NFKB2(+1.504),PPIF(+1.188),SLC2A1(-1.214),STK11(+1.221),TP53(-1.159),TP73(+1.885),TUBA1B(-1.216),TUBA4A(-1.244),XPC(+1.196),ZBTB14(-1.277)
Th1 and Th2 Activation Pathway	0.172187	0.313329			0.0877	15	12	3	CCR1(-1.888),CD80(+1.283),HLA-DMA(+1.301),HLA-DRA(+1.25),ICAM1(+1.29),IL12RB2(-2.537),IL27(+27.748),JAK1(-1.3),JAK3(+1.229),NOTCH1(+1.185),PSEN2(+1.306),SOCS3(+2.771),TBX21(+3.494),TNFRSF4(+2.199),TYK2(+1.25)
IL-9 Signaling	0.177011	0.31989		0	0.121	4	3	1	JAK1(-1.3),JAK3(+1.229),NFKB2(+1.504),SOCS3(+2.771)
eNOS Signaling	0.179061	0.322849		1.265	0.0881	14	8	6	ADCY1(+3.686),ADCY3(-1.232),AQP3(+1.794),CALM1 (includes others)(-1.154),CASP9(+1.271),CCNA2(-1.192),CHRNA6(-2.293),HSP90AA1(-1.197),HSPA14(-1.194),LPAR1(+5.152),PRKAB2(+1.342),PRKCA(+5.124),PRKCD(+1.17),PRKCH(+3.846)
GABA Receptor Signaling	0.184927	0.325837			0.0947	9	8	1	ADCY1(+3.686),ADCY3(-1.232),CACNA1D(+2.443),GABRA4(+606.953),GABRB1(+25.678),GABRB2(+5.425),KCNN4(+1.595),SLC6A12(+9.671),UBD(+6.229)
GM-CSF Signaling	0.187068	0.325837		1.342	0.1	7	5	2	BCL2L1(+1.352),CAMK2B(+3.784),CSF2RB(+1.775),HCK(+3.201),MAPK1(-1.257),PPP3CA(-1.579),PPP3CC(+1.179)
Uracil Degradation II (Reductive)	0.187932	0.325837			0.333	1	1	0	UPB1(+1.824)
NADH Repair	0.187932	0.325837			0.333	1	1	0	NAXD(+1.23)
Methylglyoxal Degradation I	0.187932	0.325837			0.333	1	1	0	HAGH(+1.264)
Proline Degradation	0.187932	0.325837			0.333	1	1	0	PRODH2(+6.672)
D-glucuronate Degradation I	0.187932	0.325837			0.333	1	1	0	AKR1A1(+1.256)
Inosine-5'-phosphate Biosynthesis II	0.187932	0.325837			0.333	1	0	1	ADSL(-1.177)
Thymine Degradation	0.187932	0.325837			0.333	1	1	0	UPB1(+1.824)
1D-myo-inositol Hexakisphosphate Biosynthesis V (from Ins(1,3,4)P3)	0.187932	0.325837			0.333	1	0	1	ITPK1(-1.263)
L-serine Degradation	0.187932	0.325837			0.333	1	1	0	SDSL(+1.88)
Role of JAK2 in Hormone-like Cytokine Signaling	0.190108	0.328095			0.118	4	3	1	GHR(+18.306),JAK1(-1.3),SOCS3(+2.771),TYK2(+1.25)
NAD biosynthesis II (from tryptophan)	0.190108	0.328095			0.167	2	2	0	NADSYN1(+1.19),NMNAT2(+6.194)
cAMP-mediated signaling	0.190985	0.328095		1.213	0.0833	19	13	6	ADCY1(+3.686),ADCY3(-1.232),AKAP6(+3.86),AKAP7(+2.206),CALM1 (includes others)(-1.154),CAMK1(+2.62),CAMK2B(+3.784),CREB3L3(+7.08),CREM(-1.322),DUSP4(+1.36),LPAR1(+5.152),MAPK1(-1.257),PDE1C(+4.19),PPP3CA(-1.579),PPP3CC(+1.179),PTGER4(+4.18),PTGIR(+1.99),RGS12(-1.586),RGS2(+3.346)
Cancer Drug Resistance By Drug Efflux	0.190985	0.328095			0.103	6	3	3	FOXG1(+7.348),FOXO6(+5.36),MAPK1(-1.257),PTEN(-1.318),PTGS2(+6.22),TP53(-1.159)
Human Embryonic Stem Cell Pluripotency	0.193197	0.33037			0.0889	12	10	2	FGFR1(+2.28),FZD7(+3.732),FZD8(+16.967),SMAD3(-1.374),SMAD4(-1.132),SMAD7(+1.409),TCF7(+2.032),TCF7L1(+4.415),WNT10A(+1.555),WNT10B(+3.429),WNT2(+9.955),WNT6(+2.576)
Oxidative Phosphorylation	0.194089	0.33037	Activated	3.162	0.0917	10	10	0	MT-ATP6(+1.337),MT-CO1(+1.478),MT-CO3(+1.313),MT-CYB(+1.393),MT-ND1(+1.346),MT-ND4(+1.453),MT-ND4L(+1.4),MT-ND5(+1.466),NDUFB11(+1.261),NDUFS2(+1.184)
Ethanol Degradation IV	0.196789	0.334965			0.13	3	1	2	ALDH1B1(+1.246),ALDH3A1(-9.61),ALDH3A2(-1.253)
VEGF Family Ligand-Receptor Interactions	0.199067	0.338065		1.89	0.0952	8	7	1	FOS(+2.442),MAPK1(-1.257),NRP1(+31.705),PLA2G4A(+1.578),PLA2G4C(+3.185),PRKCA(+5.124),PRKCD(+1.17),PRKCH(+3.846)
Coagulation System	0.204174	0.345144		1	0.114	4	3	1	F2R(+2.314),F5(+8.674),SERPINA1(+15.792),SERPINE1(-2.753)
Ephrin B Signaling	0.206063	0.345939		0.378	0.0972	7	4	3	CAP1(-1.186),EFNB2(+3.201),EPHB2(+3.202),MAPK1(-1.257),PAK1(+1.243),RAC1(-1.284),RGS3(+1.589)
Endometrial Cancer Signaling	0.211836	0.353997		-1	0.1	6	2	4	CASP9(+1.271),CDH1(-3.953),CTNNA2(+40.944),MAPK1(-1.257),PTEN(-1.318),TP53(-1.159)
Retinoic acid Mediated Apoptosis Signaling	0.211836	0.353997		0.816	0.1	6	5	1	CASP9(+1.271),CFLAR(+1.525),IFNA2(-13.779),PARP3(+1.312),RARG(+1.799),TNFRSF10B(+1.203)
Protein Ubiquitination Pathway	0.211836	0.353997			0.0806	22	15	7	ANAPC2(+1.227),BIRC2(+1.233),BRCA1(-1.449),CDC20(-1.182),DNAJB2(+1.233),DNAJB5(+1.384),DNAJC1(+1.262),DNAJC18(+1.419),DNAJC5B(+2.365),DNAJC6(+4.836),DNAJC9(-1.173),HLA-F(+1.295),HSP90AA1(-1.197),HSPA14(-1.194),HSPB6(-2.755),PSMB4(+1.097),PSMB8(+1.162),PSME2(+1.167),TAP1(+1.284),UBD(+6.229),UCHL1(+2.866),USP1(-1.219)
Role of JAK1, JAK2 and TYK2 in Interferon Signaling	0.214783	0.357273			0.125	3	2	1	JAK1(-1.3),NFKB2(+1.504),TYK2(+1.25)
Graft-versus-Host Disease Signaling	0.21677	0.358096			0.104	5	5	0	CD80(+1.283),FAS(+1.265),HLA-DMA(+1.301),HLA-DRA(+1.25),HLA-F(+1.295)
Nitric Oxide Signaling in the Cardiovascular System	0.21677	0.358096		1	0.0909	9	5	4	ATP2A2(-1.135),CACNA1D(+2.443),CALM1 (includes others)(-1.154),HSP90AA1(-1.197),MAPK1(-1.257),PDE1C(+4.19),PRKCA(+5.124),PRKCD(+1.17),PRKCH(+3.846)
GPCR-Mediated Nutrient Sensing in Enteroendocrine Cells	0.21677	0.358096	Activated	2.53	0.0893	10	9	1	ADCY1(+3.686),ADCY3(-1.232),CACNA1D(+2.443),NOTUM(+6.075),PLCB1(+9.439),PLCB4(+11.003),PLCL1(+29.671),PRKCA(+5.124),PRKCD(+1.17),PRKCH(+3.846)
3-phosphoinositide Biosynthesis	0.22182	0.364754		0	0.0843	14	7	7	DUSP14(-1.512),DUSP2(+1.708),DUSP5(+1.542),ITPK1(-1.263),MTMR2(-1.179),PPM1H(+6.93),PPP1R1C(+26.595),PPP3CA(-1.579),PPP5C(-1.149),PTEN(-1.318),PTPRF(+2.005),PTPRM(+3.187),SET(-1.18),SOCS3(+2.771)
Glioma Invasiveness Signaling	0.224905	0.368129		1.633	0.0946	7	5	2	F2R(+2.314),ITGB5(+10.639),MAPK1(-1.257),RAC1(-1.284),RHOC(+1.201),RHOV(+2.099),RND3(+22.221)
Ephrin Receptor Signaling	0.224905	0.368129		0.302	0.0833	15	11	4	ABL1(-1.169),CREB3L3(+7.08),EFNA5(+3.378),EFNB2(+3.201),EPHA2(+3.415),EPHB2(+3.202),GRIN2A(+4.613),GRIN2C(+8.805),ITGA4(-1.34),ITGA5(+2.431),MAPK1(-1.257),PAK1(+1.243),RAC1(-1.284),RGS3(+1.589),SDC2(+24.579)
Hereditary Breast Cancer Signaling	0.228034	0.370681			0.0857	12	4	8	BRCA1(-1.449),BRCA2(-1.323),CDKN1A(+1.576),CHEK2(+1.337),FANCC(-1.208),FANCD2(-1.2),PTEN(-1.318),RAD51(-1.251),RPA1(-1.146),TP53(-1.159),UBD(+6.229),XPC(+1.196)
Autoimmune Thyroid Disease Signaling	0.229087	0.370681			0.102	5	5	0	CD80(+1.283),FAS(+1.265),HLA-DMA(+1.301),HLA-DRA(+1.25),HLA-F(+1.295)
Role of NFAT in Regulation of the Immune Response	0.231739	0.374973		1.604	0.0829	15	11	4	CALM1 (includes others)(-1.154),CD80(+1.283),FOS(+2.442),HLA-DMA(+1.301),HLA-DRA(+1.25),ITK(+6.736),MAPK1(-1.257),MEF2D(+1.257),NFKB2(+1.504),NFKBIA(+1.483),PLCB1(+9.439),PLCB4(+11.003),PPP3CA(-1.579),PPP3CC(+1.179),SYK(-1.451)
Phenylalanine Degradation IV (Mammalian, via Side Chain)	0.239883	0.379315			0.143	2	1	1	ALDH3A2(-1.253),IL4I1(+1.863)
Melanoma Signaling	0.242103	0.379315			0.1	5	1	4	CDH1(-3.953),CDKN1A(+1.576),MAPK1(-1.257),PTEN(-1.318),TP53(-1.159)
Type II Diabetes Mellitus Signaling	0.242103	0.379315		1.667	0.0845	12	11	1	CACNA1D(+2.443),KCNJ11(+3.862),MAPK1(-1.257),MAPK8(+1.226),NFKB2(+1.504),NFKBIA(+1.483),PRKAB2(+1.342),PRKCA(+5.124),PRKCD(+1.17),PRKCH(+3.846),SOCS3(+2.771),TRADD(+1.322)
Retinoate Biosynthesis II	0.242103	0.379315			0.25	1	1	0	RBP1(+6.332)
Heme Degradation	0.242103	0.379315			0.25	1	1	0	BLVRA(+1.479)
Heme Biosynthesis from Uroporphyrinogen-III I	0.242103	0.379315			0.25	1	1	0	PPOX(+1.468)
Spermine and Spermidine Degradation I	0.242103	0.379315			0.25	1	1	0	SAT2(+1.446)
Phenylethylamine Degradation I	0.242103	0.379315			0.25	1	0	1	ALDH3A2(-1.253)
Melatonin Degradation II	0.242103	0.379315			0.25	1	1	0	IL4I1(+1.863)
Arginine Degradation I (Arginase Pathway)	0.242103	0.379315			0.25	1	1	0	OAT(+2.186)
Phenylalanine Degradation I (Aerobic)	0.242103	0.379315			0.25	1	0	1	QDPR(-1.258)
OX40 Signaling Pathway	0.254097	0.397192		1.342	0.0889	8	8	0	BCL2L1(+1.352),HLA-DMA(+1.301),HLA-DRA(+1.25),HLA-F(+1.295),MAPK8(+1.226),NFKB2(+1.504),NFKBIA(+1.483),TNFRSF4(+2.199)
Antiproliferative Role of TOB in T Cell Signaling	0.263027	0.40738		0	0.103	4	0	4	CCNA2(-1.192),MAPK1(-1.257),SMAD3(-1.374),SMAD4(-1.132)
tRNA Charging	0.263027	0.40738		0	0.103	4	2	2	CARS2(+1.29),LARS1(-1.17),TARS3(-1.414),WARS1(+1.493)
IL-1 Signaling	0.264241	0.40738		1.633	0.0879	8	6	2	ADCY1(+3.686),ADCY3(-1.232),FOS(+2.442),MAPK1(-1.257),MAPK13(+2.511),MAPK8(+1.226),NFKB2(+1.504),NFKBIA(+1.483)
Superpathway of Citrulline Metabolism	0.266073	0.40738			0.133	2	2	0	OAT(+2.186),PRODH2(+6.672)
Adenosine Nucleotides Degradation II	0.266073	0.40738			0.133	2	2	0	ADA(+1.636),ADARB2(+1.931)
Histidine Degradation VI	0.266073	0.40738			0.133	2	1	1	HAL(-10.544),MICAL1(+1.279)
AMPK Signaling	0.267301	0.408319		0.905	0.0794	17	12	5	AKT1S1(+1.281),CAMKK2(+1.454),CCNA2(-1.192),CDKN1A(+1.576),CHRNA6(-2.293),CPT1B(+1.422),CREB3L3(+7.08),FOXG1(+7.348),FOXO6(+5.36),MAPK1(-1.257),MAPK13(+2.511),PHLPP1(-1.46),PPM1H(+6.93),PRKAB2(+1.342),SLC2A1(-1.214),STK11(+1.221),ULK1(+1.229)
ErbB2-ErbB3 Signaling	0.267917	0.408319		1.633	0.0923	6	4	2	JAK3(+1.229),MAPK1(-1.257),NRG2(+2.364),NRG3(+5.924),PTEN(-1.318),TYK2(+1.25)
Thyroid Cancer Signaling	0.276694	0.420727		1.134	0.0886	7	3	4	CDH1(-3.953),FOS(+2.442),MAPK1(-1.257),PTEN(-1.318),TCF7(+2.032),TCF7L1(+4.415),TP53(-1.159)
Renal Cell Carcinoma Signaling	0.28774	0.430527		0.447	0.0875	7	4	3	FOS(+2.442),HGF(+14.603),MAPK1(-1.257),PAK1(+1.243),RAC1(-1.284),SLC2A1(-1.214),UBD(+6.229)
Role of MAPK Signaling in the Pathogenesis of Influenza	0.28774	0.430527			0.0875	7	6	1	MAPK1(-1.257),MAPK13(+2.511),MAPK8(+1.226),PLA2G4A(+1.578),PLA2G4C(+3.185),PRKCA(+5.124),PTGS2(+6.22)
Granzyme B Signaling	0.291072	0.430527			0.125	2	2	0	CASP9(+1.271),ENDOG(+1.327)
Mismatch Repair in Eukaryotes	0.291072	0.430527			0.125	2	0	2	EXO1(-1.232),RPA1(-1.146)
Isoleucine Degradation I	0.291072	0.430527			0.125	2	2	0	ACAD8(+1.212),BCAT2(+1.212)
Actin Cytoskeleton Signaling	0.291743	0.430527		1	0.078	17	6	11	ACTA2(+1.854),ARHGAP35(-1.149),ARHGEF6(-1.281),CYFIP2(-1.164),DIAPH3(-1.2),F2R(+2.314),IQGAP1(-1.263),ITGA4(-1.34),ITGA5(+2.431),MAPK1(-1.257),MPRIP(-1.17),PAK1(+1.243),PFN2(+4.119),RAC1(-1.284),SSH2(-1.223),TLN2(+4.403),WASF2(-1.13)
Proline Biosynthesis II (from Arginine)	0.293089	0.430527			0.2	1	1	0	OAT(+2.186)
Protein Citrullination	0.293089	0.430527			0.2	1	1	0	PADI2(+3.071)
Myo-inositol Biosynthesis	0.293089	0.430527			0.2	1	0	1	IMPA2(-1.568)
dTMP De Novo Biosynthesis	0.293089	0.430527			0.2	1	0	1	DHFR(-1.274)
Mechanisms of Viral Exit from Host Cells	0.293765	0.430527			0.0976	4	4	0	ACTA2(+1.854),PRKCA(+5.124),PRKCD(+1.17),PRKCH(+3.846)
Transcriptional Regulatory Network in Embryonic Stem Cells	0.293765	0.430527			0.0926	5	3	2	EOMES(+6.58),H3-3A/H3-3B(-1.243),SET(-1.18),SIX3(+3.246),TCF7L1(+4.415)
CDK5 Signaling	0.297167	0.435512		-1	0.0833	9	4	5	ABL1(-1.169),ADCY1(+3.686),ADCY3(-1.232),CABLES1(-1.635),FOSB(+3.726),LAMB1(-1.802),MAPK1(-1.257),MAPK13(+2.511),MAPK8(+1.226)
Prolactin Signaling	0.297852	0.435512		1.134	0.0864	7	6	1	FOS(+2.442),MAPK1(-1.257),PRKCA(+5.124),PRKCD(+1.17),PRKCH(+3.846),SOCS3(+2.771),TCF7(+2.032)
Role of p14/p19ARF in Tumor Suppression	0.306902	0.445656			0.103	3	0	3	RAC1(-1.284),TP53(-1.159),TTF1(-1.217)
Sonic Hedgehog Signaling	0.306902	0.445656			0.103	3	2	1	DYRK1B(+1.336),GLI1(+2.049),HHIP(-6.014)
Intrinsic Prothrombin Activation Pathway	0.30903	0.447713	Activated	2	0.0952	4	4	0	COL11A2(+3.997),COL1A1(+2.547),COL5A3(+16.679),F5(+8.674)
α-Adrenergic Signaling	0.313329	0.451856		0.816	0.0833	8	5	3	ADCY1(+3.686),ADCY3(-1.232),CALM1 (includes others)(-1.154),MAPK1(-1.257),PRKCA(+5.124),PRKCD(+1.17),PRKCH(+3.846),SLC8A1(+9.772)
TGF-β Signaling	0.313329	0.451856		-0.707	0.0833	8	4	4	FOS(+2.442),MAPK1(-1.257),MAPK13(+2.511),MAPK8(+1.226),SERPINE1(-2.753),SMAD3(-1.374),SMAD4(-1.132),SMAD7(+1.409)
Role of JAK1 and JAK3 in γc Cytokine Signaling	0.314775	0.452898			0.087	6	3	3	JAK1(-1.3),JAK3(+1.229),MAPK1(-1.257),PTK2B(+1.215),SOCS3(+2.771),SYK(-1.451)
RAN Signaling	0.316957	0.452898			0.118	2	0	2	CSE1L(-1.219),KPNB1(-1.218)
D-myo-inositol (1,4,5)-trisphosphate Degradation	0.316957	0.452898			0.118	2	1	1	IMPA2(-1.568),INPP5J(+6.0)
PAK Signaling	0.322849	0.460257		0	0.0825	8	4	4	ARHGEF6(-1.281),ITGA4(-1.34),ITGA5(+2.431),MAPK1(-1.257),MAPK8(+1.226),PAK1(+1.243),PTK2B(+1.215),RAC1(-1.284)
Oncostatin M Signaling	0.32434	0.460257		0	0.093	4	2	2	JAK1(-1.3),JAK3(+1.229),MAPK1(-1.257),TYK2(+1.25)
Role of Hypercytokinemia/hyperchemokinemia in the Pathogenesis of Influenza	0.32434	0.460257			0.093	4	2	2	CCL3(+2.727),CCL4(+2.005),CCR1(-1.888),IFNA2(-13.779)
HER-2 Signaling in Breast Cancer	0.331131	0.467735			0.0833	7	6	1	CASP9(+1.271),CDKN1A(+1.576),ITGB5(+10.639),PRKCA(+5.124),PRKCD(+1.17),PRKCH(+3.846),TP53(-1.159)
CNTF Signaling	0.334195	0.468813		-0.447	0.0877	5	2	3	JAK1(-1.3),MAPK1(-1.257),RPS6KA3(-1.265),RPS6KA5(+2.077),TYK2(+1.25)
Glutamate Receptor Signaling	0.334195	0.468813	Activated	2	0.0877	5	4	1	CALM1 (includes others)(-1.154),GRIA3(+7.641),GRIK4(+2.155),GRIN2A(+4.613),GRIN2C(+8.805)
Arginine Biosynthesis IV	0.339625	0.468813			0.167	1	1	0	OAT(+2.186)
Chondroitin and Dermatan Biosynthesis	0.339625	0.468813			0.167	1	0	1	CSGALNACT1(-3.632)
Arginine Degradation VI (Arginase 2 Pathway)	0.339625	0.468813			0.167	1	1	0	OAT(+2.186)
Zymosterol Biosynthesis	0.339625	0.468813			0.167	1	0	1	LBR(-1.241)
NAD Biosynthesis III	0.339625	0.468813			0.167	1	1	0	NMNAT2(+6.194)
Apelin Pancreas Signaling Pathway	0.339625	0.468813		-1	0.0909	4	4	0	DDIT3(+1.382),MAPK8(+1.226),NFKB2(+1.504),PRKAB2(+1.342)
Differential Regulation of Cytokine Production in Macrophages and T Helper Cells by IL-17A and IL-17F	0.341979	0.468813			0.111	2	2	0	CCL3(+2.727),CCL4(+2.005)
Purine Nucleotides Degradation II (Aerobic)	0.341979	0.468813			0.111	2	2	0	ADA(+1.636),ADARB2(+1.931)
IL-4 Signaling	0.341979	0.468813			0.0824	7	6	1	HLA-DMA(+1.301),HLA-DRA(+1.25),INPP5J(+6.0),IRF4(+1.287),JAK1(-1.3),JAK3(+1.229),TYK2(+1.25)
FAT10 Signaling Pathway	0.341979	0.468813			0.111	2	2	0	PSME2(+1.167),UBD(+6.229)
G Protein Signaling Mediated by Tubby	0.34435	0.470977			0.0968	3	2	1	ABL1(-1.169),PLCB1(+9.439),PLCB4(+11.003)
Actin Nucleation by ARP-WASP Complex	0.350752	0.47863		0.816	0.0833	6	4	2	ITGA4(-1.34),ITGA5(+2.431),RAC1(-1.284),RHOC(+1.201),RHOV(+2.099),RND3(+22.221)
T Helper Cell Differentiation	0.363078	0.490908			0.0822	6	5	1	CD80(+1.283),CXCR5(+2.371),HLA-DMA(+1.301),HLA-DRA(+1.25),IL12RB2(-2.537),TBX21(+3.494)
GPCR-Mediated Integration of Enteroendocrine Signaling Exemplified by an L Cell	0.363078	0.490908		-1.633	0.0822	6	5	1	ADCY1(+3.686),ADCY3(-1.232),NOTUM(+6.075),PLCB1(+9.439),PLCB4(+11.003),PLCL1(+29.671)
White Adipose Tissue Browning Pathway	0.363078	0.490908		1.897	0.0775	10	8	2	ADCY1(+3.686),ADCY3(-1.232),CACNA1D(+2.443),CAMKK2(+1.454),CREB3L3(+7.08),FGFR1(+2.28),MAPK1(-1.257),MAPK13(+2.511),PRKAB2(+1.342),RARG(+1.799)
Endocannabinoid Developing Neuron Pathway	0.363915	0.490908		0.333	0.0783	9	5	4	ADCY1(+3.686),ADCY3(-1.232),AKT1S1(+1.281),BRCA1(-1.449),CREB3L3(+7.08),MAPK1(-1.257),MAPK13(+2.511),MAPK8(+1.226),RAC1(-1.284)
Granzyme A Signaling	0.367282	0.49204			0.105	2	0	2	HMGB2(-1.207),SET(-1.18)
Valine Degradation I	0.367282	0.49204			0.105	2	2	0	ACAD8(+1.212),BCAT2(+1.212)
PFKFB4 Signaling Pathway	0.370681	0.496592		1	0.087	4	2	2	CREB3L3(+7.08),MAPK1(-1.257),RPS6KA5(+2.077),TP53(-1.159)
Gα12/13 Signaling	0.372392	0.496592		1.667	0.0769	10	8	2	CDH1(-3.953),CDH11(+4.399),F2R(+2.314),LPAR1(+5.152),MAPK1(-1.257),MAPK8(+1.226),MEF2D(+1.257),NFKB2(+1.504),NFKBIA(+1.483),PTK2B(+1.215)
Circadian Rhythm Signaling	0.381944	0.509331			0.0909	3	3	0	CREB3L3(+7.08),GRIN2A(+4.613),GRIN2C(+8.805)
Acetyl-CoA Biosynthesis I (Pyruvate Dehydrogenase Complex)	0.383707	0.509331			0.143	1	0	1	DLAT(-1.221)
NAD Salvage Pathway III	0.383707	0.509331			0.143	1	1	0	NMNAT2(+6.194)
Glycoaminoglycan-protein Linkage Region Biosynthesis	0.383707	0.509331			0.143	1	1	0	XYLT1(+2.055)
Ephrin A Signaling	0.387258	0.510505			0.0851	4	3	1	EFNA5(+3.378),EPHA2(+3.415),PAK1(+1.243),RAC1(-1.284)
Xenobiotic Metabolism CAR Signaling Pathway	0.387258	0.510505		-0.535	0.0741	14	8	6	ALDH1B1(+1.246),ALDH1L1(+28.486),ALDH1L2(-1.52),ALDH3A1(-9.61),ALDH3A2(-1.253),ALDH3B2(+4.568),GSTK1(+1.165),HSP90AA1(-1.197),MAPK1(-1.257),MGST2(-1.705),PRKCA(+5.124),PRKCD(+1.17),PRKCH(+3.846),SRA1(+1.362)
PPAR Signaling	0.395367	0.5188		0	0.0769	8	5	3	FOS(+2.442),HSP90AA1(-1.197),MAPK1(-1.257),NCOR1(-1.198),NFKB2(+1.504),NFKBIA(+1.483),PTGS2(+6.22),SRA1(+1.362)
Cytotoxic T Lymphocyte-mediated Apoptosis of Target Cells	0.399945	0.5236			0.0882	3	3	0	CASP9(+1.271),FAS(+1.265),HLA-F(+1.295)
GDNF Family Ligand-Receptor Interactions	0.399945	0.5236		0	0.0789	6	3	3	DOK2(-1.927),DOK4(+1.745),FOS(+2.442),MAPK1(-1.257),MAPK8(+1.226),RAC1(-1.284)
Activation of IRF by Cytosolic Pattern Recognition Receptors	0.414954	0.539511		0.447	0.0794	5	4	1	IFNA2(-13.779),MAPK8(+1.226),NFKB2(+1.504),NFKBIA(+1.483),TANK(+1.179)
Thrombopoietin Signaling	0.414954	0.539511		1.342	0.0794	5	4	1	FOS(+2.442),MAPK1(-1.257),PRKCA(+5.124),PRKCD(+1.17),PRKCH(+3.846)
Hematopoiesis from Pluripotent Stem Cells	0.416869	0.542001			0.0816	4	1	3	CSF1(+2.331),IGHA1(-25.807),IGHD(-2.926),IGLC1(-9.941)
Acute Phase Response Signaling	0.421697	0.544503		1.265	0.0726	13	11	2	C4A/C4B(+3.124),FOS(+2.442),ITIH3(+8.435),MAPK1(-1.257),MAPK13(+2.511),MAPK8(+1.226),NFKB2(+1.504),NFKBIA(+1.483),RBP1(+6.332),SERPINA1(+15.792),SERPINE1(-2.753),SOCS3(+2.771),TRADD(+1.322)
LXR/RXR Activation	0.421697	0.544503		-0.378	0.0744	9	6	3	APOD(+12.973),APOL1(-1.444),C4A/C4B(+3.124),LDLR(-1.261),MSR1(+62.29),NCOR1(-1.198),NFKB2(+1.504),PTGS2(+6.22),SERPINA1(+15.792)
VDR/RXR Activation	0.423643	0.544503		-0.447	0.0769	6	5	1	CDKN1A(+1.576),IGFBP3(+17.6),NCOR1(-1.198),PRKCA(+5.124),PRKCD(+1.17),PRKCH(+3.846)
Histidine Degradation III	0.425598	0.544503			0.125	1	0	1	HAL(-10.544)
Inositol Pyrophosphates Biosynthesis	0.425598	0.544503			0.125	1	1	0	IP6K2(+1.34)
Gαs Signaling	0.425598	0.544503		0.707	0.0748	8	6	2	ADCY1(+3.686),ADCY3(-1.232),CREB3L3(+7.08),HCK(+3.201),MAPK1(-1.257),PTGER4(+4.18),PTGIR(+1.99),RGS2(+3.346)
Androgen Signaling	0.42658	0.544503		1.414	0.0735	10	5	5	CACNA1D(+2.443),CALM1 (includes others)(-1.154),HSP90AA1(-1.197),MAPK1(-1.257),NFKB2(+1.504),PRKCA(+5.124),PRKCD(+1.17),PRKCH(+3.846),SMAD3(-1.374),TGFB1I1(-3.728)
Role of PI3K/AKT Signaling in the Pathogenesis of Influenza	0.427563	0.544503		-1	0.0781	5	3	2	CASP9(+1.271),IFNA2(-13.779),MAPK1(-1.257),NFKB2(+1.504),NFKBIA(+1.483)
G Beta Gamma Signaling	0.430527	0.547016		1	0.0738	9	7	2	ADCY1(+3.686),ARHGEF6(-1.281),CACNA1D(+2.443),KCNJ3(+7.287),MAPK1(-1.257),PAK1(+1.243),PRKCA(+5.124),PRKCD(+1.17),PRKCH(+3.846)
Inhibition of ARE-Mediated mRNA Degradation Pathway	0.430527	0.547016		1.667	0.0738	9	4	5	CD70(+1.266),CNOT1(-1.2),CNOT11(-1.178),DCP1A(-1.23),MAPK1(-1.257),MAPK13(+2.511),PSME2(+1.167),TNFSF9(+1.384),YWHAE(-1.151)
Iron homeostasis signaling pathway	0.435512	0.550808			0.073	10	6	4	CREB3L3(+7.08),HBA1/HBA2(+20.059),HEPH(+2.319),ISCU(+1.24),JAK1(-1.3),JAK3(+1.229),MAPK1(-1.257),SMAD3(-1.374),SMAD4(-1.132),TYK2(+1.25)
Netrin Signaling	0.44157	0.557186		-0.447	0.0769	5	2	3	CACNA1D(+2.443),NTN1(-1.759),PPP3CA(-1.579),PPP3CC(+1.179),RAC1(-1.284)
Complement System	0.454988	0.571479			0.0811	3	3	0	C4A/C4B(+3.124),C5AR1(+2.712),ITGAX(+2.411)
G-Protein Coupled Receptor Signaling	0.458142	0.574116			0.0699	19	16	3	ADCY1(+3.686),ADCY3(-1.232),CAMK2B(+3.784),CREB3L3(+7.08),DUSP4(+1.36),LPAR1(+5.152),MAP3K8(+1.242),MAPK1(-1.257),NFKB2(+1.504),NFKBIA(+1.483),PDE1C(+4.19),PLCB1(+9.439),PLCB4(+11.003),PRKCA(+5.124),PTGER4(+4.18),PTGIR(+1.99),PTK2B(+1.215),RGS12(-1.586),RGS2(+3.346)
Cyclins and Cell Cycle Regulation	0.460257	0.574116		-0.447	0.0741	6	2	4	ABL1(-1.169),CCNA2(-1.192),CCND2(+1.238),CDKN1A(+1.576),E2F8(-1.293),TP53(-1.159)
IL-6 Signaling	0.460257	0.574116		1.667	0.072	9	7	2	COL1A1(+2.547),CSNK2A2(-1.209),FOS(+2.442),MAPK1(-1.257),MAPK13(+2.511),MAPK8(+1.226),NFKB2(+1.504),NFKBIA(+1.483),SOCS3(+2.771)
Differential Regulation of Cytokine Production in Intestinal Epithelial Cells by IL-17A and IL-17F	0.462381	0.574116			0.087	2	2	0	CCL3(+2.727),CCL4(+2.005)
Apelin Cardiac Fibroblast Signaling Pathway	0.462381	0.574116			0.087	2	1	1	PRKAB2(+1.342),SERPINE1(-2.753)
Leucine Degradation I	0.464515	0.574116			0.111	1	1	0	BCAT2(+1.212)
Heme Biosynthesis II	0.464515	0.574116			0.111	1	1	0	PPOX(+1.468)
Glutathione Redox Reactions I	0.484172	0.597035			0.0833	2	1	1	GSTK1(+1.165),MGST2(-1.705)
Embryonic Stem Cell Differentiation into Cardiac Lineages	0.500035	0.613762			0.1	1	1	0	TBXT(+10.41)
Glycine Betaine Degradation	0.500035	0.613762			0.1	1	1	0	SDSL(+1.88)
Synaptic Long Term Depression	0.501187	0.613762	Activated	3.051	0.0688	13	12	1	CACNA1D(+2.443),GRIA3(+7.641),MAPK1(-1.257),NOTUM(+6.075),NPR2(+1.483),PLA2G4A(+1.578),PLA2G4C(+3.185),PLCB1(+9.439),PLCB4(+11.003),PLCL1(+29.671),PRKCA(+5.124),PRKCD(+1.17),PRKCH(+3.846)
D-myo-inositol (1,4,5)-Trisphosphate Biosynthesis	0.505825	0.619441			0.08	2	2	0	PLCB1(+9.439),PLCB4(+11.003)
BMP signaling pathway	0.508159	0.619441		0.816	0.0706	6	4	2	MAPK1(-1.257),MAPK13(+2.511),MAPK8(+1.226),NFKB2(+1.504),SMAD4(-1.132),SMAD7(+1.409)
Unfolded protein response	0.521195	0.635331		1	0.0714	4	3	1	DDIT3(+1.382),HSPA14(-1.194),MAPK8(+1.226),XBP1(+1.645)
Purine Nucleotides De Novo Biosynthesis II	0.533335	0.648634			0.0909	1	0	1	ADSL(-1.177)
Triacylglycerol Biosynthesis	0.539511	0.654636			0.0714	3	2	1	DGAT2(+1.595),ELOVL6(-1.496),PLPP3(+3.556)
Non-Small Cell Lung Cancer Signaling	0.544503	0.659174		0	0.0685	5	2	3	ABL1(-1.169),CASP9(+1.271),MAPK1(-1.257),PRKCA(+5.124),TP53(-1.159)
MSP-RON Signaling Pathway	0.549541	0.663743			0.069	4	4	0	ACTA2(+1.854),CSF1(+2.331),CSF2RB(+1.775),MST1R(+1.846)
Acute Myeloid Leukemia Signaling	0.55335	0.665273		0	0.0674	6	5	1	CSF2RB(+1.775),JUP(+3.276),MAPK1(-1.257),NFKB2(+1.504),TCF7(+2.032),TCF7L1(+4.415)
Hypoxia Signaling in the Cardiovascular System	0.557186	0.668344	Activated	2	0.0676	5	2	3	CREB3L3(+7.08),HSP90AA1(-1.197),NFKBIA(+1.483),PTEN(-1.318),TP53(-1.159)
Hematopoiesis from Multipotent Stem Cells	0.564937	0.677642			0.0833	1	1	0	CSF1(+2.331)
Role of IL-17A in Psoriasis	0.594292	0.699842			0.0769	1	1	0	S100A9(+5.114)
Acyl-CoA Hydrolysis	0.594292	0.699842			0.0769	1	0	1	ACOT4(-1.497)
Oleate Biosynthesis II (Animals)	0.594292	0.699842			0.0769	1	1	0	SCD5(+4.398)
Cholesterol Biosynthesis I	0.594292	0.699842			0.0769	1	0	1	LBR(-1.241)
Cholesterol Biosynthesis II (via 24,25-dihydrolanosterol)	0.594292	0.699842			0.0769	1	0	1	LBR(-1.241)
Cholesterol Biosynthesis III (via Desmosterol)	0.594292	0.699842			0.0769	1	0	1	LBR(-1.241)
Pregnenolone Biosynthesis	0.594292	0.699842			0.0769	1	1	0	MICAL1(+1.279)
DNA Double-Strand Break Repair by Non-Homologous End Joining	0.620869	0.731139			0.0714	1	0	1	DCLRE1C(-1.426)
LPS/IL-1 Mediated Inhibition of RXR Function	1	1			0.0536	12	7	5	ALDH1B1(+1.246),ALDH1L1(+28.486),ALDH1L2(-1.52),ALDH3A1(-9.61),ALDH3A2(-1.253),ALDH3B2(+4.568),CPT1B(+1.422),GSTK1(+1.165),IL4I1(+1.863),MAPK8(+1.226),MGST2(-1.705),PAPSS2(-1.976)
Hepatic Cholestasis	1	1			0.0595	11	9	2	ADCY1(+3.686),ADCY3(-1.232),CD70(+1.266),MAP3K4(-1.273),MAPK8(+1.226),NFKB2(+1.504),NFKBIA(+1.483),PRKCA(+5.124),PRKCD(+1.17),PRKCH(+3.846),TNFSF9(+1.384)
FXR/RXR Activation	1	1			0.0476	6	5	1	APOD(+12.973),APOL1(-1.444),C4A/C4B(+3.124),MAPK8(+1.226),SDC1(+2.608),SERPINA1(+15.792)
Ceramide Signaling	1	1			0.0341	3	3	0	FOS(+2.442),MAPK8(+1.226),NFKB2(+1.504)
PXR/RXR Activation	1	1			0.0308	2	0	2	ALDH3A2(-1.253),PAPSS2(-1.976)
Tight Junction Signaling	1	1			0.0476	8	6	2	ACTA2(+1.854),CLDN14(+1.813),CRB3(+1.995),FOS(+2.442),NFKB2(+1.504),PTEN(-1.318),RAC1(-1.284),STX4(+1.225)
TR/RXR Activation	1	1			0.0357	3	0	3	LDLR(-1.261),NCOR1(-1.198),SLC2A1(-1.214)
FcγRIIB Signaling in B Lymphocytes	1	1			0.04	3	2	1	CACNA1D(+2.443),MAPK8(+1.226),SYK(-1.451)
IL-17 Signaling	1	1			0.0625	5	3	2	JAK1(-1.3),MAPK1(-1.257),MAPK13(+2.511),MAPK8(+1.226),PTGS2(+6.22)
Airway Pathology in Chronic Obstructive Pulmonary Disease	1	1			0.0254	3	3	0	APOD(+12.973),CD70(+1.266),TNFSF9(+1.384)
CTLA4 Signaling in Cytotoxic T Lymphocytes	1	1			0.0337	3	2	1	CD80(+1.283),HLA-F(+1.295),SYK(-1.451)
Role of Cytokines in Mediating Communication between Immune Cells	1	1			0.037	2	1	1	IFNA2(-13.779),IL27(+27.748)
Angiopoietin Signaling	1	1		0	0.0667	5	4	1	CASP9(+1.271),DOK2(-1.927),NFKB2(+1.504),NFKBIA(+1.483),PAK1(+1.243)
Relaxin Signaling	1	1		0.378	0.0533	8	6	2	ADCY1(+3.686),ADCY3(-1.232),FOS(+2.442),MAPK1(-1.257),NFKB2(+1.504),NFKBIA(+1.483),NPR2(+1.483),PDE1C(+4.19)
Cardiomyocyte Differentiation via BMP Receptors	1	1			0.05	1	0	1	SMAD4(-1.132)
Docosahexaenoic Acid (DHA) Signaling	1	1			0.0526	2	2	0	BCL2L1(+1.352),CASP9(+1.271)
Lipid Antigen Presentation by CD1	1	1			0.0385	1	0	1	CD1C(-2.206)
Cell Cycle Regulation by BTG Family Proteins	1	1			0.027	1	0	1	E2F8(-1.293)
FLT3 Signaling in Hematopoietic Progenitor Cells	1	1		0.447	0.0625	5	3	2	CREB3L3(+7.08),MAPK1(-1.257),MAPK13(+2.511),RPS6KA3(-1.265),RPS6KA5(+2.077)
Melanocyte Development and Pigmentation Signaling	1	1		0	0.0638	6	3	3	ADCY1(+3.686),ADCY3(-1.232),CREB3L3(+7.08),MAPK1(-1.257),RPS6KA3(-1.265),RPS6KA5(+2.077)
DNA Methylation and Transcriptional Repression Signaling	1	1			0.0571	2	0	2	H3-3A/H3-3B(-1.243),RBBP7(-1.131)
Antiproliferative Role of Somatostatin Receptor 2	1	1			0.0519	4	3	1	CDKN1A(+1.576),MAPK1(-1.257),NPR2(+1.483),SSTR2(+1.856)
Allograft Rejection Signaling	1	1			0.0581	5	5	0	CD80(+1.283),FAS(+1.265),HLA-DMA(+1.301),HLA-DRA(+1.25),HLA-F(+1.295)
Systemic Lupus Erythematosus Signaling	1	1			0.048	11	4	7	CD80(+1.283),CREM(-1.322),FOS(+2.442),HLA-F(+1.295),HNRNPA2B1(-1.126),IFNA2(-13.779),MAPK1(-1.257),PPIH(-1.242),PRPF38B(-1.178),RNPC3(+1.374),TLR7(-1.43)
EIF2 Signaling	1	1		0.378	0.0536	12	8	4	ACTA2(+1.854),DDIT3(+1.382),EIF3J(-1.209),EIF4A2(+1.259),MAPK1(-1.257),RPL15(+1.116),RPL18(+1.16),RPL22L1(+1.265),RPS18(+1.132),RPS21(-1.198),TRIB3(-1.376),WARS1(+1.493)
Regulation of eIF4 and p70S6K Signaling	1	1			0.051	8	4	4	EIF3J(-1.209),EIF4A2(+1.259),ITGA4(-1.34),ITGA5(+2.431),MAPK1(-1.257),MAPK13(+2.511),RPS18(+1.132),RPS21(-1.198)
Estrogen-Dependent Breast Cancer Signaling	1	1		1	0.0541	4	3	1	CREB3L3(+7.08),FOS(+2.442),MAPK1(-1.257),NFKB2(+1.504)
Neuroprotective Role of THOP1 in Alzheimer's Disease	1	1			0.0345	4	2	2	DPP4(-1.704),HLA-F(+1.295),PRSS53(+1.447),YWHAE(-1.151)
Role of Lipids/Lipid Rafts in the Pathogenesis of Influenza	1	1			0.0435	1	0	1	IFNA2(-13.779)
Extrinsic Prothrombin Activation Pathway	1	1			0.0625	1	1	0	F5(+8.674)
Assembly of RNA Polymerase II Complex	1	1			0.04	2	1	1	TAF15(-1.123),TAF7(+1.159)
Telomerase Signaling	1	1		-0.447	0.0561	6	1	5	ABL1(-1.169),CDKN1A(+1.576),ELF4(-1.169),HSP90AA1(-1.197),MAPK1(-1.257),TP53(-1.159)
Telomere Extension by Telomerase	1	1			0.0667	1	0	1	HNRNPA2B1(-1.126)
nNOS Signaling in Skeletal Muscle Cells	1	1			0.0488	2	1	1	CACNA1D(+2.443),CALM1 (includes others)(-1.154)
Heparan Sulfate Biosynthesis	1	1			0.0256	2	2	0	NOTUM(+6.075),XYLT1(+2.055)
Retinoate Biosynthesis I	1	1			0.0294	1	1	0	RBP1(+6.332)
Thyroid Hormone Metabolism II (via Conjugation and/or Degradation)	1	1			0.0526	2	1	1	B4GAT1(+1.404),CSGALNACT1(-3.632)
Nicotine Degradation III	1	1			0.0351	2	1	1	B4GAT1(+1.404),CSGALNACT1(-3.632)
Heparan Sulfate Biosynthesis (Late Stages)	1	1			0.0141	1	1	0	NOTUM(+6.075)
Pyrimidine Ribonucleotides De Novo Biosynthesis	1	1			0.0455	2	2	0	ENTPD2(+2.321),ENTPD6(+1.192)
Ubiquinol-10 Biosynthesis (Eukaryotic)	1	1			0.0588	1	1	0	MICAL1(+1.279)
tRNA Splicing	1	1			0.0233	1	1	0	PDE1C(+4.19)
The Visual Cycle	1	1			0.05	1	1	0	RBP1(+6.332)
Melatonin Degradation I	1	1			0.0333	2	1	1	B4GAT1(+1.404),CSGALNACT1(-3.632)
NAD Salvage Pathway II	1	1			0.0385	1	1	0	NMNAT2(+6.194)
Triacylglycerol Degradation	1	1			0.0426	2	2	0	ABHD16A(+1.305),NOTUM(+6.075)
Chondroitin Sulfate Biosynthesis	1	1			0.0357	2	1	1	CSGALNACT1(-3.632),XYLT1(+2.055)
Dermatan Sulfate Biosynthesis	1	1			0.0339	2	1	1	CSGALNACT1(-3.632),XYLT1(+2.055)
Glutathione-mediated Detoxification	1	1			0.0625	2	1	1	GSTK1(+1.165),MGST2(-1.705)
Dermatan Sulfate Degradation (Metazoa)	1	1			0.0588	1	1	0	IDUA(+1.89)
Nicotine Degradation II	1	1			0.0308	2	1	1	B4GAT1(+1.404),CSGALNACT1(-3.632)
Mitochondrial L-carnitine Shuttle Pathway	1	1			0.0588	1	1	0	CPT1B(+1.422)
Retinol Biosynthesis	1	1			0.0476	2	2	0	CES4A(+2.324),RBP1(+6.332)
Pyrimidine Ribonucleotides Interconversion	1	1			0.0476	2	2	0	ENTPD2(+2.321),ENTPD6(+1.192)
Glycolysis I	1	1			0.0385	1	1	0	ENO3(+1.458)
Gluconeogenesis I	1	1			0.0385	1	1	0	ENO3(+1.458)
Methylglyoxal Degradation III	1	1			0.0526	1	1	0	AKR1A1(+1.256)
Chondroitin Sulfate Biosynthesis (Late Stages)	1	1			0.0208	1	0	1	CSGALNACT1(-3.632)
Superpathway of Melatonin Degradation	1	1			0.0462	3	2	1	B4GAT1(+1.404),CSGALNACT1(-3.632),IL4I1(+1.863)
Stearate Biosynthesis I (Animals)	1	1			0.0625	3	0	3	ACOT4(-1.497),ELOVL6(-1.496),TBXAS1(-2.145)
Methionine Degradation I (to Homocysteine)	1	1			0.0455	1	1	0	AHCYL2(+1.295)
Superpathway of Methionine Degradation	1	1			0.027	1	1	0	AHCYL2(+1.295)
Superpathway of Cholesterol Biosynthesis	1	1			0.0345	1	0	1	LBR(-1.241)
Gαi Signaling	1	1		0.447	0.04	5	2	3	ADCY1(+3.686),ADCY3(-1.232),LPAR1(+5.152),MAPK1(-1.257),RGS12(-1.586)
Cysteine Biosynthesis III (mammalia)	1	1			0.0417	1	1	0	AHCYL2(+1.295)
Nucleotide Excision Repair Pathway	1	1			0.0571	2	1	1	RPA1(-1.146),XPC(+1.196)
Cardiac β-adrenergic Signaling	1	1		0.447	0.0567	8	6	2	ADCY1(+3.686),ADCY3(-1.232),AKAP6(+3.86),AKAP7(+2.206),ATP2A2(-1.135),CACNA1D(+2.443),PDE1C(+4.19),SLC8A1(+9.772)
Insulin Receptor Signaling	1	1		-1.414	0.0643	9	6	3	INPP5J(+6.0),JAK1(-1.3),MAPK1(-1.257),MAPK8(+1.226),PTEN(-1.318),PTPRF(+2.005),SGK1(+1.921),SOCS3(+2.771),STX4(+1.225)
Neurotrophin/TRK Signaling	1	1		1	0.0526	4	3	1	CREB3L3(+7.08),FOS(+2.442),MAPK1(-1.257),MAPK8(+1.226)
Dopamine Receptor Signaling	1	1			0.0519	4	2	2	ADCY1(+3.686),ADCY3(-1.232),IL4I1(+1.863),QDPR(-1.258)
NF-κB Signaling	1	1		1.265	0.0615	11	9	2	CSNK2A2(-1.209),FGFR1(+2.28),GHR(+18.306),MAP3K8(+1.242),MAPK8(+1.226),NFKB2(+1.504),NFKBIA(+1.483),RELB(+1.435),TANK(+1.179),TLR7(-1.43),TRADD(+1.322)
VEGF Signaling	1	1		0.447	0.0606	6	4	2	ACTA2(+1.854),BCL2L1(+1.352),MAPK1(-1.257),PRKCA(+5.124),PTK2B(+1.215),YWHAE(-1.151)
Gustation Pathway	1	1			0.0455	7	6	1	ADCY1(+3.686),ADCY3(-1.232),CACNA1D(+2.443),P2RX1(+1.861),P2RX4(+1.623),PDE1C(+4.19),TAS2R14(+3.657)
Autophagy	1	1			0.0492	3	3	0	CTSH(+1.528),ULK1(+1.229),WDFY3(+2.843)
Inflammasome pathway	1	1			0.05	1	1	0	NFKB2(+1.504)
SPINK1 Pancreatic Cancer Pathway	1	1			0.0167	1	0	1	SMAD3(-1.374)
NER Pathway	1	1		-0.447	0.0583	6	1	5	H3-3A/H3-3B(-1.243),POLD3(-1.209),POLE2(-1.369),PRIM1(-1.34),RPA1(-1.146),XPC(+1.196)
SPINK1 General Cancer Pathway	1	1		0	0.058	4	2	2	JAK1(-1.3),JAK3(+1.229),MAPK1(-1.257),TYK2(+1.25)
Apelin Muscle Signaling Pathway	1	1			0.0526	1	1	0	PRKAB2(+1.342)
Systemic Lupus Erythematosus In T Cell Signaling Pathway	1	1		1.342	0.0599	20	15	5	AKT1S1(+1.281),CASP9(+1.271),CD70(+1.266),CD80(+1.283),CREB3L3(+7.08),CREM(-1.322),FAS(+1.265),FOS(+2.442),HLA-DMA(+1.301),HLA-DRA(+1.25),HLA-F(+1.295),IRF4(+1.287),MAPK1(-1.257),PPP3CA(-1.579),PPP3CC(+1.179),RAC1(-1.284),RHOC(+1.201),RHOV(+2.099),RND3(+22.221),SYK(-1.451)

## Sheet: Regulators
Type	Regulator	p	FC	State	Z	N	Pos	Neg	Molecules
growth factor	TGFB1	4.71e-16			1.597	219	145	74	ABL1(-1.169),ACKR1(+8.669),ACTA2(+1.854),ADAM17(-1.254),ALDH3A2(-1.253),ANXA2(-1.267),ARHGAP35(-1.149),B4GAT1(+1.404),BACE1(+3.105),BAMBI(+3.391),BBC3(+1.372),BCL2L1(+1.352),BIN1(-1.303),C5AR1(+2.712),CALM1 (includes others)(-1.154),CAP1(-1.186),CASP9(+1.271),CBR3(+7.788),CCL3(+2.727),CCL3L3(+2.443),CCL4(+2.005),CCNA2(-1.192),CCND2(+1.238),CCR1(-1.888),CCR10(+1.431),CCR6(-2.315),CCR7(+2.42),CCRL2…
cytokine	TNF	6.47e-16		Activated	4.544	221	162	59	ACKR3(+2.011),ACTA2(+1.854),ADAM17(-1.254),AGER(+1.765),AGFG2(+1.247),ALDH3A1(-9.61),APOL1(-1.444),AQP3(+1.794),ARHGAP22(+4.405),ARHGAP23(+3.275),ARL6IP5(+1.307),ARRDC3(+1.39),ATP2A2(-1.135),ATP2B1(-1.369),ATP2B4(+1.752),AXIN2(+3.677),BACE1(+3.105),BAMBI(+3.391),BBC3(+1.372),BCL2L1(+1.352),BCYRN1(+1.764),BIRC2(+1.233),BLVRA(+1.479),C4A/C4B(+3.124),C5AR1(+2.712),CA2(-1.842),CBR3(+7.788),CCL22(+2.5…
transcription regulator	TP53	8.44e-16	-1.159	Activated	4.994	225	140	85	ABCA2(+4.228),ACTA2(+1.854),ADA(+1.636),ADGRE5(+1.209),AEN(+1.238),ALDH1B1(+1.246),ANLN(-1.285),ANXA2(-1.267),APBB2(+2.395),APOL1(-1.444),AQP3(+1.794),ARRB1(+1.843),ASTN2(+1.997),BBC3(+1.372),BCL2L1(+1.352),BIRC2(+1.233),BRCA1(-1.449),BRCA2(-1.323),CA9(+11.872),CALCRL(+1.854),CAMK2B(+3.784),CAP1(-1.186),CASP9(+1.271),CCL3L3(+2.443),CCL4(+2.005),CCNA2(-1.192),CCND2(+1.238),CCNF(-1.167),CD70(+1.266…
cytokine	CSF2	4.05e-15			0.299	89	51	38	ADA(+1.636),ADAM17(-1.254),ADGRE5(+1.209),AKR1A1(+1.256),ANLN(-1.285),AOC1(+166.227),ARRB1(+1.843),BBC3(+1.372),BCL2L1(+1.352),C4A/C4B(+3.124),C5AR1(+2.712),CASC3(-1.118),CCL3(+2.727),CCL3L3(+2.443),CCL4(+2.005),CCNA2(-1.192),CCND2(+1.238),CCNF(-1.167),CCR1(-1.888),CCR7(+2.42),CCRL2(-1.75),CD180(-1.483),CD1C(-2.206),CD24(-3.535),CD74(+1.286),CD80(+1.283),CDC20(-1.182),CDCA2(-1.236),CDCA8(-1.158),…
cytokine	IFNG	6.26e-15		Activated	3.319	179	123	56	ACTA2(+1.854),ADAM17(-1.254),AGER(+1.765),ALDH1L1(+28.486),APOBEC3G(+1.27),APOL1(-1.444),ARFGAP3(+1.261),ARL6IP5(+1.307),ATP2A2(-1.135),AUTS2(+3.164),BACE1(+3.105),BBC3(+1.372),BCL2L1(+1.352),BCYRN1(+1.764),BIRC2(+1.233),BRCA2(-1.323),BST1(-10.561),C4A/C4B(+3.124),C5AR1(+2.712),CALHM6(-2.954),CASP9(+1.271),CCL22(+2.5),CCL3(+2.727),CCL3L3(+2.443),CCL4(+2.005),CCNA2(-1.192),CCND2(+1.238),CCR1(-1.88…
chemical drug	methylprednisolone	6.68e-15			1.798	100	49	51	ABCC9(+3.632),ADAM17(-1.254),ALDH3A2(-1.253),ANXA2(-1.267),ATP2A2(-1.135),ATP4A(+4.218),CACNA1D(+2.443),CAMK1(+2.62),CBLB(-1.393),CCL3(+2.727),CCL4(+2.005),CD180(-1.483),CD19(+1.288),CD74(+1.286),CDH1(-3.953),CDKN1A(+1.576),CREG1(+1.383),CREM(-1.322),CST3(+1.903),CTNNA2(+40.944),CTSH(+1.528),CYLD(+1.229),DAB2IP(+2.302),DSC2(+2.797),DUSP2(+1.708),EDNRB(+6.05),FOS(+2.442),GHR(+18.306),GSTK1(+1.165)…
chemical drug	camptothecin	1.04e-13		Activated	4.043	94	67	27	ACTA2(+1.854),AEN(+1.238),AGER(+1.765),ANO9(+1.701),ANXA2(-1.267),APBB2(+2.395),BAMBI(+3.391),BBC3(+1.372),BCL2L1(+1.352),BIRC2(+1.233),BRCA1(-1.449),BRCA2(-1.323),CAMK2B(+3.784),CASP9(+1.271),CCL3(+2.727),CCR1(-1.888),CCRL2(-1.75),CD200(+1.551),CD48(+1.34),CD70(+1.266),CD93(+8.553),CDKN1A(+1.576),CFLAR(+1.525),CSF1(+2.331),CXCR5(+2.371),DNAH17(-3.358),EGR2(+1.964),ENC1(+2.752),ENO3(+1.458),F5(+8…
kinase	ERBB2	1.67e-11			-1.651	121	71	50	ABL1(-1.169),ACTA2(+1.854),ADAM17(-1.254),ANXA2(-1.267),ATP6AP2(+1.222),AXIN2(+3.677),B4GALT3(+1.255),B4GAT1(+1.404),BACE1(+3.105),BCAT2(+1.212),BCL2L1(+1.352),BEX2(+3.137),CCL4(+2.005),CCNA2(-1.192),CCND2(+1.238),CDC14B(+4.66),CDC20(-1.182),CDC45(-1.289),CDC6(-1.213),CDCA2(-1.236),CDCA7(-1.46),CDCA8(-1.158),CDH1(-3.953),CDH11(+4.399),CDKN1A(+1.576),CHD7(-1.264),COL1A1(+2.547),CSE1L(-1.219),DDIT3…
cytokine	CD40LG	2.6e-11		Activated	4.322	66	51	15	ADAM17(-1.254),ANXA7(+1.135),APOBEC3G(+1.27),BCAT2(+1.212),BCL2L1(+1.352),BIRC2(+1.233),CA2(-1.842),CCL22(+2.5),CCL3(+2.727),CCL4(+2.005),CCR1(-1.888),CCR7(+2.42),CD1C(-2.206),CD70(+1.266),CD80(+1.283),CDKN1A(+1.576),CFLAR(+1.525),CSF1(+2.331),DUSP2(+1.708),DUSP4(+1.36),DUSP5(+1.542),EBI3(+1.761),FAS(+1.265),FOS(+2.442),FOSB(+3.726),FSCN1(+1.318),HSP90AA1(-1.197),ICAM1(+1.29),ID2(+1.571),IFIT3(-1…
transcription regulator	SMARCA4	5.48e-11		Activated	2.429	90	61	29	ACTA2(+1.854),ANTXR2(-1.516),APOBEC3G(+1.27),ARL4C(-3.517),ATP2B4(+1.752),AXIN2(+3.677),BAMBI(+3.391),BEND5(-3.096),BIN1(-1.303),CCNA2(-1.192),CCR1(-1.888),CCR6(-2.315),CCRL2(-1.75),CD19(+1.288),CD74(+1.286),CDC6(-1.213),CDH1(-3.953),CDH11(+4.399),CDKN1A(+1.576),CHEK2(+1.337),COL1A1(+2.547),CSF1(+2.331),CTSH(+1.528),CXCR5(+2.371),DHFR(-1.274),DUSP4(+1.36),ELOVL6(-1.496),ENO3(+1.458),EPHB2(+3.202)…
chemical drug	trichostatin A	5.8e-11		Activated	2.43	115	73	42	ADCY1(+3.686),AMOT(+8.881),ANAPC2(+1.227),BBC3(+1.372),BCL2L1(+1.352),BRCA1(-1.449),BRCA2(-1.323),CA9(+11.872),CCNA2(-1.192),CCND2(+1.238),CCR7(+2.42),CD58(+1.337),CDC6(-1.213),CDCA7(-1.46),CDH1(-3.953),CDKN1A(+1.576),CFLAR(+1.525),COL11A2(+3.997),CREM(-1.322),CSE1L(-1.219),DDR2(+2.637),DEK(-1.343),DLC1(+17.451),DOK2(-1.927),DOK4(+1.745),DSG2(+1.691),E2F8(-1.293),EFNB2(+3.201),ELF4(-1.169),ELOVL6…
chemical - endogenous mammalian	butyric acid	6.07e-11		Activated	2.083	70	42	28	ACHE(+1.662),ADCY1(+3.686),ADGRE5(+1.209),ANXA2(-1.267),ATP2B4(+1.752),BCL2L1(+1.352),CALM1 (includes others)(-1.154),CAP1(-1.186),CCNA2(-1.192),CCND2(+1.238),CCR1(-1.888),CD80(+1.283),CDC20(-1.182),CDC6(-1.213),CDH1(-3.953),CDH11(+4.399),CDK3(+3.817),CDKN1A(+1.576),CFLAR(+1.525),CSF1(+2.331),DEK(-1.343),FOS(+2.442),FRMD6(+4.062),GAK(+1.151),GGT1(+1.567),HBA1/HBA2(+20.059),HLA-DRA(+1.25),HMGB2(-1…
ligand-dependent nuclear receptor	PGR	9.03e-11			1.632	54	35	19	BCL2L1(+1.352),BIRC2(+1.233),CDC20(-1.182),CDC6(-1.213),CDKN1A(+1.576),CPT1B(+1.422),CYRIA(+4.305),DDX21(-1.247),DST(+1.5),ELL2(+1.374),ENC1(+2.752),FKBP5(-1.249),FOS(+2.442),GRIA3(+7.641),HBA1/HBA2(+20.059),HPCAL1(-1.431),ICAM1(+1.29),IFI16(-1.193),IFIT3(-1.544),KCNK1(+1.806),KLF11(-2.119),KLF5(+1.489),MUC1(+5.476),MVP(+1.375),MX2(-1.452),MYO10(-3.574),NET1(-1.238),NFKBIA(+1.483),OAS2(-1.215),OA…
transcription regulator	E2F1	1.5e-10		Inhibited	-2.18	75	33	42	BBC3(+1.372),BCL2L1(+1.352),BRCA1(-1.449),CA2(-1.842),CALM1 (includes others)(-1.154),CASP9(+1.271),CBX7(+1.436),CCNA2(-1.192),CCND2(+1.238),CCNF(-1.167),CDC20(-1.182),CDC45(-1.289),CDC6(-1.213),CDKN1A(+1.576),CFLAR(+1.525),CHEK2(+1.337),CSE1L(-1.219),CWC27(-1.209),DDIT3(+1.382),DGKI(+3.27),DHFR(-1.274),DUSP4(+1.36),DUT(-1.186),E2F8(-1.293),EGR2(+1.964),FANCD2(-1.2),FAS(+1.265),FGFR1(+2.28),FOS(+…
chemical drug	cisplatin	1.61e-10		Activated	3.399	104	77	27	ABL1(-1.169),ACTA2(+1.854),AGFG2(+1.247),ANKRD18A(+3.996),ANXA2(-1.267),AQP3(+1.794),ARHGEF10L(+6.449),ASTN2(+1.997),BBC3(+1.372),BCL2L1(+1.352),BIRC2(+1.233),BRCA1(-1.449),C4A/C4B(+3.124),CCR1(-1.888),CDC14B(+4.66),CDH1(-3.953),CDKN1A(+1.576),CFLAR(+1.525),CHEK2(+1.337),CLSTN3(+1.427),COL1A1(+2.547),CPT1B(+1.422),CSF1(+2.331),CXCL14(+36.795),DDIT3(+1.382),DRAM1(+1.381),ENDOG(+1.327),FAS(+1.265),…
transcription regulator	BCL6	1.62e-10		Inhibited	-2.218	46	33	13	BCL2L1(+1.352),CCL3(+2.727),CCL3L3(+2.443),CCL4(+2.005),CCND2(+1.238),CCR6(-2.315),CCR7(+2.42),CD19(+1.288),CD80(+1.283),CDKN1A(+1.576),COL1A1(+2.547),CPT1B(+1.422),CSF1(+2.331),CUX2(+12.18),CWC27(-1.209),CXCR5(+2.371),EBI3(+1.761),FAS(+1.265),FUT7(+4.145),GLI1(+2.049),HERC5(-1.455),HERC6(-1.649),IRF4(+1.287),JUNB(+1.475),LDLR(-1.261),LMNA(+1.433),ORC1(-1.269),PLA2G4A(+1.578),PRDM1(+1.745),PTEN(-…
growth factor	EGF	2.12e-10		Activated	2.398	79	54	25	ADA(+1.636),ADAM17(-1.254),AQP3(+1.794),ATP2A2(-1.135),B4GALT5(-1.221),BBC3(+1.372),BCL2L1(+1.352),BIRC2(+1.233),BRCA1(-1.449),CCND2(+1.238),CDH1(-3.953),CDH11(+4.399),CDKN1A(+1.576),CFLAR(+1.525),COL1A1(+2.547),CREM(-1.322),CTCF(-1.21),CXCL14(+36.795),DDIT3(+1.382),DGKD(+1.294),DPP4(-1.704),DUSP4(+1.36),DUSP5(+1.542),EFNB2(+3.201),EGR2(+1.964),EOMES(+6.58),EPHA2(+3.415),EZH1(+1.286),FGFR1(+2.28)…
chemical drug	lipopolysaccharide	2.57e-10		Activated	5.87	211	151	60	ACAD8(+1.212),ACKR3(+2.011),ACTA2(+1.854),ADA(+1.636),ADGRE2(-1.929),AGER(+1.765),ALDH3A1(-9.61),ANXA7(+1.135),APOBEC3A(+5.522),APOBEC3G(+1.27),AQP3(+1.794),ARFGAP3(+1.261),ARL4C(-3.517),ATP2A2(-1.135),ATP2B1(-1.369),BACE1(+3.105),BAMBI(+3.391),BCL2L1(+1.352),BIRC2(+1.233),C5AR1(+2.712),CACNA1D(+2.443),CALM1 (includes others)(-1.154),CCL22(+2.5),CCL3(+2.727),CCL3L3(+2.443),CCL4(+2.005),CCND2(+1.2…
chemical - endogenous mammalian	tretinoin	2.72e-10		Activated	3.718	178	120	58	ABCA12(+3.815),ADA(+1.636),ADGRE2(-1.929),AKR1A1(+1.256),ALDH3A1(-9.61),ALDH3A2(-1.253),ANXA2(-1.267),APBB1IP(-1.272),APOD(+12.973),ATP2A2(-1.135),BACE1(+3.105),BAMBI(+3.391),BCL2L1(+1.352),BIRC2(+1.233),BRCA1(-1.449),C5AR1(+2.712),CA2(-1.842),CALM1 (includes others)(-1.154),CAMKK2(+1.454),CASP9(+1.271),CCL22(+2.5),CCL3(+2.727),CCL4(+2.005),CCNA2(-1.192),CCND2(+1.238),CCR1(-1.888),CCRL2(-1.75),CD…
chemical - kinase inhibitor	U0126	3e-10		Inhibited	-2.489	78	58	20	ACKR3(+2.011),ACTA2(+1.854),ALDH1L1(+28.486),APOBEC3A(+5.522),APOBEC3G(+1.27),AQP3(+1.794),ATP6AP2(+1.222),AXIN2(+3.677),BCL2L1(+1.352),CA9(+11.872),CASP9(+1.271),CCL3(+2.727),CCL3L3(+2.443),CCL4(+2.005),CCND2(+1.238),CD200(+1.551),CDH1(-3.953),CDK18(+38.289),CDKN1A(+1.576),CFLAR(+1.525),COL1A1(+2.547),DDAH1(+4.58),DDIT3(+1.382),DUSP4(+1.36),DUSP5(+1.542),DYRK1B(+1.336),EDNRB(+6.05),ELOVL6(-1.496…
transcription regulator	STAT3	3.8e-10		Activated	4.445	86	63	23	ACTA2(+1.854),BCL2L1(+1.352),BCL9L(+1.255),BEX2(+3.137),C5AR1(+2.712),CA9(+11.872),CALHM6(-2.954),CCL3L3(+2.443),CCL4(+2.005),CCND2(+1.238),CCR1(-1.888),CCRL2(-1.75),CD74(+1.286),CD80(+1.283),CDH1(-3.953),CDKN1A(+1.576),CFLAR(+1.525),COL1A1(+2.547),CXCR5(+2.371),DDIT3(+1.382),DPP4(-1.704),DTX3(+1.445),DUSP5(+1.542),EGR2(+1.964),EOMES(+6.58),FAS(+1.265),FERMT2(+5.944),FOS(+2.442),FSCN1(+1.318),H2A…
complex	BCR (complex)	4.45e-10		Activated	2.966	32	23	9	BCL2L1(+1.352),CCL3(+2.727),CCL4(+2.005),CCNA2(-1.192),CCND2(+1.238),CCR6(-2.315),CCR7(+2.42),CD1C(-2.206),CD7(+17.016),CD80(+1.283),CFLAR(+1.525),CTCF(-1.21),CXCR5(+2.371),FAS(+1.265),FOS(+2.442),FOSB(+3.726),HLA-DMA(+1.301),IGSF1(+2.785),IRF4(+1.287),ITGA4(-1.34),JAK1(-1.3),JUNB(+1.475),KCNN4(+1.595),NFKB2(+1.504),PRDM1(+1.745),PTGS2(+6.22),S100A10(-2.497),SLC2A1(-1.214),TBX21(+3.494),TCL1A(-1.…
kinase	BRD4	5.04e-10			-1.149	33	20	13	ACTA2(+1.854),ALDH1B1(+1.246),BCL2L1(+1.352),CCNA2(-1.192),CCND2(+1.238),CCR1(-1.888),CDC6(-1.213),COL1A1(+2.547),CXCR5(+2.371),DDIT3(+1.382),ETV6(-1.16),FOS(+2.442),GALNT14(-9.753),ICAM1(+1.29),ID2(+1.571),IGLL1/IGLL5(-9.643),IRF4(+1.287),ITGA4(-1.34),ITGA5(+2.431),ITGB5(+10.639),MAL(+2.3),MANEAL(+1.814),MCM3(-1.238),MLF2(+1.191),MTMR2(-1.179),NAV1(+2.458),POLE2(-1.369),PRDM1(+1.745),RAC1(-1.284…
transcription regulator	ID2	5.37e-10	1.571		-1.167	42	37	5	ACTA2(+1.854),AXIN2(+3.677),BCL2L1(+1.352),CCND2(+1.238),CCR1(-1.888),CCR10(+1.431),CCR7(+2.42),CD19(+1.288),CDC6(-1.213),CDH1(-3.953),CDKN1A(+1.576),CSF1(+2.331),CSF2RB(+1.775),CXCR5(+2.371),DUSP22(+1.244),DUSP4(+1.36),EGR2(+1.964),EOMES(+6.58),ICAM1(+1.29),IFI16(-1.193),IGFBP4(+1.794),IRF4(+1.287),IRF6(+4.414),ITGB5(+10.639),LGALS1(+1.358),LRIG1(+1.583),NOTCH1(+1.185),PTPN14(+4.882),RELB(+1.435…
other	DAP3	5.38e-10		Activated	3.162	10	10	0	MT-ATP6(+1.337),MT-ATP8(+1.551),MT-CO1(+1.478),MT-CO3(+1.313),MT-CYB(+1.393),MT-ND1(+1.346),MT-ND4(+1.453),MT-ND4L(+1.4),MT-ND5(+1.466),MT-ND6(+1.477)
complex	NFkB (complex)	5.47e-10		Activated	5.412	88	70	18	ACKR3(+2.011),AGER(+1.765),ALDH1B1(+1.246),ATP2A2(-1.135),ATP6AP2(+1.222),BACE1(+3.105),BAMBI(+3.391),BBC3(+1.372),BCL2L1(+1.352),BEX2(+3.137),BIRC2(+1.233),BLVRA(+1.479),CASP9(+1.271),CBR3(+7.788),CCL22(+2.5),CCL3(+2.727),CCL3L3(+2.443),CCL4(+2.005),CCND2(+1.238),CCR7(+2.42),CD7(+17.016),CD74(+1.286),CD80(+1.283),CDH1(-3.953),CDKN1A(+1.576),CFLAR(+1.525),CREM(-1.322),CSF1(+2.331),CTCF(-1.21),CYL…
cytokine	IL2	6.04e-10		Activated	2.726	87	57	30	ADCY3(-1.232),APOBEC3G(+1.27),ARHGAP11A(-1.163),ARHGEF18(-1.542),ARHGEF6(-1.281),BBC3(+1.372),BCL2L1(+1.352),CAPN5(-3.076),CCL22(+2.5),CCL3(+2.727),CCL3L3(+2.443),CCL4(+2.005),CCND2(+1.238),CCR1(-1.888),CCR6(-2.315),CCR7(+2.42),CD58(+1.337),CD74(+1.286),CD80(+1.283),CDC6(-1.213),CDH1(-3.953),CDKN1A(+1.576),CFLAR(+1.525),CLSPN(-1.384),CSF1(+2.331),CSF2RB(+1.775),CSRNP1(+1.313),CTCF(-1.21),CXCR5(+2…
enzyme	HRAS	6.43e-10		Activated	2.475	91	59	32	ADGRE5(+1.209),ALDH3A1(-9.61),ANXA2(-1.267),ATP1A3(+2.317),ATP2A2(-1.135),B4GALT3(+1.255),BCL2L1(+1.352),CALCRL(+1.854),CCNA2(-1.192),CCND2(+1.238),CD24(-3.535),CD96(-1.868),CDH1(-3.953),CDK18(+38.289),CDKN1A(+1.576),COL1A1(+2.547),CRIM1(-1.469),CSF1(+2.331),DDIT3(+1.382),DOK2(-1.927),DPP4(-1.704),EFR3B(+2.727),ERP29(-1.177),F2R(+2.314),FAS(+1.265),FAT1(+3.851),FERMT2(+5.944),FOS(+2.442),FOSB(+3.…
transcription regulator	TCF4	7.14e-10			-0.482	63	36	27	ADA(+1.636),ADAM17(-1.254),AEN(+1.238),APOBEC3G(+1.27),ARHGEF18(-1.542),ARHGEF6(-1.281),AXIN2(+3.677),CARS2(+1.29),CCNA2(-1.192),CD24(-3.535),CDC20(-1.182),CDKN1A(+1.576),CREM(-1.322),CSRNP1(+1.313),DUT(-1.186),E2F8(-1.293),ELF4(-1.169),FAS(+1.265),FOS(+2.442),GIMAP4(+2.418),GLI1(+2.049),HMGB2(-1.207),ID2(+1.571),IFI16(-1.193),IGFBP3(+17.6),IGFBP4(+1.794),IGFBPL1(+6.121),IL4I1(+1.863),IQCB1(+1.28…
complex	Ige	1.01e-09		Activated	4.769	55	45	10	AQP3(+1.794),ARRB1(+1.843),ATP2A2(-1.135),BCL2L1(+1.352),CCL22(+2.5),CCL3(+2.727),CCL3L3(+2.443),CCL4(+2.005),CCND2(+1.238),CD74(+1.286),CD80(+1.283),CDK19(-1.247),CDKN1A(+1.576),CXCL16(+4.435),CXCR5(+2.371),DUSP2(+1.708),DUSP4(+1.36),EBI3(+1.761),EGR2(+1.964),F2R(+2.314),FAS(+1.265),FHL2(+2.841),HBA1/HBA2(+20.059),HIP1R(-1.946),HLA-DMA(+1.301),ICAM1(+1.29),IRF4(+1.287),ITGA5(+2.431),ITGAX(+2.411…
chemical drug	paclitaxel	1.3e-09			1.177	52	40	12	ABCA2(+4.228),ACKR3(+2.011),ACTA2(+1.854),ALDH1L1(+28.486),APOBEC3A(+5.522),BCL2L1(+1.352),CD80(+1.283),CDC20(-1.182),CDK18(+38.289),CDKN1A(+1.576),CFLAR(+1.525),DDAH1(+4.58),DDIT3(+1.382),DUSP4(+1.36),DUSP5(+1.542),EPHA2(+3.415),FAS(+1.265),GAMT(+1.701),GRAMD1B(+2.539),HSF4(+2.27),ICAM1(+1.29),IDUA(+1.89),IGFBP3(+17.6),IGHA1(-25.807),ITGA5(+2.431),ITGB5(+10.639),ITPKC(+1.417),KCNN4(+1.595),MKI67…
ligand-dependent nuclear receptor	ESR1	1.31e-09			-1.889	156	102	54	ACKR3(+2.011),ACTA2(+1.854),ADA(+1.636),ADAM17(-1.254),ADCY1(+3.686),AKT1S1(+1.281),ANAPC2(+1.227),ANLN(-1.285),AQP3(+1.794),ARRB1(+1.843),ARRDC3(+1.39),ATOX1(+1.302),ATP2B1(-1.369),AXIN2(+3.677),BCL2L1(+1.352),BIN1(-1.303),BRCA1(-1.449),BRCA2(-1.323),CA2(-1.842),CACNA1D(+2.443),CAMK1(+2.62),CAMK2B(+3.784),CCL4(+2.005),CCNA2(-1.192),CD74(+1.286),CDC42BPB(+1.246),CDCA8(-1.158),CDH1(-3.953),CDK5RAP…
chemical drug	calcitriol	1.85e-09			1.367	82	48	34	ABL1(-1.169),AFAP1L2(+5.011),ANLN(-1.285),ANXA2(-1.267),ARHGEF28(+2.648),ATP2B1(-1.369),ATP2B4(+1.752),BCL2L1(+1.352),BIRC2(+1.233),BRCA1(-1.449),CA2(-1.842),CACNA1D(+2.443),CASP9(+1.271),CCNA2(-1.192),CDC20(-1.182),CDC45(-1.289),CDC6(-1.213),CDCA8(-1.158),CDH1(-3.953),CDKN1A(+1.576),CSE1L(-1.219),CSF1(+2.331),DDAH1(+4.58),EPHB2(+3.202),EXO1(-1.232),FAS(+1.265),FASTK(+1.289),FBN2(+5.801),FLG(-41.…
chemical drug	dexamethasone	2.24e-09			1.453	223	156	67	ACKR3(+2.011),ACTA2(+1.854),ACY3(+1.973),ADAM17(-1.254),ADAM9(-1.225),AKAP6(+3.86),ALDH1B1(+1.246),ALDH1L1(+28.486),ANOS1(+5.327),APOD(+12.973),ARHGAP23(+3.275),ARL4C(-3.517),ARRB1(+1.843),ATP1A3(+2.317),ATP2A2(-1.135),ATP2B1(-1.369),ATP2B4(+1.752),AXIN2(+3.677),BACE1(+3.105),BBC3(+1.372),BCAT2(+1.212),BCL2L1(+1.352),BCL9L(+1.255),BIRC2(+1.233),BRCA1(-1.449),BRCA2(-1.323),C5AR1(+2.712),CA2(-1.842…
transcription regulator	ID3	2.3e-09			0.531	39	32	7	BCL2L1(+1.352),CCND2(+1.238),CCR1(-1.888),CCR10(+1.431),CCR7(+2.42),CDC6(-1.213),CDKN1A(+1.576),CSF1(+2.331),CSF2RB(+1.775),CXCR5(+2.371),DUSP22(+1.244),DUSP4(+1.36),EGR2(+1.964),ELOVL6(-1.496),EOMES(+6.58),ICAM1(+1.29),IFI16(-1.193),IGFBP4(+1.794),IGLL1/IGLL5(-9.643),IRF4(+1.287),IRF6(+4.414),LGALS1(+1.358),NEUROD1(+696.404),NOTCH1(+1.185),PRDM1(+1.745),PTPN14(+4.882),RELB(+1.435),RPRM(+6.333),S…
chemical - endogenous mammalian	beta-estradiol	2.63e-09			1.139	219	140	79	ACKR3(+2.011),ACTA2(+1.854),ADA(+1.636),ADCY1(+3.686),ADIRF(+2.124),AGER(+1.765),AKT1S1(+1.281),APOD(+12.973),ATP2B1(-1.369),BAMBI(+3.391),BBC3(+1.372),BCAS1(+2.713),BCL2L1(+1.352),BCYRN1(+1.764),BEX2(+3.137),BIN1(-1.303),BRCA1(-1.449),BRCA2(-1.323),C4A/C4B(+3.124),CA2(-1.842),CACNA1D(+2.443),CALM1 (includes others)(-1.154),CAPS(+1.648),CASP9(+1.271),CCL3L3(+2.443),CCL4(+2.005),CCNA2(-1.192),CCND…
transcription regulator	TP73	3.67e-09	1.885	Activated	3.598	62	46	16	ACTA2(+1.854),ADA(+1.636),ADAM17(-1.254),AEN(+1.238),ARHGAP22(+4.405),BBC3(+1.372),BIRC2(+1.233),CCNA2(-1.192),CCNF(-1.167),CDC20(-1.182),CDH1(-3.953),CDKN1A(+1.576),COL1A1(+2.547),DDIT3(+1.382),DHFR(-1.274),DRAM1(+1.381),EPHA2(+3.415),FAM78B(+2.188),FAS(+1.265),FDXR(+1.775),GPR137B(+1.516),GTSE1(-1.184),HAGH(+1.264),ID2(+1.571),IGFBP3(+17.6),IGFBP4(+1.794),IGSF3(+2.452),ITGA5(+2.431),ITGAX(+2.41…
cytokine	IL4	3.72e-09		Activated	3.392	119	85	34	ABCA2(+4.228),ACTA2(+1.854),ADAM17(-1.254),ADAP1(+1.322),AGFG2(+1.247),ANXA2(-1.267),ATP1A3(+2.317),BCAT2(+1.212),BCL2L1(+1.352),BIN1(-1.303),BIRC2(+1.233),C5AR1(+2.712),CA2(-1.842),CCL22(+2.5),CCL3(+2.727),CCL3L3(+2.443),CCL4(+2.005),CCND2(+1.238),CCR6(-2.315),CCR7(+2.42),CD1C(-2.206),CD200(+1.551),CD58(+1.337),CD74(+1.286),CD80(+1.283),CDKN1A(+1.576),CFLAR(+1.525),COL1A1(+2.547),CSF1(+2.331),CS…
other	APP	4.57e-09		Activated	2.371	114	82	32	ABL1(-1.169),ACHE(+1.662),ACTA2(+1.854),ADAP1(+1.322),AGER(+1.765),ANAPC2(+1.227),ARL6IP5(+1.307),ARRDC3(+1.39),ATOX1(+1.302),ATP1A3(+2.317),ATP4A(+4.218),AXIN2(+3.677),BACE1(+3.105),BBC3(+1.372),BCL2L1(+1.352),BIN1(-1.303),C4A/C4B(+3.124),CAP1(-1.186),CASP9(+1.271),CCL3(+2.727),CCL3L3(+2.443),CCL4(+2.005),CCND2(+1.238),CD74(+1.286),CDH1(-3.953),CDK5RAP2(-1.121),CDKN1A(+1.576),CFLAR(+1.525),CSF1(…
enzyme	KRAS	5.05e-09			1.421	98	65	33	ADCY3(-1.232),AEN(+1.238),AGER(+1.765),AXIN2(+3.677),B4GALT5(-1.221),B4GAT1(+1.404),BCL2L1(+1.352),BCL7C(+1.274),CAMK1(+2.62),CCNA2(-1.192),CD74(+1.286),CD80(+1.283),CDH1(-3.953),CDKN1A(+1.576),COL1A1(+2.547),CPT1B(+1.422),CSE1L(-1.219),CSF2RB(+1.775),CXCL14(+36.795),DDAH1(+4.58),DDIT3(+1.382),DENND2B(+3.348),DHFR(-1.274),DUSP4(+1.36),DUSP5(+1.542),EGR2(+1.964),EMP2(+9.237),EPHA2(+3.415),FAS(+1.2…
complex	FSH	5.2e-09			0.749	61	40	21	ACTA2(+1.854),ADAM17(-1.254),AKAP7(+2.206),ALDH3A2(-1.253),AQP3(+1.794),ARHGAP35(-1.149),ARL4C(-3.517),ARL6IP5(+1.307),ATP2A2(-1.135),ATP2B1(-1.369),AXIN2(+3.677),CASP9(+1.271),CCND2(+1.238),CDK14(+1.304),CFLAR(+1.525),CREM(-1.322),CYFIP2(-1.164),DUSP14(-1.512),ELL2(+1.374),ENC1(+2.752),FDXR(+1.775),FGFR1(+2.28),FILIP1L(-1.611),FKBP5(-1.249),FOS(+2.442),FOSB(+3.726),FOXG1(+7.348),GRIN2A(+4.613),I…
kinase	MAPK1	6.44e-09	-1.257		0.982	59	35	24	ADAM17(-1.254),ANTXR2(-1.516),APBB3(+1.436),ARHGAP11A(-1.163),CCL3L3(+2.443),CCL4(+2.005),CCNF(-1.167),CDH1(-3.953),CDK19(-1.247),CDKN1A(+1.576),CPPED1(+1.418),CTNNA2(+40.944),DGKI(+3.27),DUSP2(+1.708),EGR2(+1.964),ENO3(+1.458),ERP29(-1.177),FHL2(+2.841),FOS(+2.442),FOSB(+3.726),GRAMD1B(+2.539),HBA1/HBA2(+20.059),HERC5(-1.455),HLA-DMA(+1.301),IFI16(-1.193),IFIT3(-1.544),ITGA5(+2.431),JUNB(+1.475)…
cytokine	IL6	7.48e-09		Activated	2.599	98	66	32	ACTA2(+1.854),ADGRE5(+1.209),ARL4C(-3.517),ATP2A2(-1.135),AXIN2(+3.677),BAMBI(+3.391),BBC3(+1.372),BCL2L1(+1.352),C5AR1(+2.712),CCL3L3(+2.443),CCL4(+2.005),CCNA2(-1.192),CCR1(-1.888),CCR6(-2.315),CCR7(+2.42),CD48(+1.34),CD74(+1.286),CD80(+1.283),CDC20(-1.182),CDC45(-1.289),CDC6(-1.213),CDH1(-3.953),CDKN1A(+1.576),CFLAR(+1.525),COL1A1(+2.547),CSF1(+2.331),CSF2RB(+1.775),CST3(+1.903),CTR9(-1.284),D…
[truncated: 1,960 more rows]
