# Supplementary material for: Integrated microRNA–mRNA Expression Profiling Identifies Novel Targets and Networks Associated with Autism
Source: J Pers Med. 2022 Jun 1;12(6):920. doi: 10.3390/jpm12060920 (PMC9225282; doi:10.3390/jpm12060920)
Supplement: Supplementary file 1 [file jpm-12-00920-s001.zip › S6-Ingenuity Pathway Analysis on 910DEGs-allmiRNAs-Functions -pathways - 05-28-2022.xlsx]

## Sheet: Function
Category	Functions or Diseases	p	State	Z	N	pos	neg	Molecules
Cancer,Organismal Injury and Abnormalities	Abdominal adenocarcinoma	7.13e-53		1.968	782	496	286	ABCC9(+3.63),ABL1(-1.17),ACAD8(+1.21),ACHE(+1.66),ACKR3(+2.01),ADAM17(-1.25),ADAM22(+1.48),ADAP1(+1.32),ADARB2(+1.93),ADCY1(+3.69),ADGRD1(+3.34),ADGRE2(-1.93),ADGRE5(+1.21),ADGRV1(+32.48),ADSL(-1.18),AEN(+1.24),AFAP1L2(+5.01),AGAP1(+3.03),AGAP3(+1.28),AGFG2(+1.25),AHCYL2(+1.3),AKAP6(+3.86),AKAP7(+2.21),ALDH1L2(-1.52),ALDH3A2(-1.25),ALDH3B2(+4.57),AMOT(+8.88),ANKDD1A(+2.04),ANKRD18A(+4.0),ANKRD9(+…
Cancer,Organismal Injury and Abnormalities	Abdominal cancer	7.18e-54		-0.583	829	528	301	ABCC9(+3.63),ABL1(-1.17),ACAD8(+1.21),ACHE(+1.66),ACKR3(+2.01),ADAM17(-1.25),ADAM22(+1.48),ADAP1(+1.32),ADARB2(+1.93),ADCY1(+3.69),ADGRD1(+3.34),ADGRE2(-1.93),ADGRE5(+1.21),ADGRV1(+32.48),ADSL(-1.18),AEN(+1.24),AFAP1L2(+5.01),AGAP1(+3.03),AGAP3(+1.28),AGFG2(+1.25),AHCYL2(+1.3),AKAP6(+3.86),AKAP7(+2.21),ALDH1L2(-1.52),ALDH3A2(-1.25),ALDH3B2(+4.57),AMOT(+8.88),ANKDD1A(+2.04),ANKRD18A(+4.0),ANKRD9(+…
Cancer,Organismal Injury and Abnormalities	Abdominal carcinoma	2.25e-58		-0.179	820	521	299	ABCC9(+3.63),ABL1(-1.17),ACAD8(+1.21),ACHE(+1.66),ACKR3(+2.01),ADAM17(-1.25),ADAM22(+1.48),ADAP1(+1.32),ADARB2(+1.93),ADCY1(+3.69),ADGRD1(+3.34),ADGRE2(-1.93),ADGRE5(+1.21),ADGRV1(+32.48),ADSL(-1.18),AEN(+1.24),AFAP1L2(+5.01),AGAP1(+3.03),AGAP3(+1.28),AGFG2(+1.25),AHCYL2(+1.3),AKAP6(+3.86),AKAP7(+2.21),ALDH1L2(-1.52),ALDH3A2(-1.25),ALDH3B2(+4.57),AMOT(+8.88),ANKDD1A(+2.04),ANKRD18A(+4.0),ANKRD9(+…
Cancer,Organismal Injury and Abnormalities	Abdominal neoplasm	5.62e-52		-1.193	832	531	301	ABCC9(+3.63),ABL1(-1.17),ACAD8(+1.21),ACHE(+1.66),ACKR3(+2.01),ADAM17(-1.25),ADAM22(+1.48),ADAP1(+1.32),ADARB2(+1.93),ADCY1(+3.69),ADGRD1(+3.34),ADGRE2(-1.93),ADGRE5(+1.21),ADGRV1(+32.48),ADSL(-1.18),AEN(+1.24),AFAP1L2(+5.01),AGAP1(+3.03),AGAP3(+1.28),AGFG2(+1.25),AHCYL2(+1.3),AKAP6(+3.86),AKAP7(+2.21),ALDH1L2(-1.52),ALDH3A2(-1.25),ALDH3B2(+4.57),AMOT(+8.88),ANKDD1A(+2.04),ANKRD18A(+4.0),ANKRD9(+…
Organismal Injury and Abnormalities,Reproductive System Disease	Abnormal growth in endometrium	3.68e-13		1.143	253	168	85	ABCC9(+3.63),ABL1(-1.17),ACAD8(+1.21),ADAP1(+1.32),ADARB2(+1.93),ADGRV1(+32.48),ADSL(-1.18),AKAP6(+3.86),AMOT(+8.88),ANKDD1A(+2.04),ANO5(+1.69),ANO9(+1.7),ANTXR2(-1.52),ARHGAP22(+4.4),ARHGAP35(-1.15),ARHGEF6(-1.28),ARRDC3(+1.39),ASTN2(+2.0),ATP10A(-3.63),ATP2B1(-1.37),B3GNT4(-8.54),BCL2L1(+1.35),BNC2(+15.08),BRCA1(-1.45),BRCA2(-1.32),BST1(-10.56),CABLES1(-1.63),CACNA1D(+2.44),CALM1 (includes othe…
Organismal Development,Organismal Injury and Abnormalities	Abnormal morphology of abdomen	1.63e-08			101	61	40	ABL1(-1.17),ADAM17(-1.25),ANTXR2(-1.52),APOL1(-1.44),ARHGAP35(-1.15),BRCA1(-1.45),BRCA2(-1.32),CABLES1(-1.63),CACNA1D(+2.44),CCR1(-1.89),CCR6(-2.31),CCR7(+2.42),CD80(+1.28),CDKN1A(+1.58),CFLAR(+1.53),CPEB1(+7.23),CRIM1(-1.47),CSF1(+2.33),CSF2RB(+1.77),CXCR5(+2.37),CYLD(+1.23),DCLRE1C(-1.43),DUSP22(+1.24),EDNRB(+6.05),EPHB2(+3.2),FANCC(-1.21),FAS(+1.26),FERMT1(+5.25),FSTL3(+2.63),GCSAM(+1.46),GHR(…
Organismal Development	Abnormal morphology of body cavity	1.79e-11			157	102	55	ABCC9(+3.63),ABL1(-1.17),ACKR3(+2.01),ADAM17(-1.25),ADGRD1(+3.34),ANTXR2(-1.52),APOL1(-1.44),ARHGAP35(-1.15),ARRB1(+1.84),ATP2A2(-1.13),BCL11B(+35.14),BCL2L1(+1.35),BRCA1(-1.45),BRCA2(-1.32),CABLES1(-1.63),CACNA1D(+2.44),CALCRL(+1.85),CCND2(+1.24),CCR1(-1.89),CCR6(-2.31),CCR7(+2.42),CD80(+1.28),CDKN1A(+1.58),CFLAR(+1.53),COL9A2(+1.61),CPEB1(+7.23),CREM(-1.32),CRIM1(-1.47),CSF1(+2.33),CSF2RB(+1.77…
Developmental Disorder,Embryonic Development,Organismal Development,Tissue Morphology	Abnormal morphology of embryonic tissue	7.71e-09			68	39	29	ABL1(-1.17),ACKR3(+2.01),ADAM17(-1.25),AMOT(+8.88),APBB2(+2.4),ARHGAP35(-1.15),ARRB1(+1.84),BCL11B(+35.14),BRCA1(-1.45),BRCA2(-1.32),CCND2(+1.24),CCNF(-1.17),CDH1(-3.95),CDKN1A(+1.58),CSF1(+2.33),CYLD(+1.23),DLC1(+17.45),EFNA5(+3.38),EFNB2(+3.2),EOMES(+6.58),EPB41L5(-1.6),ETV6(-1.16),F5(+8.67),FERMT2(+5.94),FGFR1(+2.28),GPR161(-5.65),ITGA5(+2.43),JUP(+3.28),LDOC1(-10.02),MAPK1(-1.26),MAPK8IP3(+1.…
Organismal Development,Organismal Injury and Abnormalities	Abnormal morphology of head	6.44e-09			101	71	30	ABL1(-1.17),ACHE(+1.66),ADAM17(-1.25),ADCY1(+3.69),ADGRV1(+32.48),AKAP6(+3.86),APBB2(+2.4),ARHGAP35(-1.15),ATP1B2(+5.7),BCL11B(+35.14),CASP9(+1.27),CBLN3(+2.15),CCND2(+1.24),CCR6(-2.31),CCR7(+2.42),CDC14B(+4.66),CDH1(-3.95),CDH11(+4.4),CDKN1A(+1.58),CHD7(-1.26),CLSTN3(+1.43),COL11A2(+4.0),CSF1(+2.33),CTNNA2(+40.94),CUX2(+12.18),DDR2(+2.64),DHFR(-1.27),EDNRB(+6.05),EFNA5(+3.38),EFNB2(+3.2),EPB41L1…
Hematological System Development and Function,Immunological Disease,Lymphoid Tissue Structure and Development,Organ Morphology,Organismal Injury and Abnormalities,Tissue Morphology	Abnormal morphology of lymph node	1.64e-07			24	18	6	ARHGEF6(-1.28),ATP2B4(+1.75),B4GAT1(+1.4),CCR7(+2.42),CD200(+1.55),CD74(+1.29),CD80(+1.28),CDKN1A(+1.58),CXCR5(+2.37),CYLD(+1.23),DCLRE1C(-1.43),FAS(+1.26),IRF4(+1.29),JAK3(+1.23),MERTK(+2.41),PTEN(-1.32),PTGS2(+6.22),RRM2B(+1.42),SMAD3(-1.37),TOX(-3.19),TP53(-1.16),TP63(+2.26),TRAF1(+1.43),ZBTB46(+2.26)
Hematological System Development and Function,Immunological Disease,Lymphoid Tissue Structure and Development,Organ Morphology,Organismal Injury and Abnormalities,Tissue Morphology	Abnormal morphology of lymphoid organ	4.62e-11			58	39	19	ABL1(-1.17),ADAM17(-1.25),ARHGEF6(-1.28),ARL6IP5(+1.31),ATP2B4(+1.75),B4GAT1(+1.4),BCL11B(+35.14),BRCA1(-1.45),CCR7(+2.42),CD200(+1.55),CD74(+1.29),CD80(+1.28),CDKN1A(+1.58),CFLAR(+1.53),CSF1(+2.33),CSF2RB(+1.77),CXCR5(+2.37),CYLD(+1.23),DCLRE1C(-1.43),DUSP22(+1.24),EDNRB(+6.05),ELF4(-1.17),FAS(+1.26),GHR(+18.31),IRF4(+1.29),ITK(+6.74),JAK1(-1.3),JAK3(+1.23),LAX1(+2.01),LMNA(+1.43),MERTK(+2.41),M…
Nervous System Development and Function,Neurological Disease	Abnormal morphology of nervous system	8.07e-08			89	65	24	ABL1(-1.17),ACHE(+1.66),ADAM22(+1.48),ADCY1(+3.69),APBB2(+2.4),ARHGAP35(-1.15),ATP1B2(+5.7),BACE1(+3.1),BCAS1(+2.71),BRCA1(-1.45),BRCA2(-1.32),CACNA1D(+2.44),CAMKK2(+1.45),CASP9(+1.27),CBLN3(+2.15),CCND2(+1.24),CCR6(-2.31),CD200(+1.55),CD80(+1.28),CDH11(+4.4),CLSTN3(+1.43),CNTNAP1(+1.36),CSF1(+2.33),CST3(+1.9),CTNNA2(+40.94),CUX2(+12.18),EFNA5(+3.38),EPB41L1(+2.22),EPB41L3(+7.64),EPHB2(+3.2),FGFR…
Hematological System Development and Function,Immunological Disease,Lymphoid Tissue Structure and Development,Organ Morphology,Organismal Development,Organismal Injury and Abnormalities,Tissue Morphology	Abnormal morphology of spleen	3.25e-08			43	28	15	ABL1(-1.17),ADAM17(-1.25),CCR7(+2.42),CD80(+1.28),CDKN1A(+1.58),CFLAR(+1.53),CSF1(+2.33),CSF2RB(+1.77),CYLD(+1.23),DCLRE1C(-1.43),DUSP22(+1.24),EDNRB(+6.05),FAS(+1.26),GHR(+18.31),IRF4(+1.29),JAK1(-1.3),JAK3(+1.23),LAX1(+2.01),LMNA(+1.43),MERTK(+2.41),MFGE8(+2.08),MSR1(+62.29),MXI1(-1.46),NLRC5(+1.21),PRKCA(+5.12),PTEN(-1.32),PTGIR(+1.99),PTGS2(+6.22),RBL1(-1.25),RRM2(-1.28),RRM2B(+1.42),SH3BP2(+…
Organismal Injury and Abnormalities,Reproductive System Disease	Abnormality of endometrium	2.63e-13		1.423	254	168	86	ABCC9(+3.63),ABL1(-1.17),ACAD8(+1.21),ADAP1(+1.32),ADARB2(+1.93),ADGRV1(+32.48),ADSL(-1.18),AKAP6(+3.86),AMOT(+8.88),ANKDD1A(+2.04),ANO5(+1.69),ANO9(+1.7),ANTXR2(-1.52),ARHGAP22(+4.4),ARHGAP35(-1.15),ARHGEF6(-1.28),ARRDC3(+1.39),ASTN2(+2.0),ATP10A(-3.63),ATP2B1(-1.37),B3GNT4(-8.54),BCL2L1(+1.35),BNC2(+15.08),BRCA1(-1.45),BRCA2(-1.32),BST1(-10.56),CABLES1(-1.63),CACNA1D(+2.44),CALM1 (includes othe…
Cardiovascular Disease,Organismal Injury and Abnormalities	Abnormality of heart ventricle	3e-07		-0.788	50	37	13	ABCC9(+3.63),ABL1(-1.17),ACKR3(+2.01),ADAM17(-1.25),ATP2A2(-1.13),CACNA1D(+2.44),CCND2(+1.24),CDK3(+3.82),CDKN1A(+1.58),CFLAR(+1.53),CREM(-1.32),CSF1(+2.33),DPP4(-1.7),DSC2(+2.8),DSG2(+1.69),FAS(+1.26),FSTL3(+2.63),GABRA4(+606.95),GABRB1(+25.68),GABRB2(+5.43),ICAM1(+1.29),IDUA(+1.89),JUP(+3.28),KCNJ11(+3.86),LDLR(-1.26),LMNA(+1.43),LRIG3(+2.67),MEF2D(+1.26),NOTCH1(+1.19),PHC1(-1.5),PPP3CA(-1.58),…
Cell-To-Cell Signaling and Interaction,Hematological System Development and Function	Activation of blood cells	9.14e-10	Activated	2.019	89	69	20	ACHE(+1.66),ARRB1(+1.84),BCL11B(+35.14),BCL2L1(+1.35),CBLB(-1.39),CCDC88B(+1.26),CCL22(+2.5),CCL3(+2.73),CCR7(+2.42),CD200(+1.55),CD48(+1.34),CD58(+1.34),CD74(+1.29),CD80(+1.28),CD93(+8.55),CDKN1A(+1.58),COL1A1(+2.55),CRTAM(+15.46),CRTC3(-1.2),CSF1(+2.33),CSF2RB(+1.77),CST3(+1.9),CXCR5(+2.37),DGKD(+1.29),DGKI(+3.27),DPP4(-1.7),DUSP22(+1.24),EDN2(+16.84),EFNB2(+3.2),EPHB2(+3.2),F5(+8.67),FAS(+1.26…
Cell-To-Cell Signaling and Interaction	Activation of cells	4.76e-11	Activated	2.192	115	84	31	ACHE(+1.66),ACKR3(+2.01),ARRB1(+1.84),ATP2A2(-1.13),BCL11B(+35.14),BCL2L1(+1.35),CBLB(-1.39),CCDC88B(+1.26),CCL22(+2.5),CCL3(+2.73),CCR6(-2.31),CCR7(+2.42),CD200(+1.55),CD24(-3.53),CD48(+1.34),CD58(+1.34),CD74(+1.29),CD80(+1.28),CD93(+8.55),CDH1(-3.95),CDKN1A(+1.58),COL1A1(+2.55),CREB3L1(+2.14),CRTAM(+15.46),CRTC3(-1.2),CSF1(+2.33),CSF2RB(+1.77),CST3(+1.9),CXCR5(+2.37),CYLD(+1.23),DGKD(+1.29),DGK…
Cell-To-Cell Signaling and Interaction,Hematological System Development and Function,Immune Cell Trafficking,Inflammatory Response	Activation of leukocytes	3.41e-09	Activated	2.148	81	62	19	ACHE(+1.66),BCL11B(+35.14),BCL2L1(+1.35),CBLB(-1.39),CCDC88B(+1.26),CCL22(+2.5),CCL3(+2.73),CCR7(+2.42),CD200(+1.55),CD48(+1.34),CD58(+1.34),CD74(+1.29),CD80(+1.28),CD93(+8.55),CDKN1A(+1.58),CRTAM(+15.46),CRTC3(-1.2),CSF1(+2.33),CSF2RB(+1.77),CST3(+1.9),CXCR5(+2.37),DPP4(-1.7),DUSP22(+1.24),EDN2(+16.84),EFNB2(+3.2),F5(+8.67),FAS(+1.26),FOXP1(-1.84),GPR137B(+1.52),HGF(+14.6),ICAM1(+1.29),IL12RB2(-…
Cell-To-Cell Signaling and Interaction,Hematological System Development and Function,Immune Cell Trafficking,Inflammatory Response	Activation of lymphocytes	5.3e-10		1.467	61	44	17	BCL11B(+35.14),BCL2L1(+1.35),CBLB(-1.39),CCDC88B(+1.26),CCL22(+2.5),CCL3(+2.73),CCR7(+2.42),CD200(+1.55),CD48(+1.34),CD58(+1.34),CD74(+1.29),CD80(+1.28),CDKN1A(+1.58),CRTAM(+15.46),CSF2RB(+1.77),CXCR5(+2.37),DPP4(-1.7),DUSP22(+1.24),EFNB2(+3.2),FAS(+1.26),HGF(+14.6),ICAM1(+1.29),IL12RB2(-2.54),IRF4(+1.29),IRF6(+4.41),ITGA4(-1.34),ITGA5(+2.43),ITK(+6.74),ITPKC(+1.42),JAK3(+1.23),JPH4(+1.85),LAPTM5…
Cell-To-Cell Signaling and Interaction	Activation of lymphoid cells	2.11e-10		1.589	62	45	17	BCL11B(+35.14),BCL2L1(+1.35),CBLB(-1.39),CCDC88B(+1.26),CCL22(+2.5),CCL3(+2.73),CCR7(+2.42),CD200(+1.55),CD48(+1.34),CD58(+1.34),CD74(+1.29),CD80(+1.28),CDKN1A(+1.58),CRTAM(+15.46),CSF2RB(+1.77),CXCR5(+2.37),DPP4(-1.7),DUSP22(+1.24),EFNB2(+3.2),FAS(+1.26),HGF(+14.6),ICAM1(+1.29),IL12RB2(-2.54),IRF4(+1.29),IRF6(+4.41),ITGA4(-1.34),ITGA5(+2.43),ITGAX(+2.41),ITK(+6.74),ITPKC(+1.42),JAK3(+1.23),JPH4(…
Cell-To-Cell Signaling and Interaction,Hematological System Development and Function,Immune Cell Trafficking,Inflammatory Response	Activation of mononuclear leukocytes	8.23e-11		1.691	65	47	18	BCL11B(+35.14),BCL2L1(+1.35),CBLB(-1.39),CCDC88B(+1.26),CCL22(+2.5),CCL3(+2.73),CCR7(+2.42),CD200(+1.55),CD48(+1.34),CD58(+1.34),CD74(+1.29),CD80(+1.28),CD93(+8.55),CDKN1A(+1.58),CRTAM(+15.46),CSF1(+2.33),CSF2RB(+1.77),CXCR5(+2.37),DPP4(-1.7),DUSP22(+1.24),EFNB2(+3.2),FAS(+1.26),FOXP1(-1.84),HGF(+14.6),ICAM1(+1.29),IL12RB2(-2.54),IRF4(+1.29),IRF6(+4.41),ITGA4(-1.34),ITGA5(+2.43),ITK(+6.74),ITPKC(…
Cell-To-Cell Signaling and Interaction,Hematological System Development and Function,Immune Cell Trafficking,Inflammatory Response	Activation of T lymphocytes	8.59e-10		1.157	50	36	14	BCL11B(+35.14),BCL2L1(+1.35),CBLB(-1.39),CCDC88B(+1.26),CCL22(+2.5),CCL3(+2.73),CD48(+1.34),CD58(+1.34),CD74(+1.29),CD80(+1.28),CDKN1A(+1.58),CRTAM(+15.46),CSF2RB(+1.77),DPP4(-1.7),DUSP22(+1.24),EFNB2(+3.2),FAS(+1.26),HGF(+14.6),ICAM1(+1.29),IL12RB2(-2.54),IRF4(+1.29),ITGA5(+2.43),ITK(+6.74),ITPKC(+1.42),JAK3(+1.23),JPH4(+1.85),LAPTM5(+1.3),LAX1(+2.01),LDLR(-1.26),MAPK8(+1.23),MARCHF1(-3.07),MERT…
Cancer,Hematological Disease,Immunological Disease,Organismal Injury and Abnormalities	Acute lymphoblastic leukemia	1.51e-07	Activated	2.414	43	23	20	ABL1(-1.17),ACHE(+1.66),ADAM22(+1.48),BCL11B(+35.14),BCL2L1(+1.35),BRCA2(-1.32),CD48(+1.34),CDKN1A(+1.58),DDR2(+2.64),DHFR(-1.27),DLC1(+17.45),EPHA2(+3.41),ETV6(-1.16),FAS(+1.26),FGFR1(+2.28),GHR(+18.31),JAK1(-1.3),JAK3(+1.23),KCNMB2(+5.52),MKI67(-1.24),NCOR1(-1.2),NOTCH1(+1.19),NRP1(+31.71),NSD2(-1.16),PAX5(-1.22),PPP3CA(-1.58),PPP3CC(+1.18),PTEN(-1.32),PTK2B(+1.22),RAD51(-1.25),RND3(+22.22),RRM…
Cancer,Organismal Injury and Abnormalities	Adenocarcinoma	2.26e-50		1.125	788	502	286	ABCC9(+3.63),ABL1(-1.17),ACAD8(+1.21),ACHE(+1.66),ACKR3(+2.01),ADAM17(-1.25),ADAM22(+1.48),ADAP1(+1.32),ADARB2(+1.93),ADCY1(+3.69),ADGRD1(+3.34),ADGRE2(-1.93),ADGRE5(+1.21),ADGRV1(+32.48),ADSL(-1.18),AEN(+1.24),AFAP1L2(+5.01),AGAP1(+3.03),AGAP3(+1.28),AGFG2(+1.25),AHCYL2(+1.3),AKAP6(+3.86),AKAP7(+2.21),ALDH1L2(-1.52),ALDH3A2(-1.25),ALDH3B2(+4.57),AMOT(+8.88),ANKDD1A(+2.04),ANKRD18A(+4.0),ANKRD9(+…
Cancer,Organismal Injury and Abnormalities	Adenoma	3.49e-07		0.033	51	34	17	ABL1(-1.17),ACHE(+1.66),ADGRD1(+3.34),BCL2L1(+1.35),CACNA1D(+2.44),CAMK2B(+3.78),CBX7(+1.44),CD48(+1.34),CDH1(-3.95),CNNM2(+1.5),DGAT2(+1.6),DHFR(-1.27),DUT(-1.19),ENC1(+2.75),EPB41L3(+7.64),FANCD2(-1.2),FOSB(+3.73),FZD7(+3.73),LRIG1(+1.58),LZTS1(+68.82),MAP3K20(-1.4),NBPF1 (includes others)(+1.96),NOTCH1(+1.19),NR5A1(+15.3),PADI2(+3.07),PAPSS2(-1.98),PPM1H(+6.93),PRKCA(+5.12),PTEN(-1.32),PTGS2(+…
Cancer,Organismal Injury and Abnormalities	Adenosquamous carcinoma	1.96e-09			98	65	33	ABL1(-1.17),ADGRV1(+32.48),AKAP6(+3.86),BRCA1(-1.45),C19orf47(-1.23),CCR6(-2.31),CDK19(-1.25),CDKN1A(+1.58),COL11A2(+4.0),COL4A4(-1.84),CORO2B(+17.65),CRACR2A(-1.28),CREBRF(+1.38),CUX2(+12.18),DENND3(+1.6),DGKI(+3.27),DPF3(+2.47),DPP4(-1.7),DST(+1.5),DUSP5(+1.54),ENTPD6(+1.19),EPB41L3(+7.64),EPHA2(+3.41),EVC(+3.61),FAM110B(+1.91),FAM160B2(+1.37),FBN2(+5.8),FBXO17(-2.81),FHOD3(+3.39),FRMPD3(+4.4),…
Cancer,Endocrine System Disorders,Organismal Injury and Abnormalities,Reproductive System Disease	Adenosquamous ovarian carcinoma	2.2e-08			92	63	29	ABL1(-1.17),ADGRV1(+32.48),AKAP6(+3.86),BRCA1(-1.45),C19orf47(-1.23),CCR6(-2.31),CDK19(-1.25),COL11A2(+4.0),COL4A4(-1.84),CORO2B(+17.65),CRACR2A(-1.28),CREBRF(+1.38),CUX2(+12.18),DENND3(+1.6),DGKI(+3.27),DPF3(+2.47),DPP4(-1.7),DST(+1.5),DUSP5(+1.54),ENTPD6(+1.19),EPB41L3(+7.64),EPHA2(+3.41),EVC(+3.61),FAM110B(+1.91),FAM160B2(+1.37),FBN2(+5.8),FBXO17(-2.81),FHOD3(+3.39),FRMPD3(+4.4),FUS(-1.25),GPR…
Cell-To-Cell Signaling and Interaction	Adhesion of connective tissue cells	1.81e-07		1.219	25	15	10	CD80(+1.28),CDH1(-3.95),CDH11(+4.4),CHAD(-18.16),COL1A1(+2.55),CSF1(+2.33),DLC1(+17.45),EFNB2(+3.2),FERMT2(+5.94),HGF(+14.6),ICAM1(+1.29),IPO9(-1.21),IQGAP1(-1.26),ITGA5(+2.43),JUP(+3.28),LDLR(-1.26),LGALS8(-1.22),MAPK1(-1.26),NSD2(-1.16),NTN1(-1.76),PTK2B(+1.22),RAC1(-1.28),SDC2(+24.58),TLN2(+4.4),VCAM1(+5.69)
Cell-To-Cell Signaling and Interaction,Hematological System Development and Function,Immune Cell Trafficking	Adhesion of immune cells	8.59e-09	Activated	2.371	48	31	17	ABL1(-1.17),ADAM17(-1.25),ADGRE2(-1.93),ADGRE5(+1.21),CBLB(-1.39),CCL22(+2.5),CCL3(+2.73),CCR1(-1.89),CCR7(+2.42),CD200(+1.55),CD48(+1.34),CD58(+1.34),CD74(+1.29),CD80(+1.28),CDH1(-3.95),CSF1(+2.33),CSF2RB(+1.77),DNAJC1(+1.26),FAS(+1.26),HGF(+14.6),ICAM1(+1.29),ITGA4(-1.34),ITGA5(+2.43),ITGAX(+2.41),ITK(+6.74),JAK1(-1.3),JAK3(+1.23),KCNK5(+2.33),LGALS8(-1.22),MARCHF1(-3.07),MSR1(+62.29),NINJ1(+1.…
Cell-mediated Immune Response,Cell-To-Cell Signaling and Interaction,Cellular Movement,Hematological System Development and Function,Immune Cell Trafficking	Adhesion of T lymphocytes	1.69e-07		1.348	19	14	5	CBLB(-1.39),CCL22(+2.5),CCL3(+2.73),CCR7(+2.42),CD48(+1.34),CD58(+1.34),CD80(+1.28),FAS(+1.26),HGF(+14.6),ICAM1(+1.29),ITGA4(-1.34),ITGA5(+2.43),ITK(+6.74),JAK1(-1.3),JAK3(+1.23),NTN1(-1.76),PTK2B(+1.22),RAC1(-1.28),VCAM1(+5.69)
Cancer,Organismal Injury and Abnormalities	Adult solid tumor	6.21e-09			29	19	10	BCL11B(+35.14),CBLB(-1.39),CCR7(+2.42),CD58(+1.34),CSF2RB(+1.77),DHFR(-1.27),DPP4(-1.7),ETV6(-1.16),FAS(+1.26),GRIN2A(+4.61),GRIN2C(+8.81),HNRNPA2B1(-1.13),INPP4B(+8.55),IRF4(+1.29),JAK3(+1.23),NOTCH1(+1.19),NRXN3(+3.99),PPP3CA(-1.58),PPP3CC(+1.18),PRDM1(+1.74),PTGS2(+6.22),PTPRM(+3.19),RRM2(-1.28),SLC6A4(+1.6),SSTR2(+1.86),TP53(-1.16),TP73(+1.89),TUBA4A(-1.24),WWOX(-1.34)
Cancer,Hematological Disease,Immunological Disease,Organismal Injury and Abnormalities	Adult T-cell leukemia/lymphoma	4.5e-08			19	12	7	BCL11B(+35.14),CBLB(-1.39),CCR7(+2.42),CD58(+1.34),DHFR(-1.27),DPP4(-1.7),ETV6(-1.16),FAS(+1.26),HNRNPA2B1(-1.13),INPP4B(+8.55),IRF4(+1.29),JAK3(+1.23),NOTCH1(+1.19),NRXN3(+3.99),PRDM1(+1.74),PTPRM(+3.19),TP53(-1.16),TP73(+1.89),WWOX(-1.34)
Cancer,Hematological Disease,Immunological Disease,Organismal Injury and Abnormalities	Adult T-cell non-Hodgkin lymphoma	1.38e-08			23	13	10	BCL11B(+35.14),CBLB(-1.39),CCR7(+2.42),CD58(+1.34),DHFR(-1.27),DPP4(-1.7),ETV6(-1.16),FAS(+1.26),HNRNPA2B1(-1.13),INPP4B(+8.55),IRF4(+1.29),JAK3(+1.23),NOTCH1(+1.19),NRXN3(+3.99),PPP3CA(-1.58),PPP3CC(+1.18),PRDM1(+1.74),PTPRM(+3.19),RRM2(-1.28),TP53(-1.16),TP73(+1.89),TUBA4A(-1.24),WWOX(-1.34)
Cancer,Organismal Injury and Abnormalities	Advanced extracranial solid tumor	1.17e-10		0.417	78	51	27	ABL1(-1.17),ACKR3(+2.01),ARL4C(-3.52),BCL2L1(+1.35),BRCA1(-1.45),BRCA2(-1.32),CCND2(+1.24),CCR7(+2.42),CD200(+1.55),CD24(-3.53),CD48(+1.34),CDH1(-3.95),CPEB1(+7.23),CSF1(+2.33),DDR2(+2.64),DHFR(-1.27),DPP4(-1.7),DPYSL3(+10.3),DSG2(+1.69),DUSP4(+1.36),EDNRB(+6.05),EPB41L3(+7.64),EPHA2(+3.41),EZH1(+1.29),FAM153A/FAM153B(-24.04),FAS(+1.26),FBN2(+5.8),FGFR1(+2.28),FSTL3(+2.63),FZD7(+3.73),HGF(+14.6),…
Cancer,Gastrointestinal Disease,Organismal Injury and Abnormalities	Advanced gastrointestinal tumor	5.3e-07			42	27	15	ABL1(-1.17),ACKR3(+2.01),BCL2L1(+1.35),CCND2(+1.24),DDR2(+2.64),DHFR(-1.27),DSG2(+1.69),DUSP4(+1.36),EPB41L3(+7.64),EPHA2(+3.41),FAS(+1.26),FBN2(+5.8),FGFR1(+2.28),FSTL3(+2.63),FZD7(+3.73),HGF(+14.6),HSP90AA1(-1.2),ICAM1(+1.29),JAK3(+1.23),LGALS8(-1.22),MAPK1(-1.26),MAPK8(+1.23),PAPSS2(-1.98),PLPP3(+3.56),PLS3(+3.04),PPP3CA(-1.58),PPP3CC(+1.18),PTEN(-1.32),PTGS2(+6.22),RAC1(-1.28),RARG(+1.8),RRM2…
Cancer,Organismal Injury and Abnormalities	Advanced malignant solid tumor	3.18e-10		0.484	91	62	29	ABL1(-1.17),ACKR3(+2.01),ARL4C(-3.52),BCL2L1(+1.35),BRCA1(-1.45),BRCA2(-1.32),CCND2(+1.24),CCR7(+2.42),CD200(+1.55),CD24(-3.53),CD48(+1.34),CDH1(-3.95),CPEB1(+7.23),CSF1(+2.33),CSF2RB(+1.77),DAB2IP(+2.3),DDR2(+2.64),DHFR(-1.27),DLC1(+17.45),DNAJB2(+1.23),DPP4(-1.7),DPYSL3(+10.3),DSG2(+1.69),DUSP4(+1.36),EBI3(+1.76),EDNRB(+6.05),EPB41L3(+7.64),EPHA2(+3.41),EZH1(+1.29),FAM153A/FAM153B(-24.04),FAS(+…
Cancer,Organismal Injury and Abnormalities	Advanced malignant tumor	4e-14		0.355	136	92	44	ABL1(-1.17),ACKR3(+2.01),ADAM17(-1.25),ADGRE5(+1.21),AMOT(+8.88),ANTXR2(-1.52),ARL4C(-3.52),B4GAT1(+1.4),BCL2L1(+1.35),BRCA1(-1.45),BRCA2(-1.32),CCND2(+1.24),CCR7(+2.42),CD200(+1.55),CD24(-3.53),CD48(+1.34),CD74(+1.29),CD80(+1.28),CD96(-1.87),CDH1(-3.95),CDKN1A(+1.58),CFLAR(+1.53),CPEB1(+7.23),CSF1(+2.33),CSF2RB(+1.77),CST3(+1.9),CTNNA2(+40.94),CUX2(+12.18),DAB2IP(+2.3),DDR2(+2.64),DHFR(-1.27),DL…
Cell-To-Cell Signaling and Interaction	Aggregation of cells	3.56e-07		-0.614	41	29	12	AMOT(+8.88),CBLB(-1.39),CCL22(+2.5),CDH1(-3.95),CDH11(+4.4),CDKN1A(+1.58),CST3(+1.9),DNAJB2(+1.23),DSC2(+2.8),DSG2(+1.69),EFNB2(+3.2),EMILIN2(-1.56),ETV6(-1.16),HGF(+14.6),HNRNPA2B1(-1.13),ICAM1(+1.29),ITGA5(+2.43),JUP(+3.28),MAPK1(-1.26),MERTK(+2.41),MUC4(+7.82),NRP1(+31.71),NTN1(-1.76),NXF1(+1.14),P2RX1(+1.86),PCDHGC3(+2.57),PLCB1(+9.44),PLPP3(+3.56),PRKAB2(+1.34),PRKCA(+5.12),PTEN(-1.32),PTGER…
Cancer,Organismal Injury and Abnormalities	Aggressive cancer	2.49e-09			49	29	20	ABCC9(+3.63),ABL1(-1.17),ADSL(-1.18),AFAP1L2(+5.01),ANO5(+1.69),BCL11B(+35.14),CCND2(+1.24),CD58(+1.34),CFLAR(+1.53),CTNNA2(+40.94),DCLK3(+15.71),DHFR(-1.27),DSC3(+10.05),EPB41L3(+7.64),ETV6(-1.16),FAS(+1.26),FERMT1(+5.25),FKBP9(-1.91),FOXP1(-1.84),HGF(+14.6),HIP1(+1.59),HSP90AA1(-1.2),IKBIP(+1.24),IQGAP1(-1.26),IRF4(+1.29),JAK3(+1.23),KLHL14(-12.42),LRIG3(+2.67),MKI67(-1.24),MUC4(+7.82),MYOM2(-2…
Cancer,Hematological Disease,Immunological Disease,Organismal Injury and Abnormalities	Aggressive lymphoma	6.55e-10			49	28	21	ABCC9(+3.63),ABL1(-1.17),ADSL(-1.18),AFAP1L2(+5.01),ANO5(+1.69),BCL11B(+35.14),CCND2(+1.24),CD58(+1.34),CFLAR(+1.53),CTNNA2(+40.94),DCLK3(+15.71),DHFR(-1.27),DSC3(+10.05),ETV6(-1.16),FAS(+1.26),FERMT1(+5.25),FKBP9(-1.91),FOXP1(-1.84),HGF(+14.6),HIP1(+1.59),HSP90AA1(-1.2),IKBIP(+1.24),IQGAP1(-1.26),IRF4(+1.29),JAK3(+1.23),KLHL14(-12.42),LRIG3(+2.67),MKI67(-1.24),MUC4(+7.82),MYOM2(-2.51),NOTCH1(+1.…
Cancer,Hematological Disease,Immunological Disease,Organismal Injury and Abnormalities	Aggressive mature B-cell lymphoma	1.36e-09			48	28	20	ABCC9(+3.63),ABL1(-1.17),ADSL(-1.18),AFAP1L2(+5.01),ANO5(+1.69),BCL11B(+35.14),CCND2(+1.24),CD58(+1.34),CFLAR(+1.53),CTNNA2(+40.94),DCLK3(+15.71),DHFR(-1.27),DSC3(+10.05),ETV6(-1.16),FAS(+1.26),FERMT1(+5.25),FKBP9(-1.91),FOXP1(-1.84),HGF(+14.6),HIP1(+1.59),HSP90AA1(-1.2),IKBIP(+1.24),IQGAP1(-1.26),IRF4(+1.29),JAK3(+1.23),KLHL14(-12.42),LRIG3(+2.67),MKI67(-1.24),MUC4(+7.82),MYOM2(-2.51),NOTCH1(+1.…
Cancer,Neurological Disease,Organismal Injury and Abnormalities	Anaplastic glioma	8.27e-10			59	35	24	ABL1(-1.17),ADGRE5(+1.21),ARHGAP33(+1.38),ARHGAP35(-1.15),ARL4C(-3.52),ARRB1(+1.84),ATP2A2(-1.13),BCAS1(+2.71),BCL2L1(+1.35),BRCA1(-1.45),BRCA2(-1.32),CCL3(+2.73),CCND2(+1.24),CD200(+1.55),CD48(+1.34),CD93(+8.55),CDH1(-3.95),CDK3(+3.82),CDKN1A(+1.58),COL1A1(+2.55),CSF1(+2.33),CSF2RB(+1.77),CXCL16(+4.43),DDR2(+2.64),DHFR(-1.27),EFNA5(+3.38),ENC1(+2.75),EPHA2(+3.41),FGFR1(+2.28),HGF(+14.6),HNRNPA2B…
Cardiovascular System Development and Function,Organismal Development	Angiogenesis	1.73e-12		1.112	122	85	37	ADAM17(-1.25),AMOT(+8.88),ANTXR2(-1.52),ARHGAP22(+4.4),ATP2B4(+1.75),BACE1(+3.1),BRCA1(-1.45),CALCRL(+1.85),CCR6(-2.31),CCR7(+2.42),CDC6(-1.21),CDH1(-3.95),CDKN1A(+1.58),CHD7(-1.26),CNTRL(-1.28),COL1A1(+2.55),CSF1(+2.33),CSF2RB(+1.77),CST3(+1.9),CXCR5(+2.37),CYLD(+1.23),DAB2IP(+2.3),DDAH1(+4.58),DDR2(+2.64),EDNRB(+6.05),EFNB2(+3.2),EMP2(+9.24),EPHA2(+3.41),EPHB2(+3.2),ETV6(-1.16),FAS(+1.26),FERMT…
Cancer,Organismal Injury and Abnormalities	Anogenital cancer	4.92e-32		1.48	579	369	210	ABCC9(+3.63),ABL1(-1.17),ACAD8(+1.21),ACHE(+1.66),ADAM17(-1.25),ADARB2(+1.93),ADCY1(+3.69),ADGRD1(+3.34),ADGRE5(+1.21),ADGRV1(+32.48),ADSL(-1.18),AFAP1L2(+5.01),AGAP3(+1.28),AKAP6(+3.86),ALDH1L2(-1.52),ALDH3B2(+4.57),AMOT(+8.88),ANKDD1A(+2.04),ANKRD18A(+4.0),ANO5(+1.69),ANO9(+1.7),ANTXR2(-1.52),APPL1(-1.35),ARHGAP22(+4.4),ARHGAP35(-1.15),ARHGEF10L(+6.45),ARHGEF6(-1.28),ARL4C(-3.52),ARRB1(+1.84),A…
Cell Death and Survival	Anoikis	1.35e-07		0.283	22	14	8	BCL2L1(+1.35),CASP9(+1.27),CDH1(-3.95),EPHA2(+3.41),FAS(+1.26),HGF(+14.6),ITGA5(+2.43),ITGB5(+10.64),IVNS1ABP(-1.15),MAPK1(-1.26),PAK1(+1.24),PRKCA(+5.12),PTEN(-1.32),PTGS2(+6.22),RAC1(-1.28),RBL1(-1.25),SIK1/SIK1B(+1.67),SMAD4(-1.13),STK11(+1.22),TNFRSF10B(+1.2),TP53(-1.16),TP73(+1.89)
Cell Death and Survival	Apoptosis	4.39e-16		-0.827	270	172	98	ABL1(-1.17),ACHE(+1.66),ADAM17(-1.25),ADCY1(+3.69),AFAP1L2(+5.01),AMOT(+8.88),ANTXR2(-1.52),APBB2(+2.4),APPL1(-1.35),ARHGAP35(-1.15),ARHGEF6(-1.28),ARL6IP5(+1.31),ARRB1(+1.84),ATP2B4(+1.75),B4GALT5(-1.22),BACE1(+3.1),BCL11B(+35.14),BCL2L1(+1.35),BRCA1(-1.45),BRCA2(-1.32),CABLES1(-1.63),CALCRL(+1.85),CAMKK2(+1.45),CASP9(+1.27),CBLB(-1.39),CCDC88B(+1.26),CCL3(+2.73),CCND2(+1.24),CCR7(+2.42),CD200(+…
Cell Death and Survival	Apoptosis of blood cells	9.25e-08		-1.902	59	38	21	ABL1(-1.17),ADAM17(-1.25),ARRB1(+1.84),BCL11B(+35.14),BCL2L1(+1.35),BRCA1(-1.45),CASP9(+1.27),CCL3(+2.73),CCR7(+2.42),CD80(+1.28),CDKN1A(+1.58),CFLAR(+1.53),COL1A1(+2.55),CSF1(+2.33),CYLD(+1.23),DUSP4(+1.36),DUSP5(+1.54),FANCC(-1.21),FAS(+1.26),FOXP1(-1.84),IP6K2(+1.34),IRF4(+1.29),ITK(+6.74),JAK3(+1.23),LDLR(-1.26),LGALS8(-1.22),LMBR1L(+1.26),LRIG1(+1.58),MAPK8(+1.23),MCF2L(-2.78),MERTK(+2.41),M…
Cell Death and Survival	Apoptosis of breast cancer cell lines	7.48e-08		-0.567	42	28	14	ABL1(-1.17),BCL2L1(+1.35),BRCA1(-1.45),CASP9(+1.27),CDH1(-3.95),CDKN1A(+1.58),CFLAR(+1.53),CYLD(+1.23),DUSP4(+1.36),EDA2R(+1.75),EPHA2(+3.41),FAS(+1.26),FGFR1(+2.28),FOXG1(+7.35),HGF(+14.6),IFI16(-1.19),IGFBP3(+17.6),MAPK1(-1.26),MAPK8(+1.23),MUC4(+7.82),NOD1(-1.38),NRP1(+31.71),OAS3(-1.31),PAX5(-1.22),PMAIP1(+1.22),PRKCA(+5.12),PTEN(-1.32),PTGS2(+6.22),RAC1(-1.28),RPA1(-1.15),SDC1(+2.61),SFRP1(+…
Cancer,Cell Death and Survival,Organismal Injury and Abnormalities,Tumor Morphology	Apoptosis of cancer cells	1.8e-07		0.808	31	17	14	ABL1(-1.17),B4GALT5(-1.22),BCL2L1(+1.35),BRCA1(-1.45),CASP9(+1.27),CD24(-3.53),CDC6(-1.21),CDH1(-3.95),CDKN1A(+1.58),CFLAR(+1.53),DPP4(-1.7),FAS(+1.26),IGFBP3(+17.6),IRF4(+1.29),MAPK1(-1.26),NOTCH1(+1.19),PMAIP1(+1.22),PTEN(-1.32),RAC1(-1.28),RND3(+22.22),SOCS3(+2.77),STK11(+1.22),SYK(-1.45),TCL1A(-1.69),TFAP2A(+3.41),TLR7(-1.43),TNFRSF10B(+1.2),TNFRSF14(+1.5),TP53(-1.16),TP73(+1.89),TRIB1(+2.05)
Cell Death and Survival	Apoptosis of leukemia cell lines	6.34e-10		-0.057	43	24	19	BCL2L1(+1.35),CASP9(+1.27),CD24(-3.53),CDC6(-1.21),CDH1(-3.95),CDKN1A(+1.58),CFLAR(+1.53),COL1A1(+2.55),CREM(-1.32),CSF2RB(+1.77),DPP4(-1.7),FANCC(-1.21),FAS(+1.26),FGFR1(+2.28),FKBP5(-1.25),FOXP1(-1.84),HGF(+14.6),ITGA4(-1.34),LDOC1(-10.02),LGALS8(-1.22),MAPK8(+1.23),MAX(-1.12),MSR1(+62.29),MZF1(+1.46),NOTCH1(+1.19),OGT(+1.35),PAK1(+1.24),PAX5(-1.22),PMAIP1(+1.22),PRKCA(+5.12),PTEN(-1.32),RAC1(-…
Cell Death and Survival	Apoptosis of leukocytes	6.16e-09		-1.91	58	38	20	ABL1(-1.17),ADAM17(-1.25),ARRB1(+1.84),BCL11B(+35.14),BCL2L1(+1.35),BRCA1(-1.45),CASP9(+1.27),CCL3(+2.73),CCR7(+2.42),CD80(+1.28),CDKN1A(+1.58),CFLAR(+1.53),COL1A1(+2.55),CSF1(+2.33),CYLD(+1.23),DUSP4(+1.36),DUSP5(+1.54),FANCC(-1.21),FAS(+1.26),FOXP1(-1.84),IP6K2(+1.34),IRF4(+1.29),ITK(+6.74),JAK3(+1.23),LDLR(-1.26),LGALS8(-1.22),LMBR1L(+1.26),LRIG1(+1.58),MAPK8(+1.23),MCF2L(-2.78),MERTK(+2.41),M…
Cell Death and Survival	Apoptosis of lymphatic system cells	1.88e-07	Inhibited	-2.018	47	34	13	ABL1(-1.17),ACHE(+1.66),ARRB1(+1.84),BCL11B(+35.14),BCL2L1(+1.35),BRCA1(-1.45),CASP9(+1.27),CCL3(+2.73),CD80(+1.28),CDKN1A(+1.58),CFLAR(+1.53),COL1A1(+2.55),CSF1(+2.33),CYLD(+1.23),DUSP4(+1.36),DUSP5(+1.54),FANCC(-1.21),FAS(+1.26),FOXP1(-1.84),IP6K2(+1.34),IRF4(+1.29),ITK(+6.74),JAK3(+1.23),LMBR1L(+1.26),LRIG1(+1.58),MAPK8(+1.23),MCF2L(-2.78),MERTK(+2.41),NOTCH1(+1.19),NR5A1(+15.3),OGT(+1.35),ORM…
Cell Death and Survival	Apoptosis of lymphocytes	2.83e-08	Inhibited	-2.217	46	33	13	ABL1(-1.17),ARRB1(+1.84),BCL11B(+35.14),BCL2L1(+1.35),BRCA1(-1.45),CASP9(+1.27),CCL3(+2.73),CD80(+1.28),CDKN1A(+1.58),CFLAR(+1.53),COL1A1(+2.55),CSF1(+2.33),CYLD(+1.23),DUSP4(+1.36),DUSP5(+1.54),FANCC(-1.21),FAS(+1.26),FOXP1(-1.84),IP6K2(+1.34),IRF4(+1.29),ITK(+6.74),JAK3(+1.23),LMBR1L(+1.26),LRIG1(+1.58),MAPK8(+1.23),MCF2L(-2.78),MERTK(+2.41),NOTCH1(+1.19),NR5A1(+15.3),OGT(+1.35),ORMDL3(+1.3),PR…
Cell Death and Survival	Apoptosis of lymphoma cell lines	4.34e-08		0.138	29	17	12	BCL11B(+35.14),BCL2L1(+1.35),CASP9(+1.27),CD24(-3.53),CD48(+1.34),CDKN1A(+1.58),CFLAR(+1.53),DUT(-1.19),FAS(+1.26),IGFBP3(+17.6),IGFBP4(+1.79),ITGA4(-1.34),JAK1(-1.3),JAK3(+1.23),MAPK8(+1.23),MAX(-1.12),NOTCH1(+1.19),ORMDL3(+1.3),PMAIP1(+1.22),PRDM1(+1.74),RAC1(-1.28),SMAD3(-1.37),SMAD7(+1.41),SYK(-1.45),TNFRSF10B(+1.2),TOX(-3.19),TP53(-1.16),UBA2(-1.16),WWOX(-1.34)
Cell Death and Survival	Apoptosis of mononuclear leukocytes	4.87e-09	Inhibited	-2.016	49	33	16	ABL1(-1.17),ARRB1(+1.84),BCL11B(+35.14),BCL2L1(+1.35),BRCA1(-1.45),CASP9(+1.27),CCL3(+2.73),CD80(+1.28),CDKN1A(+1.58),CFLAR(+1.53),COL1A1(+2.55),CSF1(+2.33),CYLD(+1.23),DUSP4(+1.36),DUSP5(+1.54),FANCC(-1.21),FAS(+1.26),FOXP1(-1.84),IP6K2(+1.34),IRF4(+1.29),ITK(+6.74),JAK3(+1.23),LGALS8(-1.22),LMBR1L(+1.26),LRIG1(+1.58),MAPK8(+1.23),MCF2L(-2.78),MERTK(+2.41),NOD1(-1.38),NOTCH1(+1.19),NR5A1(+15.3),…
Cell Death and Survival	Apoptosis of ovarian cancer cell lines	1.76e-07		-0.401	21	15	6	BCL2L1(+1.35),BRCA1(-1.45),CAMKK2(+1.45),CASP9(+1.27),CDKN1A(+1.58),CFLAR(+1.53),FAS(+1.26),HGF(+14.6),IP6K2(+1.34),MAPK1(-1.26),MAPK8(+1.23),PMAIP1(+1.22),PTEN(-1.32),PTK2B(+1.22),SSRP1(-1.16),TNFRSF10B(+1.2),TP53(-1.16),TP63(+2.26),TP73(+1.89),WWOX(-1.34),XPC(+1.2)
Cell Death and Survival	Apoptosis of tumor cell lines	3.8e-09		0.578	134	75	59	ABL1(-1.17),ADAM17(-1.25),ARHGEF6(-1.28),BCL11B(+35.14),BCL2L1(+1.35),BRCA1(-1.45),BRCA2(-1.32),CAMKK2(+1.45),CASP9(+1.27),CD24(-3.53),CD48(+1.34),CD74(+1.29),CDC6(-1.21),CDCA2(-1.24),CDH1(-3.95),CDKN1A(+1.58),CERS6(-1.27),CFLAR(+1.53),COL1A1(+2.55),CREM(-1.32),CSF2RB(+1.77),CYFIP2(-1.16),CYLD(+1.23),DAB2IP(+2.3),DGKD(+1.29),DPP4(-1.7),DSG2(+1.69),DUSP4(+1.36),DUT(-1.19),EDA2R(+1.75),ELAVL4(+3.25…
Cancer,Cell Death and Survival,Organismal Injury and Abnormalities,Tumor Morphology	Apoptosis of tumor cells	1.29e-07		0.799	38	23	15	ABL1(-1.17),B4GALT5(-1.22),BCL2L1(+1.35),BRCA1(-1.45),CASP9(+1.27),CD24(-3.53),CDC6(-1.21),CDH1(-3.95),CDH11(+4.4),CDKN1A(+1.58),CFLAR(+1.53),DPP4(-1.7),FAS(+1.26),HGF(+14.6),IGFBP3(+17.6),IRF4(+1.29),MAPK1(-1.26),MFGE8(+2.08),NOTCH1(+1.19),NRP1(+31.71),PMAIP1(+1.22),PTEN(-1.32),RAC1(-1.28),RND3(+22.22),SERPINE1(-2.75),SOCS3(+2.77),SSTR2(+1.86),STK11(+1.22),SYK(-1.45),TCL1A(-1.69),TFAP2A(+3.41),T…
Cell Cycle	Arrest in cell cycle progression	9.76e-08			45	23	22	ABL1(-1.17),ACKR3(+2.01),APBB2(+2.4),BCL11B(+35.14),BCL2L1(+1.35),BRCA1(-1.45),CCND2(+1.24),CD24(-3.53),CDH1(-3.95),CDK14(+1.3),CDKN1A(+1.58),CLSPN(-1.38),COL1A1(+2.55),DPP4(-1.7),FANCC(-1.21),FANCD2(-1.2),HGF(+14.6),IFI16(-1.19),IRF6(+4.41),KLLN(-1.65),LMNA(+1.43),MAP3K20(-1.4),MAPK1(-1.26),MAPK8(+1.23),NOTCH1(+1.19),PAX5(-1.22),PRKAB2(+1.34),PRKCA(+5.12),PTEN(-1.32),RAC1(-1.28),RARG(+1.8),RASSF…
Cell Cycle	Arrest in interphase	1.23e-07			56	33	23	ABL1(-1.17),ARHGAP11A(-1.16),BCL2L1(+1.35),BRCA1(-1.45),CAMKK2(+1.45),CASP9(+1.27),CCND2(+1.24),CDC6(-1.21),CDCA2(-1.24),CDKN1A(+1.58),CREM(-1.32),CSF1(+2.33),DAB2IP(+2.3),DPP4(-1.7),DUSP4(+1.36),DYRK1B(+1.34),EPB41L1(+2.22),ETV6(-1.16),FANCC(-1.21),FANCD2(-1.2),FGFR1(+2.28),GHR(+18.31),HGF(+14.6),IGFBP3(+17.6),ITGA5(+2.43),JAK3(+1.23),KDM5B(-1.59),KPNB1(-1.22),LMNA(+1.43),MAP3K20(-1.4),MAPK1(-1.…
Cancer,Neurological Disease,Organismal Injury and Abnormalities	Astrocytoma	2.44e-08			98	60	38	ABL1(-1.17),ADGRD1(+3.34),ADGRE5(+1.21),ADGRV1(+32.48),AGAP3(+1.28),ARHGAP33(+1.38),ARHGAP35(-1.15),ARL4C(-3.52),ARRB1(+1.84),ATP2A2(-1.13),BCAS1(+2.71),BCL2L1(+1.35),BRCA1(-1.45),BRCA2(-1.32),CAMK2B(+3.78),CAPN5(-3.08),CCL3(+2.73),CCND2(+1.24),CCR6(-2.31),CD200(+1.55),CD48(+1.34),CD93(+8.55),CDH1(-3.95),CDK3(+3.82),CDKN1A(+1.58),COL1A1(+2.55),COL4A4(-1.84),COL5A3(+16.68),CSF1(+2.33),CSF2RB(+1.77…
Cancer,Hematological Disease,Immunological Disease,Organismal Injury and Abnormalities	B cell cancer	9.75e-24		0.574	165	109	56	ABCC9(+3.63),ABL1(-1.17),ADSL(-1.18),AFAP1L2(+5.01),AKAP6(+3.86),ANO5(+1.69),ARHGAP33(+1.38),ATP10A(-3.63),BCL11B(+35.14),BCL2L1(+1.35),BCL9L(+1.25),BNC2(+15.08),BRCA1(-1.45),BRCA2(-1.32),CALCRL(+1.85),CASP9(+1.27),CBX7(+1.44),CCDC113(-1.66),CCL3(+2.73),CCND2(+1.24),CCR7(+2.42),CD48(+1.34),CD58(+1.34),CD74(+1.29),CD80(+1.28),CDCA2(-1.24),CDH1(-3.95),CDKN1A(+1.58),CFLAR(+1.53),CNTRL(-1.28),COL4A5(…
Cancer,Dermatological Diseases and Conditions,Organismal Injury and Abnormalities	Basal cell carcinoma	3.02e-07			66	48	18	ABCC9(+3.63),ADGRV1(+32.48),ANO5(+1.69),ATP10A(-3.63),BRCA1(-1.45),CAMKK2(+1.45),CCR7(+2.42),CDK3(+3.82),CDKN1A(+1.58),CLSTN3(+1.43),COL4A4(-1.84),COL4A5(+81.0),COL9A2(+1.61),CTIF(+1.4),CTNNA2(+40.94),CWC27(-1.21),DCLK3(+15.71),DENND3(+1.6),DGKI(+3.27),DPPA4(+81.57),DST(+1.5),EPB41L3(+7.64),F5(+8.67),FGFR1(+2.28),FRYL(-1.2),FZD7(+3.73),GABRA4(+606.95),GABRB2(+5.43),GRIN2A(+4.61),HGF(+14.6),HHIP(-…
Hematological Disease,Immunological Disease	B-cell chronic lymphoproliferative disorder	4.21e-07			52	32	20	ABL1(-1.17),AMOT(+8.88),ANO5(+1.69),ARL6IP5(+1.31),BCL2L1(+1.35),BCL9L(+1.25),BRD3(-1.24),CCL3(+2.73),CD200(+1.55),CD74(+1.29),CD80(+1.28),CDH1(-3.95),CDKN1A(+1.58),CNTNAP1(+1.36),COL1A1(+2.55),COL4A4(-1.84),DPP4(-1.7),ENC1(+2.75),FAS(+1.26),FGFR1(+2.28),FRYL(-1.2),FZD7(+3.73),ILDR1(+1.84),IRF4(+1.29),ITGA4(-1.34),ITGAX(+2.41),KLHL13(+8.97),LDOC1(-10.02),LRIG1(+1.58),NOTCH1(+1.19),NR5A1(+15.3),NR…
Cancer,Hematological Disease,Immunological Disease,Organismal Injury and Abnormalities	B-cell leukemia	3.39e-07			44	22	22	ABL1(-1.17),BCL11B(+35.14),BCL2L1(+1.35),BCL9L(+1.25),CCL3(+2.73),CD74(+1.29),CD80(+1.28),CDH1(-3.95),CDKN1A(+1.58),DDR2(+2.64),DHFR(-1.27),EPHA2(+3.41),ETV6(-1.16),FAS(+1.26),FGFR1(+2.28),FZD7(+3.73),IRF4(+1.29),ITGA4(-1.34),JAK1(-1.3),JAK3(+1.23),LDOC1(-10.02),LRIG1(+1.58),NCOR1(-1.2),NOTCH1(+1.19),NRP1(+31.71),NSD2(-1.16),PAX5(-1.22),PPP3CA(-1.58),PPP3CC(+1.18),PTEN(-1.32),PTK2B(+1.22),RAD51(-…
Cancer,Hematological Disease,Immunological Disease,Organismal Injury and Abnormalities	B-cell lymphoma	2.55e-18		0.817	121	81	40	ABCC9(+3.63),ABL1(-1.17),ADSL(-1.18),AFAP1L2(+5.01),AKAP6(+3.86),ANO5(+1.69),ATP10A(-3.63),BCL11B(+35.14),BCL2L1(+1.35),BNC2(+15.08),CALCRL(+1.85),CCDC113(-1.66),CCND2(+1.24),CCR7(+2.42),CD48(+1.34),CD58(+1.34),CD74(+1.29),CDCA2(-1.24),CDKN1A(+1.58),CFLAR(+1.53),CNTRL(-1.28),COL4A5(+81.0),CTNNA2(+40.94),CXCR5(+2.37),DCLK3(+15.71),DCLRE1C(-1.43),DGKD(+1.29),DHFR(-1.27),DLG5(+1.79),DSC3(+10.05),DST…
Hematological Disease,Immunological Disease	B-cell lymphoproliferative disorder	2.18e-26		0.574	187	124	63	ABCC9(+3.63),ABL1(-1.17),ADSL(-1.18),AFAP1L2(+5.01),AKAP6(+3.86),AMOT(+8.88),ANO5(+1.69),ARHGAP33(+1.38),ARL6IP5(+1.31),ATP10A(-3.63),BCL11B(+35.14),BCL2L1(+1.35),BCL9L(+1.25),BNC2(+15.08),BRCA1(-1.45),BRCA2(-1.32),BRD3(-1.24),CALCRL(+1.85),CASP9(+1.27),CBX7(+1.44),CCDC113(-1.66),CCL3(+2.73),CCND2(+1.24),CCR7(+2.42),CD200(+1.55),CD48(+1.34),CD58(+1.34),CD74(+1.29),CD80(+1.28),CDCA2(-1.24),CDH1(-3…
Cancer,Hematological Disease,Immunological Disease,Organismal Injury and Abnormalities	B-cell neoplasm	5.55e-26		0.574	186	123	63	ABCC9(+3.63),ABL1(-1.17),ADSL(-1.18),AFAP1L2(+5.01),AKAP6(+3.86),AMOT(+8.88),ANO5(+1.69),ARHGAP33(+1.38),ARL6IP5(+1.31),ATP10A(-3.63),BCL11B(+35.14),BCL2L1(+1.35),BCL9L(+1.25),BNC2(+15.08),BRCA1(-1.45),BRCA2(-1.32),BRD3(-1.24),CALCRL(+1.85),CASP9(+1.27),CBX7(+1.44),CCDC113(-1.66),CCL3(+2.73),CCND2(+1.24),CCR7(+2.42),CD200(+1.55),CD48(+1.34),CD58(+1.34),CD74(+1.29),CD80(+1.28),CDCA2(-1.24),CDH1(-3…
Cancer,Hematological Disease,Immunological Disease,Organismal Injury and Abnormalities	B-cell non-Hodgkin lymphoma	3.87e-16			110	74	36	ABCC9(+3.63),ABL1(-1.17),ADSL(-1.18),AFAP1L2(+5.01),ANO5(+1.69),ATP10A(-3.63),BCL11B(+35.14),BNC2(+15.08),CALCRL(+1.85),CCDC113(-1.66),CCND2(+1.24),CCR7(+2.42),CD48(+1.34),CD58(+1.34),CDCA2(-1.24),CFLAR(+1.53),CNTRL(-1.28),COL4A5(+81.0),CTNNA2(+40.94),CXCR5(+2.37),DCLK3(+15.71),DCLRE1C(-1.43),DGKD(+1.29),DHFR(-1.27),DLG5(+1.79),DSC3(+10.05),DST(+1.5),DUSP2(+1.71),DUSP4(+1.36),EPHA2(+3.41),ETV6(-1…
Cancer,Organismal Injury and Abnormalities	Benign connective or soft tissue neoplasm	3.2e-07		1.117	46	28	18	ABL1(-1.17),ACHE(+1.66),ADGRE5(+1.21),ANTXR2(-1.52),CALCRL(+1.85),CCND2(+1.24),CD24(-3.53),COL11A2(+4.0),COL1A1(+2.55),COL4A4(-1.84),COL4A5(+81.0),COL5A3(+16.68),COL9A2(+1.61),CSF1(+2.33),DDR2(+2.64),DHFR(-1.27),DST(+1.5),EDNRB(+6.05),EZH1(+1.29),FAS(+1.26),FERMT2(+5.94),FGFR1(+2.28),HGF(+14.6),IQGAP1(-1.26),KLF11(-2.12),MAPK1(-1.26),MAX(-1.12),MFHAS1(-1.4),NINJ1(+1.81),NR5A1(+15.3),NR6A1(+1.57),…
Organismal Injury and Abnormalities	Benign lesion	3.58e-16		0.249	129	86	43	ABL1(-1.17),ACHE(+1.66),ACKR3(+2.01),ADGRD1(+3.34),ADGRE5(+1.21),ANTXR2(-1.52),ATP2A2(-1.13),BCL11B(+35.14),BCL2L1(+1.35),BRCA1(-1.45),BRCA2(-1.32),CACNA1D(+2.44),CALCRL(+1.85),CAMK2B(+3.78),CBX7(+1.44),CCL3(+2.73),CCND2(+1.24),CD24(-3.53),CD48(+1.34),CDH1(-3.95),CDKN1A(+1.58),CNNM2(+1.5),COL11A2(+4.0),COL1A1(+2.55),COL4A4(-1.84),COL4A5(+81.0),COL5A3(+16.68),COL9A2(+1.61),CRIM1(-1.47),CSF1(+2.33)…
Cancer,Organismal Injury and Abnormalities	Benign solid tumor	1.78e-15		0.346	112	73	39	ABL1(-1.17),ACHE(+1.66),ACKR3(+2.01),ADGRD1(+3.34),ADGRE5(+1.21),ANTXR2(-1.52),ATP2A2(-1.13),BCL2L1(+1.35),BRCA1(-1.45),BRCA2(-1.32),CACNA1D(+2.44),CALCRL(+1.85),CAMK2B(+3.78),CBX7(+1.44),CCND2(+1.24),CD24(-3.53),CD48(+1.34),CDH1(-3.95),CDKN1A(+1.58),CNNM2(+1.5),COL11A2(+4.0),COL1A1(+2.55),COL4A4(-1.84),COL4A5(+81.0),COL5A3(+16.68),COL9A2(+1.61),CSF1(+2.33),CSF2RB(+1.77),CYLD(+1.23),DDR2(+2.64),D…
Cell-To-Cell Signaling and Interaction	Binding of blood cells	1.25e-07	Activated	2.544	52	33	19	ABL1(-1.17),ADAM17(-1.25),ADGRE2(-1.93),ADGRE5(+1.21),CBLB(-1.39),CCL22(+2.5),CCL3(+2.73),CCR1(-1.89),CCR7(+2.42),CD200(+1.55),CD24(-3.53),CD48(+1.34),CD58(+1.34),CD74(+1.29),CD80(+1.28),CDH1(-3.95),CSF1(+2.33),CSF2RB(+1.77),DNAJC1(+1.26),F5(+8.67),FAS(+1.26),HGF(+14.6),ICAM1(+1.29),ITGA4(-1.34),ITGA5(+2.43),ITGAX(+2.41),ITK(+6.74),JAK1(-1.3),JAK3(+1.23),KCNK5(+2.33),LGALS8(-1.22),MARCHF1(-3.07),…
Cell-To-Cell Signaling and Interaction	Binding of connective tissue cells	2.73e-08		1.475	28	18	10	CD80(+1.28),CDH1(-3.95),CDH11(+4.4),CHAD(-18.16),COL1A1(+2.55),CSF1(+2.33),DLC1(+17.45),EFNB2(+3.2),FERMT2(+5.94),HGF(+14.6),ICAM1(+1.29),IGFBP3(+17.6),IPO9(-1.21),IQGAP1(-1.26),ITGA5(+2.43),JUP(+3.28),LDLR(-1.26),LGALS8(-1.22),MAPK1(-1.26),NSD2(-1.16),NTN1(-1.76),PRKCA(+5.12),PTK2B(+1.22),RAC1(-1.28),SDC1(+2.61),SDC2(+24.58),TLN2(+4.4),VCAM1(+5.69)
Cell-To-Cell Signaling and Interaction,Hematological System Development and Function	Binding of leukocytes	5.42e-08	Activated	2.503	49	32	17	ABL1(-1.17),ADAM17(-1.25),ADGRE2(-1.93),ADGRE5(+1.21),CBLB(-1.39),CCL22(+2.5),CCL3(+2.73),CCR1(-1.89),CCR7(+2.42),CD200(+1.55),CD48(+1.34),CD58(+1.34),CD74(+1.29),CD80(+1.28),CDH1(-3.95),CSF1(+2.33),CSF2RB(+1.77),DNAJC1(+1.26),FAS(+1.26),HGF(+14.6),ICAM1(+1.29),ITGA4(-1.34),ITGA5(+2.43),ITGAX(+2.41),ITK(+6.74),JAK1(-1.3),JAK3(+1.23),KCNK5(+2.33),LGALS8(-1.22),MARCHF1(-3.07),MSR1(+62.29),NINJ1(+1.…
Cell-To-Cell Signaling and Interaction	Binding of tumor cell lines	4.53e-07		1.033	49	34	15	ADAM17(-1.25),CALCRL(+1.85),CCL3(+2.73),CD80(+1.28),CDH1(-3.95),CSF1(+2.33),DPP4(-1.7),DSG2(+1.69),EPHA2(+3.41),ERP29(-1.18),FAS(+1.26),FERMT2(+5.94),FOXP1(-1.84),HGF(+14.6),ICAM1(+1.29),IGFBP3(+17.6),IP6K2(+1.34),ITGA4(-1.34),ITGA5(+2.43),ITGAX(+2.41),ITGB5(+10.64),KCNK5(+2.33),LGALS8(-1.22),MAPK1(-1.26),MUC4(+7.82),NOTCH1(+1.19),NRP1(+31.71),NSD2(-1.16),PAK1(+1.24),PRKCA(+5.12),PTK2B(+1.22),PTP…
Cancer,Organismal Injury and Abnormalities,Renal and Urological Disease	Bladder cancer	5.61e-13		0.283	138	87	51	ADAM22(+1.48),AGFG2(+1.25),ARHGAP35(-1.15),ATP5MF-PTCD1(+1.62),AUTS2(+3.16),BCL9L(+1.25),BRCA1(-1.45),BRCA2(-1.32),CAP1(-1.19),CASP9(+1.27),CCND2(+1.24),CCNY(-1.17),CD24(-3.53),CD48(+1.34),CDC42BPB(+1.25),CDC6(-1.21),CDH1(-3.95),CDK19(-1.25),CDKN1A(+1.58),CFAP54(+2.53),CLSPN(-1.38),CNTRL(-1.28),CRTC3(-1.2),CSF2RB(+1.77),CTNNA2(+40.94),CYFIP2(-1.16),DHFR(-1.27),DLC1(+17.45),DNAJC6(+4.84),DST(+1.5)…
Cancer,Organismal Injury and Abnormalities,Renal and Urological Disease	Bladder carcinoma	1.37e-10			123	76	47	ADAM22(+1.48),AGFG2(+1.25),ARHGAP35(-1.15),ATP5MF-PTCD1(+1.62),AUTS2(+3.16),BCL9L(+1.25),BRCA1(-1.45),BRCA2(-1.32),CAP1(-1.19),CCNY(-1.17),CD48(+1.34),CDC42BPB(+1.25),CDC6(-1.21),CDH1(-3.95),CDK19(-1.25),CDKN1A(+1.58),CFAP54(+2.53),CLSPN(-1.38),CNTRL(-1.28),CRTC3(-1.2),CTNNA2(+40.94),CYFIP2(-1.16),DHFR(-1.27),DLC1(+17.45),DNAJC6(+4.84),DST(+1.5),ELAVL4(+3.25),ELF4(-1.17),EMID1(+1.63),EMILIN2(-1.5…
Cancer,Organismal Injury and Abnormalities	Blue round small cell tumor	2.18e-10		1.673	77	55	22	ABL1(-1.17),ADAP1(+1.32),ADGRE5(+1.21),AGAP1(+3.03),BCAS1(+2.71),BRCA1(-1.45),BRCA2(-1.32),CABLES1(-1.63),CAPN5(-3.08),CD48(+1.34),CDKN1A(+1.58),COL5A3(+16.68),CSF2RB(+1.77),DDR2(+2.64),DGKD(+1.29),DHFR(-1.27),DSC3(+10.05),DST(+1.5),DYRK1B(+1.34),EBI3(+1.76),EFCAB2(-1.83),FERMT1(+5.25),FGFR1(+2.28),GRIN2A(+4.61),HECW2(+2.15),HGF(+14.6),HSP90AA1(-1.2),IDUA(+1.89),IGSF3(+2.45),IRF6(+4.41),LENG8(+1.…
Cell Morphology,Cellular Development	Branching of cells	1.79e-07		1.689	51	36	15	ABL1(-1.17),ADAP1(+1.32),ARHGAP33(+1.38),BACE1(+3.1),CAMK2B(+3.78),CAMKK2(+1.45),CDH1(-3.95),CDKN1A(+1.58),CTNNA2(+40.94),CYLD(+1.23),DAB2IP(+2.3),DLG5(+1.79),DPYSL3(+10.3),EFNA5(+3.38),EFNB2(+3.2),ELAVL4(+3.25),EPHB2(+3.2),ETV6(-1.16),FERMT2(+5.94),FGFR1(+2.28),HGF(+14.6),LZTS1(+68.82),MAPK1(-1.26),MAPK8IP3(+1.37),MFGE8(+2.08),NCAM2(-6.06),NEFH(-3.76),NOTCH1(+1.19),NTN1(-1.76),PAK1(+1.24),PKP4(-…
Cell Morphology,Cellular Assembly and Organization,Cellular Development,Cellular Function and Maintenance,Cellular Growth and Proliferation,Embryonic Development,Nervous System Development and Function,Organismal Development,Tissue Development	Branching of neurites	4.21e-07		1.208	42	29	13	ABL1(-1.17),ADAP1(+1.32),ARHGAP33(+1.38),BACE1(+3.1),CAMK2B(+3.78),CAMKK2(+1.45),CDKN1A(+1.58),CTNNA2(+40.94),DAB2IP(+2.3),DLG5(+1.79),EFNA5(+3.38),ELAVL4(+3.25),EPHB2(+3.2),FGFR1(+2.28),HGF(+14.6),LZTS1(+68.82),MAPK1(-1.26),MAPK8IP3(+1.37),NCAM2(-6.06),NEFH(-3.76),NOTCH1(+1.19),NTN1(-1.76),PAK1(+1.24),PKP4(-1.31),PTEN(-1.32),PTGS2(+6.22),PTPRF(+2.01),RAB17(+11.68),RAC1(-1.28),RIMS3(+1.58),ROBO2(…
Cell Morphology,Cellular Assembly and Organization,Cellular Development,Cellular Function and Maintenance,Cellular Growth and Proliferation,Nervous System Development and Function,Organismal Development,Tissue Development	Branching of neurons	1.33e-07		1.124	44	31	13	ABL1(-1.17),ADAP1(+1.32),ARHGAP33(+1.38),BACE1(+3.1),CAMK2B(+3.78),CAMKK2(+1.45),CDKN1A(+1.58),CTNNA2(+40.94),DAB2IP(+2.3),DLG5(+1.79),DPYSL3(+10.3),EFNA5(+3.38),ELAVL4(+3.25),EPHB2(+3.2),FGFR1(+2.28),HGF(+14.6),LZTS1(+68.82),MAPK1(-1.26),MAPK8IP3(+1.37),NCAM2(-6.06),NEFH(-3.76),NOTCH1(+1.19),NTN1(-1.76),PAK1(+1.24),PKP4(-1.31),PLXNA1(+2.01),PTEN(-1.32),PTGS2(+6.22),PTPRF(+2.01),RAB17(+11.68),RAC…
Cancer,Organismal Injury and Abnormalities,Reproductive System Disease	Breast cancer	1.75e-15		1.592	230	143	87	ABCC9(+3.63),ABL1(-1.17),ADAM17(-1.25),ADARB2(+1.93),ADGRD1(+3.34),ADGRV1(+32.48),AGAP3(+1.28),AKAP6(+3.86),AMOT(+8.88),ARHGAP22(+4.4),ARHGAP35(-1.15),ARRB1(+1.84),ASTN2(+2.0),ATP10A(-3.63),BAIAP2L1(+4.95),BCL11B(+35.14),BCL2L1(+1.35),BCL7C(+1.27),BRCA1(-1.45),BRCA2(-1.32),CALM1 (includes others)(-1.15),CASP9(+1.27),CC2D2A(+3.33),CCL3(+2.73),CCND2(+1.24),CCR6(-2.31),CCR7(+2.42),CD24(-3.53),CD48(+…
Cancer,Organismal Injury and Abnormalities,Reproductive System Disease	Breast carcinoma	1.84e-10		1.564	163	100	63	ABCC9(+3.63),ABL1(-1.17),ADAM17(-1.25),ADARB2(+1.93),ADGRV1(+32.48),AGAP3(+1.28),AKAP6(+3.86),AMOT(+8.88),ARHGAP22(+4.4),ARHGAP35(-1.15),ARRB1(+1.84),ASTN2(+2.0),ATP10A(-3.63),BAIAP2L1(+4.95),BCL11B(+35.14),BCL2L1(+1.35),BCL7C(+1.27),BRCA1(-1.45),BRCA2(-1.32),CALM1 (includes others)(-1.15),CC2D2A(+3.33),CCR6(-2.31),CD48(+1.34),CD80(+1.28),CDC6(-1.21),CDH1(-3.95),CDK19(-1.25),CDKN1A(+1.58),CFAP54(…
Cancer,Organismal Injury and Abnormalities	Breast or colorectal cancer	1.5e-30		0.837	522	317	205	ABCC9(+3.63),ABL1(-1.17),ACKR3(+2.01),ADAM17(-1.25),ADARB2(+1.93),ADGRD1(+3.34),ADGRE2(-1.93),ADGRE5(+1.21),ADGRV1(+32.48),ADSL(-1.18),AFAP1L2(+5.01),AGAP3(+1.28),AHCYL2(+1.3),AKAP6(+3.86),AKAP7(+2.21),ALDH1L2(-1.52),AMOT(+8.88),ANKRD9(+1.56),ANO5(+1.69),ANO9(+1.7),ANTXR2(-1.52),ARHGAP11A(-1.16),ARHGAP22(+4.4),ARHGAP35(-1.15),ARHGEF10L(+6.45),ARHGEF6(-1.28),ARL4C(-3.52),ARRB1(+1.84),ASTN2(+2.0),A…
Cancer,Organismal Injury and Abnormalities,Reproductive System Disease	Breast or gynecological cancer	4.73e-25		1.608	460	293	167	ABCC9(+3.63),ABL1(-1.17),ACAD8(+1.21),ADAM17(-1.25),ADARB2(+1.93),ADCY1(+3.69),ADGRD1(+3.34),ADGRV1(+32.48),ADSL(-1.18),AGAP3(+1.28),AKAP6(+3.86),ALDH1L2(-1.52),AMOT(+8.88),ANKDD1A(+2.04),ANKRD18A(+4.0),ANO5(+1.69),ANTXR2(-1.52),ARHGAP22(+4.4),ARHGAP35(-1.15),ARHGEF6(-1.28),ARL4C(-3.52),ARRB1(+1.84),ARRDC3(+1.39),ASTN2(+2.0),ATP10A(-3.63),ATP2B1(-1.37),B3GNT4(-8.54),BAIAP2L1(+4.95),BCL11B(+35.14)…
Cancer,Organismal Injury and Abnormalities,Reproductive System Disease	Breast or ovarian cancer	1.62e-19		1.863	325	206	119	ABCC9(+3.63),ABL1(-1.17),ADAM17(-1.25),ADARB2(+1.93),ADCY1(+3.69),ADGRD1(+3.34),ADGRV1(+32.48),AGAP3(+1.28),AKAP6(+3.86),ALDH1L2(-1.52),AMOT(+8.88),ANKRD18A(+4.0),ARHGAP22(+4.4),ARHGAP35(-1.15),ARL4C(-3.52),ARRB1(+1.84),ASTN2(+2.0),ATP10A(-3.63),BAIAP2L1(+4.95),BCL11B(+35.14),BCL2L1(+1.35),BCL7C(+1.27),BCL9L(+1.25),BRCA1(-1.45),BRCA2(-1.32),C19orf47(-1.23),CALM1 (includes others)(-1.15),CAMK2B(+3…
Cancer,Organismal Injury and Abnormalities,Reproductive System Disease	Breast or ovarian carcinoma	9.84e-14		1.828	258	159	99	ABCC9(+3.63),ABL1(-1.17),ADAM17(-1.25),ADARB2(+1.93),ADCY1(+3.69),ADGRV1(+32.48),AGAP3(+1.28),AKAP6(+3.86),ALDH1L2(-1.52),AMOT(+8.88),ANKRD18A(+4.0),ARHGAP22(+4.4),ARHGAP35(-1.15),ARL4C(-3.52),ARRB1(+1.84),ASTN2(+2.0),ATP10A(-3.63),BAIAP2L1(+4.95),BCL11B(+35.14),BCL2L1(+1.35),BCL7C(+1.27),BCL9L(+1.25),BRCA1(-1.45),BRCA2(-1.32),C19orf47(-1.23),CALM1 (includes others)(-1.15),CAMK2B(+3.78),CC2D2A(+3…
Cancer,Organismal Injury and Abnormalities	Breast or pancreatic cancer	2.22e-27		1.467	432	278	154	ABCC9(+3.63),ABL1(-1.17),ACKR3(+2.01),ADAM17(-1.25),ADAM22(+1.48),ADAP1(+1.32),ADARB2(+1.93),ADCY1(+3.69),ADGRD1(+3.34),ADGRV1(+32.48),ADSL(-1.18),AFAP1L2(+5.01),AGAP3(+1.28),AKAP6(+3.86),ALDH1L2(-1.52),AMOT(+8.88),ANKRD18A(+4.0),APPL1(-1.35),ARHGAP22(+4.4),ARHGAP35(-1.15),ARHGEF10L(+6.45),ARHGEF6(-1.28),ARL4C(-3.52),ARRB1(+1.84),ASTN2(+2.0),ATP10A(-3.63),ATP2B1(-1.37),ATP2B4(+1.75),BAIAP2L1(+4.9…
Cancer,Organismal Injury and Abnormalities	Cancer	3.48e-58		1.176	881	558	323	ABCC9(+3.63),ABL1(-1.17),ACAD8(+1.21),ACHE(+1.66),ACKR3(+2.01),ADAM17(-1.25),ADAM22(+1.48),ADAP1(+1.32),ADARB2(+1.93),ADCY1(+3.69),ADGRD1(+3.34),ADGRE2(-1.93),ADGRE5(+1.21),ADGRV1(+32.48),ADSL(-1.18),AEN(+1.24),AFAP1L2(+5.01),AGAP1(+3.03),AGAP3(+1.28),AGFG2(+1.25),AHCYL2(+1.3),AKAP6(+3.86),AKAP7(+2.21),ALDH1L2(-1.52),ALDH3A2(-1.25),ALDH3B2(+4.57),AMOT(+8.88),ANKDD1A(+2.04),ANKRD18A(+4.0),ANKRD9(+…
Cancer,Organismal Injury and Abnormalities	Cancer of cells	1.93e-33		0.545	439	280	159	ABCC9(+3.63),ABL1(-1.17),ACHE(+1.66),ADAM17(-1.25),ADAM22(+1.48),ADCY1(+3.69),ADGRD1(+3.34),ADGRE2(-1.93),ADGRE5(+1.21),ADGRV1(+32.48),ADSL(-1.18),AFAP1L2(+5.01),AGAP1(+3.03),AKAP6(+3.86),AKAP7(+2.21),AMOT(+8.88),ANO5(+1.69),ANO9(+1.7),ANOS1(+5.33),ANTXR2(-1.52),ARHGAP33(+1.38),ARHGAP35(-1.15),ARHGEF10L(+6.45),ARL6IP5(+1.31),ATP10A(-3.63),ATP2A2(-1.13),ATP5MF-PTCD1(+1.62),AUTS2(+3.16),BCL11B(+35.…
Cancer,Organismal Injury and Abnormalities	Cancer of head	9.66e-11	Activated	2.38	135	75	60	ABL1(-1.17),ADGRV1(+32.48),ADSL(-1.18),AKAP7(+2.21),ANO5(+1.69),ANO9(+1.7),ATP10A(-3.63),ATP2A2(-1.13),ATP5MF-PTCD1(+1.62),AUTS2(+3.16),BCL2L1(+1.35),BNC2(+15.08),BRCA2(-1.32),CACNA1D(+2.44),CAMSAP2(+1.3),CASC3(-1.12),CD48(+1.34),CDCA2(-1.24),CDH1(-3.95),CDKN1A(+1.58),CEP83(+1.26),CHD7(-1.26),CNTRL(-1.28),COL1A1(+2.55),COL4A4(-1.84),COX19(-1.19),CPXM2(+28.83),CRACR2A(-1.28),CREM(-1.32),CSF2RB(+1.…
Cancer,Organismal Injury and Abnormalities	Cancer of secretory structure	2.73e-62		0.388	796	513	283	ABCC9(+3.63),ABL1(-1.17),ACAD8(+1.21),ACHE(+1.66),ACKR3(+2.01),ADAM17(-1.25),ADAM22(+1.48),ADAP1(+1.32),ADARB2(+1.93),ADCY1(+3.69),ADGRD1(+3.34),ADGRE2(-1.93),ADGRE5(+1.21),ADGRV1(+32.48),ADSL(-1.18),AEN(+1.24),AFAP1L2(+5.01),AGAP1(+3.03),AGAP3(+1.28),AGFG2(+1.25),AHCYL2(+1.3),AKAP6(+3.86),AKAP7(+2.21),ALDH1L2(-1.52),ALDH3A2(-1.25),ALDH3B2(+4.57),AMOT(+8.88),ANKDD1A(+2.04),ANKRD18A(+4.0),ANKRD9(+…
Cancer,Organismal Injury and Abnormalities	Carcinoma	4.6e-60		0.194	866	551	315	ABCC9(+3.63),ABL1(-1.17),ACAD8(+1.21),ACHE(+1.66),ACKR3(+2.01),ADAM17(-1.25),ADAM22(+1.48),ADAP1(+1.32),ADARB2(+1.93),ADCY1(+3.69),ADGRD1(+3.34),ADGRE2(-1.93),ADGRE5(+1.21),ADGRV1(+32.48),ADSL(-1.18),AEN(+1.24),AFAP1L2(+5.01),AGAP1(+3.03),AGAP3(+1.28),AGFG2(+1.25),AHCYL2(+1.3),AKAP6(+3.86),AKAP7(+2.21),ALDH1L2(-1.52),ALDH3A2(-1.25),ALDH3B2(+4.57),AMOT(+8.88),ANKDD1A(+2.04),ANKRD18A(+4.0),ANKRD9(+…
Cell Cycle	Cell cycle progression	4.36e-10		-0.378	117	56	61	ABL1(-1.17),ACKR3(+2.01),AFAP1L2(+5.01),APBB2(+2.4),ARRB1(+1.84),BCL11B(+35.14),BCL2L1(+1.35),BRCA1(-1.45),BRCA2(-1.32),CABLES1(-1.63),CBX7(+1.44),CCL3(+2.73),CCND2(+1.24),CCNF(-1.17),CD24(-3.53),CDC6(-1.21),CDCA8(-1.16),CDH1(-3.95),CDK14(+1.3),CDK19(-1.25),CDKN1A(+1.58),CHD7(-1.26),CLSPN(-1.38),COL1A1(+2.55),CSF1(+2.33),CYLD(+1.23),DDR2(+2.64),DENND2B(+3.35),DHFR(-1.27),DIAPH3(-1.2),DPP4(-1.7),F…
Cell Death and Survival	Cell death of blood cells	1.31e-11		0.721	87	59	28	ABL1(-1.17),ADAM17(-1.25),ADGRE2(-1.93),ANTXR2(-1.52),ARRB1(+1.84),BCL11B(+35.14),BCL2L1(+1.35),BRCA1(-1.45),CASP9(+1.27),CCL3(+2.73),CCND2(+1.24),CCR7(+2.42),CD48(+1.34),CD74(+1.29),CD80(+1.28),CDKN1A(+1.58),CFLAR(+1.53),COL1A1(+2.55),CSF1(+2.33),CSF2RB(+1.77),CST3(+1.9),CYLD(+1.23),DRAM1(+1.38),DUSP4(+1.36),DUSP5(+1.54),EDNRB(+6.05),EOMES(+6.58),FANCC(-1.21),FAS(+1.26),FOXP1(-1.84),FUS(-1.25),G…
Cell Death and Survival	Cell death of breast cancer cell lines	6.18e-10		0.151	52	32	20	ABL1(-1.17),BCL2L1(+1.35),BRCA1(-1.45),CASP9(+1.27),CCND2(+1.24),CDC6(-1.21),CDH1(-3.95),CDKN1A(+1.58),CFLAR(+1.53),CYLD(+1.23),DRAM1(+1.38),DUSP4(+1.36),EDA2R(+1.75),EPHA2(+3.41),FAS(+1.26),FGFR1(+2.28),FOXG1(+7.35),FRMD6(+4.06),HGF(+14.6),HSP90AA1(-1.2),IFI16(-1.19),IGFBP3(+17.6),MAPK1(-1.26),MAPK8(+1.23),MUC4(+7.82),NOD1(-1.38),NOTCH1(+1.19),NRP1(+31.71),OAS3(-1.31),PAX5(-1.22),PGRMC1(-1.28),P…
Cell Death and Survival	Cell death of breast cell lines	3.63e-07		-0.877	18	11	7	BRCA1(-1.45),CDKN1A(+1.58),CFLAR(+1.53),FAS(+1.26),FGFR1(+2.28),FRMD6(+4.06),ITGA5(+2.43),MAPK1(-1.26),MERTK(+2.41),OAS2(-1.21),OAS3(-1.31),RPS6KA3(-1.27),SERPINE1(-2.75),TNFRSF10B(+1.2),TP53(-1.16),TP63(+2.26),TP73(+1.89),WWTR1(+2.09)
Cancer,Cell Death and Survival,Organismal Injury and Abnormalities,Tumor Morphology	Cell death of cancer cells	2.51e-08		1.618	49	29	20	ABL1(-1.17),AFAP1L2(+5.01),B4GALT5(-1.22),BCL2L1(+1.35),BRCA1(-1.45),CASP9(+1.27),CD24(-3.53),CD74(+1.29),CDC6(-1.21),CDH1(-3.95),CDKN1A(+1.58),CFLAR(+1.53),CSF1(+2.33),DPP4(-1.7),EMP2(+9.24),FAS(+1.26),IGFBP3(+17.6),IRF4(+1.29),ISCU(+1.24),KPNB1(-1.22),MAPK1(-1.26),MAPK8(+1.23),NOTCH1(+1.19),NUP160(-1.18),NXF1(+1.14),PAX5(-1.22),PMAIP1(+1.22),PTEN(-1.32),PTGS2(+6.22),PTK2B(+1.22),RAC1(-1.28),RAR…
Cell Death and Survival,Organismal Injury and Abnormalities	Cell death of dermal cells	3.63e-07		-1.093	18	15	3	BCL2L1(+1.35),CASP9(+1.27),CDKN1A(+1.58),CFLAR(+1.53),CYLD(+1.23),FAS(+1.26),HGF(+14.6),MAPK13(+2.51),PAK1(+1.24),PTEN(-1.32),PTGS2(+6.22),RND3(+22.22),SFRP1(+136.39),SLC2A1(-1.21),TNFRSF10B(+1.2),TP53(-1.16),TP63(+2.26),TP73(+1.89)
Cell Death and Survival,Organismal Injury and Abnormalities	Cell death of epithelial cell lines	6.83e-08		0.716	41	25	16	APOL1(-1.44),BCL2L1(+1.35),BRCA1(-1.45),CABLES1(-1.63),CASP9(+1.27),CDH1(-3.95),CDKN1A(+1.58),CFLAR(+1.53),CYP4V2(-1.44),DAB2IP(+2.3),EMP2(+9.24),EPHB2(+3.2),FAS(+1.26),FGFR1(+2.28),HGF(+14.6),IGFBP3(+17.6),IP6K2(+1.34),ITGA5(+2.43),MAPK1(-1.26),MAPK8(+1.23),NR5A1(+15.3),OAS2(-1.21),OAS3(-1.31),PLCB1(+9.44),PMAIP1(+1.22),PTGS2(+6.22),RAC1(-1.28),RAD51(-1.25),RASSF4(+1.88),RNASEH2B(-1.25),SERPINE1…
Cell Death and Survival,Organismal Injury and Abnormalities	Cell death of epithelial cells	1.15e-07		0.886	60	36	24	APOL1(-1.44),BCL2L1(+1.35),BRCA1(-1.45),CABLES1(-1.63),CASP9(+1.27),CBLB(-1.39),CDH1(-3.95),CDKN1A(+1.58),CFLAR(+1.53),CYLD(+1.23),CYP4V2(-1.44),DAB2IP(+2.3),EFNB2(+3.2),EMP2(+9.24),EPHA2(+3.41),EPHB2(+3.2),FAS(+1.26),FGFR1(+2.28),HGF(+14.6),ICAM1(+1.29),IGFBP3(+17.6),IP6K2(+1.34),IRF4(+1.29),ITGA5(+2.43),LDLR(-1.26),MAPK1(-1.26),MAPK13(+2.51),MAPK8(+1.23),NR5A1(+15.3),NTN1(-1.76),OAS2(-1.21),OAS…
Cell Death and Survival	Cell death of immune cells	8.68e-13		0.829	86	58	28	ABL1(-1.17),ADAM17(-1.25),ADGRE2(-1.93),ANTXR2(-1.52),ARRB1(+1.84),BCL11B(+35.14),BCL2L1(+1.35),BRCA1(-1.45),CASP9(+1.27),CCL3(+2.73),CCND2(+1.24),CCR7(+2.42),CD48(+1.34),CD74(+1.29),CD80(+1.28),CDKN1A(+1.58),CFLAR(+1.53),COL1A1(+2.55),CSF1(+2.33),CSF2RB(+1.77),CST3(+1.9),CYLD(+1.23),DRAM1(+1.38),DUSP4(+1.36),DUSP5(+1.54),EOMES(+6.58),FANCC(-1.21),FAS(+1.26),FOXP1(-1.84),FUS(-1.25),GHR(+18.31),HG…
Cell Death and Survival,Organismal Injury and Abnormalities	Cell death of keratinocytes	3.81e-07		-0.997	17	14	3	BCL2L1(+1.35),CASP9(+1.27),CDKN1A(+1.58),CFLAR(+1.53),CYLD(+1.23),FAS(+1.26),HGF(+14.6),MAPK13(+2.51),PAK1(+1.24),PTEN(-1.32),PTGS2(+6.22),RND3(+22.22),SLC2A1(-1.21),TNFRSF10B(+1.2),TP53(-1.16),TP63(+2.26),TP73(+1.89)
Cell Death and Survival	Cell death of leukemia cell lines	4.58e-09		-0.068	47	26	21	BCL2L1(+1.35),CASP9(+1.27),CD24(-3.53),CDC6(-1.21),CDH1(-3.95),CDKN1A(+1.58),CFLAR(+1.53),COL1A1(+2.55),CRACR2A(-1.28),CREM(-1.32),CSF2RB(+1.77),CYLD(+1.23),DPP4(-1.7),EMILIN2(-1.56),FANCC(-1.21),FAS(+1.26),FGFR1(+2.28),FKBP5(-1.25),FOXP1(-1.84),HGF(+14.6),ITGA4(-1.34),LDOC1(-10.02),LGALS8(-1.22),MAPK8(+1.23),MAX(-1.12),MSR1(+62.29),MZF1(+1.46),NOTCH1(+1.19),OGT(+1.35),PAK1(+1.24),PAX5(-1.22),PMA…
Cell Death and Survival	Cell death of lymphatic system cells	9.07e-08		-1.347	52	39	13	ABL1(-1.17),ACHE(+1.66),ARRB1(+1.84),BCL11B(+35.14),BCL2L1(+1.35),BRCA1(-1.45),CASP9(+1.27),CCL3(+2.73),CD80(+1.28),CDKN1A(+1.58),CFLAR(+1.53),COL1A1(+2.55),CSF1(+2.33),CST3(+1.9),CYLD(+1.23),DRAM1(+1.38),DUSP4(+1.36),DUSP5(+1.54),EOMES(+6.58),FANCC(-1.21),FAS(+1.26),FOXP1(-1.84),IP6K2(+1.34),IRF4(+1.29),ITK(+6.74),JAK3(+1.23),LMBR1L(+1.26),LRIG1(+1.58),MAPK8(+1.23),MCF2L(-2.78),MERTK(+2.41),NOTC…
Cell Death and Survival	Cell death of lymphocytes	9.96e-09		-1.53	51	38	13	ABL1(-1.17),ARRB1(+1.84),BCL11B(+35.14),BCL2L1(+1.35),BRCA1(-1.45),CASP9(+1.27),CCL3(+2.73),CD80(+1.28),CDKN1A(+1.58),CFLAR(+1.53),COL1A1(+2.55),CSF1(+2.33),CST3(+1.9),CYLD(+1.23),DRAM1(+1.38),DUSP4(+1.36),DUSP5(+1.54),EOMES(+6.58),FANCC(-1.21),FAS(+1.26),FOXP1(-1.84),IP6K2(+1.34),IRF4(+1.29),ITK(+6.74),JAK3(+1.23),LMBR1L(+1.26),LRIG1(+1.58),MAPK8(+1.23),MCF2L(-2.78),MERTK(+2.41),NOTCH1(+1.19),NR…
Cell Death and Survival	Cell death of lymphoma cell lines	1.95e-07		0.392	31	17	14	ADAM17(-1.25),BCL11B(+35.14),BCL2L1(+1.35),CASP9(+1.27),CD24(-3.53),CD48(+1.34),CDKN1A(+1.58),CFLAR(+1.53),DUT(-1.19),FAS(+1.26),IGFBP3(+17.6),IGFBP4(+1.79),ITGA4(-1.34),JAK1(-1.3),JAK3(+1.23),MAPK1(-1.26),MAPK8(+1.23),MAX(-1.12),NOTCH1(+1.19),ORMDL3(+1.3),PMAIP1(+1.22),PRDM1(+1.74),RAC1(-1.28),SMAD3(-1.37),SMAD7(+1.41),SYK(-1.45),TNFRSF10B(+1.2),TOX(-3.19),TP53(-1.16),UBA2(-1.16),WWOX(-1.34)
Cell Death and Survival	Cell death of mononuclear leukocytes	1.64e-09		-1.369	54	38	16	ABL1(-1.17),ARRB1(+1.84),BCL11B(+35.14),BCL2L1(+1.35),BRCA1(-1.45),CASP9(+1.27),CCL3(+2.73),CD80(+1.28),CDKN1A(+1.58),CFLAR(+1.53),COL1A1(+2.55),CSF1(+2.33),CST3(+1.9),CYLD(+1.23),DRAM1(+1.38),DUSP4(+1.36),DUSP5(+1.54),EOMES(+6.58),FANCC(-1.21),FAS(+1.26),FOXP1(-1.84),IP6K2(+1.34),IRF4(+1.29),ITK(+6.74),JAK3(+1.23),LGALS8(-1.22),LMBR1L(+1.26),LRIG1(+1.58),MAPK8(+1.23),MCF2L(-2.78),MERTK(+2.41),NO…
Cell Death and Survival	Cell death of ovarian cancer cell lines	1.82e-07		0.143	24	16	8	BCL2L1(+1.35),BRCA1(-1.45),BRCA2(-1.32),CAMKK2(+1.45),CASP9(+1.27),CDKN1A(+1.58),CFLAR(+1.53),FAS(+1.26),HGF(+14.6),IP6K2(+1.34),MAPK1(-1.26),MAPK8(+1.23),PMAIP1(+1.22),PTEN(-1.32),PTGS2(+6.22),PTK2B(+1.22),RBM17(-1.14),SSRP1(-1.16),TNFRSF10B(+1.2),TP53(-1.16),TP63(+2.26),TP73(+1.89),WWOX(-1.34),XPC(+1.2)
Cell Death and Survival	Cell death of skin	2.54e-07		-1.307	19	16	3	BCL2L1(+1.35),CASP9(+1.27),CDKN1A(+1.58),CFLAR(+1.53),CYLD(+1.23),FAS(+1.26),HGF(+14.6),MAPK13(+2.51),PAK1(+1.24),PTEN(-1.32),PTGS2(+6.22),RND3(+22.22),SFRP1(+136.39),SLC2A1(-1.21),TNFRSF10B(+1.2),TP53(-1.16),TP63(+2.26),TP73(+1.89),TRAF1(+1.43)
Cell Death and Survival	Cell death of tumor cell lines	3.12e-12		0.669	172	95	77	ABL1(-1.17),ACHE(+1.66),ACKR3(+2.01),ADAM17(-1.25),AKAP7(+2.21),ANTXR2(-1.52),ARHGEF6(-1.28),ATP2A2(-1.13),ATP2B1(-1.37),BCL11B(+35.14),BCL2L1(+1.35),BRCA1(-1.45),BRCA2(-1.32),CABLES1(-1.63),CAMKK2(+1.45),CASP9(+1.27),CCND2(+1.24),CD24(-3.53),CD48(+1.34),CD74(+1.29),CDC6(-1.21),CDCA2(-1.24),CDH1(-3.95),CDKN1A(+1.58),CERS6(-1.27),CFLAR(+1.53),CLSPN(-1.38),COL1A1(+2.55),CRACR2A(-1.28),CREB3L1(+2.14…
Cancer,Cell Death and Survival,Organismal Injury and Abnormalities,Tumor Morphology	Cell death of tumor cells	7.95e-09		1.451	57	36	21	ABL1(-1.17),AFAP1L2(+5.01),B4GALT5(-1.22),BCL2L1(+1.35),BRCA1(-1.45),CASP9(+1.27),CD24(-3.53),CD74(+1.29),CDC6(-1.21),CDH1(-3.95),CDH11(+4.4),CDKN1A(+1.58),CFLAR(+1.53),CSF1(+2.33),DPP4(-1.7),EMP2(+9.24),FAS(+1.26),FGFR1(+2.28),HGF(+14.6),IGFBP3(+17.6),IRF4(+1.29),ISCU(+1.24),KPNB1(-1.22),MAPK1(-1.26),MAPK8(+1.23),MFGE8(+2.08),NOTCH1(+1.19),NRP1(+31.71),NUP160(-1.18),NXF1(+1.14),PAX5(-1.22),PMAIP…
Cellular Movement	Cell movement	3.37e-21		0.973	265	175	90	ABL1(-1.17),ACKR3(+2.01),ADAM17(-1.25),ADGRE2(-1.93),ADGRE5(+1.21),AMOT(+8.88),ANO5(+1.69),ANOS1(+5.33),APBB2(+2.4),APPL1(-1.35),ARHGAP11A(-1.16),ARHGAP22(+4.4),ARHGAP35(-1.15),ARHGEF6(-1.28),ARL4C(-3.52),ARRB1(+1.84),ARRDC3(+1.39),ATP1B2(+5.7),ATP2A2(-1.13),ATP2B4(+1.75),AUTS2(+3.16),B4GAT1(+1.4),BCL11B(+35.14),BCL2L1(+1.35),BRCA1(-1.45),BRCA2(-1.32),BST1(-10.56),CACNA1D(+2.44),CALCRL(+1.85),CAM…
Cellular Movement	Cell movement of breast cancer cell lines	1.54e-08		0.066	49	30	19	ARHGAP11A(-1.16),ARRB1(+1.84),ARRDC3(+1.39),BRCA1(-1.45),CDH1(-3.95),CERS6(-1.27),DDR2(+2.64),DLC1(+17.45),DPP4(-1.7),DPYSL3(+10.3),DUSP5(+1.54),EBI3(+1.76),EFNA5(+3.38),EPHA2(+3.41),FOSB(+3.73),GIPC1(+2.11),GPR161(-5.65),HGF(+14.6),HSP90AA1(-1.2),IGFBP3(+17.6),IQGAP1(-1.26),ITGB5(+10.64),JUP(+3.28),LRIG1(+1.58),MAPK1(-1.26),MCF2L(-2.78),MUC4(+7.82),NINJ1(+1.81),NRP1(+31.71),PAK1(+1.24),PAX5(-1.2…
Cellular Movement,Reproductive System Development and Function	Cell movement of breast cell lines	4.25e-07		-0.017	20	13	7	CBLB(-1.39),CDH1(-3.95),CPEB1(+7.23),DPP4(-1.7),FGFR1(+2.28),HGF(+14.6),MAPK1(-1.26),MERTK(+2.41),PAK1(+1.24),PRKCA(+5.12),PTPN14(+4.88),PTPRG(+9.6),QKI(-1.21),RAC1(-1.28),SDC1(+2.61),TP53(-1.16),TP63(+2.26),TP73(+1.89),WWC1(+2.21),WWTR1(+2.09)
Cellular Movement	Cell movement of cancer cells	3.39e-07		0.827	24	16	8	ADGRE5(+1.21),CCL3(+2.73),CCR7(+2.42),CD74(+1.29),CSF1(+2.33),DPP4(-1.7),DSG2(+1.69),EMILIN2(-1.56),HGF(+14.6),INPP4B(+8.55),IQGAP1(-1.26),ITGA4(-1.34),NOTCH1(+1.19),NRP1(+31.71),PAK1(+1.24),PRKCA(+5.12),PTEN(-1.32),PTK2B(+1.22),RAC1(-1.28),SERPINE1(-2.75),SFRP1(+136.39),TCL1A(-1.69),TP63(+2.26),VCAM1(+5.69)
Cellular Movement	Cell movement of colorectal cancer cell lines	2.22e-08		0.315	28	18	10	ARL4C(-3.52),ARRB1(+1.84),BCL2L1(+1.35),CD24(-3.53),CDH1(-3.95),FERMT2(+5.94),FSCN1(+1.32),FZD7(+3.73),HGF(+14.6),HSP90AA1(-1.2),IGFBP4(+1.79),IP6K2(+1.34),IVNS1ABP(-1.15),MAP3K20(-1.4),MEF2D(+1.26),MZF1(+1.46),NINJ1(+1.81),PRKCA(+5.12),PTEN(-1.32),PTGS2(+6.22),PTK2B(+1.22),PTPRU(+2.32),RAC1(-1.28),RARG(+1.8),SDC2(+24.58),SMAD4(-1.13),STK11(+1.22),TP53(-1.16)
Cellular Movement	Cell movement of epithelial cells	7.83e-08		-0.367	26	16	10	CDH1(-3.95),CDH11(+4.4),EFNA5(+3.38),FERMT1(+5.25),FERMT2(+5.94),FGFR1(+2.28),HGF(+14.6),ICAM1(+1.29),ITGA5(+2.43),JUP(+3.28),KRT6B(-70.29),MAPRE2(-1.33),PAK1(+1.24),PLXNA1(+2.01),PTEN(-1.32),PTPRF(+2.01),RAC1(-1.28),SERPINE1(-2.75),SLC2A1(-1.21),SLC8A1(+9.77),SMAD3(-1.37),SMAD7(+1.41),SOCS3(+2.77),TP53(-1.16),TP63(+2.26),WASF2(-1.13)
Cellular Movement,Hair and Skin Development and Function	Cell movement of keratinocytes	2.22e-07		-0.31	19	11	8	EFNA5(+3.38),FERMT1(+5.25),FERMT2(+5.94),HGF(+14.6),ICAM1(+1.29),ITGA5(+2.43),JUP(+3.28),KRT6B(-70.29),MAPRE2(-1.33),PAK1(+1.24),PTEN(-1.32),RAC1(-1.28),SERPINE1(-2.75),SLC2A1(-1.21),SMAD3(-1.37),SMAD7(+1.41),SOCS3(+2.77),TP63(+2.26),WASF2(-1.13)
Cellular Movement,Hematological System Development and Function,Immune Cell Trafficking	Cell movement of leukocytes	1.75e-07		1.185	88	62	26	ABL1(-1.17),ACKR3(+2.01),ADAM17(-1.25),ADGRE2(-1.93),ARRB1(+1.84),BCL11B(+35.14),BST1(-10.56),CBLB(-1.39),CCL22(+2.5),CCL3(+2.73),CCR1(-1.89),CCR6(-2.31),CCR7(+2.42),CD48(+1.34),CD58(+1.34),CD74(+1.29),CD80(+1.28),CD93(+8.55),CDH1(-3.95),CDKN1A(+1.58),COL1A1(+2.55),CRTAM(+15.46),CSF1(+2.33),CSF2RB(+1.77),CST3(+1.9),CXCL16(+4.43),CXCR5(+2.37),DDR2(+2.64),DPP4(-1.7),EDN2(+16.84),EDNRB(+6.05),EFNB2(…
Cellular Movement	Cell movement of pancreatic cancer cell lines	4.45e-07		1.581	16	13	3	CBLB(-1.39),COL1A1(+2.55),FGFR1(+2.28),FSCN1(+1.32),HGF(+14.6),MAPK8(+1.23),MUC4(+7.82),NINJ1(+1.81),PAK1(+1.24),PLXNB1(+2.02),PPIF(+1.19),PRKCA(+5.12),RAC1(-1.28),ROBO1(+4.47),SMAD4(-1.13),TP63(+2.26)
Cellular Movement	Cell movement of tumor cell lines	7.58e-21		0.987	149	97	52	ACKR3(+2.01),ADAM17(-1.25),ADGRE5(+1.21),AMOT(+8.88),ARHGAP11A(-1.16),ARHGAP35(-1.15),ARHGEF6(-1.28),ARL4C(-3.52),ARRB1(+1.84),ARRDC3(+1.39),B4GAT1(+1.4),BCL2L1(+1.35),BRCA1(-1.45),CACNA1D(+2.44),CAMKK2(+1.45),CAP1(-1.19),CASS4(-4.18),CBLB(-1.39),CCL22(+2.5),CCL3(+2.73),CCR6(-2.31),CCR7(+2.42),CD24(-3.53),CDH1(-3.95),CDH11(+4.4),CDK14(+1.3),CDKN1A(+1.58),CERS6(-1.27),COL1A1(+2.55),CREB3L1(+2.14),…
Cellular Development,Cellular Growth and Proliferation	Cell proliferation of breast cancer cell lines	2.22e-07		1.099	61	42	19	ACKR3(+2.01),ADAM17(-1.25),AMOT(+8.88),ARHGAP11A(-1.16),ARRDC3(+1.39),BCL2L1(+1.35),BRCA1(-1.45),BRCA2(-1.32),CCND2(+1.24),CDH1(-3.95),CDH11(+4.4),CDK3(+3.82),CDKN1A(+1.58),CFLAR(+1.53),CSF1(+2.33),DEGS2(-3.26),DLC1(+17.45),DPYSL3(+10.3),DUSP5(+1.54),EPHA2(+3.41),FAS(+1.26),FGFR1(+2.28),FOXP1(-1.84),FRMD6(+4.06),FSTL3(+2.63),GPR161(-5.65),HGF(+14.6),IGFBP3(+17.6),INPP4B(+8.55),ITGA5(+2.43),ITGB5(…
Cellular Development,Cellular Growth and Proliferation	Cell proliferation of carcinoma cell lines	1.34e-08		0.304	64	44	20	ADAM17(-1.25),AMOT(+8.88),ARL4C(-3.52),BAIAP2L1(+4.95),BCL2L1(+1.35),CAMKK2(+1.45),CASP9(+1.27),CD24(-3.53),CDCA2(-1.24),CDH1(-3.95),CDK14(+1.3),CDKN1A(+1.58),COL1A1(+2.55),CXXC4(+1.63),DDR2(+2.64),DEGS2(-3.26),DGKD(+1.29),DLC1(+17.45),ELF4(-1.17),EPB41L3(+7.64),EPHA2(+3.41),FANCC(-1.21),FAS(+1.26),FGFR1(+2.28),FSCN1(+1.32),GRIN2A(+4.61),HGF(+14.6),HNRNPA2B1(-1.13),IGFBP3(+17.6),IRF6(+4.41),JUP(+…
Cellular Development,Cellular Growth and Proliferation,Connective Tissue Development and Function,Tissue Development	Cell proliferation of fibroblasts	1.28e-10		0.006	52	33	19	ABL1(-1.17),BRCA1(-1.45),BRCA2(-1.32),CBX7(+1.44),CCND2(+1.24),CCNF(-1.17),CD74(+1.29),CDC6(-1.21),CDH1(-3.95),CDKN1A(+1.58),CSF1(+2.33),DAB2IP(+2.3),DDR2(+2.64),DSG2(+1.69),DUSP4(+1.36),FANCD2(-1.2),FAS(+1.26),FGFR1(+2.28),FOSB(+3.73),FRMD6(+4.06),HGF(+14.6),IGFBP3(+17.6),IGFBP4(+1.79),IP6K2(+1.34),ITGA5(+2.43),LMNA(+1.43),LZTS1(+68.82),MAPK1(-1.26),MAPK8(+1.23),MCM8(-1.29),NLRC3(-1.17),OGT(+1.3…
Cellular Development,Cellular Growth and Proliferation	Cell proliferation of hepatoma cell lines	2.79e-07		0.085	34	21	13	ADAM17(-1.25),BAIAP2L1(+4.95),BCL2L1(+1.35),CD24(-3.53),CDK14(+1.3),CDKN1A(+1.58),DLC1(+17.45),EFNA5(+3.38),FAS(+1.26),FOSB(+3.73),FSTL3(+2.63),GALNT2(-1.37),HGF(+14.6),NOTCH1(+1.19),NTN1(-1.76),PAK1(+1.24),PEG10(-1.43),PRKCA(+5.12),PTEN(-1.32),PTK2B(+1.22),RRM2(-1.28),SLC2A1(-1.21),SLC2A3(-1.33),SMAD3(-1.37),SMAD7(+1.41),SOCS3(+2.77),STARD13(+2.05),SYK(-1.45),TP53(-1.16),TRIB3(-1.38),VASH2(+1.76…
Cellular Development,Cellular Growth and Proliferation,Hematological System Development and Function,Lymphoid Tissue Structure and Development	Cell proliferation of T lymphocytes	1.94e-09		0.688	74	49	25	ABL1(-1.17),APPL1(-1.35),ARHGEF6(-1.28),BCL2L1(+1.35),BRCA1(-1.45),CBLB(-1.39),CCDC88B(+1.26),CCL22(+2.5),CCR6(-2.31),CCR7(+2.42),CD24(-3.53),CD48(+1.34),CD58(+1.34),CD74(+1.29),CD80(+1.28),CDH1(-3.95),CDKN1A(+1.58),CFLAR(+1.53),CRTAM(+15.46),CSF2RB(+1.77),CYLD(+1.23),DCLRE1C(-1.43),DLG5(+1.79),DPP4(-1.7),DUSP22(+1.24),DUSP5(+1.54),EBI3(+1.76),EFNB2(+3.2),ELF4(-1.17),EOMES(+6.58),FAS(+1.26),HNRNP…
Cellular Development,Cellular Growth and Proliferation	Cell proliferation of tumor cell lines	3.73e-13		0.515	190	118	72	ABL1(-1.17),ACHE(+1.66),ACKR3(+2.01),ADAM17(-1.25),ADSL(-1.18),AMOT(+8.88),ARHGAP11A(-1.16),ARHGEF6(-1.28),ARL4C(-3.52),ARRDC3(+1.39),ATP2A2(-1.13),BAIAP2L1(+4.95),BCL2L1(+1.35),BRCA1(-1.45),BRCA2(-1.32),CABLES1(-1.63),CACNA1D(+2.44),CAMKK2(+1.45),CASP9(+1.27),CBX7(+1.44),CCL22(+2.5),CCL3(+2.73),CCND2(+1.24),CD24(-3.53),CD74(+1.29),CD80(+1.28),CDCA2(-1.24),CDCA8(-1.16),CDH1(-3.95),CDH11(+4.4),CDK…
Cell Morphology,Cellular Movement	Cell spreading	1.7e-08		0.731	40	20	20	ARHGAP11A(-1.16),BRCA1(-1.45),BST1(-10.56),CAP1(-1.19),CASS4(-4.18),CDH11(+4.4),CHAD(-18.16),COL5A3(+16.68),CYLD(+1.23),DLC1(+17.45),EDNRB(+6.05),EPHA2(+3.41),FERMT1(+5.25),FERMT2(+5.94),FLNB(+1.54),HGF(+14.6),ICAM1(+1.29),IPO9(-1.21),ITGA4(-1.34),ITGA5(+2.43),LGALS8(-1.22),MAPK1(-1.26),MPRIP(-1.17),MSR1(+62.29),MYO10(-3.57),PAK1(+1.24),PODXL(-2.06),PTK2B(+1.22),PTPN14(+4.88),RAC1(-1.28),SCLT1(-1…
Cell Morphology,Cellular Movement	Cell spreading of tumor cell lines	3.37e-08		0.525	22	12	10	ARHGAP11A(-1.16),CAP1(-1.19),CASS4(-4.18),CDH11(+4.4),EDNRB(+6.05),FERMT2(+5.94),FLNB(+1.54),ITGA4(-1.34),ITGA5(+2.43),LGALS8(-1.22),MPRIP(-1.17),MYO10(-3.57),PAK1(+1.24),PODXL(-2.06),PTK2B(+1.22),PTPN14(+4.88),RAC1(-1.28),SDC1(+2.61),SDC2(+24.58),SMAD4(-1.13),TNIK(+1.36),VCAM1(+5.69)
Cell Signaling	Cell surface receptor linked signal transduction	1.01e-07		1.55	49	39	10	ABL1(-1.17),AKAP7(+2.21),ARHGAP35(-1.15),BCL2L1(+1.35),CC2D2A(+3.33),CCL22(+2.5),CCL3(+2.73),CCR1(-1.89),CD80(+1.28),CDKN1A(+1.58),CSF1(+2.33),CSF2RB(+1.77),DDR2(+2.64),DLG5(+1.79),DOK4(+1.74),DZIP1(+2.39),EDN2(+16.84),EPHB2(+3.2),EVC(+3.61),EVC2(+2.28),FERMT2(+5.94),FSCN1(+1.32),HGF(+14.6),HHIP(-6.01),HSP90AA1(-1.2),ICAM1(+1.29),IL31RA(+20.49),IRF4(+1.29),ITGA5(+2.43),ITGAX(+2.41),ITGB5(+10.64),…
Cell Death and Survival	Cell survival	5.08e-16	Activated	2.691	175	107	68	ABL1(-1.17),ACHE(+1.66),ACKR3(+2.01),ADAM17(-1.25),ADCY1(+3.69),ADGRE2(-1.93),AEN(+1.24),AFAP1L2(+5.01),AKAP7(+2.21),ANTXR2(-1.52),APPL1(-1.35),ARRB1(+1.84),B4GALT5(-1.22),BCL11B(+35.14),BCL2L1(+1.35),BRCA1(-1.45),BRCA2(-1.32),CAMK2B(+3.78),CAMKK2(+1.45),CASP9(+1.27),CBLB(-1.39),CCL3(+2.73),CCND2(+1.24),CCR1(-1.89),CCR7(+2.42),CD200(+1.55),CD24(-3.53),CD48(+1.34),CD74(+1.29),CD80(+1.28),CDCA8(-1.…
Cell Death and Survival	Cell viability	1.22e-14	Activated	2.535	164	100	64	ABL1(-1.17),ACHE(+1.66),ACKR3(+2.01),ADAM17(-1.25),ADCY1(+3.69),ADGRE2(-1.93),AEN(+1.24),AFAP1L2(+5.01),AKAP7(+2.21),ANTXR2(-1.52),APPL1(-1.35),ARRB1(+1.84),B4GALT5(-1.22),BCL11B(+35.14),BCL2L1(+1.35),BRCA1(-1.45),BRCA2(-1.32),CAMK2B(+3.78),CAMKK2(+1.45),CASP9(+1.27),CCL3(+2.73),CCND2(+1.24),CCR1(-1.89),CCR7(+2.42),CD200(+1.55),CD24(-3.53),CD48(+1.34),CD74(+1.29),CD80(+1.28),CDCA8(-1.16),CDH1(-3.…
Cell Death and Survival	Cell viability of blood cells	3.78e-08	Activated	2.521	40	30	10	ACKR3(+2.01),ADGRE2(-1.93),ARRB1(+1.84),BCL11B(+35.14),BCL2L1(+1.35),BRCA1(-1.45),CASP9(+1.27),CCL3(+2.73),CCR7(+2.42),CD48(+1.34),CD74(+1.29),CD80(+1.28),CFLAR(+1.53),CSF1(+2.33),CSF2RB(+1.77),CYLD(+1.23),FAS(+1.26),FGFR1(+2.28),HGF(+14.6),ICAM1(+1.29),IRF4(+1.29),JAK1(-1.3),JAK3(+1.23),LAX1(+2.01),LY9(+1.39),MCF2L(-2.78),MSR1(+62.29),NOD1(-1.38),NOTCH1(+1.19),PLXNB1(+2.02),PRDM1(+1.74),PTK2B(+1…
Cell Death and Survival	Cell viability of leukocytes	4.1e-08	Activated	2.312	37	27	10	ADGRE2(-1.93),ARRB1(+1.84),BCL11B(+35.14),BCL2L1(+1.35),BRCA1(-1.45),CASP9(+1.27),CCR7(+2.42),CD48(+1.34),CD74(+1.29),CD80(+1.28),CFLAR(+1.53),CSF1(+2.33),CSF2RB(+1.77),CYLD(+1.23),FAS(+1.26),HGF(+14.6),ICAM1(+1.29),IRF4(+1.29),JAK1(-1.3),JAK3(+1.23),LAX1(+2.01),LY9(+1.39),MCF2L(-2.78),MSR1(+62.29),NOD1(-1.38),NOTCH1(+1.19),PLXNB1(+2.02),PRDM1(+1.74),PTK2B(+1.22),RAC1(-1.28),SMAD3(-1.37),SMAD4(-1…
Cell-To-Cell Signaling and Interaction,Cellular Assembly and Organization	Cell-cell adhesion	1.04e-07		0.523	45	28	17	ABL1(-1.17),ADGRE5(+1.21),BCL2L1(+1.35),CD200(+1.55),CD93(+8.55),CDH1(-3.95),CDH11(+4.4),CRTAM(+15.46),CST3(+1.9),CXCL16(+4.43),CYFIP2(-1.16),DSG2(+1.69),EFNB2(+3.2),EPB41L5(-1.6),ERP29(-1.18),HGF(+14.6),ICAM1(+1.29),IP6K2(+1.34),IQGAP1(-1.26),ITGA4(-1.34),ITGA5(+2.43),JUP(+3.28),KDM5B(-1.59),LGALS8(-1.22),MAPK1(-1.26),MUC4(+7.82),NCAM2(-6.06),NECTIN4(+3.02),NLGN4X(+5.56),NRXN2(+5.65),NRXN3(+3.99…
Cell-To-Cell Signaling and Interaction,Cellular Assembly and Organization	Cell-cell contact	2.14e-13	Activated	2.918	99	73	26	ABL1(-1.17),ACHE(+1.66),ADGRE5(+1.21),ARHGAP35(-1.15),BACE1(+3.1),BCL2L1(+1.35),CACNA1D(+2.44),CD200(+1.55),CD24(-3.53),CD80(+1.28),CD93(+8.55),CDH1(-3.95),CDH11(+4.4),CLSTN3(+1.43),CNTNAP1(+1.36),COL4A5(+81.0),CRTAM(+15.46),CSF1(+2.33),CST3(+1.9),CUX2(+12.18),CXCL16(+4.43),CYFIP2(-1.16),DLG5(+1.79),DSG2(+1.69),DUSP4(+1.36),DYRK1B(+1.34),EFNA5(+3.38),EFNB2(+3.2),EPB41L5(-1.6),EPHB2(+3.2),ERP29(-1…
Cellular Function and Maintenance	Cellular homeostasis	2.4e-11		1.625	170	106	64	ABCC9(+3.63),ABL1(-1.17),ACHE(+1.66),ADAM17(-1.25),AMOT(+8.88),APOL1(-1.44),ARHGAP35(-1.15),ARRB1(+1.84),ATP1B2(+5.7),ATP2A2(-1.13),ATP2B1(-1.37),ATP2B4(+1.75),BCL11B(+35.14),BCL2L1(+1.35),BRCA1(-1.45),CACNA1D(+2.44),CAMKK2(+1.45),CASP9(+1.27),CBLB(-1.39),CCL22(+2.5),CCL3(+2.73),CCR1(-1.89),CCR6(-2.31),CCR7(+2.42),CD24(-3.53),CD74(+1.29),CD80(+1.28),CDKN1A(+1.58),CFLAR(+1.53),CHD7(-1.26),COL5A3(+…
Cellular Movement	Cellular infiltration	2.4e-08		-0.144	60	42	18	ABL1(-1.17),ADAM17(-1.25),ARRB1(+1.84),BCL11B(+35.14),CBLB(-1.39),CCL22(+2.5),CCL3(+2.73),CCR1(-1.89),CCR6(-2.31),CCR7(+2.42),CD48(+1.34),CD93(+8.55),CDKN1A(+1.58),CSF1(+2.33),CSF2RB(+1.77),CXCL16(+4.43),CXCR5(+2.37),EPHA2(+3.41),FAS(+1.26),HGF(+14.6),ICAM1(+1.29),IGFBP3(+17.6),IRF6(+4.41),ITGA4(-1.34),ITK(+6.74),JAK3(+1.23),LDLR(-1.26),MSR1(+62.29),MYRF(+2.67),NINJ1(+1.81),NOTCH1(+1.19),NRP1(+31…
Cellular Movement,Hematological System Development and Function,Immune Cell Trafficking	Cellular infiltration by leukocytes	2.58e-08		0.397	55	40	15	ABL1(-1.17),ADAM17(-1.25),ARRB1(+1.84),BCL11B(+35.14),CBLB(-1.39),CCL22(+2.5),CCL3(+2.73),CCR1(-1.89),CCR6(-2.31),CCR7(+2.42),CD48(+1.34),CD93(+8.55),CDKN1A(+1.58),CSF1(+2.33),CSF2RB(+1.77),CXCL16(+4.43),CXCR5(+2.37),EPHA2(+3.41),FAS(+1.26),HGF(+14.6),ICAM1(+1.29),IGFBP3(+17.6),IRF6(+4.41),ITGA4(-1.34),ITK(+6.74),JAK3(+1.23),LDLR(-1.26),MSR1(+62.29),MYRF(+2.67),NINJ1(+1.81),NOTCH1(+1.19),NTN1(-1.…
Cancer,Neurological Disease,Organismal Injury and Abnormalities	Central nervous system solid tumor	1.69e-09		1.719	133	86	47	ABCC9(+3.63),ABL1(-1.17),ACHE(+1.66),ADGRD1(+3.34),ADGRE5(+1.21),ADGRV1(+32.48),AGAP3(+1.28),ARHGAP33(+1.38),ARHGAP35(-1.15),ARL4C(-3.52),ARRB1(+1.84),ASTN2(+2.0),ATP2A2(-1.13),B4GALT5(-1.22),BCAS1(+2.71),BCL2L1(+1.35),BRCA1(-1.45),BRCA2(-1.32),CACNA1D(+2.44),CAMK2B(+3.78),CAPN5(-3.08),CASP9(+1.27),CCL3(+2.73),CCND2(+1.24),CCR6(-2.31),CD200(+1.55),CD48(+1.34),CD93(+8.55),CDH1(-3.95),CDK3(+3.82),C…
Cancer,Hematological Disease,Immunological Disease,Organismal Injury and Abnormalities	Chronic form of lymphocytic leukemia	4.88e-07			52	32	20	ABL1(-1.17),AMOT(+8.88),ANO5(+1.69),ARL6IP5(+1.31),BCL2L1(+1.35),BCL9L(+1.25),BRD3(-1.24),CCL3(+2.73),CD200(+1.55),CD74(+1.29),CD80(+1.28),CDH1(-3.95),CDKN1A(+1.58),CNTNAP1(+1.36),COL1A1(+2.55),COL4A4(-1.84),DPP4(-1.7),ENC1(+2.75),FAS(+1.26),FGFR1(+2.28),FRYL(-1.2),FZD7(+3.73),ILDR1(+1.84),IRF4(+1.29),ITGA4(-1.34),ITGAX(+2.41),KLHL13(+8.97),LDOC1(-10.02),LRIG1(+1.58),NOTCH1(+1.19),NR5A1(+15.3),NR…
Inflammatory Disease	Chronic inflammatory disorder	1.93e-07		-1.292	115	84	31	ACHE(+1.66),ADAM17(-1.25),ADGRE5(+1.21),ARHGAP33(+1.38),ARRB1(+1.84),ATP2B1(-1.37),BCL11B(+35.14),BCL2L1(+1.35),CALCRL(+1.85),CASC3(-1.12),CCL22(+2.5),CCL3(+2.73),CCR1(-1.89),CCR6(-2.31),CCR7(+2.42),CD24(-3.53),CD74(+1.29),CD80(+1.28),CDH1(-3.95),CDH11(+4.4),CDKN1A(+1.58),CERS6(-1.27),COL11A2(+4.0),COL1A1(+2.55),COL4A5(+81.0),CSF1(+2.33),CSF2RB(+1.77),CSGALNACT1(-3.63),CST3(+1.9),CXCL16(+4.43),CX…
Cancer,Hematological Disease,Immunological Disease,Organismal Injury and Abnormalities	Chronic leukemia	3.07e-08		-0.958	64	41	23	ABL1(-1.17),AMOT(+8.88),ANO5(+1.69),ARL6IP5(+1.31),BCL2L1(+1.35),BCL9L(+1.25),BRD3(-1.24),CCL3(+2.73),CD200(+1.55),CD74(+1.29),CD80(+1.28),CDH1(-3.95),CDKN1A(+1.58),CNTNAP1(+1.36),COL1A1(+2.55),COL4A4(-1.84),CSF2RB(+1.77),DDR2(+2.64),DHFR(-1.27),DPP4(-1.7),ENC1(+2.75),EPHA2(+3.41),FANCD2(-1.2),FAS(+1.26),FGFR1(+2.28),FRYL(-1.2),FZD7(+3.73),GABRA4(+606.95),GABRB1(+25.68),GABRB2(+5.43),ILDR1(+1.84)…
Cancer,Hematological Disease,Immunological Disease,Organismal Injury and Abnormalities	Chronic lymphocytic leukemia / small lymphocytic lymphoma	6.9e-11			73	51	22	ABCC9(+3.63),ABL1(-1.17),ATP10A(-3.63),BCL2L1(+1.35),BCL9L(+1.25),BNC2(+15.08),CALCRL(+1.85),CCDC113(-1.66),CCL3(+2.73),CCND2(+1.24),CD74(+1.29),CD80(+1.28),CDCA2(-1.24),CDH1(-3.95),CDKN1A(+1.58),CNTRL(-1.28),COL4A5(+81.0),DGKD(+1.29),DLG5(+1.79),DST(+1.5),DUSP2(+1.71),FAS(+1.26),FBN2(+5.8),FGFR1(+2.28),FZD7(+3.73),HECW2(+2.15),HNRNPU(-1.15),IRF4(+1.29),ITGA4(-1.34),KCNK5(+2.33),KHNYN(+1.2),LDOC1…
Cancer,Hematological Disease,Immunological Disease,Organismal Injury and Abnormalities	Chronic lymphocytic leukemia or small lymphocytic lymphoma or prolymphocytic leukemia	2.6e-11			75	52	23	ABCC9(+3.63),ABL1(-1.17),ATP10A(-3.63),BCL2L1(+1.35),BCL9L(+1.25),BNC2(+15.08),CALCRL(+1.85),CCDC113(-1.66),CCL3(+2.73),CCND2(+1.24),CD74(+1.29),CD80(+1.28),CDCA2(-1.24),CDH1(-3.95),CDKN1A(+1.58),CNTRL(-1.28),COL4A5(+81.0),DGKD(+1.29),DLG5(+1.79),DST(+1.5),DUSP2(+1.71),FAS(+1.26),FBN2(+5.8),FGFR1(+2.28),FZD7(+3.73),HECW2(+2.15),HNRNPU(-1.15),IRF4(+1.29),ITGA4(-1.34),JAK3(+1.23),KCNK5(+2.33),KHNYN…
Cancer,Organismal Injury and Abnormalities	Clear cell neoplasm	6.85e-12			105	63	42	ANO5(+1.69),ARHGAP35(-1.15),B4GAT1(+1.4),BCL2L1(+1.35),BRCA1(-1.45),BRCA2(-1.32),CBX7(+1.44),CCR6(-2.31),CDC14B(+4.66),CDC6(-1.21),CDH1(-3.95),CDKN1A(+1.58),CFAP44(+1.47),CFLAR(+1.53),CLSPN(-1.38),CREBRF(+1.38),CREM(-1.32),CSF2RB(+1.77),CTNNA2(+40.94),CWC27(-1.21),DCLRE1C(-1.43),DENND3(+1.6),DGAT2(+1.6),DGKI(+3.27),DHFR(-1.27),DST(+1.5),EPHB2(+3.2),FAM110B(+1.91),FAM169A(+3.93),FANCD2(-1.2),FBN2(…
Cancer,Organismal Injury and Abnormalities	Clear-cell adenocarcinoma	9.39e-12			104	63	41	ANO5(+1.69),ARHGAP35(-1.15),B4GAT1(+1.4),BCL2L1(+1.35),BRCA1(-1.45),BRCA2(-1.32),CBX7(+1.44),CCR6(-2.31),CDC14B(+4.66),CDC6(-1.21),CDH1(-3.95),CDKN1A(+1.58),CFAP44(+1.47),CFLAR(+1.53),CLSPN(-1.38),CREBRF(+1.38),CREM(-1.32),CSF2RB(+1.77),CTNNA2(+40.94),CWC27(-1.21),DCLRE1C(-1.43),DENND3(+1.6),DGAT2(+1.6),DGKI(+3.27),DST(+1.5),EPHB2(+3.2),FAM110B(+1.91),FAM169A(+3.93),FANCD2(-1.2),FBN2(+5.8),FGFR1(…
Neurological Disease,Organismal Injury and Abnormalities	Cognitive impairment	4.2e-08		-0.059	78	59	19	ACHE(+1.66),ADCY1(+3.69),AMOT(+8.88),ARHGEF10L(+6.45),ARHGEF6(-1.28),ARL6IP5(+1.31),AUTS2(+3.16),B4GAT1(+1.4),BACE1(+3.1),BCL11B(+35.14),CACNA1D(+2.44),CAMK2B(+3.78),CAMKK2(+1.45),CASKIN1(+3.81),CC2D2A(+3.33),CD96(-1.87),CDH11(+4.4),CNNM2(+1.5),COL1A1(+2.55),CSF1(+2.33),CST3(+1.9),CTNNA2(+40.94),DPP4(-1.7),EPB41L1(+2.22),EPHB2(+3.2),FGFR1(+2.28),FOSB(+3.73),FOXG1(+7.35),FOXP1(-1.84),GABRA4(+606.9…
Cancer,Gastrointestinal Disease,Organismal Injury and Abnormalities	Colon adenocarcinoma	4.77e-22			368	228	140	ABL1(-1.17),ACKR3(+2.01),ADAM17(-1.25),ADGRE2(-1.93),ADGRE5(+1.21),ADGRV1(+32.48),AFAP1L2(+5.01),AGAP3(+1.28),AHCYL2(+1.3),AKAP6(+3.86),AKAP7(+2.21),ALDH1L2(-1.52),AMOT(+8.88),ANKRD9(+1.56),ANO5(+1.69),ANO9(+1.7),ANTXR2(-1.52),ARHGAP11A(-1.16),ARHGEF10L(+6.45),ARHGEF6(-1.28),ASTN2(+2.0),ATP10A(-3.63),ATP1B2(+5.7),ATP2B1(-1.37),AUTS2(+3.16),BACE1(+3.1),BAIAP2L1(+4.95),BCL11B(+35.14),BCL9L(+1.25),B…
Cancer,Gastrointestinal Disease,Organismal Injury and Abnormalities	Colon cancer	2e-26		-1.067	401	244	157	ABL1(-1.17),ACKR3(+2.01),ADAM17(-1.25),ADGRD1(+3.34),ADGRE2(-1.93),ADGRE5(+1.21),ADGRV1(+32.48),ADSL(-1.18),AFAP1L2(+5.01),AGAP3(+1.28),AHCYL2(+1.3),AKAP6(+3.86),AKAP7(+2.21),ALDH1L2(-1.52),AMOT(+8.88),ANKRD9(+1.56),ANO5(+1.69),ANO9(+1.7),ANTXR2(-1.52),ARHGAP11A(-1.16),ARHGEF10L(+6.45),ARHGEF6(-1.28),ASTN2(+2.0),ATP10A(-3.63),ATP1B2(+5.7),ATP2A2(-1.13),ATP2B1(-1.37),AUTS2(+3.16),BACE1(+3.1),BAIAP…
Cancer,Gastrointestinal Disease,Organismal Injury and Abnormalities	Colon carcinoma	5.56e-24			379	234	145	ABL1(-1.17),ACKR3(+2.01),ADAM17(-1.25),ADGRE2(-1.93),ADGRE5(+1.21),ADGRV1(+32.48),AFAP1L2(+5.01),AGAP3(+1.28),AHCYL2(+1.3),AKAP6(+3.86),AKAP7(+2.21),ALDH1L2(-1.52),AMOT(+8.88),ANKRD9(+1.56),ANO5(+1.69),ANO9(+1.7),ANTXR2(-1.52),ARHGAP11A(-1.16),ARHGEF10L(+6.45),ARHGEF6(-1.28),ASTN2(+2.0),ATP10A(-3.63),ATP1B2(+5.7),ATP2B1(-1.37),AUTS2(+3.16),BACE1(+3.1),BAIAP2L1(+4.95),BCL11B(+35.14),BCL2L1(+1.35),…
Cancer,Gastrointestinal Disease,Organismal Injury and Abnormalities	Colon tumor	1.44e-25		-0.894	402	244	158	ABL1(-1.17),ACKR3(+2.01),ADAM17(-1.25),ADGRD1(+3.34),ADGRE2(-1.93),ADGRE5(+1.21),ADGRV1(+32.48),ADSL(-1.18),AFAP1L2(+5.01),AGAP3(+1.28),AHCYL2(+1.3),AKAP6(+3.86),AKAP7(+2.21),ALDH1L2(-1.52),AMOT(+8.88),ANKRD9(+1.56),ANO5(+1.69),ANO9(+1.7),ANTXR2(-1.52),ARHGAP11A(-1.16),ARHGEF10L(+6.45),ARHGEF6(-1.28),ASTN2(+2.0),ATP10A(-3.63),ATP1B2(+5.7),ATP2A2(-1.13),ATP2B1(-1.37),AUTS2(+3.16),BACE1(+3.1),BAIAP…
Cellular Growth and Proliferation	Colony formation	1.76e-09		0.817	74	47	27	ABL1(-1.17),ACHE(+1.66),ACKR3(+2.01),ADAM17(-1.25),BCL2L1(+1.35),BRCA1(-1.45),CABLES1(-1.63),CASP9(+1.27),CBLB(-1.39),CCL3(+2.73),CDCA7(-1.46),CDK3(+3.82),CDKN1A(+1.58),CSF1(+2.33),CSF2RB(+1.77),DLC1(+17.45),DUSP5(+1.54),DYRK1B(+1.34),EDA2R(+1.75),EPB41L3(+7.64),EPHA2(+3.41),FANCC(-1.21),FAS(+1.26),FGFR1(+2.28),FRMD6(+4.06),HGF(+14.6),HNRNPA2B1(-1.13),IFI16(-1.19),IGFBP3(+17.6),IGFBP4(+1.79),IP6K…
Cellular Development,Cellular Growth and Proliferation	Colony formation of cells	9.47e-11		0.92	72	47	25	ABL1(-1.17),ACHE(+1.66),ACKR3(+2.01),ADAM17(-1.25),BCL2L1(+1.35),BRCA1(-1.45),CABLES1(-1.63),CASP9(+1.27),CBLB(-1.39),CCL3(+2.73),CDCA7(-1.46),CDK3(+3.82),CDKN1A(+1.58),CSF1(+2.33),CSF2RB(+1.77),DLC1(+17.45),DUSP5(+1.54),DYRK1B(+1.34),EDA2R(+1.75),EPB41L3(+7.64),EPHA2(+3.41),FANCC(-1.21),FAS(+1.26),FGFR1(+2.28),FRMD6(+4.06),HGF(+14.6),HNRNPA2B1(-1.13),IFI16(-1.19),IGFBP3(+17.6),IGFBP4(+1.79),IP6K…
Cancer,Gastrointestinal Disease,Organismal Injury and Abnormalities	Colorectal adenocarcinoma	8.22e-22			379	232	147	ABL1(-1.17),ACKR3(+2.01),ADAM17(-1.25),ADGRE2(-1.93),ADGRE5(+1.21),ADGRV1(+32.48),AFAP1L2(+5.01),AGAP3(+1.28),AHCYL2(+1.3),AKAP6(+3.86),AKAP7(+2.21),ALDH1L2(-1.52),AMOT(+8.88),ANKRD9(+1.56),ANO5(+1.69),ANO9(+1.7),ANTXR2(-1.52),ARHGAP11A(-1.16),ARHGEF10L(+6.45),ARHGEF6(-1.28),ASTN2(+2.0),ATP10A(-3.63),ATP1B2(+5.7),ATP2B1(-1.37),AUTS2(+3.16),BACE1(+3.1),BAIAP2L1(+4.95),BCL11B(+35.14),BCL2L1(+1.35),…
Cancer,Gastrointestinal Disease,Organismal Injury and Abnormalities	Colorectal cancer	3.62e-25		0.108	443	265	178	ABL1(-1.17),ACKR3(+2.01),ADAM17(-1.25),ADGRD1(+3.34),ADGRE2(-1.93),ADGRE5(+1.21),ADGRV1(+32.48),ADSL(-1.18),AFAP1L2(+5.01),AGAP3(+1.28),AHCYL2(+1.3),AKAP6(+3.86),AKAP7(+2.21),ALDH1L2(-1.52),AMOT(+8.88),ANKRD9(+1.56),ANO5(+1.69),ANO9(+1.7),ANTXR2(-1.52),ARHGAP11A(-1.16),ARHGAP35(-1.15),ARHGEF10L(+6.45),ARHGEF6(-1.28),ARL4C(-3.52),ASTN2(+2.0),ATP10A(-3.63),ATP1B2(+5.7),ATP2A2(-1.13),ATP2B1(-1.37),A…
Cancer,Gastrointestinal Disease,Organismal Injury and Abnormalities	Colorectal carcinoma	1.73e-24			396	240	156	ABL1(-1.17),ACKR3(+2.01),ADAM17(-1.25),ADGRE2(-1.93),ADGRE5(+1.21),ADGRV1(+32.48),AFAP1L2(+5.01),AGAP3(+1.28),AHCYL2(+1.3),AKAP6(+3.86),AKAP7(+2.21),ALDH1L2(-1.52),AMOT(+8.88),ANKRD9(+1.56),ANO5(+1.69),ANO9(+1.7),ANTXR2(-1.52),ARHGAP11A(-1.16),ARHGAP35(-1.15),ARHGEF10L(+6.45),ARHGEF6(-1.28),ASTN2(+2.0),ATP10A(-3.63),ATP1B2(+5.7),ATP2B1(-1.37),AUTS2(+3.16),BACE1(+3.1),BAIAP2L1(+4.95),BCL11B(+35.14…
Cancer,Gastrointestinal Disease,Organismal Injury and Abnormalities	Colorectal tumor	3.78e-25		0.004	449	269	180	ABL1(-1.17),ACKR3(+2.01),ADAM17(-1.25),ADGRD1(+3.34),ADGRE2(-1.93),ADGRE5(+1.21),ADGRV1(+32.48),ADSL(-1.18),AFAP1L2(+5.01),AGAP3(+1.28),AHCYL2(+1.3),AKAP6(+3.86),AKAP7(+2.21),ALDH1L2(-1.52),AMOT(+8.88),ANKRD9(+1.56),ANO5(+1.69),ANO9(+1.7),ANTXR2(-1.52),ARHGAP11A(-1.16),ARHGAP35(-1.15),ARHGEF10L(+6.45),ARHGEF6(-1.28),ARL4C(-3.52),ASTN2(+2.0),ATP10A(-3.63),ATP1B2(+5.7),ATP2A2(-1.13),ATP2B1(-1.37),A…
Cancer,Organismal Injury and Abnormalities	Connective or soft tissue tumor	7e-13		0.401	157	105	52	ABL1(-1.17),ACHE(+1.66),ADAP1(+1.32),ADARB2(+1.93),ADGRE5(+1.21),AKAP6(+3.86),ANTXR2(-1.52),ARHGAP22(+4.4),ASTN2(+2.0),ATP2B1(-1.37),BCAS1(+2.71),BCL2L1(+1.35),BRCA1(-1.45),BRCA2(-1.32),CALCRL(+1.85),CAPN5(-3.08),CCDC88B(+1.26),CCND2(+1.24),CD24(-3.53),CD48(+1.34),CDH1(-3.95),CDH11(+4.4),CDKN1A(+1.58),COL11A2(+4.0),COL1A1(+2.55),COL4A4(-1.84),COL4A5(+81.0),COL5A3(+16.68),COL9A2(+1.61),CSF1(+2.33)…
Cancer,Organismal Injury and Abnormalities	Connective tissue tumor	1.06e-12		0.332	140	96	44	ABL1(-1.17),ADAP1(+1.32),ADARB2(+1.93),ADGRE5(+1.21),AKAP6(+3.86),ANTXR2(-1.52),ARHGAP22(+4.4),ASTN2(+2.0),ATP2B1(-1.37),BCAS1(+2.71),BCL2L1(+1.35),BRCA1(-1.45),BRCA2(-1.32),CAPN5(-3.08),CCDC88B(+1.26),CCND2(+1.24),CD48(+1.34),CDH1(-3.95),CDH11(+4.4),CDKN1A(+1.58),COL11A2(+4.0),COL1A1(+2.55),COL4A4(-1.84),COL4A5(+81.0),COL5A3(+16.68),COL9A2(+1.61),CSF1(+2.33),CSF2RB(+1.77),CUX2(+12.18),DDR2(+2.64…
Cancer,Dermatological Diseases and Conditions,Organismal Injury and Abnormalities	Cutaneous melanoma	1.26e-28			530	358	172	ABCC9(+3.63),ABL1(-1.17),ACHE(+1.66),ACKR3(+2.01),ADAM22(+1.48),ADAP1(+1.32),ADARB2(+1.93),ADCY1(+3.69),ADGRD1(+3.34),ADGRE2(-1.93),ADGRE5(+1.21),ADGRV1(+32.48),AEN(+1.24),AFAP1L2(+5.01),AHCYL2(+1.3),AKAP6(+3.86),ALDH3B2(+4.57),AMOT(+8.88),ANKRD18A(+4.0),ANO5(+1.69),ANOS1(+5.33),ANTXR2(-1.52),APBB2(+2.4),APPL1(-1.35),ARHGAP22(+4.4),ARHGAP33(+1.38),ARHGAP35(-1.15),ARHGEF10L(+6.45),ARRB1(+1.84),ARR…
Cellular Growth and Proliferation	Cytostasis	2.53e-07		0.543	36	21	15	ABL1(-1.17),ACKR3(+2.01),BCL11B(+35.14),BRCA1(-1.45),CCL3(+2.73),CD24(-3.53),CDH1(-3.95),CDKN1A(+1.58),DENND2B(+3.35),EPB41L3(+7.64),ETV6(-1.16),FANCC(-1.21),FAS(+1.26),FGFR1(+2.28),HGF(+14.6),IFI16(-1.19),METAP2(-1.21),MXI1(-1.46),NOTCH1(+1.19),PAK1(+1.24),PRKCA(+5.12),PTEN(-1.32),RAC1(-1.28),RARG(+1.8),RBL1(-1.25),SMAD3(-1.37),SMAD4(-1.13),SMAD7(+1.41),SOCS3(+2.77),STK11(+1.22),TFAP2A(+3.41),TN…
Cancer,Organismal Injury and Abnormalities	Development of adenocarcinoma	1.62e-18		1.387	395	248	147	ABCC9(+3.63),ABL1(-1.17),ACAD8(+1.21),ADCY1(+3.69),ADGRV1(+32.48),ADSL(-1.18),AGFG2(+1.25),AKAP6(+3.86),ALDH1L2(-1.52),AMOT(+8.88),ANKDD1A(+2.04),ANKRD18A(+4.0),ANO5(+1.69),ARHGAP33(+1.38),ARHGAP35(-1.15),ARHGEF6(-1.28),ARL4C(-3.52),ARRB1(+1.84),ARRDC3(+1.39),ASTN2(+2.0),ATP10A(-3.63),ATP2A2(-1.13),ATP2B1(-1.37),B3GNT4(-8.54),B4GAT1(+1.4),BCL2L1(+1.35),BCL9L(+1.25),BNC2(+15.08),BRCA1(-1.45),BRCA2…
Cancer,Organismal Injury and Abnormalities	Development of benign tumor	9.78e-10		0.032	66	42	24	ABL1(-1.17),ACHE(+1.66),ADGRD1(+3.34),ATP2A2(-1.13),BCL2L1(+1.35),BRCA1(-1.45),BRCA2(-1.32),CACNA1D(+2.44),CAMK2B(+3.78),CBX7(+1.44),CD48(+1.34),CDH1(-3.95),CDKN1A(+1.58),CNNM2(+1.5),CYLD(+1.23),DGAT2(+1.6),DHFR(-1.27),DUSP5(+1.54),DUT(-1.19),ENC1(+2.75),EPB41L3(+7.64),FANCD2(-1.2),FOSB(+3.73),FZD7(+3.73),HGF(+14.6),JAK1(-1.3),LRIG1(+1.58),LZTS1(+68.82),MAP3K20(-1.4),MAPK13(+2.51),MAPK8(+1.23),NB…
Embryonic Development,Organismal Development	Development of body axis	4.56e-09		1.286	118	82	36	ABL1(-1.17),ADAM17(-1.25),ADCY1(+3.69),ADGRV1(+32.48),APBB2(+2.4),ARHGAP35(-1.15),ATP1B2(+5.7),BCL11B(+35.14),BCL2L1(+1.35),BCL9L(+1.25),BNC2(+15.08),BRCA2(-1.32),CASP9(+1.27),CC2D2A(+3.33),CCDC85C(+2.03),CCND2(+1.24),CCNF(-1.17),CDC14B(+4.66),CDKN1A(+1.58),CFLAR(+1.53),CHD7(-1.26),COL11A2(+4.0),COL1A1(+2.55),CREM(-1.32),CSF1(+2.33),CSRNP1(+1.31),CST3(+1.9),CTNNA2(+40.94),DLC1(+17.45),DLG5(+1.79)…
Embryonic Development,Organismal Development	Development of body trunk	2.77e-11		1.426	136	90	46	ABL1(-1.17),ACKR3(+2.01),ADAM17(-1.25),ARHGAP35(-1.15),ARRB1(+1.84),ATP2A2(-1.13),BCL11B(+35.14),BCL2L1(+1.35),BRCA1(-1.45),BRCA2(-1.32),CACNA1D(+2.44),CALCRL(+1.85),CASP9(+1.27),CC2D2A(+3.33),CCL3(+2.73),CCND2(+1.24),CCR6(-2.31),CCR7(+2.42),CD74(+1.29),CD80(+1.28),CDH1(-3.95),CDH11(+4.4),CDKN1A(+1.58),CFLAR(+1.53),CHD7(-1.26),CNTRL(-1.28),COL4A4(-1.84),COL4A5(+81.0),CPEB1(+7.23),CSF1(+2.33),CSF2…
Cancer,Organismal Injury and Abnormalities	Development of carcinoma	1.11e-36		0.704	612	384	228	ABCC9(+3.63),ABL1(-1.17),ACAD8(+1.21),ACKR3(+2.01),ADAM17(-1.25),ADAM22(+1.48),ADARB2(+1.93),ADCY1(+3.69),ADGRE2(-1.93),ADGRE5(+1.21),ADGRV1(+32.48),ADSL(-1.18),AFAP1L2(+5.01),AGAP3(+1.28),AGFG2(+1.25),AHCYL2(+1.3),AKAP6(+3.86),AKAP7(+2.21),ALDH1L2(-1.52),AMOT(+8.88),ANKDD1A(+2.04),ANKRD18A(+4.0),ANKRD9(+1.56),ANO5(+1.69),ANO9(+1.7),ANOS1(+5.33),ANTXR2(-1.52),ARHGAP11A(-1.16),ARHGAP22(+4.4),ARHGA…
Nervous System Development and Function	Development of central nervous system	5.24e-07		-0.614	74	49	25	ABL1(-1.17),ADAM22(+1.48),ALDH3A2(-1.25),APBB2(+2.4),ARHGAP35(-1.15),ATP1B2(+5.7),BCL2L1(+1.35),BRCA2(-1.32),CASP9(+1.27),CC2D2A(+3.33),CCDC85C(+2.03),CCND2(+1.24),CCNF(-1.17),CHD7(-1.26),CREM(-1.32),CST3(+1.9),CTNNA2(+40.94),DLC1(+17.45),DLG5(+1.79),EFNA5(+3.38),EOMES(+6.58),EPHA2(+3.41),EPHB2(+3.2),FANCC(-1.21),FANCD2(-1.2),FGFR1(+2.28),FOXG1(+7.35),FOXP2(+19.4),GABRA4(+606.95),HGF(+14.6),HPCAL…
Cellular Assembly and Organization	Development of cytoplasm	1.2e-07		0.273	62	37	25	ABL1(-1.17),APOL1(-1.44),APPL1(-1.35),ARHGEF10L(+6.45),ARRB1(+1.84),BAIAP2L1(+4.95),BCL2L1(+1.35),CAMSAP2(+1.3),CD74(+1.29),CDC42BPB(+1.25),CDH11(+4.4),CDKN1A(+1.58),CNTNAP1(+1.36),COL5A3(+16.68),CORO2B(+17.65),CRTC3(-1.2),DIAPH3(-1.2),DLC1(+17.45),DPYSL3(+10.3),ERP29(-1.18),FHOD3(+3.39),HGF(+14.6),HIP1(+1.59),HIP1R(-1.95),ICAM1(+1.29),INPP5J(+6.0),IPO9(-1.21),ITGB5(+10.64),ITK(+6.74),MAPK1(-1.26…
Cancer,Gastrointestinal Disease,Organismal Injury and Abnormalities	Development of digestive organ tumor	5.45e-26		-0.448	441	271	170	ABCC9(+3.63),ABL1(-1.17),ACKR3(+2.01),ADAM17(-1.25),ADAM22(+1.48),ADGRE2(-1.93),ADGRE5(+1.21),ADGRV1(+32.48),AFAP1L2(+5.01),AGAP3(+1.28),AHCYL2(+1.3),AKAP6(+3.86),AKAP7(+2.21),ALDH1L2(-1.52),AMOT(+8.88),ANKRD9(+1.56),ANO5(+1.69),ANO9(+1.7),ANOS1(+5.33),ANTXR2(-1.52),ARHGAP11A(-1.16),ARHGAP35(-1.15),ARHGEF10L(+6.45),ARHGEF6(-1.28),ASTN2(+2.0),ATP10A(-3.63),ATP1B2(+5.7),ATP2A2(-1.13),ATP2B1(-1.37),…
Tissue Development	Development of epithelial tissue	4.49e-07		1.277	62	42	20	ADAM17(-1.25),ANTXR2(-1.52),ARHGAP22(+4.4),BCL11B(+35.14),CASP9(+1.27),CCR7(+2.42),CDH1(-3.95),CDKN1A(+1.58),CHD7(-1.26),COL1A1(+2.55),COL4A4(-1.84),COL4A5(+81.0),CSF1(+2.33),DDAH1(+4.58),EDNRB(+6.05),EPB41L5(-1.6),EPHA2(+3.41),FGFR1(+2.28),FLNB(+1.54),FOXG1(+7.35),FREM2(+14.43),HGF(+14.6),IGFBP3(+17.6),IQGAP1(-1.26),ITGA4(-1.34),KRT6B(-70.29),MAPK1(-1.26),MAPK8(+1.23),MERTK(+2.41),METAP2(-1.21),…
Cancer,Organismal Injury and Abnormalities,Reproductive System Disease	Development of genital tumor	7.25e-17		1.366	352	222	130	ABCC9(+3.63),ABL1(-1.17),ACAD8(+1.21),ADARB2(+1.93),ADCY1(+3.69),ADGRE5(+1.21),ADGRV1(+32.48),ADSL(-1.18),AKAP6(+3.86),ALDH1L2(-1.52),AMOT(+8.88),ANKDD1A(+2.04),ANKRD18A(+4.0),ANO5(+1.69),ANTXR2(-1.52),ARHGAP22(+4.4),ARHGAP35(-1.15),ARHGEF6(-1.28),ARL4C(-3.52),ARRDC3(+1.39),ASTN2(+2.0),ATP10A(-3.63),ATP2B1(-1.37),B3GNT4(-8.54),BCL2L1(+1.35),BCL9L(+1.25),BNC2(+15.08),BRCA1(-1.45),BRCA2(-1.32),BST1…
Embryonic Development,Organismal Development	Development of head	1.5e-09		1.286	114	80	34	ABL1(-1.17),ADAM17(-1.25),ADCY1(+3.69),ADGRV1(+32.48),APBB2(+2.4),ARHGAP35(-1.15),ATP1B2(+5.7),BCL11B(+35.14),BCL2L1(+1.35),BCL9L(+1.25),BNC2(+15.08),BRCA2(-1.32),CASP9(+1.27),CC2D2A(+3.33),CCDC85C(+2.03),CCND2(+1.24),CCNF(-1.17),CDC14B(+4.66),CDKN1A(+1.58),CHD7(-1.26),COL11A2(+4.0),COL1A1(+2.55),CREM(-1.32),CSF1(+2.33),CSRNP1(+1.31),CST3(+1.9),CTNNA2(+40.94),DLC1(+17.45),DLG5(+1.79),EFNA5(+3.38)…
Cancer,Organismal Injury and Abnormalities,Respiratory Disease	Development of lung tumor	4.46e-09		-0.443	153	96	57	ADGRV1(+32.48),AGFG2(+1.25),AKAP6(+3.86),ARHGAP33(+1.38),ARHGAP35(-1.15),ARHGEF6(-1.28),ARL4C(-3.52),ARRB1(+1.84),ATP10A(-3.63),ATP2B1(-1.37),BRCA1(-1.45),BRCA2(-1.32),BST1(-10.56),CAMK2B(+3.78),CBX7(+1.44),CCND2(+1.24),CD48(+1.34),CDC6(-1.21),CDCA2(-1.24),CDH1(-3.95),CDKN1A(+1.58),CFLAR(+1.53),CLSPN(-1.38),CNTNAP1(+1.36),CNTRL(-1.28),COL1A1(+2.55),COL4A5(+81.0),COL5A3(+16.68),CORO2B(+17.65),CTNN…
Cancer,Organismal Injury and Abnormalities	Development of malignant tumor	2.68e-36		1.332	617	388	229	ABCC9(+3.63),ABL1(-1.17),ACAD8(+1.21),ACKR3(+2.01),ADAM17(-1.25),ADAM22(+1.48),ADARB2(+1.93),ADCY1(+3.69),ADGRE2(-1.93),ADGRE5(+1.21),ADGRV1(+32.48),ADSL(-1.18),AFAP1L2(+5.01),AGAP3(+1.28),AGFG2(+1.25),AHCYL2(+1.3),AKAP6(+3.86),AKAP7(+2.21),ALDH1L2(-1.52),AMOT(+8.88),ANKDD1A(+2.04),ANKRD18A(+4.0),ANKRD9(+1.56),ANO5(+1.69),ANO9(+1.7),ANOS1(+5.33),ANTXR2(-1.52),ARHGAP11A(-1.16),ARHGAP22(+4.4),ARHGA…
Cancer,Organismal Injury and Abnormalities	Development of neuroepithelial tumor	8.96e-10		1.609	120	76	44	ABCC9(+3.63),ABL1(-1.17),ADGRD1(+3.34),ADGRE5(+1.21),ADGRV1(+32.48),AGAP3(+1.28),ARHGAP33(+1.38),ARHGAP35(-1.15),ARL4C(-3.52),ARRB1(+1.84),ASTN2(+2.0),ATP2A2(-1.13),B4GALT5(-1.22),BCAS1(+2.71),BCL2L1(+1.35),BRCA1(-1.45),BRCA2(-1.32),CAMK2B(+3.78),CAPN5(-3.08),CASP9(+1.27),CCL3(+2.73),CCND2(+1.24),CCR6(-2.31),CD200(+1.55),CD48(+1.34),CD93(+8.55),CDH1(-3.95),CDK3(+3.82),CDKN1A(+1.58),COL1A1(+2.55),…
Cellular Development,Cellular Growth and Proliferation,Nervous System Development and Function,Tissue Development	Development of neurons	5.53e-10	Activated	2.752	97	71	26	ABL1(-1.17),ACHE(+1.66),ADAM22(+1.48),ADAP1(+1.32),ADCY1(+3.69),ADGRE5(+1.21),ARHGAP33(+1.38),ARHGAP35(-1.15),B4GALT5(-1.22),BACE1(+3.1),BCL11B(+35.14),BCL2L1(+1.35),CAMK2B(+3.78),CAMKK2(+1.45),CAMSAP2(+1.3),CDH1(-3.95),CDKN1A(+1.58),CLSTN3(+1.43),CNTNAP1(+1.36),COL4A5(+81.0),CSF1(+2.33),CTNNA2(+40.94),CUX2(+12.18),CYFIP2(-1.16),DAB2IP(+2.3),DDAH1(+4.58),DLG5(+1.79),DPYSL3(+10.3),EFNA5(+3.38),EFN…
Cancer,Organismal Injury and Abnormalities	Development of squamous-cell carcinoma	1.61e-07		-0.003	14	7	7	ATP2A2(-1.13),CDKN1A(+1.58),CYLD(+1.23),HGF(+14.6),MXI1(-1.46),PAK1(+1.24),PTEN(-1.32),SMAD3(-1.37),SMAD4(-1.13),SSBP2(-1.36),TP53(-1.16),TP63(+2.26),TP73(+1.89),XPC(+1.2)
Cancer,Organismal Injury and Abnormalities,Renal and Urological Disease	Development of urinary tract tumor	2.68e-12			121	76	45	ANO5(+1.69),ARHGAP35(-1.15),ATP2B1(-1.37),B4GAT1(+1.4),BCL2L1(+1.35),BRCA1(-1.45),BRCA2(-1.32),BST1(-10.56),CALCRL(+1.85),CBX7(+1.44),CCR1(-1.89),CCR6(-2.31),CDC14B(+4.66),CDC6(-1.21),CDH1(-3.95),CDKN1A(+1.58),CFAP44(+1.47),CFLAR(+1.53),CLSPN(-1.38),CPXM2(+28.83),CREBRF(+1.38),CREM(-1.32),CSF2RB(+1.77),CTNNA2(+40.94),CWC27(-1.21),CXXC4(+1.63),DAB2IP(+2.3),DCLRE1C(-1.43),DENND3(+1.6),DGAT2(+1.6),D…
Cardiovascular System Development and Function	Development of vasculature	9.79e-14		1.148	136	95	41	ABL1(-1.17),ACKR3(+2.01),ADAM17(-1.25),AMOT(+8.88),ANTXR2(-1.52),ARHGAP22(+4.4),ATP2B4(+1.75),BACE1(+3.1),BRCA1(-1.45),CALCRL(+1.85),CCR6(-2.31),CCR7(+2.42),CDC6(-1.21),CDH1(-3.95),CDKN1A(+1.58),CHD7(-1.26),CNTRL(-1.28),COL1A1(+2.55),CSF1(+2.33),CSF2RB(+1.77),CST3(+1.9),CXCR5(+2.37),CYLD(+1.23),DAB2IP(+2.3),DDAH1(+4.58),DDR2(+2.64),DLC1(+17.45),EDNRB(+6.05),EFNB2(+3.2),EMP2(+9.24),EPHA2(+3.41),EP…
Cellular Development,Connective Tissue Development and Function,Tissue Development	Differentiation of bone cells	1.52e-08		1.179	51	35	16	ABL1(-1.17),ADAM17(-1.25),ATP2A2(-1.13),CCL3(+2.73),CCR1(-1.89),CD200(+1.55),COL1A1(+2.55),CREB3L1(+2.14),CSF1(+2.33),CST3(+1.9),DDR2(+2.64),EFNB2(+3.2),ELF4(-1.17),EPHA2(+3.41),EVC2(+2.28),FAS(+1.26),FBN2(+5.8),FGFR1(+2.28),FOXP1(-1.84),FSTL3(+2.63),GPR137B(+1.52),HGF(+14.6),IFI16(-1.19),IGFBP3(+17.6),INPP4B(+8.55),ITGA5(+2.43),LMNA(+1.43),LRP3(+8.74),MAPK1(-1.26),MEF2D(+1.26),NOTCH1(+1.19),NRP1…
Cellular Development,Connective Tissue Development and Function,Tissue Development	Differentiation of osteoblastic-lineage cells	1.78e-07		1.825	36	26	10	ABL1(-1.17),CD200(+1.55),COL1A1(+2.55),CREB3L1(+2.14),CSF1(+2.33),DDR2(+2.64),EFNB2(+3.2),ELF4(-1.17),EPHA2(+3.41),EVC2(+2.28),FAS(+1.26),FBN2(+5.8),FGFR1(+2.28),HGF(+14.6),IFI16(-1.19),IGFBP3(+17.6),ITGA5(+2.43),LMNA(+1.43),LRP3(+8.74),MAPK1(-1.26),MEF2D(+1.26),NOTCH1(+1.19),NRP1(+31.71),PLCL1(+29.67),PTGER4(+4.18),RBL1(-1.25),SFRP1(+136.39),SMAD3(-1.37),SMAD4(-1.13),SMAD7(+1.41),STMN1(-1.27),TP…
Cellular Development,Connective Tissue Development and Function,Skeletal and Muscular System Development and Function,Tissue Development	Differentiation of osteoblasts	4.49e-07	Activated	2.076	35	25	10	ABL1(-1.17),CD200(+1.55),COL1A1(+2.55),CREB3L1(+2.14),CSF1(+2.33),DDR2(+2.64),EFNB2(+3.2),ELF4(-1.17),EPHA2(+3.41),EVC2(+2.28),FAS(+1.26),FBN2(+5.8),FGFR1(+2.28),HGF(+14.6),IFI16(-1.19),IGFBP3(+17.6),ITGA5(+2.43),LMNA(+1.43),LRP3(+8.74),MAPK1(-1.26),MEF2D(+1.26),NOTCH1(+1.19),NRP1(+31.71),PTGER4(+4.18),RBL1(-1.25),SFRP1(+136.39),SMAD3(-1.37),SMAD4(-1.13),SMAD7(+1.41),STMN1(-1.27),TP53(-1.16),TP63…
Cell-mediated Immune Response,Cellular Development,Cellular Function and Maintenance,Cellular Growth and Proliferation,Embryonic Development,Hematological System Development and Function,Hematopoiesis,Lymphoid Tissue Structure and Development,Organ Development,Organismal Development,Tissue Development	Differentiation of T lymphocytes	1.19e-09		0.768	54	32	22	ABL1(-1.17),ADAM17(-1.25),ARRB1(+1.84),BCL11B(+35.14),CBLB(-1.39),CCL3(+2.73),CCR6(-2.31),CD74(+1.29),CD80(+1.28),CFLAR(+1.53),CHD7(-1.26),CRTAM(+15.46),CXCR5(+2.37),CYLD(+1.23),DCLRE1C(-1.43),EFNB2(+3.2),ELF4(-1.17),EOMES(+6.58),FANCC(-1.21),FZD7(+3.73),HSP90AA1(-1.2),ICAM1(+1.29),IL12RB2(-2.54),IRF4(+1.29),ITK(+6.74),ITPKC(+1.42),JAK1(-1.3),JAK3(+1.23),LMBR1L(+1.26),MAPK1(-1.26),MAPK8(+1.23),MA…
Cancer,Hematological Disease,Immunological Disease,Organismal Injury and Abnormalities	Diffuse B-cell lymphoma	1.19e-13			85	57	28	ABCC9(+3.63),ABL1(-1.17),AFAP1L2(+5.01),ANO5(+1.69),ATP10A(-3.63),BNC2(+15.08),CALCRL(+1.85),CCDC113(-1.66),CCND2(+1.24),CD58(+1.34),CDCA2(-1.24),CNTRL(-1.28),COL4A5(+81.0),CTNNA2(+40.94),DCLK3(+15.71),DGKD(+1.29),DHFR(-1.27),DLG5(+1.79),DSC3(+10.05),DST(+1.5),DUSP2(+1.71),EPHA2(+3.41),ETV6(-1.16),FAS(+1.26),FBN2(+5.8),FERMT1(+5.25),FKBP9(-1.91),FOXP1(-1.84),HECW2(+2.15),HIP1(+1.59),HNRNPU(-1.15)…
Cancer,Hematological Disease,Immunological Disease,Organismal Injury and Abnormalities	Diffuse large B-cell lymphoma	9.02e-08			34	17	17	AFAP1L2(+5.01),ANO5(+1.69),CCND2(+1.24),CD58(+1.34),DHFR(-1.27),DSC3(+10.05),ETV6(-1.16),FAS(+1.26),FERMT1(+5.25),FKBP9(-1.91),FOXP1(-1.84),HIP1(+1.59),HSP90AA1(-1.2),IQGAP1(-1.26),IRF4(+1.29),KLHL14(-12.42),LRIG3(+2.67),MKI67(-1.24),MYOM2(-2.51),NOTCH1(+1.19),PAX5(-1.22),PPP3CA(-1.58),PPP3CC(+1.18),PRDM1(+1.74),PTEN(-1.32),RASGEF1A(+2.66),RRM2(-1.28),SDC1(+2.61),SERPINA1(+15.79),TCL1A(-1.69),TP5…
Cancer,Hematological Disease,Immunological Disease,Organismal Injury and Abnormalities	Diffuse lymphoma	3.08e-14			92	63	29	ABCC9(+3.63),ABL1(-1.17),ADSL(-1.18),AFAP1L2(+5.01),ANO5(+1.69),ATP10A(-3.63),BCL11B(+35.14),BNC2(+15.08),CALCRL(+1.85),CCDC113(-1.66),CCND2(+1.24),CD58(+1.34),CDCA2(-1.24),CFLAR(+1.53),CNTRL(-1.28),COL4A5(+81.0),CTNNA2(+40.94),DCLK3(+15.71),DDR2(+2.64),DGKD(+1.29),DHFR(-1.27),DLG5(+1.79),DSC3(+10.05),DST(+1.5),DUSP2(+1.71),EPHA2(+3.41),ETV6(-1.16),FAS(+1.26),FBN2(+5.8),FERMT1(+5.25),FKBP9(-1.91)…
Cancer,Hematological Disease,Immunological Disease,Organismal Injury and Abnormalities	Diffuse small-cell lymphoma	6.4e-10			67	48	19	ABCC9(+3.63),ABL1(-1.17),ADSL(-1.18),ATP10A(-3.63),BCL11B(+35.14),BNC2(+15.08),CALCRL(+1.85),CCDC113(-1.66),CCND2(+1.24),CDCA2(-1.24),CFLAR(+1.53),CNTRL(-1.28),COL4A5(+81.0),CTNNA2(+40.94),DCLK3(+15.71),DGKD(+1.29),DHFR(-1.27),DLG5(+1.79),DST(+1.5),DUSP2(+1.71),FBN2(+5.8),HECW2(+2.15),HGF(+14.6),HIP1(+1.59),HNRNPU(-1.15),HSP90AA1(-1.2),IKBIP(+1.24),IRF4(+1.29),JAK3(+1.23),KCNK5(+2.33),KHNYN(+1.2)…
Cancer,Gastrointestinal Disease,Organismal Injury and Abnormalities	Digestive organ tumor	1.95e-46		-1.873	797	504	293	ABCC9(+3.63),ABL1(-1.17),ACAD8(+1.21),ACHE(+1.66),ACKR3(+2.01),ADAM17(-1.25),ADAM22(+1.48),ADAP1(+1.32),ADARB2(+1.93),ADCY1(+3.69),ADGRD1(+3.34),ADGRE2(-1.93),ADGRE5(+1.21),ADGRV1(+32.48),ADSL(-1.18),AEN(+1.24),AFAP1L2(+5.01),AGAP1(+3.03),AGAP3(+1.28),AGFG2(+1.25),AHCYL2(+1.3),AKAP6(+3.86),AKAP7(+2.21),ALDH1L2(-1.52),ALDH3A2(-1.25),AMOT(+8.88),ANKDD1A(+2.04),ANKRD18A(+4.0),ANKRD9(+1.56),ANO5(+1.6…
Cancer,Gastrointestinal Disease,Organismal Injury and Abnormalities	Digestive system cancer	1.04e-45		-0.865	787	499	288	ABCC9(+3.63),ABL1(-1.17),ACAD8(+1.21),ACHE(+1.66),ACKR3(+2.01),ADAM17(-1.25),ADAM22(+1.48),ADAP1(+1.32),ADARB2(+1.93),ADCY1(+3.69),ADGRD1(+3.34),ADGRE2(-1.93),ADGRE5(+1.21),ADGRV1(+32.48),ADSL(-1.18),AEN(+1.24),AFAP1L2(+5.01),AGAP1(+3.03),AGAP3(+1.28),AGFG2(+1.25),AHCYL2(+1.3),AKAP6(+3.86),AKAP7(+2.21),ALDH1L2(-1.52),ALDH3A2(-1.25),AMOT(+8.88),ANKDD1A(+2.04),ANKRD9(+1.56),ANO5(+1.69),ANO9(+1.7),A…
Cancer,Organismal Injury and Abnormalities	Ductal carcinoma	9.99e-20		1.967	254	166	88	ABCC9(+3.63),ABL1(-1.17),ACKR3(+2.01),ADAM17(-1.25),ADAM22(+1.48),ADAP1(+1.32),ADARB2(+1.93),ADCY1(+3.69),ADGRD1(+3.34),ADGRV1(+32.48),ADSL(-1.18),AFAP1L2(+5.01),AMOT(+8.88),ANTXR2(-1.52),APPL1(-1.35),ARHGAP22(+4.4),ARHGAP35(-1.15),ARHGEF10L(+6.45),ARHGEF6(-1.28),ARRB1(+1.84),ATP10A(-3.63),ATP2B1(-1.37),ATP2B4(+1.75),B3GNT4(-8.54),BAIAP2L1(+4.95),BCL2L1(+1.35),BRCA1(-1.45),BRCA2(-1.32),BST1(-10.5…
Neurological Disease	Early-onset neurological disorder	4.49e-07			35	24	11	ABL1(-1.17),ADAM22(+1.48),ADCY1(+3.69),BCL2L1(+1.35),CACNA1D(+2.44),CST3(+1.9),CUX2(+12.18),CYFIP2(-1.16),DHFR(-1.27),DNAJC6(+4.84),EDNRB(+6.05),FREM2(+14.43),GABRA4(+606.95),GABRB1(+25.68),GABRB2(+5.43),GPR153(+2.05),GRIN2A(+4.61),HGF(+14.6),HNRNPU(-1.15),HSP90AA1(-1.2),ILDR1(+1.84),NRXN2(+5.65),PLCB1(+9.44),PODXL(-2.06),PPP3CA(-1.58),PRICKLE2(+4.66),PTGS2(+6.22),SIK1/SIK1B(+1.67),SLC25A22(+1.27…
Cancer,Organismal Injury and Abnormalities,Skeletal and Muscular Disorders	Embryonal rhabdomyosarcoma	4.12e-07			43	33	10	ADAP1(+1.32),ADGRE5(+1.21),BCAS1(+2.71),BRCA2(-1.32),CAPN5(-3.08),COL5A3(+16.68),CSF2RB(+1.77),DSC3(+10.05),DST(+1.5),EFCAB2(-1.83),FERMT1(+5.25),HECW2(+2.15),IDUA(+1.89),IRF6(+4.41),LZTS1(+68.82),MAPK13(+2.51),MFGE8(+2.08),MIOS(-1.15),MUC4(+7.82),NOTCH1(+1.19),NRG2(+2.36),PABPC1L(+1.48),PCDHGA10(+2.63),PCDHGA12(+2.44),PCDHGA5(+17.85),PCDHGB1(+19.93),PCDHGB2(+4.61),PCDHGB3(+6.4),PCDHGB5(+3.46),PC…
Cancer,Organismal Injury and Abnormalities	Embryonal tumor	1.68e-09	Activated	2.39	78	52	26	ABL1(-1.17),ADGRE5(+1.21),ARHGAP33(+1.38),ARHGAP35(-1.15),ARL4C(-3.52),ARRB1(+1.84),ASTN2(+2.0),ATP2A2(-1.13),BCAS1(+2.71),BCL2L1(+1.35),BRCA1(-1.45),BRCA2(-1.32),CCL3(+2.73),CCND2(+1.24),CD200(+1.55),CD48(+1.34),CD93(+8.55),CDH1(-3.95),CDK3(+3.82),CDKN1A(+1.58),CEP83(+1.26),CHD7(-1.26),COL1A1(+2.55),CSF1(+2.33),CSF2RB(+1.77),CXCL16(+4.43),DDR2(+2.64),DHFR(-1.27),DLC1(+17.45),EBI3(+1.76),EFNA5(+3…
Cancer,Endocrine System Disorders,Organismal Injury and Abnormalities	Endocrine cancer	8.84e-56			742	482	260	ABCC9(+3.63),ABL1(-1.17),ACAD8(+1.21),ACHE(+1.66),ADAM17(-1.25),ADAM22(+1.48),ADAP1(+1.32),ADARB2(+1.93),ADCY1(+3.69),ADGRD1(+3.34),ADGRE2(-1.93),ADGRE5(+1.21),ADGRV1(+32.48),ADSL(-1.18),AEN(+1.24),AFAP1L2(+5.01),AGAP1(+3.03),AGAP3(+1.28),AGFG2(+1.25),AHCYL2(+1.3),AKAP6(+3.86),AKAP7(+2.21),ALDH1L2(-1.52),ALDH3A2(-1.25),ALDH3B2(+4.57),AMOT(+8.88),ANKDD1A(+2.04),ANKRD18A(+4.0),ANKRD9(+1.56),ANO5(+1…
Cancer,Endocrine System Disorders,Organismal Injury and Abnormalities	Endocrine carcinoma	3.53e-55			740	480	260	ABCC9(+3.63),ABL1(-1.17),ACAD8(+1.21),ACHE(+1.66),ADAM17(-1.25),ADAM22(+1.48),ADAP1(+1.32),ADARB2(+1.93),ADCY1(+3.69),ADGRD1(+3.34),ADGRE2(-1.93),ADGRE5(+1.21),ADGRV1(+32.48),ADSL(-1.18),AEN(+1.24),AFAP1L2(+5.01),AGAP1(+3.03),AGAP3(+1.28),AGFG2(+1.25),AHCYL2(+1.3),AKAP6(+3.86),AKAP7(+2.21),ALDH1L2(-1.52),ALDH3A2(-1.25),ALDH3B2(+4.57),AMOT(+8.88),ANKDD1A(+2.04),ANKRD18A(+4.0),ANKRD9(+1.56),ANO5(+1…
Cancer,Endocrine System Disorders,Organismal Injury and Abnormalities	Endocrine gland tumor	3.4e-56		1.322	749	486	263	ABCC9(+3.63),ABL1(-1.17),ACAD8(+1.21),ACHE(+1.66),ADAM17(-1.25),ADAM22(+1.48),ADAP1(+1.32),ADARB2(+1.93),ADCY1(+3.69),ADGRD1(+3.34),ADGRE2(-1.93),ADGRE5(+1.21),ADGRV1(+32.48),ADSL(-1.18),AEN(+1.24),AFAP1L2(+5.01),AGAP1(+3.03),AGAP3(+1.28),AGFG2(+1.25),AHCYL2(+1.3),AKAP6(+3.86),AKAP7(+2.21),ALDH1L2(-1.52),ALDH3A2(-1.25),ALDH3B2(+4.57),AMOT(+8.88),ANKDD1A(+2.04),ANKRD18A(+4.0),ANKRD9(+1.56),ANO5(+1…
Cancer,Organismal Injury and Abnormalities,Reproductive System Disease	Endometrial adenocarcinoma	1.85e-11			206	133	73	ABCC9(+3.63),ABL1(-1.17),ACAD8(+1.21),ADGRV1(+32.48),ADSL(-1.18),AKAP6(+3.86),AMOT(+8.88),ANKDD1A(+2.04),ANO5(+1.69),ARHGAP35(-1.15),ARHGEF6(-1.28),ARRDC3(+1.39),ASTN2(+2.0),ATP10A(-3.63),ATP2B1(-1.37),B3GNT4(-8.54),BNC2(+15.08),BRCA1(-1.45),BRCA2(-1.32),BST1(-10.56),CACNA1D(+2.44),CALM1 (includes others)(-1.15),CAMK2B(+3.78),CAMSAP2(+1.3),CC2D2A(+3.33),CCDC88B(+1.26),CCR6(-2.31),CDC6(-1.21),CDH1…
Cancer,Organismal Injury and Abnormalities,Reproductive System Disease	Endometrial cancer	2.28e-12		0.793	248	164	84	ABCC9(+3.63),ABL1(-1.17),ACAD8(+1.21),ADARB2(+1.93),ADGRV1(+32.48),ADSL(-1.18),AKAP6(+3.86),AMOT(+8.88),ANKDD1A(+2.04),ANO5(+1.69),ANTXR2(-1.52),ARHGAP22(+4.4),ARHGAP35(-1.15),ARHGEF6(-1.28),ARRDC3(+1.39),ASTN2(+2.0),ATP10A(-3.63),ATP2B1(-1.37),B3GNT4(-8.54),BCL2L1(+1.35),BNC2(+15.08),BRCA1(-1.45),BRCA2(-1.32),BST1(-10.56),CABLES1(-1.63),CACNA1D(+2.44),CALM1 (includes others)(-1.15),CAMK2B(+3.78)…
Cancer,Organismal Injury and Abnormalities,Reproductive System Disease	Endometrial carcinoma	1.7e-10			227	149	78	ABCC9(+3.63),ABL1(-1.17),ACAD8(+1.21),ADARB2(+1.93),ADGRV1(+32.48),ADSL(-1.18),AKAP6(+3.86),AMOT(+8.88),ANKDD1A(+2.04),ANO5(+1.69),ARHGAP22(+4.4),ARHGAP35(-1.15),ARHGEF6(-1.28),ARRDC3(+1.39),ASTN2(+2.0),ATP10A(-3.63),ATP2B1(-1.37),B3GNT4(-8.54),BCL2L1(+1.35),BNC2(+15.08),BRCA1(-1.45),BRCA2(-1.32),BST1(-10.56),CABLES1(-1.63),CACNA1D(+2.44),CALM1 (includes others)(-1.15),CAMK2B(+3.78),CAMSAP2(+1.3)…
Cancer,Organismal Injury and Abnormalities	Endometrioid carcinoma	4.1e-13			251	164	87	ABCC9(+3.63),ABL1(-1.17),ACAD8(+1.21),ADGRV1(+32.48),ADSL(-1.18),AKAP6(+3.86),AMOT(+8.88),ANKDD1A(+2.04),ANO5(+1.69),ARHGAP35(-1.15),ARHGEF6(-1.28),ARRDC3(+1.39),ASTN2(+2.0),ATP10A(-3.63),ATP2B1(-1.37),B3GNT4(-8.54),BNC2(+15.08),BRCA1(-1.45),BRCA2(-1.32),C19orf47(-1.23),CACNA1D(+2.44),CALM1 (includes others)(-1.15),CAMK2B(+3.78),CAMSAP2(+1.3),CC2D2A(+3.33),CCDC88B(+1.26),CCR6(-2.31),CDH1(-3.95),C…
Cancer,Organismal Injury and Abnormalities,Reproductive System Disease	Endometrioid endometrial adenocarcinoma	8.42e-10			191	126	65	ABCC9(+3.63),ABL1(-1.17),ACAD8(+1.21),ADGRV1(+32.48),ADSL(-1.18),AKAP6(+3.86),AMOT(+8.88),ANKDD1A(+2.04),ANO5(+1.69),ARHGAP35(-1.15),ARHGEF6(-1.28),ARRDC3(+1.39),ASTN2(+2.0),ATP10A(-3.63),ATP2B1(-1.37),B3GNT4(-8.54),BNC2(+15.08),BRCA2(-1.32),CACNA1D(+2.44),CALM1 (includes others)(-1.15),CAMK2B(+3.78),CAMSAP2(+1.3),CC2D2A(+3.33),CCDC88B(+1.26),CCR6(-2.31),CDH1(-3.95),CFAP44(+1.47),CFAP54(+2.53),CF…
Cancer,Organismal Injury and Abnormalities	Endometrioid neoplasm	2.35e-13			252	164	88	ABCC9(+3.63),ABL1(-1.17),ACAD8(+1.21),ADGRV1(+32.48),ADSL(-1.18),AKAP6(+3.86),AMOT(+8.88),ANKDD1A(+2.04),ANO5(+1.69),ARHGAP35(-1.15),ARHGEF6(-1.28),ARRDC3(+1.39),ASTN2(+2.0),ATP10A(-3.63),ATP2B1(-1.37),B3GNT4(-8.54),BNC2(+15.08),BRCA1(-1.45),BRCA2(-1.32),C19orf47(-1.23),CACNA1D(+2.44),CALM1 (includes others)(-1.15),CAMK2B(+3.78),CAMSAP2(+1.3),CC2D2A(+3.33),CCDC88B(+1.26),CCR6(-2.31),CDH1(-3.95),C…
Neurological Disease,Organismal Injury and Abnormalities	Epilepsy	2.17e-07			46	33	13	ADAM22(+1.48),ANOS1(+5.33),ARRDC3(+1.39),CACNA1D(+2.44),CALCRL(+1.85),CCR1(-1.89),CDKN1A(+1.58),CREM(-1.32),CUX2(+12.18),CYFIP2(-1.16),DHFR(-1.27),DNAJB5(+1.38),DUSP2(+1.71),DUSP5(+1.54),ELL2(+1.37),ENC1(+2.75),FOSB(+3.73),GABRA4(+606.95),GABRB1(+25.68),GABRB2(+5.43),GRIN2A(+4.61),GRIN2C(+8.81),HNRNPU(-1.15),KCNJ11(+3.86),KCNV1(+3.75),LDLR(-1.26),MCM6(-1.2),NRXN2(+5.65),PLCB1(+9.44),PPP3CA(-1.58)…
Neurological Disease	Epilepsy or neurodevelopmental disorder	3.15e-07		0	57	41	16	ADAM22(+1.48),ANOS1(+5.33),ARRDC3(+1.39),CACNA1D(+2.44),CALCRL(+1.85),CCR1(-1.89),CDKN1A(+1.58),CHD7(-1.26),CREM(-1.32),CTNNA2(+40.94),CUX2(+12.18),CYFIP2(-1.16),DENND3(+1.6),DHFR(-1.27),DNAJB5(+1.38),DUSP2(+1.71),DUSP5(+1.54),EDNRB(+6.05),ELL2(+1.37),ENC1(+2.75),FOSB(+3.73),FOXP1(-1.84),GABRA4(+606.95),GABRB1(+25.68),GABRB2(+5.43),GRIN2A(+4.61),GRIN2C(+8.81),HECW2(+2.15),HNRNPU(-1.15),KCNJ11(+3.…
Cancer,Organismal Injury and Abnormalities	Epithelial neoplasm	3.5e-61		0.494	868	551	317	ABCC9(+3.63),ABL1(-1.17),ACAD8(+1.21),ACHE(+1.66),ACKR3(+2.01),ADAM17(-1.25),ADAM22(+1.48),ADAP1(+1.32),ADARB2(+1.93),ADCY1(+3.69),ADGRD1(+3.34),ADGRE2(-1.93),ADGRE5(+1.21),ADGRV1(+32.48),ADSL(-1.18),AEN(+1.24),AFAP1L2(+5.01),AGAP1(+3.03),AGAP3(+1.28),AGFG2(+1.25),AHCYL2(+1.3),AKAP6(+3.86),AKAP7(+2.21),ALDH1L2(-1.52),ALDH3A2(-1.25),ALDH3B2(+4.57),AMOT(+8.88),ANKDD1A(+2.04),ANKRD18A(+4.0),ANKRD9(+…
Cancer,Organismal Injury and Abnormalities	Extraadrenal retroperitoneal tumor	6.27e-24		-0.277	321	215	106	ABCC9(+3.63),ABL1(-1.17),ACKR3(+2.01),ADAM17(-1.25),ADAM22(+1.48),ADAP1(+1.32),ADARB2(+1.93),ADCY1(+3.69),ADGRD1(+3.34),ADGRV1(+32.48),ADSL(-1.18),AFAP1L2(+5.01),AGAP1(+3.03),AKAP6(+3.86),AMOT(+8.88),ANO5(+1.69),APPL1(-1.35),ARHGAP22(+4.4),ARHGAP35(-1.15),ARHGEF10L(+6.45),ARHGEF6(-1.28),ATP10A(-3.63),ATP2B1(-1.37),ATP2B4(+1.75),B4GAT1(+1.4),BAIAP2L1(+4.95),BCL2L1(+1.35),BNC2(+15.08),BRCA1(-1.45),…
Cancer,Organismal Injury and Abnormalities	Extracranial solid tumor	1.58e-60		-0.761	881	558	323	ABCC9(+3.63),ABL1(-1.17),ACAD8(+1.21),ACHE(+1.66),ACKR3(+2.01),ADAM17(-1.25),ADAM22(+1.48),ADAP1(+1.32),ADARB2(+1.93),ADCY1(+3.69),ADGRD1(+3.34),ADGRE2(-1.93),ADGRE5(+1.21),ADGRV1(+32.48),ADSL(-1.18),AEN(+1.24),AFAP1L2(+5.01),AGAP1(+3.03),AGAP3(+1.28),AGFG2(+1.25),AHCYL2(+1.3),AKAP6(+3.86),AKAP7(+2.21),ALDH1L2(-1.52),ALDH3A2(-1.25),ALDH3B2(+4.57),AMOT(+8.88),ANKDD1A(+2.04),ANKRD18A(+4.0),ANKRD9(+…
Cancer,Endocrine System Disorders,Organismal Injury and Abnormalities	Extrapancreatic neuroendocrine tumor	4.77e-08		1.274	74	52	22	ABCC9(+3.63),ABL1(-1.17),ACHE(+1.66),AEN(+1.24),AGAP1(+3.03),AKAP6(+3.86),ARHGEF6(-1.28),ATP10A(-3.63),BNC2(+15.08),BRCA2(-1.32),CABLES1(-1.63),CAMK2B(+3.78),CAMSAP2(+1.3),CD48(+1.34),CDC42BPB(+1.25),CDH1(-3.95),CDH11(+4.4),CDKN1A(+1.58),COL5A3(+16.68),CREBRF(+1.38),DDR2(+2.64),DGKD(+1.29),DHFR(-1.27),DLC1(+17.45),DST(+1.5),DUT(-1.19),EML6(+6.4),FGFR1(+2.28),FREM2(+14.43),FZD7(+3.73),GPRC5C(-1.8)…
Cancer,Organismal Injury and Abnormalities	Extrapulmonary squamous cell carcinoma	2.11e-19		0	295	188	107	ABCC9(+3.63),ABL1(-1.17),ACHE(+1.66),ADAM17(-1.25),ADAM22(+1.48),ADCY1(+3.69),ADGRD1(+3.34),ADGRE2(-1.93),ADGRE5(+1.21),ADGRV1(+32.48),AGAP1(+3.03),AKAP6(+3.86),AKAP7(+2.21),ANO5(+1.69),ANO9(+1.7),ARHGAP35(-1.15),ARHGEF10L(+6.45),ATP10A(-3.63),ATP2A2(-1.13),ATP5MF-PTCD1(+1.62),AUTS2(+3.16),BCL11B(+35.14),BCL2L1(+1.35),BCL9L(+1.25),BNC2(+15.08),BRCA1(-1.45),BRCA2(-1.32),CACNA1D(+2.44),CAMK2B(+3.78…
Hereditary Disorder,Neurological Disease,Organismal Injury and Abnormalities	Familial encephalopathy	1.09e-07			138	89	49	ACHE(+1.66),ADAM22(+1.48),ADGRD1(+3.34),ADGRV1(+32.48),ANOS1(+5.33),AP5B1(+1.25),ARHGEF6(-1.28),ATP2A2(-1.13),ATP2B1(-1.37),AUTS2(+3.16),B4GALT5(-1.22),B4GAT1(+1.4),BACE1(+3.1),BCL11B(+35.14),BCL2L1(+1.35),BRCA2(-1.32),CACNA1D(+2.44),CAMK2B(+3.78),CAMKK2(+1.45),CASP9(+1.27),CC2D2A(+3.33),CCND2(+1.24),CD48(+1.34),CD96(-1.87),CDH11(+4.4),CFLAR(+1.53),CHD7(-1.26),CNNM2(+1.5),COL1A1(+2.55),CORO2B(+17…
Cancer,Organismal Injury and Abnormalities,Reproductive System Disease	Female genital neoplasm	5.1e-18	Activated	2.265	368	232	136	ABCC9(+3.63),ABL1(-1.17),ACAD8(+1.21),ADAM17(-1.25),ADARB2(+1.93),ADCY1(+3.69),ADGRE5(+1.21),ADGRV1(+32.48),ADSL(-1.18),AKAP6(+3.86),ALDH1L2(-1.52),AMOT(+8.88),ANKDD1A(+2.04),ANKRD18A(+4.0),ANO5(+1.69),ANTXR2(-1.52),ARHGAP22(+4.4),ARHGAP35(-1.15),ARHGEF6(-1.28),ARL4C(-3.52),ARRDC3(+1.39),ASTN2(+2.0),ATP10A(-3.63),ATP2B1(-1.37),B3GNT4(-8.54),BCL2L1(+1.35),BCL9L(+1.25),BNC2(+15.08),BRCA1(-1.45),BRC…
Cancer,Organismal Injury and Abnormalities,Reproductive System Disease	Female genital tract adenocarcinoma	4.18e-16			302	190	112	ABCC9(+3.63),ABL1(-1.17),ACAD8(+1.21),ADCY1(+3.69),ADGRV1(+32.48),ADSL(-1.18),AKAP6(+3.86),ALDH1L2(-1.52),AMOT(+8.88),ANKDD1A(+2.04),ANKRD18A(+4.0),ANO5(+1.69),ARHGAP35(-1.15),ARHGEF6(-1.28),ARL4C(-3.52),ARRDC3(+1.39),ASTN2(+2.0),ATP10A(-3.63),ATP2B1(-1.37),B3GNT4(-8.54),BCL9L(+1.25),BNC2(+15.08),BRCA1(-1.45),BRCA2(-1.32),BST1(-10.56),C19orf47(-1.23),CACNA1D(+2.44),CALM1 (includes others)(-1.15),…
Cancer,Organismal Injury and Abnormalities,Reproductive System Disease	Female genital tract cancer	1.71e-18		1.613	360	227	133	ABCC9(+3.63),ABL1(-1.17),ACAD8(+1.21),ADAM17(-1.25),ADARB2(+1.93),ADCY1(+3.69),ADGRV1(+32.48),ADSL(-1.18),AKAP6(+3.86),ALDH1L2(-1.52),AMOT(+8.88),ANKDD1A(+2.04),ANKRD18A(+4.0),ANO5(+1.69),ANTXR2(-1.52),ARHGAP22(+4.4),ARHGAP35(-1.15),ARHGEF6(-1.28),ARL4C(-3.52),ARRDC3(+1.39),ASTN2(+2.0),ATP10A(-3.63),ATP2B1(-1.37),B3GNT4(-8.54),BCL2L1(+1.35),BCL9L(+1.25),BNC2(+15.08),BRCA1(-1.45),BRCA2(-1.32),BST1…
Cancer,Organismal Injury and Abnormalities	Fibroma	2.94e-07			20	11	9	ABL1(-1.17),ANTXR2(-1.52),CCND2(+1.24),COL11A2(+4.0),COL1A1(+2.55),COL4A4(-1.84),COL4A5(+81.0),COL5A3(+16.68),COL9A2(+1.61),DDR2(+2.64),DHFR(-1.27),FGFR1(+2.28),HGF(+14.6),NRP1(+31.71),PTEN(-1.32),PTGS2(+6.22),SERPINE1(-2.75),TFDP2(-1.31),TP53(-1.16),TUBA4A(-1.24)
Cancer,Organismal Injury and Abnormalities	Fibrous tissue tumor	1.18e-07		0.982	26	14	12	ABL1(-1.17),ANTXR2(-1.52),CCND2(+1.24),CDKN1A(+1.58),COL11A2(+4.0),COL1A1(+2.55),COL4A4(-1.84),COL4A5(+81.0),COL5A3(+16.68),COL9A2(+1.61),DDR2(+2.64),DHFR(-1.27),FGFR1(+2.28),HGF(+14.6),ITK(+6.74),MFHAS1(-1.4),MXI1(-1.46),NINJ1(+1.81),NRP1(+31.71),PTEN(-1.32),PTGS2(+6.22),RRM2(-1.28),SERPINE1(-2.75),TFDP2(-1.31),TP53(-1.16),TUBA4A(-1.24)
Embryonic Development,Nervous System Development and Function,Organ Development,Organismal Development,Tissue Development	Formation of brain	4.68e-07		0.152	61	39	22	ABL1(-1.17),APBB2(+2.4),ARHGAP35(-1.15),ATP1B2(+5.7),BCL2L1(+1.35),BRCA2(-1.32),CASP9(+1.27),CC2D2A(+3.33),CCDC85C(+2.03),CCND2(+1.24),CCNF(-1.17),CHD7(-1.26),CREM(-1.32),CST3(+1.9),CTNNA2(+40.94),DLC1(+17.45),DLG5(+1.79),EFNA5(+3.38),EOMES(+6.58),EPHA2(+3.41),EPHB2(+3.2),FANCC(-1.21),FANCD2(-1.2),FGFR1(+2.28),FOXG1(+7.35),FOXP2(+19.4),HGF(+14.6),MAPK1(-1.26),MAPK8(+1.23),MAPK8IP3(+1.37),NAV2(+2.…
Cell Morphology,Cellular Assembly and Organization,Cellular Function and Maintenance	Formation of cellular protrusions	2.04e-11	Activated	3.19	113	77	36	ABL1(-1.17),ACHE(+1.66),ADAM22(+1.48),ADAP1(+1.32),ADCY1(+3.69),ARHGAP33(+1.38),ARHGAP35(-1.15),ARHGEF6(-1.28),ARRB1(+1.84),AUTS2(+3.16),B4GALT5(-1.22),B4GAT1(+1.4),BACE1(+3.1),BCL11B(+35.14),CAMK2B(+3.78),CAMKK2(+1.45),CAMSAP2(+1.3),CAP1(-1.19),CC2D2A(+3.33),CCDC113(-1.66),CCR7(+2.42),CDC42BPB(+1.25),CDH1(-3.95),CDK18(+38.29),CDKN1A(+1.58),CEP83(+1.26),CFAP54(+2.53),CNTNAP1(+1.36),CSF1(+2.33),CT…
Cellular Assembly and Organization	Formation of cytoskeleton	7.72e-08		0.432	52	34	18	ABL1(-1.17),ARHGEF10L(+6.45),ARRB1(+1.84),BAIAP2L1(+4.95),CAMSAP2(+1.3),CDC42BPB(+1.25),CDH11(+4.4),CDKN1A(+1.58),CNTNAP1(+1.36),COL5A3(+16.68),CORO2B(+17.65),DIAPH3(-1.2),DLC1(+17.45),DPYSL3(+10.3),ERP29(-1.18),FHOD3(+3.39),HGF(+14.6),HIP1(+1.59),HIP1R(-1.95),ICAM1(+1.29),INPP5J(+6.0),ITGB5(+10.64),ITK(+6.74),MAPK1(-1.26),MAPK8(+1.23),MCF2L(-2.78),MPRIP(-1.17),NEFH(-3.76),NOTCH1(+1.19),NTN1(-1.7…
Embryonic Development,Hematological System Development and Function,Lymphoid Tissue Structure and Development,Organ Development,Organismal Development,Tissue Development	Formation of lymphoid organ	1.7e-08		0.724	40	27	13	ABL1(-1.17),ADAM17(-1.25),BCL11B(+35.14),BRCA1(-1.45),CALCRL(+1.85),CCL3(+2.73),CCR6(-2.31),CCR7(+2.42),CD74(+1.29),CD80(+1.28),CDKN1A(+1.58),CFLAR(+1.53),CSF1(+2.33),CXCR5(+2.37),CYLD(+1.23),EOMES(+6.58),F5(+8.67),FAS(+1.26),FOSB(+3.73),FZD7(+3.73),IRF4(+1.29),ITK(+6.74),JAK3(+1.23),LAX1(+2.01),MAPK1(-1.26),NCOR1(-1.2),NOTCH1(+1.19),NR5A1(+15.3),RAC1(-1.28),RARG(+1.8),RASGRP4(-4.0),SPIB(-1.39),S…
Embryonic Development,Hematological System Development and Function,Lymphoid Tissue Structure and Development,Organ Development,Organismal Development,Tissue Development	Formation of lymphoid tissue	1.49e-10		0.958	52	36	16	ABL1(-1.17),ADAM17(-1.25),BCL11B(+35.14),BRCA1(-1.45),CALCRL(+1.85),CCL3(+2.73),CCR6(-2.31),CCR7(+2.42),CD74(+1.29),CD80(+1.28),CDKN1A(+1.58),CFLAR(+1.53),CSF1(+2.33),CXCR5(+2.37),CYLD(+1.23),EDNRB(+6.05),EFNB2(+3.2),EOMES(+6.58),F5(+8.67),FAS(+1.26),FGFR1(+2.28),FOSB(+3.73),FZD7(+3.73),HGF(+14.6),IRF4(+1.29),ITGA4(-1.34),ITK(+6.74),JAK3(+1.23),LAX1(+2.01),MAPK1(-1.26),NCOR1(-1.2),NOTCH1(+1.19),N…
Cancer,Organismal Injury and Abnormalities	Frequency of tumor	2.85e-39		1.161	632	399	233	ABCC9(+3.63),ABL1(-1.17),ACAD8(+1.21),ACHE(+1.66),ACKR3(+2.01),ADAM17(-1.25),ADAM22(+1.48),ADARB2(+1.93),ADCY1(+3.69),ADGRD1(+3.34),ADGRE2(-1.93),ADGRE5(+1.21),ADGRV1(+32.48),ADSL(-1.18),AFAP1L2(+5.01),AGAP3(+1.28),AGFG2(+1.25),AHCYL2(+1.3),AKAP6(+3.86),AKAP7(+2.21),ALDH1L2(-1.52),AMOT(+8.88),ANKDD1A(+2.04),ANKRD18A(+4.0),ANKRD9(+1.56),ANO5(+1.69),ANO9(+1.7),ANOS1(+5.33),ANTXR2(-1.52),ARHGAP11A(-…
Cellular Function and Maintenance	Function of blood cells	6.68e-08		0.128	61	39	22	ARHGEF6(-1.28),BCL2L1(+1.35),CASP9(+1.27),CBLB(-1.39),CCR1(-1.89),CCR6(-2.31),CCR7(+2.42),CD200(+1.55),CD74(+1.29),CD80(+1.28),CD96(-1.87),CDKN1A(+1.58),CRTAM(+15.46),CSF1(+2.33),CSF2RB(+1.77),CYLD(+1.23),DCLRE1C(-1.43),DUSP2(+1.71),DUSP4(+1.36),DUSP5(+1.54),EBI3(+1.76),ELF4(-1.17),FANCC(-1.21),HGF(+14.6),HSP90AA1(-1.2),ICAM1(+1.29),IDUA(+1.89),IL12RB2(-2.54),IL31RA(+20.49),ITK(+6.74),JAK3(+1.23)…
Cellular Function and Maintenance	Function of leukocytes	1.65e-08		-0.365	58	37	21	ARHGEF6(-1.28),BCL2L1(+1.35),CASP9(+1.27),CBLB(-1.39),CCR1(-1.89),CCR6(-2.31),CCR7(+2.42),CD200(+1.55),CD74(+1.29),CD80(+1.28),CD96(-1.87),CRTAM(+15.46),CSF1(+2.33),CSF2RB(+1.77),CYLD(+1.23),DCLRE1C(-1.43),DUSP2(+1.71),DUSP4(+1.36),DUSP5(+1.54),EBI3(+1.76),ELF4(-1.17),HGF(+14.6),HSP90AA1(-1.2),ICAM1(+1.29),IDUA(+1.89),IL12RB2(-2.54),IL31RA(+20.49),ITK(+6.74),JAK3(+1.23),KCNK5(+2.33),LAX1(+2.01),M…
Cancer,Gastrointestinal Disease,Organismal Injury and Abnormalities	Gastric adenocarcinoma	3.59e-08			119	78	41	ABCC9(+3.63),ABL1(-1.17),ADAM22(+1.48),ADGRV1(+32.48),AKAP7(+2.21),ANOS1(+5.33),ANTXR2(-1.52),AUTS2(+3.16),BNC2(+15.08),BRCA2(-1.32),C19orf47(-1.23),CACNA1D(+2.44),CALM1 (includes others)(-1.15),CASC3(-1.12),CBLB(-1.39),CCND2(+1.24),CD58(+1.34),CDC6(-1.21),CDH1(-3.95),CDH11(+4.4),CFLAR(+1.53),CHD7(-1.26),CRTAM(+15.46),DDR2(+2.64),DENND3(+1.6),DHFR(-1.27),DLC1(+17.45),DNAJB2(+1.23),DNAJC6(+4.84),D…
Cancer,Gastrointestinal Disease,Organismal Injury and Abnormalities	Gastric cancer	8.21e-08			134	87	47	ABCC9(+3.63),ABL1(-1.17),ADAM22(+1.48),ADGRV1(+32.48),AKAP7(+2.21),ANOS1(+5.33),ANTXR2(-1.52),AUTS2(+3.16),BCL2L1(+1.35),BNC2(+15.08),BRCA1(-1.45),BRCA2(-1.32),C19orf47(-1.23),CACNA1D(+2.44),CALM1 (includes others)(-1.15),CASC3(-1.12),CBLB(-1.39),CCND2(+1.24),CD58(+1.34),CDC6(-1.21),CDH1(-3.95),CDH11(+4.4),CFLAR(+1.53),CHD7(-1.26),COL1A1(+2.55),CRTAM(+15.46),DAB2IP(+2.3),DDR2(+2.64),DENND3(+1.6),…
Cancer,Gastrointestinal Disease,Organismal Injury and Abnormalities	Gastric carcinoma	1.54e-08			125	81	44	ABCC9(+3.63),ABL1(-1.17),ADAM22(+1.48),ADGRV1(+32.48),AKAP7(+2.21),ANOS1(+5.33),ANTXR2(-1.52),AUTS2(+3.16),BCL2L1(+1.35),BNC2(+15.08),BRCA2(-1.32),C19orf47(-1.23),CACNA1D(+2.44),CALM1 (includes others)(-1.15),CASC3(-1.12),CBLB(-1.39),CCND2(+1.24),CD58(+1.34),CDC6(-1.21),CDH1(-3.95),CDH11(+4.4),CFLAR(+1.53),CHD7(-1.26),COL1A1(+2.55),CRTAM(+15.46),DDR2(+2.64),DENND3(+1.6),DHFR(-1.27),DLC1(+17.45),D…
Gastrointestinal Disease,Organismal Injury and Abnormalities	Gastric lesion	1.47e-08		1.243	139	92	47	ABCC9(+3.63),ABL1(-1.17),ADAM22(+1.48),ADGRV1(+32.48),AKAP7(+2.21),ANOS1(+5.33),ANTXR2(-1.52),AUTS2(+3.16),BCL2L1(+1.35),BNC2(+15.08),BRCA1(-1.45),BRCA2(-1.32),C19orf47(-1.23),CACNA1D(+2.44),CALM1 (includes others)(-1.15),CASC3(-1.12),CBLB(-1.39),CCND2(+1.24),CD58(+1.34),CDC6(-1.21),CDH1(-3.95),CDH11(+4.4),CDKN1A(+1.58),CFLAR(+1.53),CHD7(-1.26),COL1A1(+2.55),CRTAM(+15.46),CYLD(+1.23),DAB2IP(+2.3)…
Cancer,Gastrointestinal Disease,Organismal Injury and Abnormalities	Gastroesophageal adenocarcinoma	7.32e-09			143	99	44	ABCC9(+3.63),ABL1(-1.17),ADAM22(+1.48),ADGRV1(+32.48),AKAP6(+3.86),AKAP7(+2.21),ANOS1(+5.33),ANTXR2(-1.52),ASTN2(+2.0),AUTS2(+3.16),BNC2(+15.08),BRCA2(-1.32),BST1(-10.56),C19orf47(-1.23),CACNA1D(+2.44),CALM1 (includes others)(-1.15),CASC3(-1.12),CBLB(-1.39),CCND2(+1.24),CD58(+1.34),CDC6(-1.21),CDH1(-3.95),CDH11(+4.4),CFLAR(+1.53),CHD7(-1.26),CRTAM(+15.46),CYRIA(+4.3),DDR2(+2.64),DENND3(+1.6),DHFR…
Cancer,Gastrointestinal Disease,Organismal Injury and Abnormalities	Gastroesophageal cancer	3.84e-09		-0.152	169	112	57	ABCC9(+3.63),ABL1(-1.17),ADAM22(+1.48),ADGRE5(+1.21),ADGRV1(+32.48),AKAP6(+3.86),AKAP7(+2.21),ANOS1(+5.33),ANTXR2(-1.52),ASTN2(+2.0),AUTS2(+3.16),BCL2L1(+1.35),BNC2(+15.08),BRCA1(-1.45),BRCA2(-1.32),BST1(-10.56),C19orf47(-1.23),CACNA1D(+2.44),CALM1 (includes others)(-1.15),CASC3(-1.12),CBLB(-1.39),CCND2(+1.24),CD58(+1.34),CDC6(-1.21),CDH1(-3.95),CDH11(+4.4),CDKN1A(+1.58),CFLAR(+1.53),CHD7(-1.26),…
Cancer,Gastrointestinal Disease,Organismal Injury and Abnormalities	Gastro-esophageal carcinoma	1.1e-09			160	106	54	ABCC9(+3.63),ABL1(-1.17),ADAM22(+1.48),ADGRE5(+1.21),ADGRV1(+32.48),AKAP6(+3.86),AKAP7(+2.21),ANOS1(+5.33),ANTXR2(-1.52),ASTN2(+2.0),AUTS2(+3.16),BCL2L1(+1.35),BNC2(+15.08),BRCA2(-1.32),BST1(-10.56),C19orf47(-1.23),CACNA1D(+2.44),CALM1 (includes others)(-1.15),CASC3(-1.12),CBLB(-1.39),CCND2(+1.24),CD58(+1.34),CDC6(-1.21),CDH1(-3.95),CDH11(+4.4),CFLAR(+1.53),CHD7(-1.26),COL1A1(+2.55),COL4A4(-1.84)…
Cancer,Gastrointestinal Disease,Organismal Injury and Abnormalities	Gastrointestinal adenocarcinoma	3.13e-47		1.455	711	445	266	ABCC9(+3.63),ABL1(-1.17),ACAD8(+1.21),ACHE(+1.66),ACKR3(+2.01),ADAM17(-1.25),ADAM22(+1.48),ADAP1(+1.32),ADARB2(+1.93),ADCY1(+3.69),ADGRD1(+3.34),ADGRE2(-1.93),ADGRE5(+1.21),ADGRV1(+32.48),ADSL(-1.18),AEN(+1.24),AFAP1L2(+5.01),AGAP1(+3.03),AGAP3(+1.28),AGFG2(+1.25),AHCYL2(+1.3),AKAP6(+3.86),AKAP7(+2.21),ALDH1L2(-1.52),ALDH3A2(-1.25),AMOT(+8.88),ANKDD1A(+2.04),ANKRD9(+1.56),ANO5(+1.69),ANO9(+1.7),A…
Cancer,Gastrointestinal Disease,Organismal Injury and Abnormalities	Gastrointestinal carcinoma	5e-49		1.619	731	457	274	ABCC9(+3.63),ABL1(-1.17),ACAD8(+1.21),ACHE(+1.66),ACKR3(+2.01),ADAM17(-1.25),ADAM22(+1.48),ADAP1(+1.32),ADARB2(+1.93),ADCY1(+3.69),ADGRD1(+3.34),ADGRE2(-1.93),ADGRE5(+1.21),ADGRV1(+32.48),ADSL(-1.18),AEN(+1.24),AFAP1L2(+5.01),AGAP1(+3.03),AGAP3(+1.28),AGFG2(+1.25),AHCYL2(+1.3),AKAP6(+3.86),AKAP7(+2.21),ALDH1L2(-1.52),ALDH3A2(-1.25),AMOT(+8.88),ANKDD1A(+2.04),ANKRD9(+1.56),ANO5(+1.69),ANO9(+1.7),A…
Cancer,Gastrointestinal Disease,Organismal Injury and Abnormalities	Gastrointestinal tract cancer	5.68e-47		0.946	747	467	280	ABCC9(+3.63),ABL1(-1.17),ACAD8(+1.21),ACHE(+1.66),ACKR3(+2.01),ADAM17(-1.25),ADAM22(+1.48),ADAP1(+1.32),ADARB2(+1.93),ADCY1(+3.69),ADGRD1(+3.34),ADGRE2(-1.93),ADGRE5(+1.21),ADGRV1(+32.48),ADSL(-1.18),AEN(+1.24),AFAP1L2(+5.01),AGAP1(+3.03),AGAP3(+1.28),AGFG2(+1.25),AHCYL2(+1.3),AKAP6(+3.86),AKAP7(+2.21),ALDH1L2(-1.52),ALDH3A2(-1.25),AMOT(+8.88),ANKDD1A(+2.04),ANKRD9(+1.56),ANO5(+1.69),ANO9(+1.7),A…
Cancer,Gastrointestinal Disease,Organismal Injury and Abnormalities	Gastrointestinal tumor	6.39e-48		0.328	751	469	282	ABCC9(+3.63),ABL1(-1.17),ACAD8(+1.21),ACHE(+1.66),ACKR3(+2.01),ADAM17(-1.25),ADAM22(+1.48),ADAP1(+1.32),ADARB2(+1.93),ADCY1(+3.69),ADGRD1(+3.34),ADGRE2(-1.93),ADGRE5(+1.21),ADGRV1(+32.48),ADSL(-1.18),AEN(+1.24),AFAP1L2(+5.01),AGAP1(+3.03),AGAP3(+1.28),AGFG2(+1.25),AHCYL2(+1.3),AKAP6(+3.86),AKAP7(+2.21),ALDH1L2(-1.52),ALDH3A2(-1.25),AMOT(+8.88),ANKDD1A(+2.04),ANKRD9(+1.56),ANO5(+1.69),ANO9(+1.7),A…
Cancer,Organismal Injury and Abnormalities,Reproductive System Disease	Genital tract cancer	2.01e-27		1.484	518	331	187	ABCC9(+3.63),ABL1(-1.17),ACAD8(+1.21),ACHE(+1.66),ADAM17(-1.25),ADARB2(+1.93),ADCY1(+3.69),ADGRD1(+3.34),ADGRE5(+1.21),ADGRV1(+32.48),ADSL(-1.18),AFAP1L2(+5.01),AKAP6(+3.86),ALDH1L2(-1.52),ALDH3B2(+4.57),AMOT(+8.88),ANKDD1A(+2.04),ANKRD18A(+4.0),ANO5(+1.69),ANO9(+1.7),ANTXR2(-1.52),APPL1(-1.35),ARHGAP22(+4.4),ARHGAP35(-1.15),ARHGEF10L(+6.45),ARHGEF6(-1.28),ARL4C(-3.52),ARRDC3(+1.39),ASTN2(+2.0),A…
Cancer,Organismal Injury and Abnormalities,Reproductive System Disease	Genital tumor	4.03e-27		1.385	524	335	189	ABCC9(+3.63),ABL1(-1.17),ACAD8(+1.21),ACHE(+1.66),ADAM17(-1.25),ADARB2(+1.93),ADCY1(+3.69),ADGRD1(+3.34),ADGRE5(+1.21),ADGRV1(+32.48),ADSL(-1.18),AFAP1L2(+5.01),AKAP6(+3.86),ALDH1L2(-1.52),ALDH3B2(+4.57),AMOT(+8.88),ANKDD1A(+2.04),ANKRD18A(+4.0),ANO5(+1.69),ANO9(+1.7),ANTXR2(-1.52),APPL1(-1.35),ARHGAP22(+4.4),ARHGAP35(-1.15),ARHGEF10L(+6.45),ARHGEF6(-1.28),ARL4C(-3.52),ARRDC3(+1.39),ASTN2(+2.0),A…
Cancer,Organismal Injury and Abnormalities	Genitourinary adenocarcinoma	6.28e-30		1.291	503	323	180	ABCC9(+3.63),ABL1(-1.17),ACAD8(+1.21),ADAM17(-1.25),ADARB2(+1.93),ADCY1(+3.69),ADGRD1(+3.34),ADGRE5(+1.21),ADGRV1(+32.48),ADSL(-1.18),AFAP1L2(+5.01),AKAP6(+3.86),ALDH1L2(-1.52),ALDH3B2(+4.57),AMOT(+8.88),ANKDD1A(+2.04),ANKRD18A(+4.0),ANO5(+1.69),ANO9(+1.7),APPL1(-1.35),ARHGAP22(+4.4),ARHGAP35(-1.15),ARHGEF10L(+6.45),ARHGEF6(-1.28),ARL4C(-3.52),ARRB1(+1.84),ARRDC3(+1.39),ASTN2(+2.0),ATP10A(-3.63),…
Cancer,Organismal Injury and Abnormalities	Genitourinary carcinoma	5.47e-32		0.942	555	355	200	ABCC9(+3.63),ABL1(-1.17),ACAD8(+1.21),ACHE(+1.66),ADAM17(-1.25),ADAM22(+1.48),ADARB2(+1.93),ADCY1(+3.69),ADGRD1(+3.34),ADGRE5(+1.21),ADGRV1(+32.48),ADSL(-1.18),AFAP1L2(+5.01),AGFG2(+1.25),AKAP6(+3.86),ALDH1L2(-1.52),ALDH3B2(+4.57),AMOT(+8.88),ANKDD1A(+2.04),ANKRD18A(+4.0),ANO5(+1.69),ANO9(+1.7),ANTXR2(-1.52),APPL1(-1.35),ARHGAP22(+4.4),ARHGAP35(-1.15),ARHGEF10L(+6.45),ARHGEF6(-1.28),ARL4C(-3.52),…
Cancer,Organismal Injury and Abnormalities	Genitourinary tumor	6.91e-37		1.177	634	405	229	ABCC9(+3.63),ABL1(-1.17),ACAD8(+1.21),ACHE(+1.66),ADAM17(-1.25),ADAM22(+1.48),ADARB2(+1.93),ADCY1(+3.69),ADGRD1(+3.34),ADGRE5(+1.21),ADGRV1(+32.48),ADSL(-1.18),AFAP1L2(+5.01),AGAP3(+1.28),AGFG2(+1.25),AKAP6(+3.86),ALDH1L2(-1.52),ALDH3B2(+4.57),AMOT(+8.88),ANKDD1A(+2.04),ANKRD18A(+4.0),ANO5(+1.69),ANO9(+1.7),ANTXR2(-1.52),APPL1(-1.35),ARHGAP22(+4.4),ARHGAP35(-1.15),ARHGEF10L(+6.45),ARHGEF6(-1.28),…
Cancer,Neurological Disease,Organismal Injury and Abnormalities	Glioblastoma	6.91e-10			58	35	23	ABL1(-1.17),ADGRE5(+1.21),ARHGAP33(+1.38),ARHGAP35(-1.15),ARL4C(-3.52),ARRB1(+1.84),ATP2A2(-1.13),BCAS1(+2.71),BCL2L1(+1.35),BRCA1(-1.45),BRCA2(-1.32),CCL3(+2.73),CCND2(+1.24),CD200(+1.55),CD48(+1.34),CD93(+8.55),CDH1(-3.95),CDK3(+3.82),CDKN1A(+1.58),COL1A1(+2.55),CSF1(+2.33),CSF2RB(+1.77),CXCL16(+4.43),DDR2(+2.64),EFNA5(+3.38),ENC1(+2.75),EPHA2(+3.41),FGFR1(+2.28),HGF(+14.6),HNRNPA2B1(-1.13),HSP…
Cancer,Neurological Disease,Organismal Injury and Abnormalities	Glioma	1.2e-09		1.329	119	76	43	ABCC9(+3.63),ABL1(-1.17),ADGRD1(+3.34),ADGRE5(+1.21),ADGRV1(+32.48),AGAP3(+1.28),ARHGAP33(+1.38),ARHGAP35(-1.15),ARL4C(-3.52),ARRB1(+1.84),ASTN2(+2.0),ATP2A2(-1.13),B4GALT5(-1.22),BCAS1(+2.71),BCL2L1(+1.35),BRCA1(-1.45),BRCA2(-1.32),CAMK2B(+3.78),CAPN5(-3.08),CASP9(+1.27),CCL3(+2.73),CCND2(+1.24),CCR6(-2.31),CD200(+1.55),CD48(+1.34),CD93(+8.55),CDH1(-3.95),CDK3(+3.82),CDKN1A(+1.58),COL1A1(+2.55),…
Cancer,Neurological Disease,Organismal Injury and Abnormalities	Glioma cancer	3.8e-07			96	60	36	ABCC9(+3.63),ABL1(-1.17),ADGRE5(+1.21),ADGRV1(+32.48),AGAP3(+1.28),ARHGAP33(+1.38),ARHGAP35(-1.15),ARL4C(-3.52),ARRB1(+1.84),ASTN2(+2.0),ATP2A2(-1.13),BCAS1(+2.71),BCL2L1(+1.35),BRCA1(-1.45),BRCA2(-1.32),CAMK2B(+3.78),CCL3(+2.73),CCND2(+1.24),CD200(+1.55),CD48(+1.34),CD93(+8.55),CDH1(-3.95),CDK3(+3.82),CDKN1A(+1.58),COL1A1(+2.55),COL4A4(-1.84),COL5A3(+16.68),CSF1(+2.33),CSF2RB(+1.77),CXCL16(+4.43…
Cancer,Endocrine System Disorders,Organismal Injury and Abnormalities,Reproductive System Disease	Gonadal tumor	5.52e-12		1.742	182	108	74	ABL1(-1.17),ACHE(+1.66),ADAM17(-1.25),ADCY1(+3.69),ADGRV1(+32.48),AKAP6(+3.86),ALDH1L2(-1.52),ANKRD18A(+4.0),ARHGAP35(-1.15),ARL4C(-3.52),BCL2L1(+1.35),BCL9L(+1.25),BRCA1(-1.45),BRCA2(-1.32),C19orf47(-1.23),CAMK2B(+3.78),CCDC113(-1.66),CCL3(+2.73),CCND2(+1.24),CCR6(-2.31),CD24(-3.53),CD74(+1.29),CDH1(-3.95),CDK19(-1.25),CDKN1A(+1.58),CES4A(+2.32),CFLAR(+1.53),COL11A2(+4.0),COL4A4(-1.84),CORO2B(+1…
Developmental Disorder	Growth Failure	1.41e-07		-1.159	68	40	28	AMOT(+8.88),BACE1(+3.1),BRCA1(-1.45),BRCA2(-1.32),CDC6(-1.21),CDKN1A(+1.58),CFLAR(+1.53),COL11A2(+4.0),CREB3L1(+2.14),CSF1(+2.33),CSGALNACT1(-3.63),CWC27(-1.21),DDR2(+2.64),EDN2(+16.84),EDNRB(+6.05),EFNB2(+3.2),ETV6(-1.16),F5(+8.67),FANCD2(-1.2),FERMT1(+5.25),FGFR1(+2.28),FLNB(+1.54),GHR(+18.31),IDUA(+1.89),IGFBP3(+17.6),ITGA5(+2.43),JUP(+3.28),KDM5B(-1.59),KRT6B(-70.29),LMNA(+1.43),MACROH2A1(-1.…
Developmental Disorder	Growth failure or short stature	1.52e-08		-1.178	81	48	33	ABCC9(+3.63),AMOT(+8.88),BACE1(+3.1),BCL2L1(+1.35),BRCA1(-1.45),BRCA2(-1.32),CDC6(-1.21),CDKN1A(+1.58),CFLAR(+1.53),COL11A2(+4.0),COL1A1(+2.55),COL9A2(+1.61),CREB3L1(+2.14),CSF1(+2.33),CSGALNACT1(-3.63),CWC27(-1.21),DDR2(+2.64),EDN2(+16.84),EDNRB(+6.05),EFNB2(+3.2),ETV6(-1.16),EVC(+3.61),EVC2(+2.28),F5(+8.67),FANCD2(-1.2),FERMT1(+5.25),FGFR1(+2.28),FLNB(+1.54),GHR(+18.31),HIP1(+1.59),HIP1R(-1.95)…
Connective Tissue Development and Function,Tissue Development	Growth of connective tissue	8.98e-13		-0.056	88	57	31	ABL1(-1.17),ALDH3A2(-1.25),BCL11B(+35.14),BCL2L1(+1.35),BRCA1(-1.45),BRCA2(-1.32),CASC3(-1.12),CBX7(+1.44),CCND2(+1.24),CCNF(-1.17),CD48(+1.34),CD74(+1.29),CDC6(-1.21),CDH1(-3.95),CDK3(+3.82),CDKN1A(+1.58),COL1A1(+2.55),CSF1(+2.33),DAB2IP(+2.3),DDR2(+2.64),DHFR(-1.27),DPP4(-1.7),DSG2(+1.69),DUSP4(+1.36),EDNRB(+6.05),EFNB2(+3.2),EPHA2(+3.41),FANCD2(-1.2),FAS(+1.26),FERMT1(+5.25),FGFR1(+2.28),FOSB(…
Tissue Development	Growth of epithelial tissue	3.91e-08		1.098	80	55	25	ADAM17(-1.25),ALDH3A2(-1.25),AMOT(+8.88),ANTXR2(-1.52),BCL11B(+35.14),BRCA1(-1.45),CCND2(+1.24),CCR7(+2.42),CDH1(-3.95),CDKN1A(+1.58),CFLAR(+1.53),COL1A1(+2.55),CSF1(+2.33),CSF2RB(+1.77),DAB2IP(+2.3),DDAH1(+4.58),DLC1(+17.45),EDN2(+16.84),EDNRB(+6.05),EFNB2(+3.2),EPHA2(+3.41),FAS(+1.26),FERMT1(+5.25),FGFR1(+2.28),FOXP2(+19.4),FZD7(+3.73),HGF(+14.6),IGFBP4(+1.79),IQGAP1(-1.26),IRF6(+4.41),ITGA4(-1…
Cellular Development,Cellular Growth and Proliferation,Nervous System Development and Function,Tissue Development	Growth of neurites	1.31e-12		0.058	68	42	26	ABL1(-1.17),ADAM17(-1.25),APBB2(+2.4),ARHGAP33(+1.38),CABLES1(-1.63),CAMK2B(+3.78),CAP1(-1.19),CDKN1A(+1.58),CFLAR(+1.53),CSF1(+2.33),DAB2IP(+2.3),DPYSL3(+10.3),EFNB2(+3.2),ELAVL4(+3.25),EPHA2(+3.41),EPHB2(+3.2),FAS(+1.26),FGFR1(+2.28),FKBP5(-1.25),FOXG1(+7.35),HGF(+14.6),IQGAP1(-1.26),ISLR2(+5.56),ITGA4(-1.34),MAPK1(-1.26),MAPK8(+1.23),MPRIP(-1.17),MYO10(-3.57),NCAM2(-6.06),NCAN(+10.11),NEFH(-3.…
Hair and Skin Development and Function,Organ Development	Growth of skin	3.74e-07		-0.39	32	23	9	ALDH3A2(-1.25),BCL11B(+35.14),BRCA1(-1.45),CDKN1A(+1.58),EFNB2(+3.2),EPHA2(+3.41),FERMT1(+5.25),FGFR1(+2.28),HGF(+14.6),IDUA(+1.89),IGFBP4(+1.79),IRF6(+4.41),JAK3(+1.23),JUP(+3.28),LMNA(+1.43),LRIG1(+1.58),MAPK8(+1.23),MKI67(-1.24),NOTCH1(+1.19),PAK1(+1.24),PRKCA(+5.12),PTEN(-1.32),PTGS2(+6.22),RARG(+1.8),RBL1(-1.25),SLC2A1(-1.21),SMAD3(-1.37),SMAD7(+1.41),STMN1(-1.27),TOM1L1(+1.74),TP53(-1.16),T…
Cancer,Organismal Injury and Abnormalities	Growth of tumor	4.37e-11		-0.54	112	72	40	ABL1(-1.17),ACKR3(+2.01),AFAP1L2(+5.01),AMOT(+8.88),ARL6IP5(+1.31),ARRDC3(+1.39),BCL2L1(+1.35),BRCA1(-1.45),CASP9(+1.27),CCL3(+2.73),CCR1(-1.89),CD24(-3.53),CD58(+1.34),CD80(+1.28),CDC6(-1.21),CDH1(-3.95),CDKN1A(+1.58),CERS6(-1.27),CFLAR(+1.53),CREM(-1.32),CSF1(+2.33),CST3(+1.9),CXCL16(+4.43),DAB2IP(+2.3),DLC1(+17.45),DPP4(-1.7),DSC2(+2.8),DYRK1B(+1.34),EFNB2(+3.2),ELF4(-1.17),EPHA2(+3.41),EPHB2(…
Cancer,Organismal Injury and Abnormalities	Head and neck cancer	6.72e-56	Activated	2.07	765	498	267	ABCC9(+3.63),ABL1(-1.17),ACAD8(+1.21),ACHE(+1.66),ADAM17(-1.25),ADAM22(+1.48),ADAP1(+1.32),ADARB2(+1.93),ADCY1(+3.69),ADGRD1(+3.34),ADGRE2(-1.93),ADGRE5(+1.21),ADGRV1(+32.48),ADSL(-1.18),AEN(+1.24),AFAP1L2(+5.01),AGAP1(+3.03),AGAP3(+1.28),AGFG2(+1.25),AHCYL2(+1.3),AKAP6(+3.86),AKAP7(+2.21),ALDH1L2(-1.52),ALDH3A2(-1.25),ALDH3B2(+4.57),AMOT(+8.88),ANKDD1A(+2.04),ANKRD18A(+4.0),ANKRD9(+1.56),ANO5(+1…
Cancer,Organismal Injury and Abnormalities	Head and neck carcinoma	1.37e-55		1.091	762	496	266	ABCC9(+3.63),ABL1(-1.17),ACAD8(+1.21),ACHE(+1.66),ADAM17(-1.25),ADAM22(+1.48),ADAP1(+1.32),ADARB2(+1.93),ADCY1(+3.69),ADGRD1(+3.34),ADGRE2(-1.93),ADGRE5(+1.21),ADGRV1(+32.48),ADSL(-1.18),AEN(+1.24),AFAP1L2(+5.01),AGAP1(+3.03),AGAP3(+1.28),AGFG2(+1.25),AHCYL2(+1.3),AKAP6(+3.86),AKAP7(+2.21),ALDH1L2(-1.52),ALDH3A2(-1.25),ALDH3B2(+4.57),AMOT(+8.88),ANKDD1A(+2.04),ANKRD18A(+4.0),ANKRD9(+1.56),ANO5(+1…
Cancer,Organismal Injury and Abnormalities	Head and neck squamous cell carcinoma	5.77e-16			237	148	89	ABCC9(+3.63),ACHE(+1.66),ADAM17(-1.25),ADAM22(+1.48),ADCY1(+3.69),ADGRD1(+3.34),ADGRE5(+1.21),ADGRV1(+32.48),AGAP1(+3.03),AKAP6(+3.86),AKAP7(+2.21),ANO5(+1.69),ANO9(+1.7),ARHGAP35(-1.15),ATP10A(-3.63),ATP2A2(-1.13),ATP5MF-PTCD1(+1.62),AUTS2(+3.16),BCL11B(+35.14),BCL2L1(+1.35),BNC2(+15.08),BRCA1(-1.45),BRCA2(-1.32),CACNA1D(+2.44),CAMK2B(+3.78),CAMKK2(+1.45),CAMSAP2(+1.3),CAP1(-1.19),CAPN5(-3.08),C…
Cancer,Organismal Injury and Abnormalities	Head and neck tumor	2.07e-55		1.689	769	500	269	ABCC9(+3.63),ABL1(-1.17),ACAD8(+1.21),ACHE(+1.66),ADAM17(-1.25),ADAM22(+1.48),ADAP1(+1.32),ADARB2(+1.93),ADCY1(+3.69),ADGRD1(+3.34),ADGRE2(-1.93),ADGRE5(+1.21),ADGRV1(+32.48),ADSL(-1.18),AEN(+1.24),AFAP1L2(+5.01),AGAP1(+3.03),AGAP3(+1.28),AGFG2(+1.25),AHCYL2(+1.3),AKAP6(+3.86),AKAP7(+2.21),ALDH1L2(-1.52),ALDH3A2(-1.25),ALDH3B2(+4.57),AMOT(+8.88),ANKDD1A(+2.04),ANKRD18A(+4.0),ANKRD9(+1.56),ANO5(+1…
Cancer,Hematological Disease,Organismal Injury and Abnormalities	Hematologic cancer	1.28e-22		0.198	291	196	95	ABCC9(+3.63),ABL1(-1.17),ACHE(+1.66),ADAM22(+1.48),ADCY1(+3.69),ADGRV1(+32.48),ADSL(-1.18),AFAP1L2(+5.01),AKAP6(+3.86),AMOT(+8.88),ANO5(+1.69),ANOS1(+5.33),ARHGAP33(+1.38),ARHGAP35(-1.15),ARL6IP5(+1.31),ATP10A(-3.63),ATP2B4(+1.75),BCL11B(+35.14),BCL2L1(+1.35),BCL9L(+1.25),BNC2(+15.08),BRCA1(-1.45),BRCA2(-1.32),BRD3(-1.24),CALCRL(+1.85),CASP9(+1.27),CBLB(-1.39),CBX7(+1.44),CC2D2A(+3.33),CCDC113(-1…
Cancer,Hematological Disease,Organismal Injury and Abnormalities	Hematologic cancer of cells	2.98e-26		0.648	219	146	73	ABCC9(+3.63),ABL1(-1.17),ACHE(+1.66),ADAM22(+1.48),ADSL(-1.18),AFAP1L2(+5.01),AKAP6(+3.86),AMOT(+8.88),ANO5(+1.69),ANOS1(+5.33),ARHGAP33(+1.38),ARL6IP5(+1.31),ATP10A(-3.63),BCL11B(+35.14),BCL2L1(+1.35),BCL9L(+1.25),BNC2(+15.08),BRCA1(-1.45),BRCA2(-1.32),BRD3(-1.24),CALCRL(+1.85),CBLB(-1.39),CCDC113(-1.66),CCL22(+2.5),CCL3(+2.73),CCND2(+1.24),CCR7(+2.42),CD200(+1.55),CD24(-3.53),CD48(+1.34),CD58(+…
Cellular Development,Cellular Growth and Proliferation,Hematological System Development and Function,Hematopoiesis,Lymphoid Tissue Structure and Development,Tissue Development	Hematopoiesis of mononuclear leukocytes	6.03e-14		1.844	96	59	37	ABL1(-1.17),ACHE(+1.66),ADAM17(-1.25),ARRB1(+1.84),BCL11B(+35.14),BCL2L1(+1.35),BRCA1(-1.45),BST1(-10.56),CBLB(-1.39),CCL3(+2.73),CCND2(+1.24),CCR6(-2.31),CCR7(+2.42),CD74(+1.29),CD80(+1.28),CDKN1A(+1.58),CFLAR(+1.53),CHD7(-1.26),CRTAM(+15.46),CSF1(+2.33),CSF2RB(+1.77),CST3(+1.9),CXCR5(+2.37),CYLD(+1.23),DCLRE1C(-1.43),DUSP5(+1.54),EFNB2(+3.2),ELF4(-1.17),EOMES(+6.58),EPHB2(+3.2),F5(+8.67),FANCC(…
Cancer,Hematological Disease,Organismal Injury and Abnormalities	Hematopoietic neoplasm	1.11e-22		0.716	295	197	98	ABCC9(+3.63),ABL1(-1.17),ACHE(+1.66),ADAM17(-1.25),ADAM22(+1.48),ADCY1(+3.69),ADGRV1(+32.48),ADSL(-1.18),AFAP1L2(+5.01),AKAP6(+3.86),AMOT(+8.88),ANO5(+1.69),ANOS1(+5.33),ARHGAP33(+1.38),ARHGAP35(-1.15),ARL6IP5(+1.31),ATP10A(-3.63),ATP2B4(+1.75),BCL11B(+35.14),BCL2L1(+1.35),BCL9L(+1.25),BNC2(+15.08),BRCA1(-1.45),BRCA2(-1.32),BRD3(-1.24),CALCRL(+1.85),CASP9(+1.27),CBLB(-1.39),CBX7(+1.44),CC2D2A(+3.…
Cancer,Gastrointestinal Disease,Organismal Injury and Abnormalities	Hepatobiliary carcinoma	1.22e-22		-0.707	399	268	131	ABCC9(+3.63),ABL1(-1.17),ACKR3(+2.01),ADAM17(-1.25),ADARB2(+1.93),ADCY1(+3.69),ADGRV1(+32.48),AFAP1L2(+5.01),AGAP1(+3.03),AGAP3(+1.28),AGFG2(+1.25),AKAP6(+3.86),AMOT(+8.88),ANO5(+1.69),ANO9(+1.7),ANTXR2(-1.52),APOL1(-1.44),ARHGAP22(+4.4),ARHGAP35(-1.15),ARRB1(+1.84),ASTN2(+2.0),ATP10A(-3.63),ATP2A2(-1.13),ATP5MF-PTCD1(+1.62),AUTS2(+3.16),B3GNT4(-8.54),B4GALT5(-1.22),BACE1(+3.1),BCL2L1(+1.35),BCL9…
Cancer,Gastrointestinal Disease,Hepatic System Disease,Organismal Injury and Abnormalities	Hepatobiliary system cancer	2.33e-21		-0.856	405	272	133	ABCC9(+3.63),ABL1(-1.17),ACKR3(+2.01),ADAM17(-1.25),ADARB2(+1.93),ADCY1(+3.69),ADGRV1(+32.48),AFAP1L2(+5.01),AGAP1(+3.03),AGAP3(+1.28),AGFG2(+1.25),AKAP6(+3.86),AMOT(+8.88),ANO5(+1.69),ANO9(+1.7),ANTXR2(-1.52),APOL1(-1.44),ARHGAP22(+4.4),ARHGAP35(-1.15),ARRB1(+1.84),ASTN2(+2.0),ATP10A(-3.63),ATP2A2(-1.13),ATP5MF-PTCD1(+1.62),AUTS2(+3.16),B3GNT4(-8.54),B4GALT5(-1.22),BACE1(+3.1),BCL2L1(+1.35),BCL9…
Cancer,Gastrointestinal Disease,Hepatic System Disease,Organismal Injury and Abnormalities	Hepatocellular carcinoma	1.28e-08		-0.8	95	59	36	ABL1(-1.17),ADAM17(-1.25),ADARB2(+1.93),ADGRV1(+32.48),AGAP3(+1.28),ANO9(+1.7),ARHGAP22(+4.4),AUTS2(+3.16),BCL2L1(+1.35),BRCA1(-1.45),BRCA2(-1.32),CBX7(+1.44),CCDC113(-1.66),CD24(-3.53),CDC6(-1.21),CDCA8(-1.16),CDH1(-3.95),CDK14(+1.3),CDKN1A(+1.58),CFAP54(+2.53),CLSPN(-1.38),COLEC10(+17.65),CSF1(+2.33),DDR2(+2.64),DLC1(+17.45),DST(+1.5),EDNRB(+6.05),EFNA5(+3.38),ENOX2(-1.29),EPHA2(+3.41),F5(+8.67…
Cancer,Neurological Disease,Organismal Injury and Abnormalities	High grade astrocytoma	2.39e-07			91	56	35	ABL1(-1.17),ADGRE5(+1.21),ADGRV1(+32.48),AGAP3(+1.28),ARHGAP33(+1.38),ARHGAP35(-1.15),ARL4C(-3.52),ARRB1(+1.84),ATP2A2(-1.13),BCAS1(+2.71),BCL2L1(+1.35),BRCA1(-1.45),BRCA2(-1.32),CAMK2B(+3.78),CCL3(+2.73),CCND2(+1.24),CD200(+1.55),CD48(+1.34),CD93(+8.55),CDH1(-3.95),CDK3(+3.82),CDKN1A(+1.58),COL1A1(+2.55),COL4A4(-1.84),COL5A3(+16.68),CSF1(+2.33),CSF2RB(+1.77),CXCL16(+4.43),DCAF7(-1.1),DDR2(+2.64)…
Cancer,Hematological Disease,Immunological Disease,Organismal Injury and Abnormalities	High grade lymphocytic cancer	3.11e-10			51	30	21	ABCC9(+3.63),ABL1(-1.17),ADSL(-1.18),AFAP1L2(+5.01),ANO5(+1.69),BCL11B(+35.14),CCND2(+1.24),CD58(+1.34),CFLAR(+1.53),CTNNA2(+40.94),DCLK3(+15.71),DHFR(-1.27),DSC3(+10.05),EPHA2(+3.41),ETV6(-1.16),FAS(+1.26),FERMT1(+5.25),FKBP9(-1.91),FOXP1(-1.84),HGF(+14.6),HIP1(+1.59),HSP90AA1(-1.2),ICAM1(+1.29),IKBIP(+1.24),IQGAP1(-1.26),IRF4(+1.29),JAK1(-1.3),JAK3(+1.23),KLHL14(-12.42),LRIG3(+2.67),MKI67(-1.24…
Cancer,Hematological Disease,Immunological Disease,Organismal Injury and Abnormalities	High-grade lymphoma	1.59e-10			53	32	21	ABCC9(+3.63),ABL1(-1.17),ADSL(-1.18),AFAP1L2(+5.01),ANO5(+1.69),BCL11B(+35.14),CCND2(+1.24),CD58(+1.34),CFLAR(+1.53),CTNNA2(+40.94),DCLK3(+15.71),DDR2(+2.64),DHFR(-1.27),DSC3(+10.05),EPHA2(+3.41),ETV6(-1.16),FAS(+1.26),FERMT1(+5.25),FKBP9(-1.91),FOXP1(-1.84),HGF(+14.6),HIP1(+1.59),HSP90AA1(-1.2),ICAM1(+1.29),IKBIP(+1.24),IQGAP1(-1.26),IRF4(+1.29),JAK1(-1.3),JAK3(+1.23),KLHL14(-12.42),LRIG3(+2.67)…
Cellular Function and Maintenance	Homeostasis of leukocytes	2.5e-12		1.906	80	47	33	ABL1(-1.17),ACHE(+1.66),ADAM17(-1.25),ARRB1(+1.84),BCL11B(+35.14),BRCA1(-1.45),CBLB(-1.39),CCL3(+2.73),CCR6(-2.31),CCR7(+2.42),CD74(+1.29),CD80(+1.28),CDKN1A(+1.58),CFLAR(+1.53),CHD7(-1.26),CRTAM(+15.46),CSF2RB(+1.77),CXCR5(+2.37),CYLD(+1.23),DCLRE1C(-1.43),EFNB2(+3.2),ELF4(-1.17),EOMES(+6.58),F5(+8.67),FANCC(-1.21),FAS(+1.26),FOXP1(-1.84),FZD7(+3.73),HGF(+14.6),HSP90AA1(-1.2),ICAM1(+1.29),IGFBP3…
Cellular Movement	Homing of cells	1.6e-07		1.02	67	46	21	ACKR3(+2.01),ADAM17(-1.25),ADGRE2(-1.93),AMOT(+8.88),ANOS1(+5.33),ARRB1(+1.84),BST1(-10.56),CCL22(+2.5),CCL3(+2.73),CCR1(-1.89),CCR6(-2.31),CCR7(+2.42),CD74(+1.29),CDKN1A(+1.58),CSF1(+2.33),CST3(+1.9),CXCL16(+4.43),CXCR5(+2.37),DPP4(-1.7),EDN2(+16.84),EDNRB(+6.05),EFNB2(+3.2),ELF4(-1.17),EPHA2(+3.41),EPHB2(+3.2),FAS(+1.26),FSCN1(+1.32),HGF(+14.6),ICAM1(+1.29),IGFBP3(+17.6),ITGA4(-1.34),ITGA5(+2.4…
Cell-To-Cell Signaling and Interaction,Inflammatory Response	Immune response of leukocytes	4.21e-07		1.144	42	28	14	ABL1(-1.17),BCL2L1(+1.35),BRD3(-1.24),CASP9(+1.27),CCL22(+2.5),CCL3(+2.73),CCR6(-2.31),CCR7(+2.42),CD48(+1.34),CD74(+1.29),CD80(+1.28),CD93(+8.55),CSF2RB(+1.77),CST3(+1.9),FAS(+1.26),HGF(+14.6),HSP90AA1(-1.2),ICAM1(+1.29),ITGA4(-1.34),ITGAX(+2.41),ITK(+6.74),MARCHF1(-3.07),MERTK(+2.41),MFGE8(+2.08),MSR1(+62.29),NCR2(+4.86),NTN1(-1.76),PLXNA1(+2.01),PRKCA(+5.12),PTEN(-1.32),S100A9(+5.11),SERPINE1(…
Cancer,Organismal Injury and Abnormalities	Incidence of tumor	5.75e-42		0.798	652	414	238	ABCC9(+3.63),ABL1(-1.17),ACAD8(+1.21),ACHE(+1.66),ACKR3(+2.01),ADAM17(-1.25),ADAM22(+1.48),ADARB2(+1.93),ADCY1(+3.69),ADGRD1(+3.34),ADGRE2(-1.93),ADGRE5(+1.21),ADGRV1(+32.48),ADSL(-1.18),AFAP1L2(+5.01),AGAP3(+1.28),AGFG2(+1.25),AHCYL2(+1.3),AKAP6(+3.86),AKAP7(+2.21),ALDH1L2(-1.52),AMOT(+8.88),ANKDD1A(+2.04),ANKRD18A(+4.0),ANKRD9(+1.56),ANO5(+1.69),ANO9(+1.7),ANOS1(+5.33),ANTXR2(-1.52),ARHGAP11A(-…
Cancer,Hematological Disease,Immunological Disease,Organismal Injury and Abnormalities	Indolent non-Hodgkin lymphoma	2.71e-07			50	38	12	ABCC9(+3.63),ATP10A(-3.63),BNC2(+15.08),CALCRL(+1.85),CCDC113(-1.66),CCND2(+1.24),CDCA2(-1.24),CNTRL(-1.28),COL4A5(+81.0),DGKD(+1.29),DLG5(+1.79),DST(+1.5),DUSP2(+1.71),FBN2(+5.8),HECW2(+2.15),HNRNPU(-1.15),IRF4(+1.29),KCNK5(+2.33),KHNYN(+1.2),LRRFIP1(-1.3),NCAN(+10.11),NOTCH1(+1.19),NXF1(+1.14),PCDH18(+16.97),PCDHGA10(+2.63),PCDHGA5(+17.85),PCDHGB1(+19.93),PCDHGB2(+4.61),PCDHGB3(+6.4),PCDHGB5(+3…
Connective Tissue Disorders,Inflammatory Disease,Inflammatory Response,Organismal Injury and Abnormalities,Skeletal and Muscular Disorders	Inflammation of joint	5.55e-08		1.423	103	69	34	ABL1(-1.17),ACHE(+1.66),ADAM17(-1.25),ADGRE5(+1.21),ARHGAP33(+1.38),ARRB1(+1.84),ATP2B1(-1.37),CACNA1D(+2.44),CALCRL(+1.85),CASC3(-1.12),CCL22(+2.5),CCL3(+2.73),CCR1(-1.89),CCR6(-2.31),CCR7(+2.42),CD200(+1.55),CD24(-3.53),CD74(+1.29),CD80(+1.28),CDH1(-3.95),CDH11(+4.4),CDKN1A(+1.58),CERS6(-1.27),COL11A2(+4.0),COL4A5(+81.0),CSF1(+2.33),CSF2RB(+1.77),CSGALNACT1(-3.63),CST3(+1.9),CXCL16(+4.43),CXCR5…
Cell Cycle	Interaction of DNA	2e-07		-0.547	60	31	29	ABL1(-1.17),BRCA1(-1.45),BRCA2(-1.32),CALM1 (includes others)(-1.15),CDKN1A(+1.58),CFLAR(+1.53),CREM(-1.32),ETV6(-1.16),FANCC(-1.21),FAS(+1.26),FOSB(+3.73),FOXP1(-1.84),FOXP2(+19.4),FOXP4(+1.48),FUS(-1.25),GHR(+18.31),HGF(+14.6),IFI16(-1.19),IGFBP3(+17.6),IL12RB2(-2.54),IP6K2(+1.34),ITGA5(+2.43),JAK1(-1.3),JAK3(+1.23),KRT6B(-70.29),LMNA(+1.43),MAPK1(-1.26),MAPK8(+1.23),MAX(-1.12),NCOR1(-1.2),NOTC…
Cell Cycle	Interphase	7.65e-12		0.015	95	50	45	ABL1(-1.17),AFAP1L2(+5.01),ARHGAP11A(-1.16),ARRB1(+1.84),BCL2L1(+1.35),BRCA1(-1.45),BRCC3(-1.25),CABLES1(-1.63),CAMK2B(+3.78),CAMKK2(+1.45),CASP9(+1.27),CCL3(+2.73),CCND2(+1.24),CCNY(-1.17),CDC6(-1.21),CDCA2(-1.24),CDH1(-3.95),CDK14(+1.3),CDK3(+3.82),CDKN1A(+1.58),CLSPN(-1.38),CNTRL(-1.28),CREM(-1.32),CSF1(+2.33),CYLD(+1.23),DAB2IP(+2.3),DPP4(-1.7),DTD1(-1.2),DUSP4(+1.36),DYRK1B(+1.34),ELF4(-1.17…
Cancer,Gastrointestinal Disease,Organismal Injury and Abnormalities	Intestinal cancer	3.74e-46		1.126	724	450	274	ABCC9(+3.63),ABL1(-1.17),ACAD8(+1.21),ACHE(+1.66),ACKR3(+2.01),ADAM17(-1.25),ADAM22(+1.48),ADAP1(+1.32),ADARB2(+1.93),ADCY1(+3.69),ADGRD1(+3.34),ADGRE2(-1.93),ADGRE5(+1.21),ADGRV1(+32.48),ADSL(-1.18),AEN(+1.24),AFAP1L2(+5.01),AGAP1(+3.03),AGAP3(+1.28),AGFG2(+1.25),AHCYL2(+1.3),AKAP6(+3.86),AKAP7(+2.21),ALDH1L2(-1.52),ALDH3A2(-1.25),AMOT(+8.88),ANKDD1A(+2.04),ANKRD9(+1.56),ANO5(+1.69),ANO9(+1.7),A…
Cancer,Gastrointestinal Disease,Organismal Injury and Abnormalities	Intestinal tumor	1.45e-46		-0.23	727	452	275	ABCC9(+3.63),ABL1(-1.17),ACAD8(+1.21),ACHE(+1.66),ACKR3(+2.01),ADAM17(-1.25),ADAM22(+1.48),ADAP1(+1.32),ADARB2(+1.93),ADCY1(+3.69),ADGRD1(+3.34),ADGRE2(-1.93),ADGRE5(+1.21),ADGRV1(+32.48),ADSL(-1.18),AEN(+1.24),AFAP1L2(+5.01),AGAP1(+3.03),AGAP3(+1.28),AGFG2(+1.25),AHCYL2(+1.3),AKAP6(+3.86),AKAP7(+2.21),ALDH1L2(-1.52),ALDH3A2(-1.25),AMOT(+8.88),ANKDD1A(+2.04),ANKRD9(+1.56),ANO5(+1.69),ANO9(+1.7),A…
Cancer,Organismal Injury and Abnormalities	Intrathoracic malignant tumor	4.22e-12		0.868	225	140	85	ABL1(-1.17),ACHE(+1.66),ACKR3(+2.01),ADAM17(-1.25),ADGRV1(+32.48),AGAP1(+3.03),AGFG2(+1.25),AKAP6(+3.86),AMOT(+8.88),ANTXR2(-1.52),ARHGAP33(+1.38),ARHGAP35(-1.15),ARHGEF6(-1.28),ARL4C(-3.52),ARRB1(+1.84),ATP10A(-3.63),ATP2B1(-1.37),BCL2L1(+1.35),BRCA1(-1.45),BRCA2(-1.32),BST1(-10.56),CABLES1(-1.63),CAMK2B(+3.78),CBX7(+1.44),CCL22(+2.5),CCND2(+1.24),CCR6(-2.31),CD200(+1.55),CD24(-3.53),CD48(+1.34)…
Cellular Movement	Invasion of cells	2.41e-10		1.218	119	74	45	ABL1(-1.17),ACKR3(+2.01),ADAM17(-1.25),ADGRE5(+1.21),AMOT(+8.88),ANTXR2(-1.52),ARRDC3(+1.39),B4GALT5(-1.22),B4GAT1(+1.4),BCL2L1(+1.35),BRCA1(-1.45),CAP1(-1.19),CCR1(-1.89),CCR7(+2.42),CD24(-3.53),CD74(+1.29),CDC42BPB(+1.25),CDH1(-3.95),CDH11(+4.4),CDK14(+1.3),CDKN1A(+1.58),CSF1(+2.33),CST3(+1.9),DDR2(+2.64),DIAPH3(-1.2),DLC1(+17.45),DPP4(-1.7),DPYSL3(+10.3),DRAM1(+1.38),DYRK1B(+1.34),EDN2(+16.84)…
Cellular Movement	Invasion of tumor cell lines	8.43e-11		1.212	103	62	41	ABL1(-1.17),ADAM17(-1.25),ADGRE5(+1.21),AMOT(+8.88),ANTXR2(-1.52),ARRDC3(+1.39),B4GAT1(+1.4),BCL2L1(+1.35),BRCA1(-1.45),CAP1(-1.19),CCR1(-1.89),CCR7(+2.42),CD24(-3.53),CD74(+1.29),CDC42BPB(+1.25),CDH1(-3.95),CDH11(+4.4),CDK14(+1.3),CDKN1A(+1.58),DDR2(+2.64),DIAPH3(-1.2),DLC1(+17.45),DPP4(-1.7),DPYSL3(+10.3),DRAM1(+1.38),EPHA2(+3.41),EPHB2(+3.2),FAS(+1.26),FGFR1(+2.28),FOXP1(-1.84),FSCN1(+1.32),GA…
Cancer,Organismal Injury and Abnormalities,Reproductive System Disease	Invasive breast cancer	7.8e-08			41	21	20	ARRB1(+1.84),BCL2L1(+1.35),BRCA1(-1.45),BRCA2(-1.32),CALM1 (includes others)(-1.15),CCR6(-2.31),CD48(+1.34),CDC6(-1.21),CDH1(-3.95),CDKN1A(+1.58),CLSPN(-1.38),CSF2RB(+1.77),DHFR(-1.27),DST(+1.5),EPHA2(+3.41),FAS(+1.26),FERMT2(+5.94),FGFR1(+2.28),FSTL3(+2.63),HSP90AA1(-1.2),JAK1(-1.3),JAK3(+1.23),KCTD12(-1.48),KIFC2(+1.6),MAPK13(+2.51),MKI67(-1.24),MUC4(+7.82),PTEN(-1.32),PTPRF(+2.01),RRM2(-1.28),…
Cancer,Organismal Injury and Abnormalities	Invasive tumor	7.75e-13		0.576	141	93	48	ABL1(-1.17),ACKR3(+2.01),ADAM17(-1.25),ADGRE5(+1.21),AMOT(+8.88),ANTXR2(-1.52),ARRB1(+1.84),B4GAT1(+1.4),BCL2L1(+1.35),BRCA1(-1.45),BRCA2(-1.32),CALM1 (includes others)(-1.15),CCND2(+1.24),CCR6(-2.31),CCR7(+2.42),CD200(+1.55),CD24(-3.53),CD48(+1.34),CD80(+1.28),CD96(-1.87),CDC6(-1.21),CDH1(-3.95),CDKN1A(+1.58),CFLAR(+1.53),CLSPN(-1.38),CPEB1(+7.23),CSF1(+2.33),CSF2RB(+1.77),CST3(+1.9),CTNNA2(+40.…
Cancer,Organismal Injury and Abnormalities,Renal and Urological Disease	Kidney carcinoma	5.42e-12			121	75	46	ANO5(+1.69),ARHGAP35(-1.15),ATP2B1(-1.37),B4GAT1(+1.4),BCL2L1(+1.35),BRCA1(-1.45),BRCA2(-1.32),BST1(-10.56),CALCRL(+1.85),CBX7(+1.44),CCR1(-1.89),CCR6(-2.31),CDC14B(+4.66),CDC6(-1.21),CDH1(-3.95),CDKN1A(+1.58),CFAP44(+1.47),CFLAR(+1.53),CLSPN(-1.38),CPXM2(+28.83),CREBRF(+1.38),CREM(-1.32),CSF2RB(+1.77),CTNNA2(+40.94),CWC27(-1.21),CXXC4(+1.63),DAB2IP(+2.3),DCLRE1C(-1.43),DENND3(+1.6),DGAT2(+1.6),D…
Cancer,Gastrointestinal Disease,Organismal Injury and Abnormalities	Large intestine adenocarcinoma	5.28e-47			699	436	263	ABCC9(+3.63),ABL1(-1.17),ACAD8(+1.21),ACHE(+1.66),ACKR3(+2.01),ADAM17(-1.25),ADAM22(+1.48),ADAP1(+1.32),ADARB2(+1.93),ADCY1(+3.69),ADGRD1(+3.34),ADGRE2(-1.93),ADGRE5(+1.21),ADGRV1(+32.48),ADSL(-1.18),AEN(+1.24),AFAP1L2(+5.01),AGAP1(+3.03),AGAP3(+1.28),AGFG2(+1.25),AHCYL2(+1.3),AKAP6(+3.86),AKAP7(+2.21),ALDH1L2(-1.52),ALDH3A2(-1.25),AMOT(+8.88),ANKDD1A(+2.04),ANKRD9(+1.56),ANO5(+1.69),ANO9(+1.7),A…
Cancer,Gastrointestinal Disease,Organismal Injury and Abnormalities	Large intestine carcinoma	4.8e-49			707	441	266	ABCC9(+3.63),ABL1(-1.17),ACAD8(+1.21),ACHE(+1.66),ACKR3(+2.01),ADAM17(-1.25),ADAM22(+1.48),ADAP1(+1.32),ADARB2(+1.93),ADCY1(+3.69),ADGRD1(+3.34),ADGRE2(-1.93),ADGRE5(+1.21),ADGRV1(+32.48),ADSL(-1.18),AEN(+1.24),AFAP1L2(+5.01),AGAP1(+3.03),AGAP3(+1.28),AGFG2(+1.25),AHCYL2(+1.3),AKAP6(+3.86),AKAP7(+2.21),ALDH1L2(-1.52),ALDH3A2(-1.25),AMOT(+8.88),ANKDD1A(+2.04),ANKRD9(+1.56),ANO5(+1.69),ANO9(+1.7),A…
Cancer,Gastrointestinal Disease,Organismal Injury and Abnormalities	Large intestine neoplasm	2.62e-46		0.004	726	451	275	ABCC9(+3.63),ABL1(-1.17),ACAD8(+1.21),ACHE(+1.66),ACKR3(+2.01),ADAM17(-1.25),ADAM22(+1.48),ADAP1(+1.32),ADARB2(+1.93),ADCY1(+3.69),ADGRD1(+3.34),ADGRE2(-1.93),ADGRE5(+1.21),ADGRV1(+32.48),ADSL(-1.18),AEN(+1.24),AFAP1L2(+5.01),AGAP1(+3.03),AGAP3(+1.28),AGFG2(+1.25),AHCYL2(+1.3),AKAP6(+3.86),AKAP7(+2.21),ALDH1L2(-1.52),ALDH3A2(-1.25),AMOT(+8.88),ANKDD1A(+2.04),ANKRD9(+1.56),ANO5(+1.69),ANO9(+1.7),A…
Cancer,Hematological Disease,Immunological Disease,Organismal Injury and Abnormalities	Large-cell lymphoma	4.44e-08			38	19	19	AFAP1L2(+5.01),ANO5(+1.69),BCL2L1(+1.35),CCND2(+1.24),CD58(+1.34),DHFR(-1.27),DSC3(+10.05),DUSP22(+1.24),ETV6(-1.16),FAS(+1.26),FERMT1(+5.25),FKBP9(-1.91),FOXP1(-1.84),HIP1(+1.59),HSP90AA1(-1.2),IQGAP1(-1.26),IRF4(+1.29),JAK1(-1.3),KLHL14(-12.42),LRIG3(+2.67),MKI67(-1.24),MYOM2(-2.51),NOTCH1(+1.19),PAX5(-1.22),PPP3CA(-1.58),PPP3CC(+1.18),PRDM1(+1.74),PTEN(-1.32),RASGEF1A(+2.66),RRM2(-1.28),SDC1(+…
Cancer,Organismal Injury and Abnormalities,Respiratory Disease	Laryngeal cancer	2.65e-08			64	51	13	ABCC9(+3.63),ADAM17(-1.25),ADAM22(+1.48),ADCY1(+3.69),ADGRE5(+1.21),ADGRV1(+32.48),ANO5(+1.69),BCL2L1(+1.35),CDCA7(-1.46),CDH11(+4.4),CLSPN(-1.38),COL4A4(-1.84),CTNNA2(+40.94),DHFR(-1.27),DLC1(+17.45),DPPA4(+81.57),F5(+8.67),FAM78B(+2.19),FBN2(+5.8),FGFR1(+2.28),GABRB2(+5.43),GCSAM(+1.46),GHR(+18.31),HSP90AA1(-1.2),INPP5J(+6.0),IRF6(+4.41),JADE2(+1.22),LYPD1(+25.74),MYO7A(+13.07),MYOM2(-2.51),NRG…
Cancer,Organismal Injury and Abnormalities,Respiratory Disease	Laryngeal squamous cell carcinoma	6.54e-08			62	49	13	ABCC9(+3.63),ADAM17(-1.25),ADAM22(+1.48),ADCY1(+3.69),ADGRE5(+1.21),ADGRV1(+32.48),ANO5(+1.69),CDCA7(-1.46),CDH11(+4.4),CLSPN(-1.38),COL4A4(-1.84),CTNNA2(+40.94),DHFR(-1.27),DLC1(+17.45),DPPA4(+81.57),F5(+8.67),FAM78B(+2.19),FBN2(+5.8),FGFR1(+2.28),GABRB2(+5.43),GCSAM(+1.46),GHR(+18.31),HSP90AA1(-1.2),INPP5J(+6.0),IRF6(+4.41),JADE2(+1.22),LYPD1(+25.74),MYO7A(+13.07),MYOM2(-2.51),NRG3(+5.92),NRP1(…
Cancer,Hematological Disease,Immunological Disease,Organismal Injury and Abnormalities	Leukemia	1.54e-08		0.976	162	106	56	ABL1(-1.17),ACHE(+1.66),ADAM22(+1.48),ADCY1(+3.69),ADGRV1(+32.48),AMOT(+8.88),ANO5(+1.69),ARHGAP33(+1.38),ARHGAP35(-1.15),ARL6IP5(+1.31),ATP2B4(+1.75),BCL11B(+35.14),BCL2L1(+1.35),BCL9L(+1.25),BRCA1(-1.45),BRCA2(-1.32),BRD3(-1.24),CALCRL(+1.85),CBLB(-1.39),CC2D2A(+3.33),CCL3(+2.73),CCND2(+1.24),CCR7(+2.42),CD200(+1.55),CD48(+1.34),CD58(+1.34),CD74(+1.29),CD80(+1.28),CDH1(-3.95),CDKN1A(+1.58),CNTN…
Cellular Movement,Immune Cell Trafficking	Leukocyte migration	8.19e-08		1.118	103	75	28	ABL1(-1.17),ACKR3(+2.01),ADAM17(-1.25),ADGRE2(-1.93),ADGRE5(+1.21),ARHGEF6(-1.28),ARRB1(+1.84),ATP1B2(+5.7),B4GAT1(+1.4),BCL11B(+35.14),BST1(-10.56),CBLB(-1.39),CCL22(+2.5),CCL3(+2.73),CCR1(-1.89),CCR6(-2.31),CCR7(+2.42),CD200(+1.55),CD48(+1.34),CD58(+1.34),CD74(+1.29),CD80(+1.28),CD93(+8.55),CDH1(-3.95),CDKN1A(+1.58),COL1A1(+2.55),CRTAM(+15.46),CSF1(+2.33),CSF2RB(+1.77),CST3(+1.9),CXCL16(+4.43),…
Cellular Development,Cellular Growth and Proliferation,Hematological System Development and Function,Hematopoiesis,Lymphoid Tissue Structure and Development,Tissue Development	Leukopoiesis	1.3e-12	Activated	2.15	103	64	39	ABL1(-1.17),ACHE(+1.66),ADAM17(-1.25),ARRB1(+1.84),BCL11B(+35.14),BCL2L1(+1.35),BRCA1(-1.45),BST1(-10.56),CBLB(-1.39),CCL3(+2.73),CCND2(+1.24),CCR6(-2.31),CCR7(+2.42),CD74(+1.29),CD80(+1.28),CDKN1A(+1.58),CFLAR(+1.53),CHD7(-1.26),CRTAM(+15.46),CSF1(+2.33),CSF2RB(+1.77),CST3(+1.9),CXCR5(+2.37),CYLD(+1.23),DCLRE1C(-1.43),DUSP5(+1.54),EFNB2(+3.2),ELF4(-1.17),EOMES(+6.58),EPHB2(+3.2),F5(+8.67),FANCC(…
Skeletal and Muscular Disorders	Limb defect	8.14e-08		-1.715	44	28	16	CD80(+1.28),COL11A2(+4.0),COL1A1(+2.55),COL4A4(-1.84),COL4A5(+81.0),COL5A3(+16.68),COL9A2(+1.61),CRIM1(-1.47),CSGALNACT1(-3.63),CWC27(-1.21),EVC(+3.61),EVC2(+2.28),FBN2(+5.8),FGFR1(+2.28),FLNB(+1.54),GHR(+18.31),HNRNPU(-1.15),IDUA(+1.89),INPP4B(+8.55),IRF6(+4.41),KREMEN1(+5.84),KRT6B(-70.29),LMNA(+1.43),MAP3K20(-1.4),MMP15(-2.82),MMP16(+10.5),MYO10(-3.57),NECTIN4(+3.02),PRDM1(+1.74),RAB23(-1.39),…
Cancer,Organismal Injury and Abnormalities	Liquid tumor	1.69e-08		1.082	171	111	60	ABL1(-1.17),ACHE(+1.66),ADAM17(-1.25),ADAM22(+1.48),ADCY1(+3.69),ADGRV1(+32.48),AMOT(+8.88),ANO5(+1.69),ARHGAP33(+1.38),ARHGAP35(-1.15),ARL6IP5(+1.31),ATP2B4(+1.75),BCL11B(+35.14),BCL2L1(+1.35),BCL9L(+1.25),BRCA1(-1.45),BRCA2(-1.32),BRD3(-1.24),CALCRL(+1.85),CBLB(-1.39),CC2D2A(+3.33),CCL3(+2.73),CCND2(+1.24),CCR7(+2.42),CD200(+1.55),CD48(+1.34),CD58(+1.34),CD74(+1.29),CD80(+1.28),CDH1(-3.95),CDH1…
Cancer,Gastrointestinal Disease,Hepatic System Disease,Organismal Injury and Abnormalities	Liver cancer	1.74e-21		-0.87	389	263	126	ABCC9(+3.63),ABL1(-1.17),ACKR3(+2.01),ADAM17(-1.25),ADARB2(+1.93),ADCY1(+3.69),ADGRV1(+32.48),AFAP1L2(+5.01),AGAP1(+3.03),AGAP3(+1.28),AGFG2(+1.25),AKAP6(+3.86),AMOT(+8.88),ANO5(+1.69),ANO9(+1.7),ANTXR2(-1.52),APOL1(-1.44),ARHGAP22(+4.4),ARHGAP35(-1.15),ARRB1(+1.84),ASTN2(+2.0),ATP10A(-3.63),ATP2A2(-1.13),ATP5MF-PTCD1(+1.62),AUTS2(+3.16),B4GALT5(-1.22),BACE1(+3.1),BCL2L1(+1.35),BCL9L(+1.25),BNC2(…
Cancer,Gastrointestinal Disease,Hepatic System Disease,Organismal Injury and Abnormalities	Liver carcinoma	6.85e-23		-0.726	383	259	124	ABCC9(+3.63),ABL1(-1.17),ACKR3(+2.01),ADAM17(-1.25),ADARB2(+1.93),ADCY1(+3.69),ADGRV1(+32.48),AFAP1L2(+5.01),AGAP1(+3.03),AGAP3(+1.28),AGFG2(+1.25),AKAP6(+3.86),AMOT(+8.88),ANO5(+1.69),ANO9(+1.7),ANTXR2(-1.52),APOL1(-1.44),ARHGAP22(+4.4),ARHGAP35(-1.15),ARRB1(+1.84),ASTN2(+2.0),ATP10A(-3.63),ATP2A2(-1.13),ATP5MF-PTCD1(+1.62),AUTS2(+3.16),B4GALT5(-1.22),BACE1(+3.1),BCL2L1(+1.35),BCL9L(+1.25),BNC2(…
Gastrointestinal Disease,Hepatic System Disease,Organismal Injury and Abnormalities	Liver lesion	1.39e-19	Inhibited	-2.427	442	296	146	ABCC9(+3.63),ABL1(-1.17),ACKR3(+2.01),ADAM17(-1.25),ADARB2(+1.93),ADCY1(+3.69),ADGRD1(+3.34),ADGRV1(+32.48),AFAP1L2(+5.01),AGAP1(+3.03),AGAP3(+1.28),AGFG2(+1.25),AKAP6(+3.86),AMOT(+8.88),ANKRD18A(+4.0),ANO5(+1.69),ANO9(+1.7),ANTXR2(-1.52),APOL1(-1.44),ARHGAP22(+4.4),ARHGAP35(-1.15),ARRB1(+1.84),ASTN2(+2.0),ATP10A(-3.63),ATP2A2(-1.13),ATP5MF-PTCD1(+1.62),AUTS2(+3.16),B4GALT5(-1.22),BACE1(+3.1),BCL…
Cancer,Gastrointestinal Disease,Hepatic System Disease,Organismal Injury and Abnormalities	Liver tumor	8.05e-20		-1.591	430	285	145	ABCC9(+3.63),ABL1(-1.17),ACKR3(+2.01),ADAM17(-1.25),ADARB2(+1.93),ADCY1(+3.69),ADGRD1(+3.34),ADGRV1(+32.48),AFAP1L2(+5.01),AGAP1(+3.03),AGAP3(+1.28),AGFG2(+1.25),AKAP6(+3.86),AMOT(+8.88),ANKRD18A(+4.0),ANO5(+1.69),ANO9(+1.7),ANTXR2(-1.52),APOL1(-1.44),ARHGAP22(+4.4),ARHGAP35(-1.15),ARRB1(+1.84),ASTN2(+2.0),ATP10A(-3.63),ATP2A2(-1.13),ATP5MF-PTCD1(+1.62),AUTS2(+3.16),B4GALT5(-1.22),BACE1(+3.1),BCL…
Cancer,Hematological Disease,Immunological Disease,Organismal Injury and Abnormalities	Low-grade lymphoma	2.2e-09			67	47	20	ABCC9(+3.63),ATP10A(-3.63),BNC2(+15.08),CALCRL(+1.85),CCDC113(-1.66),CCND2(+1.24),CDCA2(-1.24),CNTRL(-1.28),COL4A5(+81.0),DGKD(+1.29),DLG5(+1.79),DST(+1.5),DUSP2(+1.71),DUSP4(+1.36),FBN2(+5.8),FUS(-1.25),HECW2(+2.15),HNRNPU(-1.15),IGFBP3(+17.6),IRF4(+1.29),JAK1(-1.3),KCNK5(+2.33),KHNYN(+1.2),LAPTM5(+1.3),LRRFIP1(-1.3),MAX(-1.12),MXI1(-1.46),NCAN(+10.11),NOTCH1(+1.19),NXF1(+1.14),PAX5(-1.22),PCDH1…
Cancer,Organismal Injury and Abnormalities,Respiratory Disease	Lung adenocarcinoma	8.36e-09		-0.369	150	94	56	ADGRV1(+32.48),AGFG2(+1.25),AKAP6(+3.86),ARHGAP33(+1.38),ARHGAP35(-1.15),ARHGEF6(-1.28),ARL4C(-3.52),ARRB1(+1.84),ATP10A(-3.63),ATP2B1(-1.37),BRCA1(-1.45),BRCA2(-1.32),BST1(-10.56),CAMK2B(+3.78),CCND2(+1.24),CD48(+1.34),CDC6(-1.21),CDCA2(-1.24),CDH1(-3.95),CDKN1A(+1.58),CFLAR(+1.53),CLSPN(-1.38),CNTNAP1(+1.36),CNTRL(-1.28),COL1A1(+2.55),COL4A5(+81.0),COL5A3(+16.68),CORO2B(+17.65),CTNNA2(+40.94),C…
Cancer,Organismal Injury and Abnormalities,Respiratory Disease	Lung cancer	6.77e-12		0.853	223	139	84	ABL1(-1.17),ACHE(+1.66),ACKR3(+2.01),ADAM17(-1.25),ADGRV1(+32.48),AGAP1(+3.03),AGFG2(+1.25),AKAP6(+3.86),AMOT(+8.88),ANTXR2(-1.52),ARHGAP33(+1.38),ARHGAP35(-1.15),ARHGEF6(-1.28),ARL4C(-3.52),ARRB1(+1.84),ATP10A(-3.63),ATP2B1(-1.37),BCL2L1(+1.35),BRCA1(-1.45),BRCA2(-1.32),BST1(-10.56),CABLES1(-1.63),CAMK2B(+3.78),CBX7(+1.44),CCL22(+2.5),CCND2(+1.24),CCR6(-2.31),CD200(+1.55),CD24(-3.53),CD48(+1.34)…
Cancer,Organismal Injury and Abnormalities,Respiratory Disease	Lung carcinoma	1.44e-10		-0.025	204	125	79	ABL1(-1.17),ADAM17(-1.25),ADGRV1(+32.48),AGAP1(+3.03),AGFG2(+1.25),AKAP6(+3.86),ANTXR2(-1.52),ARHGAP33(+1.38),ARHGAP35(-1.15),ARHGEF6(-1.28),ARL4C(-3.52),ARRB1(+1.84),ATP10A(-3.63),ATP2B1(-1.37),BCL2L1(+1.35),BRCA1(-1.45),BRCA2(-1.32),BST1(-10.56),CABLES1(-1.63),CAMK2B(+3.78),CBX7(+1.44),CCND2(+1.24),CCR6(-2.31),CD24(-3.53),CD48(+1.34),CDC6(-1.21),CDCA2(-1.24),CDCA8(-1.16),CDH1(-3.95),CDKN1A(+1.5…
Cancer,Organismal Injury and Abnormalities,Respiratory Disease	Lung tumor	1.41e-12		0.695	230	144	86	ABL1(-1.17),ACHE(+1.66),ACKR3(+2.01),ADAM17(-1.25),ADGRV1(+32.48),AEN(+1.24),AGAP1(+3.03),AGFG2(+1.25),AKAP6(+3.86),AMOT(+8.88),ANTXR2(-1.52),ARHGAP33(+1.38),ARHGAP35(-1.15),ARHGEF6(-1.28),ARL4C(-3.52),ARL6IP5(+1.31),ARRB1(+1.84),ATP10A(-3.63),ATP2B1(-1.37),BCL2L1(+1.35),BRCA1(-1.45),BRCA2(-1.32),BST1(-10.56),CABLES1(-1.63),CAMK2B(+3.78),CBX7(+1.44),CCL22(+2.5),CCL3(+2.73),CCND2(+1.24),CCR6(-2.31…
Cancer,Immunological Disease,Organismal Injury and Abnormalities	Lymph node cancer	3.02e-07		-0.555	22	10	12	CCR7(+2.42),CTNNA2(+40.94),DAB2IP(+2.3),ETV6(-1.16),FSCN1(+1.32),FUS(-1.25),HSP90AA1(-1.2),IRF4(+1.29),ITGA4(-1.34),MEF2D(+1.26),NOTCH1(+1.19),NSD2(-1.16),NTN1(-1.76),PAX5(-1.22),PTEN(-1.32),PTGS2(+6.22),ROBO1(+4.47),SERPINE1(-2.75),SSBP2(-1.36),TNFRSF14(+1.5),TP53(-1.16),TUBA4A(-1.24)
Cancer,Immunological Disease,Organismal Injury and Abnormalities	Lymphatic node tumor	1.78e-08		-0.113	25	12	13	ARL6IP5(+1.31),CCR7(+2.42),CTNNA2(+40.94),DAB2IP(+2.3),ETV6(-1.16),FSCN1(+1.32),FUS(-1.25),HIP1(+1.59),HSP90AA1(-1.2),IL12RB2(-2.54),IRF4(+1.29),ITGA4(-1.34),MEF2D(+1.26),NOTCH1(+1.19),NSD2(-1.16),NTN1(-1.76),PAX5(-1.22),PTEN(-1.32),PTGS2(+6.22),ROBO1(+4.47),SERPINE1(-2.75),SSBP2(-1.36),TNFRSF14(+1.5),TP53(-1.16),TUBA4A(-1.24)
Cancer,Organismal Injury and Abnormalities	Lymphatic system tumor	1.22e-30		0.055	244	163	81	ABCC9(+3.63),ABL1(-1.17),ACHE(+1.66),ADAM22(+1.48),ADSL(-1.18),AFAP1L2(+5.01),AKAP6(+3.86),AMOT(+8.88),ANO5(+1.69),ANOS1(+5.33),ARHGAP33(+1.38),ARL6IP5(+1.31),ATP10A(-3.63),BCL11B(+35.14),BCL2L1(+1.35),BCL9L(+1.25),BNC2(+15.08),BRCA1(-1.45),BRCA2(-1.32),BRD3(-1.24),CALCRL(+1.85),CASP9(+1.27),CBLB(-1.39),CBX7(+1.44),CCDC113(-1.66),CCL22(+2.5),CCL3(+2.73),CCND2(+1.24),CCR7(+2.42),CD200(+1.55),CD24(…
Cellular Function and Maintenance	Lymphocyte homeostasis	1.9e-12		1.733	79	46	33	ABL1(-1.17),ACHE(+1.66),ADAM17(-1.25),ARRB1(+1.84),BCL11B(+35.14),BRCA1(-1.45),CBLB(-1.39),CCL3(+2.73),CCR6(-2.31),CCR7(+2.42),CD74(+1.29),CD80(+1.28),CDKN1A(+1.58),CFLAR(+1.53),CHD7(-1.26),CRTAM(+15.46),CXCR5(+2.37),CYLD(+1.23),DCLRE1C(-1.43),EFNB2(+3.2),ELF4(-1.17),EOMES(+6.58),F5(+8.67),FANCC(-1.21),FAS(+1.26),FOXP1(-1.84),FZD7(+3.73),HGF(+14.6),HSP90AA1(-1.2),ICAM1(+1.29),IGFBP3(+17.6),IL12RB…
Cancer,Hematological Disease,Immunological Disease,Organismal Injury and Abnormalities	Lymphocytic cancer	1.81e-29		0.498	237	159	78	ABCC9(+3.63),ABL1(-1.17),ACHE(+1.66),ADAM22(+1.48),ADSL(-1.18),AFAP1L2(+5.01),AKAP6(+3.86),AMOT(+8.88),ANO5(+1.69),ANOS1(+5.33),ARHGAP33(+1.38),ARL6IP5(+1.31),ATP10A(-3.63),BCL11B(+35.14),BCL2L1(+1.35),BCL9L(+1.25),BNC2(+15.08),BRCA1(-1.45),BRCA2(-1.32),BRD3(-1.24),CALCRL(+1.85),CASP9(+1.27),CBLB(-1.39),CBX7(+1.44),CCDC113(-1.66),CCL22(+2.5),CCL3(+2.73),CCND2(+1.24),CCR7(+2.42),CD200(+1.55),CD24(…
Cancer,Hematological Disease,Immunological Disease,Organismal Injury and Abnormalities	Lymphocytic leukemia	2.44e-10	Activated	2.412	86	50	36	ABL1(-1.17),ACHE(+1.66),ADAM22(+1.48),AMOT(+8.88),ANO5(+1.69),ARHGAP33(+1.38),ARL6IP5(+1.31),BCL11B(+35.14),BCL2L1(+1.35),BCL9L(+1.25),BRCA2(-1.32),BRD3(-1.24),CBLB(-1.39),CCL3(+2.73),CCR7(+2.42),CD200(+1.55),CD48(+1.34),CD58(+1.34),CD74(+1.29),CD80(+1.28),CDH1(-3.95),CDKN1A(+1.58),CNTNAP1(+1.36),COL1A1(+2.55),COL4A4(-1.84),DDR2(+2.64),DHFR(-1.27),DLC1(+17.45),DPP4(-1.7),DTNB(-1.35),ENC1(+2.75),E…
Cancer,Hematological Disease,Organismal Injury and Abnormalities	Lymphocytic neoplasm	2.23e-29		0.498	237	159	78	ABCC9(+3.63),ABL1(-1.17),ACHE(+1.66),ADAM22(+1.48),ADSL(-1.18),AFAP1L2(+5.01),AKAP6(+3.86),AMOT(+8.88),ANO5(+1.69),ANOS1(+5.33),ARHGAP33(+1.38),ARL6IP5(+1.31),ATP10A(-3.63),BCL11B(+35.14),BCL2L1(+1.35),BCL9L(+1.25),BNC2(+15.08),BRCA1(-1.45),BRCA2(-1.32),BRD3(-1.24),CALCRL(+1.85),CASP9(+1.27),CBLB(-1.39),CBX7(+1.44),CCDC113(-1.66),CCL22(+2.5),CCL3(+2.73),CCND2(+1.24),CCR7(+2.42),CD200(+1.55),CD24(…
Cancer,Organismal Injury and Abnormalities	Lymphohematopoietic cancer	3.93e-24		-0.09	297	200	97	ABCC9(+3.63),ABL1(-1.17),ACHE(+1.66),ADAM22(+1.48),ADCY1(+3.69),ADGRV1(+32.48),ADSL(-1.18),AFAP1L2(+5.01),AKAP6(+3.86),AMOT(+8.88),ANO5(+1.69),ANOS1(+5.33),ARHGAP33(+1.38),ARHGAP35(-1.15),ARL6IP5(+1.31),ATP10A(-3.63),ATP2B4(+1.75),BCL11B(+35.14),BCL2L1(+1.35),BCL9L(+1.25),BNC2(+15.08),BRCA1(-1.45),BRCA2(-1.32),BRD3(-1.24),CALCRL(+1.85),CASP9(+1.27),CBLB(-1.39),CBX7(+1.44),CC2D2A(+3.33),CCDC113(-1…
Cancer,Organismal Injury and Abnormalities	Lymphohematopoietic neoplasia	6.67e-24		0.427	300	201	99	ABCC9(+3.63),ABL1(-1.17),ACHE(+1.66),ADAM17(-1.25),ADAM22(+1.48),ADCY1(+3.69),ADGRV1(+32.48),ADSL(-1.18),AFAP1L2(+5.01),AKAP6(+3.86),AMOT(+8.88),ANO5(+1.69),ANOS1(+5.33),ARHGAP33(+1.38),ARHGAP35(-1.15),ARL6IP5(+1.31),ATP10A(-3.63),ATP2B4(+1.75),BCL11B(+35.14),BCL2L1(+1.35),BCL9L(+1.25),BNC2(+15.08),BRCA1(-1.45),BRCA2(-1.32),BRD3(-1.24),CALCRL(+1.85),CASP9(+1.27),CBLB(-1.39),CBX7(+1.44),CC2D2A(+3.…
Cancer,Organismal Injury and Abnormalities	Lymphoid cancer	3.5e-31		0.057	243	163	80	ABCC9(+3.63),ABL1(-1.17),ACHE(+1.66),ADAM22(+1.48),ADSL(-1.18),AFAP1L2(+5.01),AKAP6(+3.86),AMOT(+8.88),ANO5(+1.69),ANOS1(+5.33),ARHGAP33(+1.38),ARL6IP5(+1.31),ATP10A(-3.63),BCL11B(+35.14),BCL2L1(+1.35),BCL9L(+1.25),BNC2(+15.08),BRCA1(-1.45),BRCA2(-1.32),BRD3(-1.24),CALCRL(+1.85),CASP9(+1.27),CBLB(-1.39),CBX7(+1.44),CCDC113(-1.66),CCL22(+2.5),CCL3(+2.73),CCND2(+1.24),CCR7(+2.42),CD200(+1.55),CD24(…
Cancer,Hematological Disease,Immunological Disease,Organismal Injury and Abnormalities	Lymphoma	1.15e-25		0.005	184	122	62	ABCC9(+3.63),ABL1(-1.17),ADSL(-1.18),AFAP1L2(+5.01),AKAP6(+3.86),ANO5(+1.69),ANOS1(+5.33),ATP10A(-3.63),BCL11B(+35.14),BCL2L1(+1.35),BNC2(+15.08),BRCA1(-1.45),BRCA2(-1.32),CALCRL(+1.85),CBLB(-1.39),CCDC113(-1.66),CCL22(+2.5),CCND2(+1.24),CCR7(+2.42),CD200(+1.55),CD24(-3.53),CD48(+1.34),CD58(+1.34),CD74(+1.29),CD80(+1.28),CDCA2(-1.24),CDCA7(-1.46),CDH1(-3.95),CDH11(+4.4),CDKN1A(+1.58),CFLAR(+1.53)…
Cellular Development,Cellular Growth and Proliferation,Embryonic Development,Hematological System Development and Function,Hematopoiesis,Lymphoid Tissue Structure and Development,Organ Development,Organismal Development,Tissue Development	Lymphopoiesis	6.93e-11		1.834	84	49	35	ABL1(-1.17),ACHE(+1.66),ADAM17(-1.25),ARRB1(+1.84),BCL11B(+35.14),BCL2L1(+1.35),BRCA1(-1.45),BST1(-10.56),CBLB(-1.39),CCL3(+2.73),CCND2(+1.24),CCR6(-2.31),CCR7(+2.42),CD74(+1.29),CD80(+1.28),CDKN1A(+1.58),CFLAR(+1.53),CHD7(-1.26),CRTAM(+15.46),CXCR5(+2.37),CYLD(+1.23),DCLRE1C(-1.43),DUSP5(+1.54),EFNB2(+3.2),ELF4(-1.17),EOMES(+6.58),F5(+8.67),FANCC(-1.21),FAS(+1.26),FOXP1(-1.84),FZD7(+3.73),HSP90A…
Hematological Disease,Immunological Disease	Lymphoproliferative disorder	1.3e-29		0.499	238	160	78	ABCC9(+3.63),ABL1(-1.17),ACHE(+1.66),ADAM22(+1.48),ADSL(-1.18),AFAP1L2(+5.01),AKAP6(+3.86),AMOT(+8.88),ANO5(+1.69),ANOS1(+5.33),ARHGAP33(+1.38),ARL6IP5(+1.31),ATP10A(-3.63),BCL11B(+35.14),BCL2L1(+1.35),BCL9L(+1.25),BNC2(+15.08),BRCA1(-1.45),BRCA2(-1.32),BRD3(-1.24),CALCRL(+1.85),CASP9(+1.27),CBLB(-1.39),CBX7(+1.44),CCDC113(-1.66),CCL22(+2.5),CCL3(+2.73),CCND2(+1.24),CCR7(+2.42),CD200(+1.55),CD24(…
Dermatological Diseases and Conditions,Hematological Disease,Immunological Disease,Organismal Injury and Abnormalities	Lymphoproliferative disorder of the skin	2.42e-09			32	15	17	ABL1(-1.17),CCR7(+2.42),CD48(+1.34),CD58(+1.34),CFLAR(+1.53),DHFR(-1.27),DPP4(-1.7),DUSP22(+1.24),DUSP4(+1.36),DUSP5(+1.54),FAS(+1.26),FOXP1(-1.84),HSP90AA1(-1.2),IGFBP4(+1.79),IRF4(+1.29),JAK1(-1.3),JAK3(+1.23),MAPK1(-1.26),MKI67(-1.24),MXI1(-1.46),NCOR1(-1.2),NOTCH1(+1.19),OAS2(-1.21),PLS3(+3.04),RARG(+1.8),RASSF4(+1.88),RPA1(-1.15),RRM2(-1.28),TLR7(-1.43),TOX(-3.19),TP53(-1.16),TUBA4A(-1.24)
Cancer,Organismal Injury and Abnormalities	Lymphoreticular neoplasm	2.86e-18		-0.003	249	164	85	ABCC9(+3.63),ABL1(-1.17),ADAM17(-1.25),ADCY1(+3.69),ADGRV1(+32.48),ADSL(-1.18),AFAP1L2(+5.01),AKAP6(+3.86),AMOT(+8.88),ANO5(+1.69),ANOS1(+5.33),ARHGAP35(-1.15),ATP10A(-3.63),ATP2B4(+1.75),BCL11B(+35.14),BCL2L1(+1.35),BNC2(+15.08),BRCA1(-1.45),BRCA2(-1.32),CALCRL(+1.85),CBLB(-1.39),CC2D2A(+3.33),CCDC113(-1.66),CCL22(+2.5),CCND2(+1.24),CCR7(+2.42),CD200(+1.55),CD24(-3.53),CD48(+1.34),CD58(+1.34),CD…
Cancer,Organismal Injury and Abnormalities,Reproductive System Disease	Male genital neoplasm	7.73e-24		0.224	354	238	116	ABCC9(+3.63),ABL1(-1.17),ACAD8(+1.21),ACHE(+1.66),ADAM17(-1.25),ADARB2(+1.93),ADCY1(+3.69),ADGRD1(+3.34),ADGRE5(+1.21),ADGRV1(+32.48),ADSL(-1.18),AFAP1L2(+5.01),AKAP6(+3.86),ALDH3B2(+4.57),ANO9(+1.7),ANTXR2(-1.52),APPL1(-1.35),ARHGAP22(+4.4),ARHGAP35(-1.15),ARHGEF10L(+6.45),ARRDC3(+1.39),ASTN2(+2.0),ATP2B4(+1.75),B3GNT4(-8.54),B4GAT1(+1.4),BACE1(+3.1),BAIAP2L1(+4.95),BCL11B(+35.14),BCL2L1(+1.35),…
Cancer,Organismal Injury and Abnormalities	Malignant connective or soft tissue neoplasm	4.7e-11		0.493	130	91	39	ABL1(-1.17),ADAP1(+1.32),ADARB2(+1.93),ADGRE5(+1.21),AKAP6(+3.86),ARHGAP22(+4.4),ASTN2(+2.0),ATP2B1(-1.37),BCAS1(+2.71),BCL2L1(+1.35),BRCA1(-1.45),BRCA2(-1.32),CAPN5(-3.08),CCDC88B(+1.26),CD48(+1.34),CDH1(-3.95),CDH11(+4.4),CDKN1A(+1.58),COL5A3(+16.68),CSF1(+2.33),CSF2RB(+1.77),CUX2(+12.18),DDR2(+2.64),DEGS2(-3.26),DENND2B(+3.35),DGKD(+1.29),DHFR(-1.27),DIAPH3(-1.2),DLC1(+17.45),DSC3(+10.05),DST(…
Cancer,Organismal Injury and Abnormalities	Malignant genitourinary solid tumor	4.74e-39		1.205	631	404	227	ABCC9(+3.63),ABL1(-1.17),ACAD8(+1.21),ACHE(+1.66),ADAM17(-1.25),ADAM22(+1.48),ADARB2(+1.93),ADCY1(+3.69),ADGRD1(+3.34),ADGRE5(+1.21),ADGRV1(+32.48),ADSL(-1.18),AFAP1L2(+5.01),AGAP3(+1.28),AGFG2(+1.25),AKAP6(+3.86),ALDH1L2(-1.52),ALDH3B2(+4.57),AMOT(+8.88),ANKDD1A(+2.04),ANKRD18A(+4.0),ANO5(+1.69),ANO9(+1.7),ANTXR2(-1.52),APPL1(-1.35),ARHGAP22(+4.4),ARHGAP35(-1.15),ARHGEF10L(+6.45),ARHGEF6(-1.28),…
Cancer,Organismal Injury and Abnormalities	Malignant neoplasm of aerodigestive tract	2.45e-16			220	138	82	ABCC9(+3.63),ABL1(-1.17),ADAM17(-1.25),ADAM22(+1.48),ADCY1(+3.69),ADGRE5(+1.21),ADGRV1(+32.48),ADSL(-1.18),AKAP6(+3.86),AKAP7(+2.21),ALDH1L2(-1.52),ANO5(+1.69),ANO9(+1.7),ASTN2(+2.0),ATP10A(-3.63),ATP2A2(-1.13),ATP5MF-PTCD1(+1.62),AUTS2(+3.16),BCL2L1(+1.35),BNC2(+15.08),BRCA2(-1.32),CACNA1D(+2.44),CAMSAP2(+1.3),CASC3(-1.12),CCR7(+2.42),CD48(+1.34),CDCA2(-1.24),CDCA7(-1.46),CDH11(+4.4),CDKN1A(+1.5…
Cancer,Gastrointestinal Disease,Organismal Injury and Abnormalities	Malignant neoplasm of large intestine	8.69e-46		0.108	723	449	274	ABCC9(+3.63),ABL1(-1.17),ACAD8(+1.21),ACHE(+1.66),ACKR3(+2.01),ADAM17(-1.25),ADAM22(+1.48),ADAP1(+1.32),ADARB2(+1.93),ADCY1(+3.69),ADGRD1(+3.34),ADGRE2(-1.93),ADGRE5(+1.21),ADGRV1(+32.48),ADSL(-1.18),AEN(+1.24),AFAP1L2(+5.01),AGAP1(+3.03),AGAP3(+1.28),AGFG2(+1.25),AHCYL2(+1.3),AKAP6(+3.86),AKAP7(+2.21),ALDH1L2(-1.52),ALDH3A2(-1.25),AMOT(+8.88),ANKDD1A(+2.04),ANKRD9(+1.56),ANO5(+1.69),ANO9(+1.7),A…
Cancer,Organismal Injury and Abnormalities,Reproductive System Disease	Malignant neoplasm of male genital organ	3.03e-23		0.604	350	234	116	ABCC9(+3.63),ABL1(-1.17),ACAD8(+1.21),ACHE(+1.66),ADAM17(-1.25),ADARB2(+1.93),ADCY1(+3.69),ADGRD1(+3.34),ADGRE5(+1.21),ADGRV1(+32.48),ADSL(-1.18),AFAP1L2(+5.01),AKAP6(+3.86),ALDH3B2(+4.57),ANO9(+1.7),ANTXR2(-1.52),APPL1(-1.35),ARHGAP22(+4.4),ARHGAP35(-1.15),ARHGEF10L(+6.45),ARRDC3(+1.39),ASTN2(+2.0),ATP2B4(+1.75),B3GNT4(-8.54),BACE1(+3.1),BAIAP2L1(+4.95),BCL11B(+35.14),BCL2L1(+1.35),BCL9L(+1.25),…
Cancer,Organismal Injury and Abnormalities	Malignant neoplasm of retroperitoneum	9.93e-23		0.27	299	197	102	ABCC9(+3.63),ABL1(-1.17),ACKR3(+2.01),ADAM17(-1.25),ADAM22(+1.48),ADAP1(+1.32),ADARB2(+1.93),ADCY1(+3.69),ADGRD1(+3.34),ADGRV1(+32.48),ADSL(-1.18),AFAP1L2(+5.01),AMOT(+8.88),ANO5(+1.69),APPL1(-1.35),ARHGAP22(+4.4),ARHGAP35(-1.15),ARHGEF10L(+6.45),ARHGEF6(-1.28),ATP10A(-3.63),ATP2B1(-1.37),ATP2B4(+1.75),B4GAT1(+1.4),BAIAP2L1(+4.95),BCL2L1(+1.35),BRCA1(-1.45),BRCA2(-1.32),BST1(-10.56),C1orf52(-1.22…
Cancer,Organismal Injury and Abnormalities	Malignant solid organ tumor	9.99e-37		0.286	580	387	193	ABCC9(+3.63),ABL1(-1.17),ACHE(+1.66),ACKR3(+2.01),ADAM22(+1.48),ADAP1(+1.32),ADARB2(+1.93),ADCY1(+3.69),ADGRD1(+3.34),ADGRE2(-1.93),ADGRE5(+1.21),ADGRV1(+32.48),AEN(+1.24),AFAP1L2(+5.01),AHCYL2(+1.3),AKAP6(+3.86),ALDH3B2(+4.57),AMOT(+8.88),ANKRD18A(+4.0),ANO5(+1.69),ANOS1(+5.33),ANTXR2(-1.52),APBB2(+2.4),APPL1(-1.35),ARHGAP22(+4.4),ARHGAP33(+1.38),ARHGAP35(-1.15),ARHGEF10L(+6.45),ARRB1(+1.84),ARR…
Cancer,Organismal Injury and Abnormalities	Malignant solid tumor	4.62e-58		0.264	879	557	322	ABCC9(+3.63),ABL1(-1.17),ACAD8(+1.21),ACHE(+1.66),ACKR3(+2.01),ADAM17(-1.25),ADAM22(+1.48),ADAP1(+1.32),ADARB2(+1.93),ADCY1(+3.69),ADGRD1(+3.34),ADGRE2(-1.93),ADGRE5(+1.21),ADGRV1(+32.48),ADSL(-1.18),AEN(+1.24),AFAP1L2(+5.01),AGAP1(+3.03),AGAP3(+1.28),AGFG2(+1.25),AHCYL2(+1.3),AKAP6(+3.86),AKAP7(+2.21),ALDH1L2(-1.52),ALDH3A2(-1.25),ALDH3B2(+4.57),AMOT(+8.88),ANKDD1A(+2.04),ANKRD18A(+4.0),ANKRD9(+…
Cancer,Organismal Injury and Abnormalities,Reproductive System Disease	Mammary tumor	5.3e-15		1.516	239	151	88	ABCC9(+3.63),ABL1(-1.17),ADAM17(-1.25),ADARB2(+1.93),ADGRD1(+3.34),ADGRV1(+32.48),AGAP3(+1.28),AKAP6(+3.86),AMOT(+8.88),ARHGAP22(+4.4),ARHGAP35(-1.15),ARRB1(+1.84),ARRDC3(+1.39),ASTN2(+2.0),ATP10A(-3.63),BAIAP2L1(+4.95),BCL11B(+35.14),BCL2L1(+1.35),BCL7C(+1.27),BRCA1(-1.45),BRCA2(-1.32),CALM1 (includes others)(-1.15),CASP9(+1.27),CC2D2A(+3.33),CCL3(+2.73),CCND2(+1.24),CCR6(-2.31),CCR7(+2.42),CD24…
Cancer,Hematological Disease,Immunological Disease,Organismal Injury and Abnormalities	Mature B cell malignant tumor	1.32e-20			137	94	43	ABCC9(+3.63),ABL1(-1.17),ADSL(-1.18),AFAP1L2(+5.01),ANO5(+1.69),ARHGAP33(+1.38),ATP10A(-3.63),BCL11B(+35.14),BCL2L1(+1.35),BNC2(+15.08),BRCA1(-1.45),BRCA2(-1.32),CALCRL(+1.85),CASP9(+1.27),CBX7(+1.44),CCDC113(-1.66),CCL3(+2.73),CCND2(+1.24),CCR7(+2.42),CD48(+1.34),CD58(+1.34),CDCA2(-1.24),CDH1(-3.95),CFLAR(+1.53),CNTRL(-1.28),COL4A5(+81.0),CSF2RB(+1.77),CTNNA2(+40.94),CXCR5(+2.37),DCLK3(+15.71),D…
Cancer,Hematological Disease,Immunological Disease,Organismal Injury and Abnormalities	Mature B-cell lymphoma	3.95e-12			69	42	27	ABCC9(+3.63),ABL1(-1.17),ADSL(-1.18),AFAP1L2(+5.01),ANO5(+1.69),BCL11B(+35.14),CCND2(+1.24),CCR7(+2.42),CD48(+1.34),CD58(+1.34),CFLAR(+1.53),CTNNA2(+40.94),CXCR5(+2.37),DCLK3(+15.71),DHFR(-1.27),DSC3(+10.05),DUSP4(+1.36),ETV6(-1.16),FAS(+1.26),FERMT1(+5.25),FKBP9(-1.91),FOXP1(-1.84),FUS(-1.25),HGF(+14.6),HIP1(+1.59),HSP90AA1(-1.2),IGFBP3(+17.6),IKBIP(+1.24),IQGAP1(-1.26),IRF4(+1.29),JAK1(-1.3),JA…
Cancer,Hematological Disease,Immunological Disease,Organismal Injury and Abnormalities	Mature B-cell neoplasm	5.95e-25		1	172	117	55	ABCC9(+3.63),ABL1(-1.17),ADSL(-1.18),AFAP1L2(+5.01),AMOT(+8.88),ANO5(+1.69),ARHGAP33(+1.38),ARL6IP5(+1.31),ATP10A(-3.63),BCL11B(+35.14),BCL2L1(+1.35),BCL9L(+1.25),BNC2(+15.08),BRCA1(-1.45),BRCA2(-1.32),BRD3(-1.24),CALCRL(+1.85),CASP9(+1.27),CBX7(+1.44),CCDC113(-1.66),CCL3(+2.73),CCND2(+1.24),CCR7(+2.42),CD200(+1.55),CD48(+1.34),CD58(+1.34),CD74(+1.29),CD80(+1.28),CDCA2(-1.24),CDH1(-3.95),CDKN1A(+…
Cancer,Hematological Disease,Organismal Injury and Abnormalities	Mature lymphocytic neoplasm	5.01e-31		1.067	209	140	69	ABCC9(+3.63),ABL1(-1.17),ADSL(-1.18),AFAP1L2(+5.01),AMOT(+8.88),ANO5(+1.69),ANOS1(+5.33),ARHGAP33(+1.38),ARL6IP5(+1.31),ATP10A(-3.63),BCL11B(+35.14),BCL2L1(+1.35),BCL9L(+1.25),BNC2(+15.08),BRCA1(-1.45),BRCA2(-1.32),BRD3(-1.24),CALCRL(+1.85),CASP9(+1.27),CBLB(-1.39),CBX7(+1.44),CCDC113(-1.66),CCL22(+2.5),CCL3(+2.73),CCND2(+1.24),CCR7(+2.42),CD200(+1.55),CD24(-3.53),CD48(+1.34),CD58(+1.34),CD74(+1.…
Cancer,Hematological Disease,Immunological Disease,Organismal Injury and Abnormalities	Mature T-cell neoplasm	7e-16			79	47	32	ABL1(-1.17),ANOS1(+5.33),ARHGAP33(+1.38),BCL11B(+35.14),BCL2L1(+1.35),CBLB(-1.39),CCL22(+2.5),CCR7(+2.42),CD200(+1.55),CD24(-3.53),CD58(+1.34),CDH1(-3.95),CDH11(+4.4),CFLAR(+1.53),COL1A1(+2.55),CREM(-1.32),DHFR(-1.27),DPP4(-1.7),DTNB(-1.35),DUSP2(+1.71),DUSP22(+1.24),DUSP4(+1.36),DUSP5(+1.54),EBI3(+1.76),EFNB2(+3.2),EPHA2(+3.41),ETV6(-1.16),FAS(+1.26),FERMT2(+5.94),FOXP1(-1.84),GHR(+18.31),HGF(+1…
Cancer,Organismal Injury and Abnormalities	Melanoma	8.33e-34		1.154	611	404	207	ABCC9(+3.63),ABL1(-1.17),ACHE(+1.66),ACKR3(+2.01),ADAM17(-1.25),ADAM22(+1.48),ADAP1(+1.32),ADARB2(+1.93),ADCY1(+3.69),ADGRD1(+3.34),ADGRE2(-1.93),ADGRE5(+1.21),ADGRV1(+32.48),AEN(+1.24),AFAP1L2(+5.01),AHCYL2(+1.3),AKAP6(+3.86),ALDH3B2(+4.57),AMOT(+8.88),ANKRD18A(+4.0),ANO5(+1.69),ANOS1(+5.33),ANTXR2(-1.52),APBB2(+2.4),APPL1(-1.35),ARHGAP22(+4.4),ARHGAP33(+1.38),ARHGAP35(-1.15),ARHGEF10L(+6.45),AR…
Cancer,Organismal Injury and Abnormalities	Mesenchymal tumor	1.61e-08		1.31	29	15	14	ABL1(-1.17),ADGRE5(+1.21),ANTXR2(-1.52),CCND2(+1.24),CDKN1A(+1.58),COL11A2(+4.0),COL1A1(+2.55),COL4A4(-1.84),COL4A5(+81.0),COL5A3(+16.68),COL9A2(+1.61),DDR2(+2.64),DHFR(-1.27),FGFR1(+2.28),HGF(+14.6),HSP90AA1(-1.2),ITK(+6.74),MFHAS1(-1.4),MXI1(-1.46),NINJ1(+1.81),NRP1(+31.71),PTEN(-1.32),PTGS2(+6.22),QKI(-1.21),RRM2(-1.28),SERPINE1(-2.75),TFDP2(-1.31),TP53(-1.16),TUBA4A(-1.24)
Cancer,Organismal Injury and Abnormalities	Metastatic solid tumor	1.05e-09		0.65	81	57	24	ABL1(-1.17),ACKR3(+2.01),BCL2L1(+1.35),BRCA1(-1.45),BRCA2(-1.32),CCND2(+1.24),CCR7(+2.42),CD200(+1.55),CD24(-3.53),CD48(+1.34),CDH1(-3.95),CPEB1(+7.23),CSF1(+2.33),CSF2RB(+1.77),DAB2IP(+2.3),DDR2(+2.64),DHFR(-1.27),DLC1(+17.45),DNAJB2(+1.23),DPYSL3(+10.3),DSG2(+1.69),DUSP4(+1.36),EBI3(+1.76),EDNRB(+6.05),EPB41L3(+7.64),EPHA2(+3.41),EZH1(+1.29),FAS(+1.26),FBN2(+5.8),FGFR1(+2.28),FSTL3(+2.63),FZD7(…
Cellular Assembly and Organization,Cellular Function and Maintenance	Microtubule dynamics	2.85e-12	Activated	2.589	140	91	49	ABL1(-1.17),ACHE(+1.66),ADAM22(+1.48),ADAP1(+1.32),ADCY1(+3.69),ARHGAP33(+1.38),ARHGAP35(-1.15),ARHGEF6(-1.28),ARRB1(+1.84),ATP2B1(-1.37),AUTS2(+3.16),B4GALT5(-1.22),B4GAT1(+1.4),BACE1(+3.1),BCL11B(+35.14),BRCA1(-1.45),CAMK2B(+3.78),CAMKK2(+1.45),CAMSAP2(+1.3),CAP1(-1.19),CC2D2A(+3.33),CCDC113(-1.66),CCR7(+2.42),CDC42BPB(+1.25),CDC6(-1.21),CDH1(-3.95),CDK18(+38.29),CDKN1A(+1.58),CEP83(+1.26),CFAP…
Cellular Movement	Migration of breast cancer cell lines	4.24e-08		-0.466	43	25	18	ARHGAP11A(-1.16),ARRB1(+1.84),ARRDC3(+1.39),BRCA1(-1.45),CDH1(-3.95),CERS6(-1.27),DDR2(+2.64),DLC1(+17.45),DPP4(-1.7),DPYSL3(+10.3),DUSP5(+1.54),EBI3(+1.76),EFNA5(+3.38),EPHA2(+3.41),GIPC1(+2.11),GPR161(-5.65),HGF(+14.6),HSP90AA1(-1.2),IGFBP3(+17.6),IQGAP1(-1.26),ITGB5(+10.64),MAPK1(-1.26),MCF2L(-2.78),MUC4(+7.82),NINJ1(+1.81),NRP1(+31.71),PAK1(+1.24),PAX5(-1.22),PLXNA1(+2.01),PRKCA(+5.12),PTEN(-…
Cellular Movement	Migration of cells	2.01e-17		0.981	233	153	80	ABL1(-1.17),ACKR3(+2.01),ADAM17(-1.25),ADGRE2(-1.93),ADGRE5(+1.21),AMOT(+8.88),APBB2(+2.4),APPL1(-1.35),ARHGAP11A(-1.16),ARHGAP35(-1.15),ARHGEF6(-1.28),ARL4C(-3.52),ARRB1(+1.84),ARRDC3(+1.39),ATP1B2(+5.7),ATP2A2(-1.13),ATP2B4(+1.75),AUTS2(+3.16),B4GAT1(+1.4),BCL11B(+35.14),BCL2L1(+1.35),BRCA1(-1.45),BRCA2(-1.32),BST1(-10.56),CACNA1D(+2.44),CALCRL(+1.85),CAMKK2(+1.45),CAP1(-1.19),CASP9(+1.27),CASS…
Cellular Movement	Migration of colorectal cancer cell lines	4.23e-07		0.593	23	16	7	ARL4C(-3.52),ARRB1(+1.84),BCL2L1(+1.35),FSCN1(+1.32),FZD7(+3.73),HGF(+14.6),HSP90AA1(-1.2),IGFBP4(+1.79),IP6K2(+1.34),IVNS1ABP(-1.15),MAP3K20(-1.4),MEF2D(+1.26),MZF1(+1.46),NINJ1(+1.81),PRKCA(+5.12),PTEN(-1.32),PTK2B(+1.22),PTPRU(+2.32),RAC1(-1.28),RARG(+1.8),SDC2(+24.58),STK11(+1.22),TP53(-1.16)
Cellular Movement,Hematological System Development and Function,Immune Cell Trafficking,Inflammatory Response	Migration of phagocytes	1.53e-07	Activated	2.243	39	25	14	ABL1(-1.17),ADAM17(-1.25),BST1(-10.56),CCL22(+2.5),CCL3(+2.73),CCR1(-1.89),CCR6(-2.31),CCR7(+2.42),CD58(+1.34),CD74(+1.29),CD80(+1.28),CDH1(-3.95),COL1A1(+2.55),CSF1(+2.33),CSF2RB(+1.77),DDR2(+2.64),FAS(+1.26),HGF(+14.6),ICAM1(+1.29),IRF6(+4.41),ITGA4(-1.34),ITGA5(+2.43),ITGAX(+2.41),JAK1(-1.3),LDLR(-1.26),MAPK13(+2.51),NINJ1(+1.81),NTN1(-1.76),PLXNB1(+2.02),PTEN(-1.32),PTGS2(+6.22),PTK2B(+1.22),…
Cellular Movement	Migration of tumor cell lines	6.62e-19		0.878	129	83	46	ACKR3(+2.01),ADAM17(-1.25),ADGRE5(+1.21),AMOT(+8.88),ARHGAP11A(-1.16),ARHGAP35(-1.15),ARHGEF6(-1.28),ARL4C(-3.52),ARRB1(+1.84),ARRDC3(+1.39),B4GAT1(+1.4),BCL2L1(+1.35),BRCA1(-1.45),CACNA1D(+2.44),CAMKK2(+1.45),CBLB(-1.39),CCL22(+2.5),CCL3(+2.73),CCR7(+2.42),CD24(-3.53),CDH1(-3.95),CDH11(+4.4),CDKN1A(+1.58),CERS6(-1.27),CREB3L1(+2.14),CSF1(+2.33),CST3(+1.9),DDR2(+2.64),DGKD(+1.29),DLC1(+17.45),DPP…
Cellular Movement	Migration of tumor cells	2.56e-07		0.847	32	24	8	ADGRE5(+1.21),CCL3(+2.73),CCR7(+2.42),CD74(+1.29),CSF1(+2.33),CXCR5(+2.37),DPP4(-1.7),DSG2(+1.69),EMILIN2(-1.56),EPHA2(+3.41),EPHB2(+3.2),GRIA3(+7.64),HGF(+14.6),INPP4B(+8.55),IQGAP1(-1.26),ITGA4(-1.34),ITGA5(+2.43),JUP(+3.28),NOTCH1(+1.19),NRP1(+31.71),PAK1(+1.24),PRKCA(+5.12),PTEN(-1.32),PTGS2(+6.22),PTK2B(+1.22),RAC1(-1.28),SERPINE1(-2.75),SFRP1(+136.39),STK11(+1.22),TCL1A(-1.69),TP63(+2.26),V…
Cancer,Organismal Injury and Abnormalities	Mixed cell carcinoma	1.9e-10			104	68	36	ABL1(-1.17),ADGRV1(+32.48),AKAP6(+3.86),AMOT(+8.88),BRCA1(-1.45),BRCA2(-1.32),C19orf47(-1.23),CCR6(-2.31),CDH1(-3.95),CDK19(-1.25),CDKN1A(+1.58),COL11A2(+4.0),COL4A4(-1.84),CORO2B(+17.65),CRACR2A(-1.28),CREBRF(+1.38),CUX2(+12.18),DENND3(+1.6),DGKI(+3.27),DHFR(-1.27),DPF3(+2.47),DPP4(-1.7),DST(+1.5),DUSP5(+1.54),ENTPD6(+1.19),EPB41L3(+7.64),EPHA2(+3.41),EVC(+3.61),FAM110B(+1.91),FAM160B2(+1.37),FB…
Cancer,Organismal Injury and Abnormalities	Mixed neoplasia	1.86e-08			135	92	43	ABL1(-1.17),ADARB2(+1.93),ADGRV1(+32.48),AKAP6(+3.86),ARHGAP22(+4.4),ATP2B1(-1.37),BRCA1(-1.45),BRCA2(-1.32),C19orf47(-1.23),CCDC88B(+1.26),CCND2(+1.24),CCR6(-2.31),CD48(+1.34),CDH1(-3.95),CDK19(-1.25),COL11A2(+4.0),COL4A4(-1.84),CORO2B(+17.65),CRACR2A(-1.28),CREBRF(+1.38),CSF2RB(+1.77),CUX2(+12.18),DDR2(+2.64),DEGS2(-3.26),DENND3(+1.6),DGKI(+3.27),DPF3(+2.47),DPP4(-1.7),DST(+1.5),DUSP5(+1.54),EM…
Cancer,Endocrine System Disorders,Organismal Injury and Abnormalities,Reproductive System Disease	Mixed ovarian carcinoma	5.43e-09			96	63	33	ABL1(-1.17),ADGRV1(+32.48),AKAP6(+3.86),BRCA1(-1.45),BRCA2(-1.32),C19orf47(-1.23),CCR6(-2.31),CDK19(-1.25),COL11A2(+4.0),COL4A4(-1.84),CORO2B(+17.65),CRACR2A(-1.28),CREBRF(+1.38),CUX2(+12.18),DENND3(+1.6),DGKI(+3.27),DPF3(+2.47),DPP4(-1.7),DST(+1.5),DUSP5(+1.54),ENTPD6(+1.19),EPB41L3(+7.64),EPHA2(+3.41),EVC(+3.61),FAM110B(+1.91),FAM160B2(+1.37),FBN2(+5.8),FBXO17(-2.81),FHOD3(+3.39),FRMPD3(+4.4),F…
Organismal Survival	Morbidity or mortality	8.71e-13	Inhibited	-3.881	242	159	83	ABCC9(+3.63),ABL1(-1.17),ACHE(+1.66),ACKR3(+2.01),ADAM17(-1.25),ADAM22(+1.48),ADGRE5(+1.21),ADGRV1(+32.48),AKAP6(+3.86),AMOT(+8.88),ANTXR2(-1.52),APBB2(+2.4),ARHGAP35(-1.15),ARRB1(+1.84),ATP1B2(+5.7),ATP2A2(-1.13),ATP2B1(-1.37),BACE1(+3.1),BCL11B(+35.14),BCL2L1(+1.35),BRCA1(-1.45),BRCA2(-1.32),CALCRL(+1.85),CAP1(-1.19),CASP9(+1.27),CBLB(-1.39),CCL22(+2.5),CCND2(+1.24),CCNF(-1.17),CCR1(-1.89),CD20…
Cell Morphology,Cellular Development,Cellular Growth and Proliferation,Nervous System Development and Function,Organismal Development,Tissue Development	Morphogenesis of neurons	1.21e-08	Activated	2.537	76	56	20	ABL1(-1.17),ACHE(+1.66),ADAM22(+1.48),ADAP1(+1.32),ADCY1(+3.69),ARHGAP33(+1.38),ARHGAP35(-1.15),B4GALT5(-1.22),BACE1(+3.1),BCL11B(+35.14),CAMK2B(+3.78),CAMKK2(+1.45),CAMSAP2(+1.3),CDKN1A(+1.58),CNTNAP1(+1.36),CSF1(+2.33),CTNNA2(+40.94),CUX2(+12.18),CYFIP2(-1.16),DAB2IP(+2.3),DDAH1(+4.58),DLG5(+1.79),DPYSL3(+10.3),EFNA5(+3.38),EFNB2(+3.2),ELAVL4(+3.25),ENC1(+2.75),EPB41L3(+7.64),EPHB2(+3.2),FGFR1(…
Organismal Development	Morphology of body cavity	1.38e-09			165	108	57	ABCC9(+3.63),ABL1(-1.17),ACKR3(+2.01),ADAM17(-1.25),ADGRD1(+3.34),ADGRE5(+1.21),ANTXR2(-1.52),APOL1(-1.44),ARHGAP35(-1.15),ARRB1(+1.84),ATP2A2(-1.13),BCL11B(+35.14),BCL2L1(+1.35),BRCA1(-1.45),BRCA2(-1.32),CABLES1(-1.63),CACNA1D(+2.44),CALCRL(+1.85),CASP9(+1.27),CCND2(+1.24),CCR1(-1.89),CCR6(-2.31),CCR7(+2.42),CD80(+1.28),CDH11(+4.4),CDKN1A(+1.58),CFLAR(+1.53),COL5A3(+16.68),COL9A2(+1.61),CPEB1(+7…
Organismal Development	Morphology of head	8.07e-11			117	81	36	ABL1(-1.17),ACHE(+1.66),ADAM17(-1.25),ADCY1(+3.69),ADGRV1(+32.48),AKAP6(+3.86),APBB2(+2.4),ARHGAP35(-1.15),ATP1B2(+5.7),BACE1(+3.1),BCL11B(+35.14),CASP9(+1.27),CBLN3(+2.15),CCND2(+1.24),CCR6(-2.31),CCR7(+2.42),CDC14B(+4.66),CDH1(-3.95),CDH11(+4.4),CDKN1A(+1.58),CHD7(-1.26),CLSTN3(+1.43),COL11A2(+4.0),COL1A1(+2.55),CSF1(+2.33),CST3(+1.9),CTNNA2(+40.94),CUX2(+12.18),DDR2(+2.64),DHFR(-1.27),DPYSL3(+…
Hematological System Development and Function,Lymphoid Tissue Structure and Development,Organ Morphology,Tissue Morphology	Morphology of lymph node	3.28e-07			25	18	7	ADAM17(-1.25),ARHGEF6(-1.28),ATP2B4(+1.75),B4GAT1(+1.4),CCR7(+2.42),CD200(+1.55),CD74(+1.29),CD80(+1.28),CDKN1A(+1.58),CXCR5(+2.37),CYLD(+1.23),DCLRE1C(-1.43),FAS(+1.26),IRF4(+1.29),JAK3(+1.23),MERTK(+2.41),PTEN(-1.32),PTGS2(+6.22),RRM2B(+1.42),SMAD3(-1.37),TOX(-3.19),TP53(-1.16),TP63(+2.26),TRAF1(+1.43),ZBTB46(+2.26)
Hematological System Development and Function,Lymphoid Tissue Structure and Development,Organ Morphology,Tissue Morphology	Morphology of lymphoid organ	7.09e-10			64	44	20	ABL1(-1.17),ADAM17(-1.25),ARHGEF6(-1.28),ARL6IP5(+1.31),ATP2B4(+1.75),B4GAT1(+1.4),BCL11B(+35.14),BCL2L1(+1.35),BRCA1(-1.45),CCR7(+2.42),CD200(+1.55),CD74(+1.29),CD80(+1.28),CDKN1A(+1.58),CFLAR(+1.53),CSF1(+2.33),CSF2RB(+1.77),CXCR5(+2.37),CYLD(+1.23),DCLRE1C(-1.43),DUSP22(+1.24),EDNRB(+6.05),EFNB2(+3.2),ELF4(-1.17),FAS(+1.26),GHR(+18.31),IRF4(+1.29),ITK(+6.74),JAK1(-1.3),JAK3(+1.23),LAX1(+2.01),…
Hematological System Development and Function,Lymphoid Tissue Structure and Development,Tissue Morphology	Morphology of lymphoid tissue	3.6e-10			69	47	22	ABL1(-1.17),ADAM17(-1.25),ARHGEF6(-1.28),ARL6IP5(+1.31),ATP2B4(+1.75),B4GAT1(+1.4),BCL11B(+35.14),BCL2L1(+1.35),BRCA1(-1.45),CALCRL(+1.85),CCR6(-2.31),CCR7(+2.42),CD200(+1.55),CD74(+1.29),CD80(+1.28),CDKN1A(+1.58),CFLAR(+1.53),CSF1(+2.33),CSF2RB(+1.77),CXCR5(+2.37),CYLD(+1.23),DCLRE1C(-1.43),DUSP22(+1.24),EDNRB(+6.05),EFNB2(+3.2),ELF4(-1.17),FAS(+1.26),GCSAM(+1.46),GHR(+18.31),IRF4(+1.29),ITK(+6.…
Nervous System Development and Function	Morphology of nervous system	3.67e-09			108	76	32	ABL1(-1.17),ACHE(+1.66),ADAM22(+1.48),ADCY1(+3.69),APBB2(+2.4),ARHGAP35(-1.15),ATP1B2(+5.7),BACE1(+3.1),BCAS1(+2.71),BCL2L1(+1.35),BRCA1(-1.45),BRCA2(-1.32),CACNA1D(+2.44),CAMK2B(+3.78),CAMKK2(+1.45),CASP9(+1.27),CBLN3(+2.15),CCND2(+1.24),CCR6(-2.31),CD200(+1.55),CD80(+1.28),CDH11(+4.4),CDKN1A(+1.58),CLSTN3(+1.43),CNTNAP1(+1.36),COL1A1(+2.55),CSF1(+2.33),CST3(+1.9),CTNNA2(+40.94),CUX2(+12.18),DPY…
Hematological System Development and Function,Lymphoid Tissue Structure and Development,Organ Morphology,Organismal Development,Tissue Morphology	Morphology of spleen	9.84e-08			48	32	16	ABL1(-1.17),ADAM17(-1.25),BCL2L1(+1.35),CCR7(+2.42),CD80(+1.28),CDKN1A(+1.58),CFLAR(+1.53),CSF1(+2.33),CSF2RB(+1.77),CXCR5(+2.37),CYLD(+1.23),DCLRE1C(-1.43),DUSP22(+1.24),EDNRB(+6.05),EFNB2(+3.2),FAS(+1.26),GHR(+18.31),IRF4(+1.29),JAK1(-1.3),JAK3(+1.23),LAX1(+2.01),LMNA(+1.43),MERTK(+2.41),MFGE8(+2.08),MSR1(+62.29),MXI1(-1.46),NLRC5(+1.21),PHC1(-1.5),PRKCA(+5.12),PTEN(-1.32),PTGIR(+1.99),PTGS2(+6…
Cell Morphology	Morphology of tumor cell lines	3.02e-08			37	22	15	ATP1B2(+5.7),BCL2L1(+1.35),CAP1(-1.19),CDH1(-3.95),CDKN1A(+1.58),CFLAR(+1.53),CREM(-1.32),DAB2IP(+2.3),DPP4(-1.7),EFNA5(+3.38),EPB41L1(+2.22),FAS(+1.26),GIPC1(+2.11),HGF(+14.6),HSP90AA1(-1.2),IQGAP1(-1.26),IRF6(+4.41),MAPK1(-1.26),MAPK8(+1.23),MEF2D(+1.26),MERTK(+2.41),MUC4(+7.82),PAK1(+1.24),PAX5(-1.22),PRKCA(+5.12),PTEN(-1.32),RAC1(-1.28),RBL1(-1.25),SDC2(+24.58),SMAD4(-1.13),STARD13(+2.05),STK…
Neurological Disease	Motor dysfunction or movement disorder	4.41e-08		-1.49	116	80	36	ABL1(-1.17),ACHE(+1.66),ADAM22(+1.48),ADGRD1(+3.34),ARL6IP5(+1.31),ARRB1(+1.84),ATP1B2(+5.7),ATP2A2(-1.13),ATP2B1(-1.37),B4GALT5(-1.22),B4GAT1(+1.4),BACE1(+3.1),BCAS1(+2.71),BCL11B(+35.14),BCL2L1(+1.35),BRCA2(-1.32),CACNA1D(+2.44),CAMK2B(+3.78),CAMKK2(+1.45),CASKIN1(+3.81),CASP9(+1.27),CBLN3(+2.15),CD48(+1.34),CD74(+1.29),CDH11(+4.4),CFLAR(+1.53),CNTNAP1(+1.36),CORO2B(+17.65),CREB3L1(+2.14),CRIM1…
Neurological Disease	Movement Disorders	3.43e-08		-1.775	115	80	35	ABL1(-1.17),ACHE(+1.66),ADAM22(+1.48),ADGRD1(+3.34),ARL6IP5(+1.31),ARRB1(+1.84),ATP1B2(+5.7),ATP2A2(-1.13),ATP2B1(-1.37),B4GALT5(-1.22),B4GAT1(+1.4),BACE1(+3.1),BCAS1(+2.71),BCL11B(+35.14),BCL2L1(+1.35),CACNA1D(+2.44),CAMK2B(+3.78),CAMKK2(+1.45),CASKIN1(+3.81),CASP9(+1.27),CBLN3(+2.15),CD48(+1.34),CD74(+1.29),CDH11(+4.4),CFLAR(+1.53),CNTNAP1(+1.36),CORO2B(+17.65),CREB3L1(+2.14),CRIM1(-1.47),CTIF(…
Cancer,Organismal Injury and Abnormalities	Multiple cancers	1.29e-20		1.589	335	214	121	ABCC9(+3.63),ABL1(-1.17),ADAM17(-1.25),ADARB2(+1.93),ADCY1(+3.69),ADGRD1(+3.34),ADGRV1(+32.48),AGAP3(+1.28),AKAP6(+3.86),ALDH1L2(-1.52),AMOT(+8.88),ANKRD18A(+4.0),ARHGAP22(+4.4),ARHGAP33(+1.38),ARHGAP35(-1.15),ARL4C(-3.52),ARRB1(+1.84),ASTN2(+2.0),ATP10A(-3.63),BAIAP2L1(+4.95),BCL11B(+35.14),BCL2L1(+1.35),BCL7C(+1.27),BCL9L(+1.25),BRCA1(-1.45),BRCA2(-1.32),C19orf47(-1.23),CALM1 (includes others)(…
Cancer,Organismal Injury and Abnormalities,Skeletal and Muscular Disorders	Muscle tumor	8.82e-11		0.737	81	59	22	ACHE(+1.66),ADAP1(+1.32),ADGRE5(+1.21),BCAS1(+2.71),BRCA1(-1.45),BRCA2(-1.32),CALCRL(+1.85),CAPN5(-3.08),CD24(-3.53),CDH1(-3.95),CDKN1A(+1.58),COL5A3(+16.68),CSF1(+2.33),CSF2RB(+1.77),DENND2B(+3.35),DGKD(+1.29),DIAPH3(-1.2),DSC3(+10.05),DST(+1.5),DYRK1B(+1.34),EDNRB(+6.05),EFCAB2(-1.83),EZH1(+1.29),FAS(+1.26),FERMT1(+5.25),FERMT2(+5.94),FGFR1(+2.28),HECW2(+2.15),HGF(+14.6),IDUA(+1.89),IQGAP1(-1.2…
Cancer,Hematological Disease,Organismal Injury and Abnormalities	Myelodysplastic syndrome or leukemia	1.88e-08		0.976	168	110	58	ABL1(-1.17),ACHE(+1.66),ADAM22(+1.48),ADCY1(+3.69),ADGRV1(+32.48),AMOT(+8.88),ANO5(+1.69),ARHGAP33(+1.38),ARHGAP35(-1.15),ARL6IP5(+1.31),ATP2B4(+1.75),BCL11B(+35.14),BCL2L1(+1.35),BCL9L(+1.25),BRCA1(-1.45),BRCA2(-1.32),BRD3(-1.24),CALCRL(+1.85),CBLB(-1.39),CC2D2A(+3.33),CCL3(+2.73),CCND2(+1.24),CCR7(+2.42),CD200(+1.55),CD48(+1.34),CD58(+1.34),CD74(+1.29),CD80(+1.28),CDH1(-3.95),CDH11(+4.4),CDKN1A…
Cancer,Hematological Disease,Organismal Injury and Abnormalities	Myeloid or lymphoid neoplasm	1.34e-22		0.822	292	194	98	ABCC9(+3.63),ABL1(-1.17),ACHE(+1.66),ADAM17(-1.25),ADAM22(+1.48),ADCY1(+3.69),ADGRV1(+32.48),ADSL(-1.18),AFAP1L2(+5.01),AKAP6(+3.86),AMOT(+8.88),ANO5(+1.69),ANOS1(+5.33),ARHGAP33(+1.38),ARHGAP35(-1.15),ARL6IP5(+1.31),ATP10A(-3.63),ATP2B4(+1.75),BCL11B(+35.14),BCL2L1(+1.35),BCL9L(+1.25),BNC2(+15.08),BRCA1(-1.45),BRCA2(-1.32),BRD3(-1.24),CALCRL(+1.85),CASP9(+1.27),CBLB(-1.39),CBX7(+1.44),CC2D2A(+3.…
Cancer,Organismal Injury and Abnormalities,Skeletal and Muscular Disorders	Myosarcoma	1.56e-11		0.651	62	47	15	ADAP1(+1.32),ADGRE5(+1.21),BCAS1(+2.71),BRCA1(-1.45),BRCA2(-1.32),CAPN5(-3.08),CDH1(-3.95),CDKN1A(+1.58),COL5A3(+16.68),CSF1(+2.33),CSF2RB(+1.77),DENND2B(+3.35),DGKD(+1.29),DIAPH3(-1.2),DSC3(+10.05),DST(+1.5),DYRK1B(+1.34),EFCAB2(-1.83),FERMT1(+5.25),FGFR1(+2.28),HECW2(+2.15),HGF(+14.6),IDUA(+1.89),IRF6(+4.41),ITK(+6.74),LZTS1(+68.82),MAPK13(+2.51),MERTK(+2.41),MFGE8(+2.08),MIOS(-1.15),MUC4(+7.82…
Cancer,Organismal Injury and Abnormalities	Neck neoplasm	2.15e-56			747	489	258	ABCC9(+3.63),ABL1(-1.17),ACAD8(+1.21),ACHE(+1.66),ADAM17(-1.25),ADAM22(+1.48),ADAP1(+1.32),ADARB2(+1.93),ADCY1(+3.69),ADGRD1(+3.34),ADGRE2(-1.93),ADGRE5(+1.21),ADGRV1(+32.48),ADSL(-1.18),AEN(+1.24),AFAP1L2(+5.01),AGAP1(+3.03),AGAP3(+1.28),AGFG2(+1.25),AHCYL2(+1.3),AKAP6(+3.86),AKAP7(+2.21),ALDH1L2(-1.52),ALDH3A2(-1.25),ALDH3B2(+4.57),AMOT(+8.88),ANKDD1A(+2.04),ANKRD18A(+4.0),ANKRD9(+1.56),ANO5(+1…
Cell Death and Survival	Necrosis	1.2e-20		0.896	286	180	106	ABCC9(+3.63),ABL1(-1.17),ACHE(+1.66),ACKR3(+2.01),ADAM17(-1.25),ADCY1(+3.69),ADGRE2(-1.93),AFAP1L2(+5.01),AGAP3(+1.28),AKAP7(+2.21),ANTXR2(-1.52),APOL1(-1.44),ARHGEF6(-1.28),ARRB1(+1.84),ATP2A2(-1.13),ATP2B1(-1.37),ATP2B4(+1.75),B4GALT5(-1.22),BACE1(+3.1),BCL11B(+35.14),BCL2L1(+1.35),BRCA1(-1.45),BRCA2(-1.32),CABLES1(-1.63),CALCRL(+1.85),CAMK2B(+3.78),CAMKK2(+1.45),CASP9(+1.27),CBLB(-1.39),CCDC88…
Cell Death and Survival,Organismal Injury and Abnormalities	Necrosis of epithelial tissue	8.09e-09		0.814	72	44	28	ABL1(-1.17),ADAM17(-1.25),APOL1(-1.44),BCL2L1(+1.35),BRCA1(-1.45),CABLES1(-1.63),CASP9(+1.27),CBLB(-1.39),CCDC88B(+1.26),CD74(+1.29),CDH1(-3.95),CDKN1A(+1.58),CFLAR(+1.53),CYLD(+1.23),CYP4V2(-1.44),DAB2IP(+2.3),EFNB2(+3.2),EMP2(+9.24),EPHA2(+3.41),EPHB2(+3.2),FAS(+1.26),FGFR1(+2.28),HGF(+14.6),ICAM1(+1.29),IGFBP3(+17.6),IP6K2(+1.34),IRF4(+1.29),ITGA5(+2.43),LDLR(-1.26),MAPK1(-1.26),MAPK13(+2.51),…
Cell Death and Survival,Organismal Injury and Abnormalities,Renal and Urological Disease	Necrosis of kidney	4.21e-07		0.58	46	31	15	APOL1(-1.44),BCL2L1(+1.35),BRCA1(-1.45),BRCA2(-1.32),CABLES1(-1.63),CASP9(+1.27),CDKN1A(+1.58),CFLAR(+1.53),CSF1(+2.33),DUSP4(+1.36),EMP2(+9.24),EPHB2(+3.2),FAS(+1.26),HGF(+14.6),ICAM1(+1.29),IGFBP3(+17.6),IP6K2(+1.34),IRF4(+1.29),MAPK8(+1.23),NTN1(-1.76),PAK1(+1.24),PLCB1(+9.44),PMAIP1(+1.22),PPP3CA(-1.58),PRKCA(+5.12),PTGS2(+6.22),PTK2B(+1.22),RAC1(-1.28),RAD51(-1.25),RASSF4(+1.88),SFRP1(+136.3…
Cancer,Hematological Disease,Organismal Injury and Abnormalities	Neoplasia of blood cells	1.55e-22		0.834	292	194	98	ABCC9(+3.63),ABL1(-1.17),ACHE(+1.66),ADAM17(-1.25),ADAM22(+1.48),ADCY1(+3.69),ADGRV1(+32.48),ADSL(-1.18),AFAP1L2(+5.01),AKAP6(+3.86),AMOT(+8.88),ANO5(+1.69),ANOS1(+5.33),ARHGAP33(+1.38),ARHGAP35(-1.15),ARL6IP5(+1.31),ATP10A(-3.63),ATP2B4(+1.75),BCL11B(+35.14),BCL2L1(+1.35),BCL9L(+1.25),BNC2(+15.08),BRCA1(-1.45),BRCA2(-1.32),BRD3(-1.24),CALCRL(+1.85),CASP9(+1.27),CBLB(-1.39),CBX7(+1.44),CC2D2A(+3.…
Cancer,Organismal Injury and Abnormalities	Neoplasia of cells	1.56e-30		0.344	477	307	170	ABCC9(+3.63),ABL1(-1.17),ACHE(+1.66),ADAM17(-1.25),ADAM22(+1.48),ADCY1(+3.69),ADGRD1(+3.34),ADGRE2(-1.93),ADGRE5(+1.21),ADGRV1(+32.48),ADSL(-1.18),AFAP1L2(+5.01),AGAP1(+3.03),AKAP6(+3.86),AKAP7(+2.21),AMOT(+8.88),ANO5(+1.69),ANO9(+1.7),ANOS1(+5.33),ANTXR2(-1.52),ARHGAP33(+1.38),ARHGAP35(-1.15),ARHGEF10L(+6.45),ARL6IP5(+1.31),ARRDC3(+1.39),ATP10A(-3.63),ATP2A2(-1.13),ATP2B4(+1.75),ATP5MF-PTCD1(+1.…
Cancer,Hematological Disease,Immunological Disease,Organismal Injury and Abnormalities	Neoplasia of leukocytes	1.77e-29		0.587	238	159	79	ABCC9(+3.63),ABL1(-1.17),ACHE(+1.66),ADAM22(+1.48),ADSL(-1.18),AFAP1L2(+5.01),AKAP6(+3.86),AMOT(+8.88),ANO5(+1.69),ANOS1(+5.33),ARHGAP33(+1.38),ARL6IP5(+1.31),ATP10A(-3.63),BCL11B(+35.14),BCL2L1(+1.35),BCL9L(+1.25),BNC2(+15.08),BRCA1(-1.45),BRCA2(-1.32),BRD3(-1.24),CALCRL(+1.85),CASP9(+1.27),CBLB(-1.39),CBX7(+1.44),CCDC113(-1.66),CCL22(+2.5),CCL3(+2.73),CCND2(+1.24),CCR7(+2.42),CD200(+1.55),CD24(…
Cancer,Immunological Disease,Organismal Injury and Abnormalities	Neoplasia of lymphoid organ	1.47e-07		-0.043	32	16	16	ARL6IP5(+1.31),CCR7(+2.42),CDKN1A(+1.58),CTNNA2(+40.94),DAB2IP(+2.3),DHFR(-1.27),ETV6(-1.16),FSCN1(+1.32),FUS(-1.25),HIP1(+1.59),HSP90AA1(-1.2),IL12RB2(-2.54),IRF4(+1.29),ITGA4(-1.34),MEF2D(+1.26),MKI67(-1.24),MZF1(+1.46),NOTCH1(+1.19),NSD2(-1.16),NTN1(-1.76),PAX5(-1.22),PTEN(-1.32),PTGS2(+6.22),ROBO1(+4.47),RRM2(-1.28),RRM2B(+1.42),SERPINE1(-2.75),SSBP2(-1.36),SSTR2(+1.86),TNFRSF14(+1.5),TP53(-1…
Cancer,Neurological Disease,Organismal Injury and Abnormalities	Nervous system neoplasm	2.38e-10		1.909	145	94	51	ABCC9(+3.63),ABL1(-1.17),ACHE(+1.66),ACKR3(+2.01),ADGRD1(+3.34),ADGRE5(+1.21),ADGRV1(+32.48),AGAP3(+1.28),ARHGAP33(+1.38),ARHGAP35(-1.15),ARL4C(-3.52),ARRB1(+1.84),ASTN2(+2.0),ATP2A2(-1.13),B4GALT5(-1.22),BCAS1(+2.71),BCL2L1(+1.35),BRCA1(-1.45),BRCA2(-1.32),CACNA1D(+2.44),CAMK2B(+3.78),CAPN5(-3.08),CASP9(+1.27),CCL3(+2.73),CCND2(+1.24),CCR6(-2.31),CD200(+1.55),CD48(+1.34),CD93(+8.55),CDH1(-3.95),…
Cell Morphology,Cellular Assembly and Organization,Cellular Development,Cellular Function and Maintenance,Cellular Growth and Proliferation,Nervous System Development and Function,Organismal Development,Tissue Development	Neuritogenesis	1.56e-08	Activated	2.537	75	55	20	ABL1(-1.17),ACHE(+1.66),ADAM22(+1.48),ADAP1(+1.32),ADCY1(+3.69),ARHGAP33(+1.38),ARHGAP35(-1.15),B4GALT5(-1.22),BACE1(+3.1),BCL11B(+35.14),CAMK2B(+3.78),CAMKK2(+1.45),CAMSAP2(+1.3),CDKN1A(+1.58),CNTNAP1(+1.36),CSF1(+2.33),CTNNA2(+40.94),CUX2(+12.18),CYFIP2(-1.16),DAB2IP(+2.3),DDAH1(+4.58),DLG5(+1.79),DPYSL3(+10.3),EFNA5(+3.38),EFNB2(+3.2),ELAVL4(+3.25),ENC1(+2.75),EPB41L3(+7.64),EPHB2(+3.2),FGFR1(…
Cancer,Endocrine System Disorders,Organismal Injury and Abnormalities	Neuroendocrine tumor	2.81e-07		1.279	75	52	23	ABCC9(+3.63),ABL1(-1.17),ACHE(+1.66),AEN(+1.24),AGAP1(+3.03),AKAP6(+3.86),ARHGEF6(-1.28),ATP10A(-3.63),BNC2(+15.08),BRCA2(-1.32),CABLES1(-1.63),CAMK2B(+3.78),CAMSAP2(+1.3),CD48(+1.34),CDC42BPB(+1.25),CDH1(-3.95),CDH11(+4.4),CDKN1A(+1.58),COL5A3(+16.68),CREBRF(+1.38),DDR2(+2.64),DGKD(+1.29),DHFR(-1.27),DLC1(+17.45),DST(+1.5),DUT(-1.19),EML6(+6.4),FGFR1(+2.28),FREM2(+14.43),FZD7(+3.73),GPRC5C(-1.8)…
Cell Death and Survival	Neuronal cell death	2e-08		0.188	78	59	19	ABL1(-1.17),ACHE(+1.66),ADAM17(-1.25),ADCY1(+3.69),AGAP3(+1.28),ARRB1(+1.84),BACE1(+3.1),BCL11B(+35.14),BCL2L1(+1.35),CAMK2B(+3.78),CASP9(+1.27),CD200(+1.55),CD80(+1.28),CDKN1A(+1.58),CFLAR(+1.53),CREM(-1.32),CSF1(+2.33),DNAJB2(+1.23),DPYSL3(+10.3),EFNA5(+3.38),EFNB2(+3.2),ELAVL4(+3.25),ETV6(-1.16),FAS(+1.26),FOXG1(+7.35),FUS(-1.25),GABRB2(+5.43),GRIN2A(+4.61),HGF(+14.6),HIP1(+1.59),HLA-F(+1.3),I…
Cancer,Gastrointestinal Disease,Organismal Injury and Abnormalities	Non-colon gastrointestinal cancer	1.84e-14		0.842	283	173	110	ABCC9(+3.63),ABL1(-1.17),ADAM22(+1.48),ADGRE5(+1.21),ADGRV1(+32.48),ADSL(-1.18),AKAP6(+3.86),AKAP7(+2.21),ALDH1L2(-1.52),ANO5(+1.69),ANO9(+1.7),ANOS1(+5.33),ANTXR2(-1.52),ASTN2(+2.0),ATP10A(-3.63),ATP2A2(-1.13),ATP5MF-PTCD1(+1.62),AUTS2(+3.16),BCL2L1(+1.35),BCL9L(+1.25),BNC2(+15.08),BRCA1(-1.45),BRCA2(-1.32),BST1(-10.56),C19orf47(-1.23),CACNA1D(+2.44),CALM1 (includes others)(-1.15),CAMSAP2(+1.3),…
Cancer,Organismal Injury and Abnormalities	Nonhematologic malignant neoplasm	1.7e-62		0.446	875	556	319	ABCC9(+3.63),ABL1(-1.17),ACAD8(+1.21),ACHE(+1.66),ACKR3(+2.01),ADAM17(-1.25),ADAM22(+1.48),ADAP1(+1.32),ADARB2(+1.93),ADCY1(+3.69),ADGRD1(+3.34),ADGRE2(-1.93),ADGRE5(+1.21),ADGRV1(+32.48),ADSL(-1.18),AEN(+1.24),AFAP1L2(+5.01),AGAP1(+3.03),AGAP3(+1.28),AGFG2(+1.25),AHCYL2(+1.3),AKAP6(+3.86),AKAP7(+2.21),ALDH1L2(-1.52),ALDH3A2(-1.25),ALDH3B2(+4.57),AMOT(+8.88),ANKDD1A(+2.04),ANKRD18A(+4.0),ANKRD9(+…
Cancer,Organismal Injury and Abnormalities	Non-hematological solid tumor	7.73e-63		0.579	877	556	321	ABCC9(+3.63),ABL1(-1.17),ACAD8(+1.21),ACHE(+1.66),ACKR3(+2.01),ADAM17(-1.25),ADAM22(+1.48),ADAP1(+1.32),ADARB2(+1.93),ADCY1(+3.69),ADGRD1(+3.34),ADGRE2(-1.93),ADGRE5(+1.21),ADGRV1(+32.48),ADSL(-1.18),AEN(+1.24),AFAP1L2(+5.01),AGAP1(+3.03),AGAP3(+1.28),AGFG2(+1.25),AHCYL2(+1.3),AKAP6(+3.86),AKAP7(+2.21),ALDH1L2(-1.52),ALDH3A2(-1.25),ALDH3B2(+4.57),AMOT(+8.88),ANKDD1A(+2.04),ANKRD18A(+4.0),ANKRD9(+…
Cancer,Hematological Disease,Immunological Disease,Organismal Injury and Abnormalities	Non-Hodgkin lymphoma	9.78e-26		0.747	163	108	55	ABCC9(+3.63),ABL1(-1.17),ADSL(-1.18),AFAP1L2(+5.01),ANO5(+1.69),ANOS1(+5.33),ATP10A(-3.63),BCL11B(+35.14),BCL2L1(+1.35),BNC2(+15.08),BRCA1(-1.45),BRCA2(-1.32),CALCRL(+1.85),CBLB(-1.39),CCDC113(-1.66),CCL22(+2.5),CCND2(+1.24),CCR7(+2.42),CD200(+1.55),CD24(-3.53),CD48(+1.34),CD58(+1.34),CDCA2(-1.24),CDH1(-3.95),CDH11(+4.4),CDKN1A(+1.58),CFLAR(+1.53),CNTRL(-1.28),COL1A1(+2.55),COL4A5(+81.0),CREM(-1.…
Cancer,Dermatological Diseases and Conditions,Organismal Injury and Abnormalities	Non-melanoma skin cancer	5.4e-10			90	62	28	ABCC9(+3.63),ABL1(-1.17),ADGRD1(+3.34),ADGRE2(-1.93),ADGRV1(+32.48),AKAP6(+3.86),ARHGEF10L(+6.45),ATP10A(-3.63),BCL9L(+1.25),CACNA1D(+2.44),CBLN3(+2.15),CDH1(-3.95),CDH11(+4.4),CDK3(+3.82),COL11A2(+4.0),CREB3L1(+2.14),CTNNA2(+40.94),CYFIP2(-1.16),DGKI(+3.27),DHFR(-1.27),DLC1(+17.45),DLGAP1(+3.06),EPB41L3(+7.64),F5(+8.67),FBN2(+5.8),FGFR1(+2.28),FREM2(+14.43),GIPC1(+2.11),HGF(+14.6),HHIP(-6.01),HS…
Cancer,Organismal Injury and Abnormalities	Non-melanoma solid tumor	4.07e-60		0.115	870	554	316	ABCC9(+3.63),ABL1(-1.17),ACAD8(+1.21),ACHE(+1.66),ACKR3(+2.01),ADAM17(-1.25),ADAM22(+1.48),ADAP1(+1.32),ADARB2(+1.93),ADCY1(+3.69),ADGRD1(+3.34),ADGRE2(-1.93),ADGRE5(+1.21),ADGRV1(+32.48),ADSL(-1.18),AEN(+1.24),AFAP1L2(+5.01),AGAP1(+3.03),AGAP3(+1.28),AGFG2(+1.25),AHCYL2(+1.3),AKAP6(+3.86),AKAP7(+2.21),ALDH1L2(-1.52),ALDH3A2(-1.25),ALDH3B2(+4.57),AMOT(+8.88),ANKDD1A(+2.04),ANKRD18A(+4.0),ANKRD9(+…
Cancer,Endocrine System Disorders,Organismal Injury and Abnormalities	Nonpituitary endocrine tumor	1.68e-56			747	486	261	ABCC9(+3.63),ABL1(-1.17),ACAD8(+1.21),ACHE(+1.66),ADAM17(-1.25),ADAM22(+1.48),ADAP1(+1.32),ADARB2(+1.93),ADCY1(+3.69),ADGRD1(+3.34),ADGRE2(-1.93),ADGRE5(+1.21),ADGRV1(+32.48),ADSL(-1.18),AEN(+1.24),AFAP1L2(+5.01),AGAP1(+3.03),AGAP3(+1.28),AGFG2(+1.25),AHCYL2(+1.3),AKAP6(+3.86),AKAP7(+2.21),ALDH1L2(-1.52),ALDH3A2(-1.25),ALDH3B2(+4.57),AMOT(+8.88),ANKDD1A(+2.04),ANKRD18A(+4.0),ANKRD9(+1.56),ANO5(+1…
Cancer,Organismal Injury and Abnormalities,Respiratory Disease	Non-small cell lung carcinoma	4.79e-11		0.223	189	117	72	ABL1(-1.17),ADAM17(-1.25),ADGRV1(+32.48),AGFG2(+1.25),AKAP6(+3.86),ARHGAP33(+1.38),ARHGAP35(-1.15),ARHGEF6(-1.28),ARL4C(-3.52),ARRB1(+1.84),ATP10A(-3.63),ATP2B1(-1.37),BCL2L1(+1.35),BRCA1(-1.45),BRCA2(-1.32),BST1(-10.56),CAMK2B(+3.78),CCND2(+1.24),CCR6(-2.31),CD24(-3.53),CD48(+1.34),CDC6(-1.21),CDCA2(-1.24),CDCA8(-1.16),CDH1(-3.95),CDKN1A(+1.58),CFLAR(+1.53),CLSPN(-1.38),CNTNAP1(+1.36),CNTRL(-1.2…
Cancer,Organismal Injury and Abnormalities,Respiratory Disease	Nonsquamous non-small cell lung carcinoma	7.37e-09		-0.369	151	95	56	ADGRV1(+32.48),AGFG2(+1.25),AKAP6(+3.86),ARHGAP33(+1.38),ARHGAP35(-1.15),ARHGEF6(-1.28),ARL4C(-3.52),ARRB1(+1.84),ATP10A(-3.63),ATP2B1(-1.37),BRCA1(-1.45),BRCA2(-1.32),BST1(-10.56),CAMK2B(+3.78),CCND2(+1.24),CD48(+1.34),CDC6(-1.21),CDCA2(-1.24),CDH1(-3.95),CDKN1A(+1.58),CFLAR(+1.53),CLSPN(-1.38),CNTNAP1(+1.36),CNTRL(-1.28),COL1A1(+2.55),COL4A5(+81.0),COL5A3(+16.68),CORO2B(+17.65),CTNNA2(+40.94),C…
Connective Tissue Disorders,Organismal Injury and Abnormalities,Skeletal and Muscular Disorders	Non-traumatic arthropathy	4.21e-07			88	60	28	ACHE(+1.66),ADAM17(-1.25),ADGRE5(+1.21),ARHGAP33(+1.38),ARRB1(+1.84),ATP2B1(-1.37),CACNA1D(+2.44),CALCRL(+1.85),CASC3(-1.12),CCL22(+2.5),CCL3(+2.73),CCR1(-1.89),CCR6(-2.31),CCR7(+2.42),CD24(-3.53),CD74(+1.29),CD80(+1.28),CDH1(-3.95),CDH11(+4.4),CERS6(-1.27),COL11A2(+4.0),COL4A5(+81.0),CSF1(+2.33),CSF2RB(+1.77),CSGALNACT1(-3.63),CST3(+1.9),CXCL16(+4.43),CXCR5(+2.37),DHFR(-1.27),DPP4(-1.7),DUSP2(+1…
Cancer,Gastrointestinal Disease,Organismal Injury and Abnormalities	Oral cancer	6.77e-11			123	67	56	ADGRV1(+32.48),ADSL(-1.18),AKAP7(+2.21),ANO5(+1.69),ANO9(+1.7),ATP10A(-3.63),ATP2A2(-1.13),ATP5MF-PTCD1(+1.62),AUTS2(+3.16),BCL2L1(+1.35),BNC2(+15.08),BRCA2(-1.32),CACNA1D(+2.44),CAMSAP2(+1.3),CASC3(-1.12),CD48(+1.34),CDCA2(-1.24),CEP83(+1.26),CHD7(-1.26),CNTRL(-1.28),COL1A1(+2.55),COL4A4(-1.84),COX19(-1.19),CPXM2(+28.83),CRACR2A(-1.28),CREM(-1.32),CXXC4(+1.63),CYFIP2(-1.16),DDR2(+2.64),DHFR(-1.2…
Cancer,Gastrointestinal Disease,Organismal Injury and Abnormalities	Oral cavity carcinoma	6.21e-10			118	65	53	ADGRV1(+32.48),ADSL(-1.18),AKAP7(+2.21),ANO5(+1.69),ANO9(+1.7),ATP10A(-3.63),ATP2A2(-1.13),ATP5MF-PTCD1(+1.62),AUTS2(+3.16),BCL2L1(+1.35),BNC2(+15.08),BRCA2(-1.32),CACNA1D(+2.44),CAMSAP2(+1.3),CASC3(-1.12),CD48(+1.34),CDCA2(-1.24),CEP83(+1.26),CHD7(-1.26),CNTRL(-1.28),COL4A4(-1.84),COX19(-1.19),CPXM2(+28.83),CRACR2A(-1.28),CREM(-1.32),CXXC4(+1.63),CYFIP2(-1.16),DDR2(+2.64),DHFR(-1.27),DNAJB5(+1.3…
Cancer,Gastrointestinal Disease,Organismal Injury and Abnormalities	Oral squamous cell carcinoma	1.94e-09			113	63	50	ADGRV1(+32.48),AKAP7(+2.21),ANO5(+1.69),ANO9(+1.7),ATP10A(-3.63),ATP2A2(-1.13),ATP5MF-PTCD1(+1.62),AUTS2(+3.16),BCL2L1(+1.35),BNC2(+15.08),BRCA2(-1.32),CACNA1D(+2.44),CAMSAP2(+1.3),CASC3(-1.12),CD48(+1.34),CDCA2(-1.24),CEP83(+1.26),CHD7(-1.26),CNTRL(-1.28),COX19(-1.19),CPXM2(+28.83),CRACR2A(-1.28),CREM(-1.32),CXXC4(+1.63),CYFIP2(-1.16),DDR2(+2.64),DHFR(-1.27),DNAJB5(+1.38),DNAJC9(-1.17),DPF3(+2.4…
Cancer,Gastrointestinal Disease,Organismal Injury and Abnormalities	Oral tumor	5.01e-11		1.94	124	68	56	ADGRV1(+32.48),ADSL(-1.18),AKAP7(+2.21),ANO5(+1.69),ANO9(+1.7),ATP10A(-3.63),ATP2A2(-1.13),ATP5MF-PTCD1(+1.62),AUTS2(+3.16),BCL2L1(+1.35),BNC2(+15.08),BRCA2(-1.32),CACNA1D(+2.44),CAMSAP2(+1.3),CASC3(-1.12),CD48(+1.34),CDCA2(-1.24),CEP83(+1.26),CHD7(-1.26),CNTRL(-1.28),COL1A1(+2.55),COL4A4(-1.84),COX19(-1.19),CPXM2(+28.83),CRACR2A(-1.28),CREM(-1.32),CXXC4(+1.63),CYFIP2(-1.16),DDR2(+2.64),DHFR(-1.2…
Organismal Survival	Organismal death	6.76e-13	Inhibited	-4.013	240	157	83	ABCC9(+3.63),ABL1(-1.17),ACHE(+1.66),ACKR3(+2.01),ADAM17(-1.25),ADAM22(+1.48),ADGRV1(+32.48),AKAP6(+3.86),AMOT(+8.88),ANTXR2(-1.52),APBB2(+2.4),ARHGAP35(-1.15),ARRB1(+1.84),ATP1B2(+5.7),ATP2A2(-1.13),ATP2B1(-1.37),BACE1(+3.1),BCL11B(+35.14),BCL2L1(+1.35),BRCA1(-1.45),BRCA2(-1.32),CALCRL(+1.85),CAP1(-1.19),CASP9(+1.27),CBLB(-1.39),CCL22(+2.5),CCND2(+1.24),CCNF(-1.17),CCR1(-1.89),CD200(+1.55),CD24(…
Cellular Assembly and Organization,Cellular Function and Maintenance	Organization of cytoplasm	1.92e-13	Activated	3.045	174	115	59	ABL1(-1.17),ACHE(+1.66),ADAM22(+1.48),ADAP1(+1.32),ADCY1(+3.69),AMOT(+8.88),ARHGAP33(+1.38),ARHGAP35(-1.15),ARHGEF6(-1.28),ARRB1(+1.84),ATP2B1(-1.37),AUTS2(+3.16),B4GALT5(-1.22),B4GAT1(+1.4),BACE1(+3.1),BCL11B(+35.14),BRCA1(-1.45),BST1(-10.56),CAMK2B(+3.78),CAMKK2(+1.45),CAMSAP2(+1.3),CAP1(-1.19),CC2D2A(+3.33),CCDC113(-1.66),CCL3(+2.73),CCR7(+2.42),CDC42BPB(+1.25),CDC6(-1.21),CDH1(-3.95),CDK18(+3…
Cellular Assembly and Organization,Cellular Function and Maintenance	Organization of cytoskeleton	7.25e-15	Activated	2.979	166	110	56	ABL1(-1.17),ACHE(+1.66),ADAM22(+1.48),ADAP1(+1.32),ADCY1(+3.69),AMOT(+8.88),ARHGAP33(+1.38),ARHGAP35(-1.15),ARHGEF6(-1.28),ARRB1(+1.84),ATP2B1(-1.37),AUTS2(+3.16),B4GALT5(-1.22),B4GAT1(+1.4),BACE1(+3.1),BCL11B(+35.14),BRCA1(-1.45),BST1(-10.56),CAMK2B(+3.78),CAMKK2(+1.45),CAMSAP2(+1.3),CAP1(-1.19),CC2D2A(+3.33),CCDC113(-1.66),CCL3(+2.73),CCR7(+2.42),CDC42BPB(+1.25),CDC6(-1.21),CDH1(-3.95),CDK18(+3…
Cellular Growth and Proliferation	Outgrowth of cells	8.33e-12		0.419	62	38	24	ABL1(-1.17),ADAM17(-1.25),APBB2(+2.4),ARHGAP33(+1.38),CABLES1(-1.63),CAMK2B(+3.78),CDKN1A(+1.58),CFLAR(+1.53),COL1A1(+2.55),CSF1(+2.33),DAB2IP(+2.3),DPYSL3(+10.3),EFNB2(+3.2),ELAVL4(+3.25),EPHA2(+3.41),EPHB2(+3.2),FGFR1(+2.28),FKBP5(-1.25),FOXG1(+7.35),HGF(+14.6),HSP90AA1(-1.2),IQGAP1(-1.26),ISLR2(+5.56),ITGA4(-1.34),JAK1(-1.3),MAPK1(-1.26),MAPK8(+1.23),MPRIP(-1.17),MYO10(-3.57),NCAM2(-6.06),NEFH…
Cellular Development,Cellular Growth and Proliferation,Nervous System Development and Function,Tissue Development	Outgrowth of neurites	6.88e-11		0.704	56	35	21	ABL1(-1.17),ADAM17(-1.25),APBB2(+2.4),ARHGAP33(+1.38),CABLES1(-1.63),CAMK2B(+3.78),CDKN1A(+1.58),CFLAR(+1.53),CSF1(+2.33),DAB2IP(+2.3),DPYSL3(+10.3),EFNB2(+3.2),ELAVL4(+3.25),EPHA2(+3.41),EPHB2(+3.2),FGFR1(+2.28),FKBP5(-1.25),FOXG1(+7.35),HGF(+14.6),IQGAP1(-1.26),ISLR2(+5.56),ITGA4(-1.34),MAPK1(-1.26),MAPK8(+1.23),MPRIP(-1.17),MYO10(-3.57),NCAM2(-6.06),NEFH(-3.76),NINJ1(+1.81),NRP1(+31.71),NTN1(-…
Cancer,Endocrine System Disorders,Organismal Injury and Abnormalities,Reproductive System Disease	Ovarian adenocarcinoma	1.4e-08			141	84	57	ABL1(-1.17),ADCY1(+3.69),ADGRV1(+32.48),AKAP6(+3.86),ALDH1L2(-1.52),ANKRD18A(+4.0),ARHGAP35(-1.15),ARL4C(-3.52),BCL9L(+1.25),BRCA1(-1.45),BRCA2(-1.32),C19orf47(-1.23),CAMK2B(+3.78),CCDC113(-1.66),CCR6(-2.31),CD24(-3.53),CDH1(-3.95),CDK19(-1.25),CDKN1A(+1.58),CES4A(+2.32),COL11A2(+4.0),COL4A4(-1.84),CORO2B(+17.65),CRACR2A(-1.28),CREBRF(+1.38),CRTC3(-1.2),CSF2RB(+1.77),CTNNA2(+40.94),CUX2(+12.18),C…
Cancer,Endocrine System Disorders,Organismal Injury and Abnormalities,Reproductive System Disease	Ovarian cancer	6.56e-11		1.98	170	102	68	ABL1(-1.17),ADAM17(-1.25),ADCY1(+3.69),ADGRV1(+32.48),AKAP6(+3.86),ALDH1L2(-1.52),ANKRD18A(+4.0),ARHGAP35(-1.15),ARL4C(-3.52),BCL2L1(+1.35),BCL9L(+1.25),BRCA1(-1.45),BRCA2(-1.32),C19orf47(-1.23),CAMK2B(+3.78),CCDC113(-1.66),CCL3(+2.73),CCR6(-2.31),CD24(-3.53),CD74(+1.29),CDH1(-3.95),CDK19(-1.25),CDKN1A(+1.58),CES4A(+2.32),CFLAR(+1.53),COL11A2(+4.0),COL4A4(-1.84),CORO2B(+17.65),CRACR2A(-1.28),CREB…
Cancer,Endocrine System Disorders,Organismal Injury and Abnormalities,Reproductive System Disease	Ovarian carcinoma	5.91e-09			149	87	62	ABL1(-1.17),ADAM17(-1.25),ADCY1(+3.69),ADGRV1(+32.48),AKAP6(+3.86),ALDH1L2(-1.52),ANKRD18A(+4.0),ARHGAP35(-1.15),ARL4C(-3.52),BCL9L(+1.25),BRCA1(-1.45),BRCA2(-1.32),C19orf47(-1.23),CAMK2B(+3.78),CCDC113(-1.66),CCR6(-2.31),CD24(-3.53),CDH1(-3.95),CDK19(-1.25),CDKN1A(+1.58),CES4A(+2.32),CFLAR(+1.53),COL11A2(+4.0),COL4A4(-1.84),CORO2B(+17.65),CRACR2A(-1.28),CREBRF(+1.38),CRTC3(-1.2),CSF2RB(+1.77),CT…
Cancer,Endocrine System Disorders,Organismal Injury and Abnormalities,Reproductive System Disease	Ovarian endometrioid carcinoma	3.64e-09			98	65	33	ABL1(-1.17),ADGRV1(+32.48),AKAP6(+3.86),BRCA1(-1.45),C19orf47(-1.23),CCR6(-2.31),CDK19(-1.25),COL11A2(+4.0),COL4A4(-1.84),CORO2B(+17.65),CRACR2A(-1.28),CREBRF(+1.38),CUX2(+12.18),DENND3(+1.6),DGKI(+3.27),DPF3(+2.47),DPP4(-1.7),DST(+1.5),DUSP5(+1.54),ENTPD6(+1.19),EPB41L3(+7.64),EPHA2(+3.41),EVC(+3.61),FAM110B(+1.91),FAM160B2(+1.37),FAS(+1.26),FBN2(+5.8),FBXO17(-2.81),FHOD3(+3.39),FOXG1(+7.35),FRM…
Cancer,Endocrine System Disorders,Organismal Injury and Abnormalities,Reproductive System Disease	Ovarian tumor	1.42e-10	Activated	2.395	172	103	69	ABL1(-1.17),ADAM17(-1.25),ADCY1(+3.69),ADGRV1(+32.48),AKAP6(+3.86),ALDH1L2(-1.52),ANKRD18A(+4.0),ARHGAP35(-1.15),ARL4C(-3.52),BCL2L1(+1.35),BCL9L(+1.25),BRCA1(-1.45),BRCA2(-1.32),C19orf47(-1.23),CAMK2B(+3.78),CCDC113(-1.66),CCL3(+2.73),CCR6(-2.31),CD24(-3.53),CD74(+1.29),CDH1(-3.95),CDK19(-1.25),CDKN1A(+1.58),CES4A(+2.32),CFLAR(+1.53),COL11A2(+4.0),COL4A4(-1.84),CORO2B(+17.65),CRACR2A(-1.28),CREB…
Cancer,Endocrine System Disorders,Gastrointestinal Disease,Organismal Injury and Abnormalities	Pancreatic adenocarcinoma	2.73e-16		1.968	201	136	65	ABCC9(+3.63),ACKR3(+2.01),ADAM17(-1.25),ADAM22(+1.48),ADAP1(+1.32),ADARB2(+1.93),ADCY1(+3.69),ADGRD1(+3.34),ADGRV1(+32.48),ADSL(-1.18),AFAP1L2(+5.01),AMOT(+8.88),APPL1(-1.35),ARHGAP22(+4.4),ARHGAP35(-1.15),ARHGEF10L(+6.45),ARHGEF6(-1.28),ATP10A(-3.63),ATP2B1(-1.37),ATP2B4(+1.75),BAIAP2L1(+4.95),BRCA1(-1.45),BRCA2(-1.32),BST1(-10.56),C1orf52(-1.22),CACNA1D(+2.44),CAMKK2(+1.45),CASKIN1(+3.81),CASS4…
Cancer,Endocrine System Disorders,Gastrointestinal Disease,Organismal Injury and Abnormalities	Pancreatic cancer	1.44e-17		0.604	224	155	69	ABCC9(+3.63),ABL1(-1.17),ACKR3(+2.01),ADAM17(-1.25),ADAM22(+1.48),ADAP1(+1.32),ADARB2(+1.93),ADCY1(+3.69),ADGRD1(+3.34),ADGRV1(+32.48),ADSL(-1.18),AFAP1L2(+5.01),AMOT(+8.88),APPL1(-1.35),ARHGAP22(+4.4),ARHGAP35(-1.15),ARHGEF10L(+6.45),ARHGEF6(-1.28),ATP10A(-3.63),ATP2B1(-1.37),ATP2B4(+1.75),BAIAP2L1(+4.95),BRCA1(-1.45),BRCA2(-1.32),BST1(-10.56),C1orf52(-1.22),CACNA1D(+2.44),CAMKK2(+1.45),CASKIN1(…
Cancer,Endocrine System Disorders,Gastrointestinal Disease,Organismal Injury and Abnormalities	Pancreatic carcinoma	2.27e-17		0.692	213	148	65	ABCC9(+3.63),ACKR3(+2.01),ADAM17(-1.25),ADAM22(+1.48),ADAP1(+1.32),ADARB2(+1.93),ADCY1(+3.69),ADGRD1(+3.34),ADGRV1(+32.48),ADSL(-1.18),AFAP1L2(+5.01),AMOT(+8.88),APPL1(-1.35),ARHGAP22(+4.4),ARHGAP35(-1.15),ARHGEF10L(+6.45),ARHGEF6(-1.28),ATP10A(-3.63),ATP2B1(-1.37),ATP2B4(+1.75),BAIAP2L1(+4.95),BRCA1(-1.45),BRCA2(-1.32),BST1(-10.56),C1orf52(-1.22),CACNA1D(+2.44),CAMKK2(+1.45),CASKIN1(+3.81),CASS4…
Endocrine System Disorders,Gastrointestinal Disease,Organismal Injury and Abnormalities	Pancreatic duct disorder	1.06e-16		1.964	199	135	64	ABCC9(+3.63),ACKR3(+2.01),ADAM17(-1.25),ADAM22(+1.48),ADAP1(+1.32),ADARB2(+1.93),ADCY1(+3.69),ADGRD1(+3.34),ADGRV1(+32.48),ADSL(-1.18),AFAP1L2(+5.01),AMOT(+8.88),APPL1(-1.35),ARHGAP22(+4.4),ARHGAP35(-1.15),ARHGEF10L(+6.45),ARHGEF6(-1.28),ATP10A(-3.63),ATP2B1(-1.37),ATP2B4(+1.75),BAIAP2L1(+4.95),BRCA1(-1.45),BRCA2(-1.32),BST1(-10.56),C1orf52(-1.22),CACNA1D(+2.44),CAMKK2(+1.45),CASKIN1(+3.81),CASS4…
Cancer,Endocrine System Disorders,Gastrointestinal Disease,Organismal Injury and Abnormalities	Pancreatic ductal adenocarcinoma	1.63e-16		1.968	198	134	64	ABCC9(+3.63),ACKR3(+2.01),ADAM17(-1.25),ADAM22(+1.48),ADAP1(+1.32),ADARB2(+1.93),ADCY1(+3.69),ADGRD1(+3.34),ADGRV1(+32.48),ADSL(-1.18),AFAP1L2(+5.01),AMOT(+8.88),APPL1(-1.35),ARHGAP22(+4.4),ARHGAP35(-1.15),ARHGEF10L(+6.45),ARHGEF6(-1.28),ATP10A(-3.63),ATP2B1(-1.37),ATP2B4(+1.75),BAIAP2L1(+4.95),BRCA1(-1.45),BRCA2(-1.32),BST1(-10.56),C1orf52(-1.22),CACNA1D(+2.44),CAMKK2(+1.45),CASKIN1(+3.81),CASS4…
Endocrine System Disorders,Gastrointestinal Disease,Organismal Injury and Abnormalities	Pancreatic lesion	3.43e-19		-0.059	250	177	73	ABCC9(+3.63),ABL1(-1.17),ACKR3(+2.01),ADAM17(-1.25),ADAM22(+1.48),ADAP1(+1.32),ADARB2(+1.93),ADCY1(+3.69),ADGRD1(+3.34),ADGRV1(+32.48),ADSL(-1.18),AFAP1L2(+5.01),AGAP1(+3.03),AKAP6(+3.86),AMOT(+8.88),APPL1(-1.35),ARHGAP22(+4.4),ARHGAP35(-1.15),ARHGEF10L(+6.45),ARHGEF6(-1.28),ATP10A(-3.63),ATP2B1(-1.37),ATP2B4(+1.75),BAIAP2L1(+4.95),BNC2(+15.08),BRCA1(-1.45),BRCA2(-1.32),BST1(-10.56),C1orf52(-1.22…
Cancer,Endocrine System Disorders,Gastrointestinal Disease,Organismal Injury and Abnormalities	Pancreatic tumor	4.96e-19		-0.076	249	176	73	ABCC9(+3.63),ABL1(-1.17),ACKR3(+2.01),ADAM17(-1.25),ADAM22(+1.48),ADAP1(+1.32),ADARB2(+1.93),ADCY1(+3.69),ADGRD1(+3.34),ADGRV1(+32.48),ADSL(-1.18),AFAP1L2(+5.01),AGAP1(+3.03),AKAP6(+3.86),AMOT(+8.88),APPL1(-1.35),ARHGAP22(+4.4),ARHGAP35(-1.15),ARHGEF10L(+6.45),ARHGEF6(-1.28),ATP10A(-3.63),ATP2B1(-1.37),ATP2B4(+1.75),BAIAP2L1(+4.95),BNC2(+15.08),BRCA1(-1.45),BRCA2(-1.32),BST1(-10.56),C1orf52(-1.22…
Cancer,Gastrointestinal Disease,Organismal Injury and Abnormalities	Pancreatobiliary tumor	4.73e-21		-0.108	283	194	89	ABCC9(+3.63),ABL1(-1.17),ACKR3(+2.01),ADAM17(-1.25),ADAM22(+1.48),ADAP1(+1.32),ADARB2(+1.93),ADCY1(+3.69),ADGRD1(+3.34),ADGRV1(+32.48),ADSL(-1.18),AFAP1L2(+5.01),AGAP1(+3.03),AKAP6(+3.86),AMOT(+8.88),ANTXR2(-1.52),APPL1(-1.35),ARHGAP22(+4.4),ARHGAP35(-1.15),ARHGEF10L(+6.45),ARHGEF6(-1.28),ATP10A(-3.63),ATP2B1(-1.37),ATP2B4(+1.75),B3GNT4(-8.54),BAIAP2L1(+4.95),BNC2(+15.08),BRCA1(-1.45),BRCA2(-1.32…
Cancer,Organismal Injury and Abnormalities	Papillary carcinoma	1.37e-07			46	27	19	ADGRD1(+3.34),AMOT(+8.88),ARL4C(-3.52),BRCA1(-1.45),BRCA2(-1.32),CBX7(+1.44),CD24(-3.53),CD48(+1.34),CDC6(-1.21),CDH1(-3.95),CDKN1A(+1.58),CLSPN(-1.38),CPXM2(+28.83),DPP4(-1.7),EFNB2(+3.2),FAM153A/FAM153B(-24.04),FGFR1(+2.28),HGF(+14.6),HSP90AA1(-1.2),IGFBP4(+1.79),ITGA5(+2.43),ITK(+6.74),LRIG1(+1.58),MERTK(+2.41),METAP2(-1.21),MKI67(-1.24),MYRF(+2.67),NOTCH1(+1.19),PABPC1L(+1.48),PAPSS2(-1.98),P…
Cancer,Organismal Injury and Abnormalities	Pelvic adenocarcinoma	3.87e-27		0.87	460	295	165	ABCC9(+3.63),ABL1(-1.17),ACAD8(+1.21),ADAM17(-1.25),ADARB2(+1.93),ADCY1(+3.69),ADGRD1(+3.34),ADGRE5(+1.21),ADGRV1(+32.48),ADSL(-1.18),AFAP1L2(+5.01),AKAP6(+3.86),ALDH1L2(-1.52),ALDH3B2(+4.57),AMOT(+8.88),ANKDD1A(+2.04),ANKRD18A(+4.0),ANO5(+1.69),ANO9(+1.7),APPL1(-1.35),ARHGAP22(+4.4),ARHGAP35(-1.15),ARHGEF10L(+6.45),ARHGEF6(-1.28),ARL4C(-3.52),ARRDC3(+1.39),ASTN2(+2.0),ATP10A(-3.63),ATP2B1(-1.37)…
Cancer,Organismal Injury and Abnormalities	Pelvic cancer	1.3e-32		1.226	561	358	203	ABCC9(+3.63),ABL1(-1.17),ACAD8(+1.21),ADAM17(-1.25),ADAM22(+1.48),ADARB2(+1.93),ADCY1(+3.69),ADGRD1(+3.34),ADGRE5(+1.21),ADGRV1(+32.48),ADSL(-1.18),AFAP1L2(+5.01),AGFG2(+1.25),AKAP6(+3.86),ALDH1L2(-1.52),ALDH3B2(+4.57),AMOT(+8.88),ANKDD1A(+2.04),ANKRD18A(+4.0),ANO5(+1.69),ANO9(+1.7),ANTXR2(-1.52),APPL1(-1.35),ARHGAP22(+4.4),ARHGAP35(-1.15),ARHGEF10L(+6.45),ARHGEF6(-1.28),ARL4C(-3.52),ARRDC3(+1.39…
Cancer,Organismal Injury and Abnormalities	Pelvic tumor	4.68e-32		1.76	566	361	205	ABCC9(+3.63),ABL1(-1.17),ACAD8(+1.21),ADAM17(-1.25),ADAM22(+1.48),ADARB2(+1.93),ADCY1(+3.69),ADGRD1(+3.34),ADGRE5(+1.21),ADGRV1(+32.48),ADSL(-1.18),AFAP1L2(+5.01),AGFG2(+1.25),AKAP6(+3.86),ALDH1L2(-1.52),ALDH3B2(+4.57),AMOT(+8.88),ANKDD1A(+2.04),ANKRD18A(+4.0),ANO5(+1.69),ANO9(+1.7),ANTXR2(-1.52),APPL1(-1.35),ARHGAP22(+4.4),ARHGAP35(-1.15),ARHGEF10L(+6.45),ARHGEF6(-1.28),ARL4C(-3.52),ARRDC3(+1.39…
Cancer,Hematological Disease,Immunological Disease,Organismal Injury and Abnormalities	Peripheral T-cell lymphoma	2.24e-07			34	20	14	ANOS1(+5.33),CCL22(+2.5),CCR7(+2.42),CD200(+1.55),CD24(-3.53),CDH11(+4.4),CREM(-1.32),DHFR(-1.27),DUSP2(+1.71),EFNB2(+3.2),EPHA2(+3.41),FERMT2(+5.94),FOXP1(-1.84),HGF(+14.6),HSP90AA1(-1.2),IGSF3(+2.45),ITGA5(+2.43),ITGAX(+2.41),JAK1(-1.3),JAK3(+1.23),LAD1(+5.14),MERTK(+2.41),MKI67(-1.24),MKNK2(+1.22),PTEN(-1.32),RRM2(-1.28),SDC1(+2.61),SPIB(-1.39),SYK(-1.45),TFAP2A(+3.41),TP53(-1.16),TRIM25(-1.17…
Post-Translational Modification	Phosphorylation of protein	5.05e-07		0.718	74	51	23	ABL1(-1.17),ADAM17(-1.25),AFAP1L2(+5.01),AKAP6(+3.86),ARRB1(+1.84),CALM1 (includes others)(-1.15),CAMK2B(+3.78),CAMKK2(+1.45),CBLB(-1.39),CCL3(+2.73),CCND2(+1.24),CCR1(-1.89),CD24(-3.53),CD48(+1.34),CD74(+1.29),CDC42BPB(+1.25),CDKN1A(+1.58),COL5A3(+16.68),CSF1(+2.33),DAB2IP(+2.3),DDR2(+2.64),DMPK(+1.37),DYRK1B(+1.34),EDNRB(+6.05),EFNB2(+3.2),EPHB2(+3.2),ERP29(-1.18),FAS(+1.26),FGFR1(+2.28),FZD7(+…
Cancer,Hematological Disease,Immunological Disease,Organismal Injury and Abnormalities	Plasma cell dyscrasia	1.68e-12			63	40	23	ABL1(-1.17),ARHGAP33(+1.38),BRCA2(-1.32),CASP9(+1.27),CBX7(+1.44),CCL3(+2.73),CD48(+1.34),CDH1(-3.95),CSF2RB(+1.77),DHFR(-1.27),DUSP4(+1.36),FAS(+1.26),FGFR1(+2.28),FUS(-1.25),GHR(+18.31),GRIN2A(+4.61),GRIN2C(+8.81),HGF(+14.6),HSP90AA1(-1.2),IGFBP3(+17.6),IL31RA(+20.49),IRF4(+1.29),JAK1(-1.3),LAPTM5(+1.3),MAX(-1.12),MKI67(-1.24),MMP15(-2.82),MXI1(-1.46),MZF1(+1.46),NEFH(-3.76),NRG3(+5.92),NSD2(-1…
Cancer,Hematological Disease,Immunological Disease,Organismal Injury and Abnormalities	Plasma cell myeloma	9.54e-10			43	28	15	ARHGAP33(+1.38),BRCA2(-1.32),CASP9(+1.27),CBX7(+1.44),CCL3(+2.73),CD48(+1.34),CDH1(-3.95),CSF2RB(+1.77),DHFR(-1.27),FAS(+1.26),GHR(+18.31),GRIN2A(+4.61),GRIN2C(+8.81),HGF(+14.6),HSP90AA1(-1.2),IRF4(+1.29),MKI67(-1.24),MMP15(-2.82),MZF1(+1.46),NEFH(-3.76),NRG3(+5.92),NSD2(-1.16),PASK(+1.33),PCDHGA10(+2.63),PCDHGA12(+2.44),PCDHGA5(+17.85),PCDHGB1(+19.93),PCDHGB2(+4.61),PCDHGB3(+6.4),PCDHGB5(+3.46),…
Cancer,Hematological Disease,Immunological Disease,Organismal Injury and Abnormalities	Plasma cell neoplasm	1.46e-13			71	46	25	ABL1(-1.17),ARHGAP33(+1.38),BCL2L1(+1.35),BRCA1(-1.45),BRCA2(-1.32),CASP9(+1.27),CBX7(+1.44),CCL3(+2.73),CCND2(+1.24),CD48(+1.34),CDH1(-3.95),CSF2RB(+1.77),DHFR(-1.27),DUSP4(+1.36),FAS(+1.26),FGFR1(+2.28),FUS(-1.25),GHR(+18.31),GRIN2A(+4.61),GRIN2C(+8.81),HGF(+14.6),HSP90AA1(-1.2),IGFBP3(+17.6),IL12RB2(-2.54),IL31RA(+20.49),IRF4(+1.29),JAK1(-1.3),LAPTM5(+1.3),MAPK8(+1.23),MAX(-1.12),MKI67(-1.24),…
Cancer,Organismal Injury and Abnormalities	Primary neoplasm	3.46e-07		-0.147	57	37	20	ABCC9(+3.63),ABL1(-1.17),BCL2L1(+1.35),BRCA1(-1.45),BRCA2(-1.32),CD24(-3.53),CSF1(+2.33),CSF2RB(+1.77),DDR2(+2.64),DHFR(-1.27),DNAJB2(+1.23),EBI3(+1.76),EDNRB(+6.05),EFNA5(+3.38),EFNB2(+3.2),EPHA2(+3.41),FGFR1(+2.28),FOXG1(+7.35),FOXP1(-1.84),GABRB2(+5.43),HGF(+14.6),HSP90AA1(-1.2),IGFBP3(+17.6),IRF4(+1.29),ITK(+6.74),JAK3(+1.23),KLLN(-1.65),LDLR(-1.26),LRIG1(+1.58),MAPK1(-1.26),MAPK13(+2.51),NOT…
Cancer,Organismal Injury and Abnormalities,Tumor Morphology	Progression of malignant tumor	2.01e-07	Activated	2.415	30	18	12	ABL1(-1.17),CDH1(-3.95),COL1A1(+2.55),CSF2RB(+1.77),DDR2(+2.64),DHFR(-1.27),EPHA2(+3.41),FGFR1(+2.28),FUS(-1.25),HGF(+14.6),HSP90AA1(-1.2),ITGA4(-1.34),ITK(+6.74),MAPK1(-1.26),MAPK8(+1.23),MERTK(+2.41),NECTIN4(+3.02),NOTCH1(+1.19),PAK1(+1.24),PTEN(-1.32),PTGS2(+6.22),PTK2B(+1.22),RARG(+1.8),RRM2(-1.28),S100A9(+5.11),SIK1/SIK1B(+1.67),SMAD4(-1.13),SSTR2(+1.86),TP53(-1.16),TUBA4A(-1.24)
Cancer,Organismal Injury and Abnormalities,Tumor Morphology	Progression of tumor	9.54e-10	Activated	3.641	43	28	15	ABL1(-1.17),ACKR3(+2.01),CABLES1(-1.63),CD80(+1.28),CDH1(-3.95),CDKN1A(+1.58),COL1A1(+2.55),CSF1(+2.33),CSF2RB(+1.77),DDR2(+2.64),DHFR(-1.27),EPHA2(+3.41),FAS(+1.26),FERMT2(+5.94),FGFR1(+2.28),FUS(-1.25),HGF(+14.6),HSP90AA1(-1.2),IGFBP4(+1.79),ITGA4(-1.34),ITK(+6.74),MAPK1(-1.26),MAPK8(+1.23),MERTK(+2.41),MUC4(+7.82),NECTIN4(+3.02),NOTCH1(+1.19),NRP1(+31.71),PAK1(+1.24),PTEN(-1.32),PTGS2(+6.22),P…
Cellular Development,Cellular Growth and Proliferation	Proliferation of blood cells	3.47e-12		0.605	107	71	36	ABL1(-1.17),ACHE(+1.66),ADAM17(-1.25),APPL1(-1.35),ARHGEF6(-1.28),BCL2L1(+1.35),BRCA1(-1.45),CBLB(-1.39),CCDC88B(+1.26),CCL22(+2.5),CCL3(+2.73),CCND2(+1.24),CCR6(-2.31),CCR7(+2.42),CD24(-3.53),CD48(+1.34),CD58(+1.34),CD74(+1.29),CD80(+1.28),CDH1(-3.95),CDKN1A(+1.58),CFLAR(+1.53),CRTAM(+15.46),CSF1(+2.33),CSF2RB(+1.77),CXCL16(+4.43),CYLD(+1.23),DCLRE1C(-1.43),DHFR(-1.27),DLG5(+1.79),DPP4(-1.7),DUS…
Cellular Growth and Proliferation,Connective Tissue Development and Function,Tissue Development	Proliferation of connective tissue cells	1.66e-12		-0.343	82	54	28	ABL1(-1.17),ALDH3A2(-1.25),BCL11B(+35.14),BCL2L1(+1.35),BRCA1(-1.45),BRCA2(-1.32),CASC3(-1.12),CBX7(+1.44),CCND2(+1.24),CCNF(-1.17),CD74(+1.29),CDC6(-1.21),CDH1(-3.95),CDK3(+3.82),CDKN1A(+1.58),COL1A1(+2.55),CSF1(+2.33),DAB2IP(+2.3),DDR2(+2.64),DSG2(+1.69),DUSP4(+1.36),EDNRB(+6.05),EFNB2(+3.2),EPHA2(+3.41),FANCD2(-1.2),FAS(+1.26),FERMT1(+5.25),FGFR1(+2.28),FOSB(+3.73),FRMD6(+4.06),GHR(+18.31),HGF…
Cellular Development,Cellular Growth and Proliferation,Hair and Skin Development and Function,Organ Development,Tissue Development	Proliferation of dermal cells	1.57e-07		-0.211	29	21	8	ALDH3A2(-1.25),BCL11B(+35.14),CDKN1A(+1.58),EFNB2(+3.2),EPHA2(+3.41),FERMT1(+5.25),FGFR1(+2.28),HGF(+14.6),IGFBP4(+1.79),IRF6(+4.41),JUP(+3.28),LMNA(+1.43),LRIG1(+1.58),MAPK8(+1.23),MKI67(-1.24),NOTCH1(+1.19),PAK1(+1.24),PRKCA(+5.12),PTEN(-1.32),PTGS2(+6.22),RARG(+1.8),RBL1(-1.25),SLC2A1(-1.21),SMAD3(-1.37),SMAD7(+1.41),STMN1(-1.27),TOM1L1(+1.74),TP53(-1.16),TP63(+2.26)
Cellular Development,Cellular Growth and Proliferation,Hair and Skin Development and Function,Organ Development,Tissue Development	Proliferation of epidermal cells	4.52e-07		-0.004	27	19	8	ALDH3A2(-1.25),BCL11B(+35.14),CDKN1A(+1.58),EFNB2(+3.2),EPHA2(+3.41),FERMT1(+5.25),FGFR1(+2.28),HGF(+14.6),IRF6(+4.41),JUP(+3.28),LRIG1(+1.58),MAPK8(+1.23),MKI67(-1.24),NOTCH1(+1.19),PAK1(+1.24),PRKCA(+5.12),PTEN(-1.32),PTGS2(+6.22),RARG(+1.8),RBL1(-1.25),SLC2A1(-1.21),SMAD3(-1.37),SMAD7(+1.41),STMN1(-1.27),TOM1L1(+1.74),TP53(-1.16),TP63(+2.26)
Cellular Development,Cellular Growth and Proliferation,Hematological System Development and Function,Lymphoid Tissue Structure and Development	Proliferation of immune cells	8.52e-12		0.946	98	66	32	ABL1(-1.17),ADAM17(-1.25),APPL1(-1.35),ARHGEF6(-1.28),BCL2L1(+1.35),BRCA1(-1.45),CBLB(-1.39),CCDC88B(+1.26),CCL22(+2.5),CCND2(+1.24),CCR6(-2.31),CCR7(+2.42),CD24(-3.53),CD48(+1.34),CD58(+1.34),CD74(+1.29),CD80(+1.28),CDH1(-3.95),CDKN1A(+1.58),CFLAR(+1.53),CRTAM(+15.46),CSF1(+2.33),CSF2RB(+1.77),CXCL16(+4.43),CYLD(+1.23),DCLRE1C(-1.43),DLG5(+1.79),DPP4(-1.7),DUSP22(+1.24),DUSP5(+1.54),EBI3(+1.76),…
Cellular Development,Cellular Growth and Proliferation	Proliferation of lung cancer cell lines	1.3e-08		-0.583	44	26	18	ADAM17(-1.25),AMOT(+8.88),ARL4C(-3.52),BCL2L1(+1.35),CASP9(+1.27),CDCA8(-1.16),CDKN1A(+1.58),DDR2(+2.64),DEGS2(-3.26),DGKD(+1.29),DLC1(+17.45),DUSP5(+1.54),EPB41L3(+7.64),EPHA2(+3.41),FANCC(-1.21),FGFR1(+2.28),HGF(+14.6),HNRNPA2B1(-1.13),IGFBP3(+17.6),JUP(+3.28),MACROH2A1(-1.16),MAPK1(-1.26),MAPK8(+1.23),NECTIN4(+3.02),NOTCH1(+1.19),NRP1(+31.71),NTN1(-1.76),PGRMC1(-1.28),PRKCA(+5.12),PTEN(-1.32),…
Cellular Growth and Proliferation,Lymphoid Tissue Structure and Development	Proliferation of lymphatic system cells	1.51e-11		0.81	99	69	30	ABL1(-1.17),ACHE(+1.66),APPL1(-1.35),ARHGEF6(-1.28),BCL2L1(+1.35),BRCA1(-1.45),CBLB(-1.39),CCDC88B(+1.26),CCL22(+2.5),CCL3(+2.73),CCND2(+1.24),CCR6(-2.31),CCR7(+2.42),CD24(-3.53),CD48(+1.34),CD58(+1.34),CD74(+1.29),CD80(+1.28),CDH1(-3.95),CDKN1A(+1.58),CFLAR(+1.53),CRTAM(+15.46),CSF1(+2.33),CSF2RB(+1.77),CYLD(+1.23),DCLRE1C(-1.43),DHFR(-1.27),DLG5(+1.79),DPP4(-1.7),DUSP22(+1.24),DUSP5(+1.54),EBI3…
Cellular Development,Cellular Growth and Proliferation,Hematological System Development and Function,Lymphoid Tissue Structure and Development	Proliferation of lymphocytes	1.85e-10		0.829	90	62	28	ABL1(-1.17),APPL1(-1.35),ARHGEF6(-1.28),BCL2L1(+1.35),BRCA1(-1.45),CBLB(-1.39),CCDC88B(+1.26),CCL22(+2.5),CCND2(+1.24),CCR6(-2.31),CCR7(+2.42),CD24(-3.53),CD48(+1.34),CD58(+1.34),CD74(+1.29),CD80(+1.28),CDH1(-3.95),CDKN1A(+1.58),CFLAR(+1.53),CRTAM(+15.46),CSF2RB(+1.77),CYLD(+1.23),DCLRE1C(-1.43),DLG5(+1.79),DPP4(-1.7),DUSP22(+1.24),DUSP5(+1.54),EBI3(+1.76),EFNB2(+3.2),ELF4(-1.17),EOMES(+6.58),EPH…
Cellular Development,Cellular Growth and Proliferation,Hematological System Development and Function,Lymphoid Tissue Structure and Development	Proliferation of mononuclear leukocytes	1.7e-10		0.778	91	63	28	ABL1(-1.17),APPL1(-1.35),ARHGEF6(-1.28),BCL2L1(+1.35),BRCA1(-1.45),CBLB(-1.39),CCDC88B(+1.26),CCL22(+2.5),CCND2(+1.24),CCR6(-2.31),CCR7(+2.42),CD24(-3.53),CD48(+1.34),CD58(+1.34),CD74(+1.29),CD80(+1.28),CDH1(-3.95),CDKN1A(+1.58),CFLAR(+1.53),CRTAM(+15.46),CSF1(+2.33),CSF2RB(+1.77),CYLD(+1.23),DCLRE1C(-1.43),DLG5(+1.79),DPP4(-1.7),DUSP22(+1.24),DUSP5(+1.54),EBI3(+1.76),EFNB2(+3.2),ELF4(-1.17),EOME…
Cellular Development,Cellular Growth and Proliferation,Nervous System Development and Function,Tissue Development	Proliferation of neuronal cells	2.93e-11		0.481	73	45	28	ABL1(-1.17),ADAM17(-1.25),APBB2(+2.4),ARHGAP33(+1.38),CABLES1(-1.63),CAMK2B(+3.78),CAMKK2(+1.45),CAP1(-1.19),CDKN1A(+1.58),CFLAR(+1.53),CSF1(+2.33),DAB2IP(+2.3),DPYSL3(+10.3),EFNB2(+3.2),ELAVL4(+3.25),EPHA2(+3.41),EPHB2(+3.2),FAS(+1.26),FGFR1(+2.28),FKBP5(-1.25),FOXG1(+7.35),HGF(+14.6),HHIP(-6.01),IQGAP1(-1.26),ISLR2(+5.56),ITGA4(-1.34),MAPK1(-1.26),MAPK8(+1.23),MPRIP(-1.17),MYO10(-3.57),NCAM2(-6…
Cancer,Organismal Injury and Abnormalities,Reproductive System Disease	Prostate cancer	3.07e-22		0.604	344	233	111	ABCC9(+3.63),ABL1(-1.17),ACAD8(+1.21),ADAM17(-1.25),ADARB2(+1.93),ADCY1(+3.69),ADGRD1(+3.34),ADGRE5(+1.21),ADGRV1(+32.48),ADSL(-1.18),AFAP1L2(+5.01),AKAP6(+3.86),ALDH3B2(+4.57),ANO9(+1.7),ANTXR2(-1.52),APPL1(-1.35),ARHGAP22(+4.4),ARHGAP35(-1.15),ARHGEF10L(+6.45),ARRDC3(+1.39),ASTN2(+2.0),ATP2B4(+1.75),B3GNT4(-8.54),BACE1(+3.1),BAIAP2L1(+4.95),BCL11B(+35.14),BCL2L1(+1.35),BCL9L(+1.25),BNC2(+15.08)…
Cancer,Organismal Injury and Abnormalities,Reproductive System Disease	Prostatic adenocarcinoma	6.6e-21			296	199	97	ABCC9(+3.63),ABL1(-1.17),ACAD8(+1.21),ADAM17(-1.25),ADARB2(+1.93),ADCY1(+3.69),ADGRD1(+3.34),ADGRE5(+1.21),ADGRV1(+32.48),ADSL(-1.18),AFAP1L2(+5.01),AKAP6(+3.86),ALDH3B2(+4.57),ANO9(+1.7),APPL1(-1.35),ARHGAP22(+4.4),ARHGAP35(-1.15),ARHGEF10L(+6.45),ARRDC3(+1.39),ASTN2(+2.0),ATP2B4(+1.75),B3GNT4(-8.54),BACE1(+3.1),BAIAP2L1(+4.95),BCL11B(+35.14),BCL9L(+1.25),BNC2(+15.08),BRCA2(-1.32),BRD3(-1.24),C1…
Cancer,Organismal Injury and Abnormalities,Reproductive System Disease	Prostatic carcinoma	1.43e-21		0.669	308	205	103	ABCC9(+3.63),ABL1(-1.17),ACAD8(+1.21),ADAM17(-1.25),ADARB2(+1.93),ADCY1(+3.69),ADGRD1(+3.34),ADGRE5(+1.21),ADGRV1(+32.48),ADSL(-1.18),AFAP1L2(+5.01),AKAP6(+3.86),ALDH3B2(+4.57),ANO9(+1.7),ANTXR2(-1.52),APPL1(-1.35),ARHGAP22(+4.4),ARHGAP35(-1.15),ARHGEF10L(+6.45),ARRDC3(+1.39),ASTN2(+2.0),ATP2B4(+1.75),B3GNT4(-8.54),BACE1(+3.1),BAIAP2L1(+4.95),BCL11B(+35.14),BCL9L(+1.25),BNC2(+15.08),BRCA1(-1.45),…
Cancer,Organismal Injury and Abnormalities,Reproductive System Disease	Prostatic tumor	9.71e-23		0.447	347	236	111	ABCC9(+3.63),ABL1(-1.17),ACAD8(+1.21),ADAM17(-1.25),ADARB2(+1.93),ADCY1(+3.69),ADGRD1(+3.34),ADGRE5(+1.21),ADGRV1(+32.48),ADSL(-1.18),AFAP1L2(+5.01),AKAP6(+3.86),ALDH3B2(+4.57),ANO9(+1.7),ANTXR2(-1.52),APPL1(-1.35),ARHGAP22(+4.4),ARHGAP35(-1.15),ARHGEF10L(+6.45),ARRDC3(+1.39),ASTN2(+2.0),ATP2B4(+1.75),B3GNT4(-8.54),B4GAT1(+1.4),BACE1(+3.1),BAIAP2L1(+4.95),BCL11B(+35.14),BCL2L1(+1.35),BCL9L(+1.25)…
Hematological System Development and Function,Tissue Morphology	Quantity of blood cells	2.06e-08		-1.003	111	67	44	ABL1(-1.17),ACHE(+1.66),ACKR3(+2.01),ADAM17(-1.25),ADGRE5(+1.21),ARHGEF6(-1.28),BCL11B(+35.14),BCL2L1(+1.35),BRCA2(-1.32),BST1(-10.56),CALCRL(+1.85),CBLB(-1.39),CCL22(+2.5),CCL3(+2.73),CCND2(+1.24),CCR1(-1.89),CCR6(-2.31),CCR7(+2.42),CD200(+1.55),CD48(+1.34),CD74(+1.29),CD80(+1.28),CDKN1A(+1.58),CFLAR(+1.53),CHD7(-1.26),CRTAM(+15.46),CSF1(+2.33),CSF2RB(+1.77),CXCL16(+4.43),CXCR5(+2.37),CYLD(+1.23…
Cancer,Organismal Injury and Abnormalities,Tissue Morphology	Quantity of carcinoma	2.6e-07		1.309	12	4	8	BRCA1(-1.45),BRCA2(-1.32),CDKN1A(+1.58),FANCD2(-1.2),HHIP(-6.01),MAPK8(+1.23),MFGE8(+2.08),PTEN(-1.32),SMAD4(-1.13),SSBP2(-1.36),SULF2(+2.67),TP53(-1.16)
Tissue Morphology	Quantity of cells	1.88e-12		-0.397	194	130	64	ABL1(-1.17),ACHE(+1.66),ACKR3(+2.01),ADAM17(-1.25),ADGRE5(+1.21),ANTXR2(-1.52),ARHGEF6(-1.28),BACE1(+3.1),BCL11B(+35.14),BCL2L1(+1.35),BRCA1(-1.45),BRCA2(-1.32),BST1(-10.56),CACNA1D(+2.44),CALCRL(+1.85),CASP9(+1.27),CBLB(-1.39),CCL22(+2.5),CCL3(+2.73),CCND2(+1.24),CCR1(-1.89),CCR6(-2.31),CCR7(+2.42),CD200(+1.55),CD48(+1.34),CD74(+1.29),CD80(+1.28),CDH1(-3.95),CDH11(+4.4),CDK3(+3.82),CDKN1A(+1.58)…
Hematological System Development and Function,Tissue Morphology	Quantity of leukocytes	1.51e-08		-0.734	102	64	38	ABL1(-1.17),ACHE(+1.66),ACKR3(+2.01),ADAM17(-1.25),ADGRE5(+1.21),ARHGEF6(-1.28),BCL11B(+35.14),BCL2L1(+1.35),BST1(-10.56),CALCRL(+1.85),CBLB(-1.39),CCL22(+2.5),CCL3(+2.73),CCR1(-1.89),CCR6(-2.31),CCR7(+2.42),CD200(+1.55),CD48(+1.34),CD74(+1.29),CD80(+1.28),CDKN1A(+1.58),CFLAR(+1.53),CHD7(-1.26),CRTAM(+15.46),CSF1(+2.33),CSF2RB(+1.77),CXCL16(+4.43),CXCR5(+2.37),CYLD(+1.23),DCLRE1C(-1.43),DUSP5(+1.…
Cancer,Organismal Injury and Abnormalities,Tissue Morphology	Quantity of malignant tumor	4.79e-07		1.472	20	9	11	BRCA1(-1.45),BRCA2(-1.32),CD200(+1.55),CDKN1A(+1.58),DAB2IP(+2.3),EDNRB(+6.05),FANCD2(-1.2),HHIP(-6.01),IVNS1ABP(-1.15),MAPK8(+1.23),MEF2D(+1.26),MFGE8(+2.08),PTEN(-1.32),RAB11FIP4(+1.29),RBL1(-1.25),SERPINE1(-2.75),SMAD4(-1.13),SSBP2(-1.36),SULF2(+2.67),TP53(-1.16)
Hematological System Development and Function,Tissue Morphology	Quantity of mononuclear leukocytes	3.73e-07		0.44	82	51	31	ABL1(-1.17),ACKR3(+2.01),ARHGEF6(-1.28),BCL11B(+35.14),BCL2L1(+1.35),BST1(-10.56),CALCRL(+1.85),CBLB(-1.39),CCR1(-1.89),CCR6(-2.31),CCR7(+2.42),CD48(+1.34),CD74(+1.29),CD80(+1.28),CDKN1A(+1.58),CFLAR(+1.53),CHD7(-1.26),CRTAM(+15.46),CSF1(+2.33),CSF2RB(+1.77),CXCL16(+4.43),CXCR5(+2.37),CYLD(+1.23),DCLRE1C(-1.43),DUSP5(+1.54),EBI3(+1.76),EFNB2(+3.2),ELF4(-1.17),FANCC(-1.21),FAS(+1.26),FGFR1(+2.28),…
Cancer,Gastrointestinal Disease,Organismal Injury and Abnormalities	Rectum cancer	3.17e-07			61	33	28	ABL1(-1.17),BCL9L(+1.25),BST1(-10.56),CDC6(-1.21),CHD7(-1.26),CLSPN(-1.38),DDR2(+2.64),DIAPH3(-1.2),DTNB(-1.35),EFNB2(+3.2),EPB41L1(+2.22),EPHA2(+3.41),FGFR1(+2.28),GRIN2A(+4.61),GRIN2C(+8.81),HGF(+14.6),IGSF3(+2.45),IQCC(-1.3),KCNK5(+2.33),KCTD12(-1.48),KIFC2(+1.6),MAPK1(-1.26),MAPK8(+1.23),MKI67(-1.24),MPRIP(-1.17),NCAM2(-6.06),NCOR1(-1.2),NEFH(-3.76),NLRC5(+1.21),NSD2(-1.16),PABPC1L(+1.48),PCD…
Cancer,Organismal Injury and Abnormalities,Renal and Urological Disease	Renal cancer	2.24e-12			131	80	51	ABL1(-1.17),ADAM17(-1.25),ANO5(+1.69),ARHGAP35(-1.15),ATP2B1(-1.37),B4GAT1(+1.4),BCL2L1(+1.35),BRCA1(-1.45),BRCA2(-1.32),BST1(-10.56),CALCRL(+1.85),CAP1(-1.19),CBX7(+1.44),CCND2(+1.24),CCR1(-1.89),CCR6(-2.31),CDC14B(+4.66),CDC6(-1.21),CDH1(-3.95),CDKN1A(+1.58),CFAP44(+1.47),CFLAR(+1.53),CLSPN(-1.38),CPXM2(+28.83),CREBRF(+1.38),CREM(-1.32),CSF2RB(+1.77),CTNNA2(+40.94),CWC27(-1.21),CXCL16(+4.43),CX…
Cancer,Organismal Injury and Abnormalities,Renal and Urological Disease	Renal cell carcinoma	4.15e-12			120	75	45	ANO5(+1.69),ARHGAP35(-1.15),ATP2B1(-1.37),B4GAT1(+1.4),BCL2L1(+1.35),BRCA1(-1.45),BRCA2(-1.32),BST1(-10.56),CALCRL(+1.85),CBX7(+1.44),CCR1(-1.89),CCR6(-2.31),CDC14B(+4.66),CDC6(-1.21),CDH1(-3.95),CDKN1A(+1.58),CFAP44(+1.47),CFLAR(+1.53),CLSPN(-1.38),CPXM2(+28.83),CREBRF(+1.38),CREM(-1.32),CSF2RB(+1.77),CTNNA2(+40.94),CWC27(-1.21),CXXC4(+1.63),DAB2IP(+2.3),DCLRE1C(-1.43),DENND3(+1.6),DGAT2(+1.6),D…
Cancer,Organismal Injury and Abnormalities,Renal and Urological Disease	Renal clear cell adenocarcinoma	2.75e-11			99	62	37	ANO5(+1.69),ARHGAP35(-1.15),B4GAT1(+1.4),BCL2L1(+1.35),BRCA1(-1.45),BRCA2(-1.32),CBX7(+1.44),CCR6(-2.31),CDC14B(+4.66),CDC6(-1.21),CDH1(-3.95),CDKN1A(+1.58),CFAP44(+1.47),CFLAR(+1.53),CLSPN(-1.38),CREBRF(+1.38),CREM(-1.32),CSF2RB(+1.77),CTNNA2(+40.94),CWC27(-1.21),DCLRE1C(-1.43),DENND3(+1.6),DGAT2(+1.6),DGKI(+3.27),DST(+1.5),EPHB2(+3.2),FAM110B(+1.91),FAM169A(+3.93),FANCD2(-1.2),FBN2(+5.8),FGFR1(…
Organismal Injury and Abnormalities,Renal and Urological Disease	Renal lesion	3.51e-11		-1.098	137	84	53	ABL1(-1.17),ADAM17(-1.25),ANO5(+1.69),ARHGAP35(-1.15),ATP2B1(-1.37),B4GAT1(+1.4),BCL2L1(+1.35),BRCA1(-1.45),BRCA2(-1.32),BST1(-10.56),CALCRL(+1.85),CAP1(-1.19),CBX7(+1.44),CCND2(+1.24),CCR1(-1.89),CCR6(-2.31),CDC14B(+4.66),CDC6(-1.21),CDH1(-3.95),CDKN1A(+1.58),CFAP44(+1.47),CFLAR(+1.53),CLSPN(-1.38),CPXM2(+28.83),CREBRF(+1.38),CREM(-1.32),CSF2RB(+1.77),CTNNA2(+40.94),CWC27(-1.21),CXCL16(+4.43),CX…
Cancer,Organismal Injury and Abnormalities,Renal and Urological Disease	Renal tumor	2.98e-12		0.218	133	82	51	ABL1(-1.17),ADAM17(-1.25),ANO5(+1.69),ARHGAP35(-1.15),ATP2B1(-1.37),B4GAT1(+1.4),BCL2L1(+1.35),BRCA1(-1.45),BRCA2(-1.32),BST1(-10.56),CALCRL(+1.85),CAP1(-1.19),CBX7(+1.44),CCND2(+1.24),CCR1(-1.89),CCR6(-2.31),CDC14B(+4.66),CDC6(-1.21),CDH1(-3.95),CDKN1A(+1.58),CFAP44(+1.47),CFLAR(+1.53),CLSPN(-1.38),CPXM2(+28.83),CREBRF(+1.38),CREM(-1.32),CSF2RB(+1.77),CTNNA2(+40.94),CWC27(-1.21),CXCL16(+4.43),CX…
Cancer,Organismal Injury and Abnormalities,Respiratory Disease	Respiratory system tumor	7.29e-15		0.695	273	180	93	ABCC9(+3.63),ABL1(-1.17),ACHE(+1.66),ACKR3(+2.01),ADAM17(-1.25),ADAM22(+1.48),ADCY1(+3.69),ADGRE5(+1.21),ADGRV1(+32.48),AEN(+1.24),AGAP1(+3.03),AGFG2(+1.25),AKAP6(+3.86),ALDH1L2(-1.52),AMOT(+8.88),ANO5(+1.69),ANTXR2(-1.52),ARHGAP33(+1.38),ARHGAP35(-1.15),ARHGEF6(-1.28),ARL4C(-3.52),ARL6IP5(+1.31),ARRB1(+1.84),ATP10A(-3.63),ATP2B1(-1.37),BCL2L1(+1.35),BRCA1(-1.45),BRCA2(-1.32),BST1(-10.56),CABLES1…
Cell-To-Cell Signaling and Interaction	Response of mononuclear leukocytes	5.01e-07		-0.04	33	24	9	ABL1(-1.17),BCL2L1(+1.35),CASP9(+1.27),CBLB(-1.39),CCL3(+2.73),CCR1(-1.89),CCR6(-2.31),CCR7(+2.42),CD200(+1.55),CD48(+1.34),CD58(+1.34),CD80(+1.28),CD93(+8.55),CSF2RB(+1.77),EBI3(+1.76),FAS(+1.26),ICAM1(+1.29),IL12RB2(-2.54),ITK(+6.74),LAX1(+2.01),MAPK8(+1.23),MERTK(+2.41),MSR1(+62.29),NCR2(+4.86),PLXNA1(+2.01),SLA2(-2.36),SMAD3(-1.37),SOCS3(+2.77),SYK(-1.45),TLR7(-1.43),TNFRSF14(+1.5),TREM1(+4.5…
Cancer,Organismal Injury and Abnormalities,Skeletal and Muscular Disorders	Rhabdomyosarcoma	3.27e-09		0.625	54	42	12	ADAP1(+1.32),ADGRE5(+1.21),BCAS1(+2.71),BRCA1(-1.45),BRCA2(-1.32),CAPN5(-3.08),CDKN1A(+1.58),COL5A3(+16.68),CSF2RB(+1.77),DGKD(+1.29),DSC3(+10.05),DST(+1.5),DYRK1B(+1.34),EFCAB2(-1.83),FERMT1(+5.25),HECW2(+2.15),HGF(+14.6),IDUA(+1.89),IRF6(+4.41),LZTS1(+68.82),MAPK13(+2.51),MERTK(+2.41),MFGE8(+2.08),MIOS(-1.15),MUC4(+7.82),NINJ1(+1.81),NOTCH1(+1.19),NRG2(+2.36),PABPC1L(+1.48),PCDHGA10(+2.63),PCDH…
Connective Tissue Disorders,Inflammatory Disease,Organismal Injury and Abnormalities,Skeletal and Muscular Disorders	Rheumatic Disease	1.62e-10		1.125	135	92	43	ABL1(-1.17),ACHE(+1.66),ADAM17(-1.25),ADGRE5(+1.21),ARHGAP33(+1.38),ARRB1(+1.84),ATP2B1(-1.37),BCAS4(+1.27),BCL2L1(+1.35),CACNA1D(+2.44),CALCRL(+1.85),CAMK2B(+3.78),CASC3(-1.12),CCL22(+2.5),CCL3(+2.73),CCR1(-1.89),CCR6(-2.31),CCR7(+2.42),CD200(+1.55),CD24(-3.53),CD74(+1.29),CD80(+1.28),CDH1(-3.95),CDH11(+4.4),CDKN1A(+1.58),CERS6(-1.27),CFLAR(+1.53),COL11A2(+4.0),COL1A1(+2.55),COL4A5(+81.0),COL9A2…
Cancer,Organismal Injury and Abnormalities	Sarcoma	4.05e-10		0.111	125	90	35	ABL1(-1.17),ADAP1(+1.32),ADARB2(+1.93),ADGRE5(+1.21),AKAP6(+3.86),ARHGAP22(+4.4),ASTN2(+2.0),ATP2B1(-1.37),BCAS1(+2.71),BCL2L1(+1.35),BRCA1(-1.45),BRCA2(-1.32),CAPN5(-3.08),CCDC88B(+1.26),CD48(+1.34),CDH1(-3.95),CDH11(+4.4),CDKN1A(+1.58),COL5A3(+16.68),CSF1(+2.33),CSF2RB(+1.77),CUX2(+12.18),DDR2(+2.64),DEGS2(-3.26),DENND2B(+3.35),DGKD(+1.29),DHFR(-1.27),DIAPH3(-1.2),DLC1(+17.45),DSC3(+10.05),DST(…
Cancer,Organismal Injury and Abnormalities	Secondary tumor	7.43e-13		0.45	124	84	40	ABL1(-1.17),ACKR3(+2.01),ADAM17(-1.25),ADGRE5(+1.21),AMOT(+8.88),ANTXR2(-1.52),B4GAT1(+1.4),BCL2L1(+1.35),BRCA1(-1.45),BRCA2(-1.32),CCND2(+1.24),CCR7(+2.42),CD200(+1.55),CD24(-3.53),CD48(+1.34),CD80(+1.28),CD96(-1.87),CDH1(-3.95),CDKN1A(+1.58),CFLAR(+1.53),CPEB1(+7.23),CSF1(+2.33),CSF2RB(+1.77),CST3(+1.9),CTNNA2(+40.94),CUX2(+12.18),DAB2IP(+2.3),DDR2(+2.64),DHFR(-1.27),DLC1(+17.45),DNAJB2(+1.23),…
Neurological Disease,Organismal Injury and Abnormalities	Seizure disorder	9.23e-08	Inhibited	-2.273	63	46	17	ACHE(+1.66),ADAM22(+1.48),ADGRV1(+32.48),ANOS1(+5.33),APOL1(-1.44),ARRDC3(+1.39),BACE1(+3.1),CACNA1D(+2.44),CALCRL(+1.85),CCR1(-1.89),CDKN1A(+1.58),CNNM2(+1.5),CREM(-1.32),CUX2(+12.18),CYFIP2(-1.16),DHFR(-1.27),DNAJB5(+1.38),DUSP2(+1.71),DUSP5(+1.54),ELAVL4(+3.25),ELL2(+1.37),ENC1(+2.75),FOSB(+3.73),GABRA4(+606.95),GABRB1(+25.68),GABRB2(+5.43),GRIN2A(+4.61),GRIN2C(+8.81),HECW2(+2.15),HNRNPU(-1.15…
Neurological Disease,Organismal Injury and Abnormalities	Seizures	4.69e-09	Inhibited	-2.737	61	46	15	ACHE(+1.66),ADAM22(+1.48),ADGRV1(+32.48),ANOS1(+5.33),APOL1(-1.44),ARRDC3(+1.39),BACE1(+3.1),CACNA1D(+2.44),CALCRL(+1.85),CCR1(-1.89),CDKN1A(+1.58),CNNM2(+1.5),CREM(-1.32),CUX2(+12.18),CYFIP2(-1.16),DNAJB5(+1.38),DUSP2(+1.71),DUSP5(+1.54),ELAVL4(+3.25),ELL2(+1.37),ENC1(+2.75),FOSB(+3.73),GABRA4(+606.95),GABRB1(+25.68),GABRB2(+5.43),GRIN2A(+4.61),GRIN2C(+8.81),HECW2(+2.15),HNRNPU(-1.15),KCNIP2(+2.…
Cancer,Dermatological Diseases and Conditions,Hematological Disease,Immunological Disease,Organismal Injury and Abnormalities	Sézary syndrome	4.59e-08			17	8	9	ABL1(-1.17),CFLAR(+1.53),DHFR(-1.27),DPP4(-1.7),DUSP4(+1.36),DUSP5(+1.54),IGFBP4(+1.79),JAK3(+1.23),MXI1(-1.46),PLS3(+3.04),RARG(+1.8),RASSF4(+1.88),RPA1(-1.15),RRM2(-1.28),TLR7(-1.43),TOX(-3.19),TP53(-1.16)
Cell Morphology	Shape change of neurites	1.25e-07		1.379	44	31	13	ABL1(-1.17),ADAP1(+1.32),ARHGAP33(+1.38),BACE1(+3.1),BCL11B(+35.14),CAMK2B(+3.78),CAMKK2(+1.45),CDKN1A(+1.58),CTNNA2(+40.94),DAB2IP(+2.3),DLG5(+1.79),EFNA5(+3.38),ELAVL4(+3.25),EPHB2(+3.2),FGFR1(+2.28),HGF(+14.6),LZTS1(+68.82),MAPK1(-1.26),MAPK8IP3(+1.37),NCAM2(-6.06),NEFH(-3.76),NOTCH1(+1.19),NRP1(+31.71),NTN1(-1.76),PAK1(+1.24),PKP4(-1.31),PTEN(-1.32),PTGS2(+6.22),PTPRF(+2.01),RAB17(+11.68),RAC…
Cell Morphology	Shape change of neurons	3.22e-08		0.806	46	33	13	ABL1(-1.17),ADAP1(+1.32),ARHGAP33(+1.38),BACE1(+3.1),CAMK2B(+3.78),CAMKK2(+1.45),CDKN1A(+1.58),CTNNA2(+40.94),DAB2IP(+2.3),DLG5(+1.79),DPYSL3(+10.3),EFNA5(+3.38),ELAVL4(+3.25),EPHB2(+3.2),FGFR1(+2.28),FOXG1(+7.35),HGF(+14.6),LZTS1(+68.82),MAPK1(-1.26),MAPK8IP3(+1.37),NCAM2(-6.06),NEFH(-3.76),NOTCH1(+1.19),NTN1(-1.76),PAK1(+1.24),PKP4(-1.31),PLXNA1(+2.01),PTEN(-1.32),PTGS2(+6.22),PTPRF(+2.01),RAB1…
Cell Morphology	Shape change of tumor cell lines	3.52e-13		1.333	35	19	16	ARHGAP11A(-1.16),CAP1(-1.19),CASS4(-4.18),CDH1(-3.95),CDH11(+4.4),CSF1(+2.33),EDNRB(+6.05),EFNA5(+3.38),EPHA2(+3.41),FERMT2(+5.94),FLNB(+1.54),HGF(+14.6),ITGA4(-1.34),ITGA5(+2.43),LGALS8(-1.22),MAPK1(-1.26),MAPK8(+1.23),MERTK(+2.41),MPRIP(-1.17),MYO10(-3.57),NTN1(-1.76),PAK1(+1.24),PODXL(-2.06),PTK2B(+1.22),PTPN14(+4.88),RAC1(-1.28),RBL1(-1.25),SDC1(+2.61),SDC2(+24.58),SMAD4(-1.13),STK11(+1.22),T…
Organismal Development	Size of body	4.45e-07	Activated	2.617	86	57	29	ABL1(-1.17),ACHE(+1.66),ADAM17(-1.25),ADAM22(+1.48),AKAP6(+3.86),APBB2(+2.4),ARHGAP35(-1.15),ARL6IP5(+1.31),ARRB1(+1.84),ATP2A2(-1.13),BACE1(+3.1),BRCA1(-1.45),BRCA2(-1.32),CACNA1D(+2.44),CAMK2B(+3.78),CASKIN1(+3.81),CASP9(+1.27),CBX7(+1.44),CCNY(-1.17),CD74(+1.29),CDKN1A(+1.58),CHD7(-1.26),COL11A2(+4.0),COL5A3(+16.68),CSF1(+2.33),CSGALNACT1(-3.63),CYLD(+1.23),DDR2(+2.64),DGAT2(+1.6),DNAJC6(+4.84…
Cancer,Dermatological Diseases and Conditions,Organismal Injury and Abnormalities	Skin cancer	1.53e-35		0.236	570	380	190	ABCC9(+3.63),ABL1(-1.17),ACHE(+1.66),ACKR3(+2.01),ADAM22(+1.48),ADAP1(+1.32),ADARB2(+1.93),ADCY1(+3.69),ADGRD1(+3.34),ADGRE2(-1.93),ADGRE5(+1.21),ADGRV1(+32.48),AEN(+1.24),AFAP1L2(+5.01),AHCYL2(+1.3),AKAP6(+3.86),ALDH3B2(+4.57),AMOT(+8.88),ANKRD18A(+4.0),ANO5(+1.69),ANOS1(+5.33),ANTXR2(-1.52),APBB2(+2.4),APPL1(-1.35),ARHGAP22(+4.4),ARHGAP33(+1.38),ARHGAP35(-1.15),ARHGEF10L(+6.45),ARRB1(+1.84),ARR…
Cancer,Dermatological Diseases and Conditions,Organismal Injury and Abnormalities	Skin carcinoma	2.64e-13			139	97	42	ABCC9(+3.63),ABL1(-1.17),ADGRD1(+3.34),ADGRE2(-1.93),ADGRV1(+32.48),AKAP6(+3.86),ANO5(+1.69),ARHGEF10L(+6.45),ATP10A(-3.63),BCL11B(+35.14),BCL9L(+1.25),BRCA1(-1.45),CACNA1D(+2.44),CAMKK2(+1.45),CBLN3(+2.15),CCR7(+2.42),CDH1(-3.95),CDH11(+4.4),CDK3(+3.82),CDKN1A(+1.58),CLSTN3(+1.43),COL11A2(+4.0),COL4A4(-1.84),COL4A5(+81.0),COL9A2(+1.61),CREB3L1(+2.14),CTIF(+1.4),CTNNA2(+40.94),CWC27(-1.21),CYFIP2…
Dermatological Diseases and Conditions,Organismal Injury and Abnormalities	Skin lesion	1.23e-35		-0.554	576	384	192	ABCC9(+3.63),ABL1(-1.17),ACHE(+1.66),ACKR3(+2.01),ADAM22(+1.48),ADAP1(+1.32),ADARB2(+1.93),ADCY1(+3.69),ADGRD1(+3.34),ADGRE2(-1.93),ADGRE5(+1.21),ADGRV1(+32.48),AEN(+1.24),AFAP1L2(+5.01),AHCYL2(+1.3),AKAP6(+3.86),ALDH3B2(+4.57),AMOT(+8.88),ANKRD18A(+4.0),ANO5(+1.69),ANOS1(+5.33),ANTXR2(-1.52),APBB2(+2.4),APPL1(-1.35),ARHGAP22(+4.4),ARHGAP33(+1.38),ARHGAP35(-1.15),ARHGEF10L(+6.45),ARRB1(+1.84),ARR…
Cancer,Dermatological Diseases and Conditions,Organismal Injury and Abnormalities	Skin squamous cell carcinoma	5.17e-10			89	61	28	ABCC9(+3.63),ABL1(-1.17),ADGRD1(+3.34),ADGRE2(-1.93),ADGRV1(+32.48),AKAP6(+3.86),ARHGEF10L(+6.45),ATP10A(-3.63),BCL9L(+1.25),CACNA1D(+2.44),CBLN3(+2.15),CDH1(-3.95),CDH11(+4.4),CDK3(+3.82),COL11A2(+4.0),CREB3L1(+2.14),CTNNA2(+40.94),CYFIP2(-1.16),DGKI(+3.27),DHFR(-1.27),DLC1(+17.45),DLGAP1(+3.06),EPB41L3(+7.64),F5(+8.67),FBN2(+5.8),FREM2(+14.43),GIPC1(+2.11),HGF(+14.6),HHIP(-6.01),HSP90AA1(-1.2),…
Cancer,Dermatological Diseases and Conditions,Organismal Injury and Abnormalities	Skin tumor	1.79e-35		-0.09	572	382	190	ABCC9(+3.63),ABL1(-1.17),ACHE(+1.66),ACKR3(+2.01),ADAM22(+1.48),ADAP1(+1.32),ADARB2(+1.93),ADCY1(+3.69),ADGRD1(+3.34),ADGRE2(-1.93),ADGRE5(+1.21),ADGRV1(+32.48),AEN(+1.24),AFAP1L2(+5.01),AHCYL2(+1.3),AKAP6(+3.86),ALDH3B2(+4.57),AMOT(+8.88),ANKRD18A(+4.0),ANO5(+1.69),ANOS1(+5.33),ANTXR2(-1.52),APBB2(+2.4),APPL1(-1.35),ARHGAP22(+4.4),ARHGAP33(+1.38),ARHGAP35(-1.15),ARHGEF10L(+6.45),ARRB1(+1.84),ARR…
Cancer,Organismal Injury and Abnormalities	Soft tissue neoplasm	2.29e-09		-0.139	109	79	30	ABL1(-1.17),ADAP1(+1.32),ADARB2(+1.93),ADGRE5(+1.21),AKAP6(+3.86),ARHGAP22(+4.4),ATP2B1(-1.37),BCAS1(+2.71),BRCA1(-1.45),BRCA2(-1.32),CAPN5(-3.08),CCDC88B(+1.26),CD48(+1.34),CDH1(-3.95),CDKN1A(+1.58),COL5A3(+16.68),CSF1(+2.33),CSF2RB(+1.77),CUX2(+12.18),DDR2(+2.64),DEGS2(-3.26),DENND2B(+3.35),DGKD(+1.29),DHFR(-1.27),DIAPH3(-1.2),DSC3(+10.05),DST(+1.5),DYRK1B(+1.34),EFCAB2(-1.83),EML6(+6.4),EPHA2(…
Cancer,Organismal Injury and Abnormalities	Soft tissue sarcoma	3.58e-09		-0.197	105	78	27	ABL1(-1.17),ADAP1(+1.32),ADARB2(+1.93),ADGRE5(+1.21),AKAP6(+3.86),ARHGAP22(+4.4),ATP2B1(-1.37),BCAS1(+2.71),BRCA1(-1.45),BRCA2(-1.32),CAPN5(-3.08),CCDC88B(+1.26),CD48(+1.34),CDH1(-3.95),CDKN1A(+1.58),COL5A3(+16.68),CSF1(+2.33),CSF2RB(+1.77),CUX2(+12.18),DDR2(+2.64),DEGS2(-3.26),DENND2B(+3.35),DGKD(+1.29),DIAPH3(-1.2),DSC3(+10.05),DST(+1.5),DYRK1B(+1.34),EFCAB2(-1.83),EML6(+6.4),EPHA2(+3.41),EPHB2…
Cell Morphology	Sprouting	2.08e-07		1.35	53	37	16	ABL1(-1.17),ADAP1(+1.32),ARHGAP33(+1.38),BACE1(+3.1),CAMK2B(+3.78),CAMKK2(+1.45),CDH1(-3.95),CDKN1A(+1.58),CTNNA2(+40.94),CYLD(+1.23),DAB2IP(+2.3),DLG5(+1.79),DPYSL3(+10.3),EFNA5(+3.38),EFNB2(+3.2),ELAVL4(+3.25),EPHB2(+3.2),ETV6(-1.16),FERMT2(+5.94),FGFR1(+2.28),HGF(+14.6),IGFBP4(+1.79),LZTS1(+68.82),MAPK1(-1.26),MAPK8IP3(+1.37),MYO10(-3.57),NCAM2(-6.06),NEFH(-3.76),NOTCH1(+1.19),NRP1(+31.71),NTN…
Cancer,Organismal Injury and Abnormalities	Squamous-cell carcinoma	1.33e-20		0.481	317	201	116	ABCC9(+3.63),ABL1(-1.17),ACHE(+1.66),ADAM17(-1.25),ADAM22(+1.48),ADCY1(+3.69),ADGRD1(+3.34),ADGRE2(-1.93),ADGRE5(+1.21),ADGRV1(+32.48),AGAP1(+3.03),AKAP6(+3.86),AKAP7(+2.21),ANO5(+1.69),ANO9(+1.7),ARHGAP35(-1.15),ARHGEF10L(+6.45),ATP10A(-3.63),ATP2A2(-1.13),ATP5MF-PTCD1(+1.62),AUTS2(+3.16),BCL11B(+35.14),BCL2L1(+1.35),BCL9L(+1.25),BNC2(+15.08),BRCA1(-1.45),BRCA2(-1.32),BST1(-10.56),CACNA1D(+2.44)…
Cancer,Gastrointestinal Disease,Organismal Injury and Abnormalities	Stomach tumor	3.48e-08		1.243	137	90	47	ABCC9(+3.63),ABL1(-1.17),ADAM22(+1.48),ADGRV1(+32.48),AKAP7(+2.21),ANOS1(+5.33),ANTXR2(-1.52),AUTS2(+3.16),BCL2L1(+1.35),BNC2(+15.08),BRCA1(-1.45),BRCA2(-1.32),C19orf47(-1.23),CACNA1D(+2.44),CALM1 (includes others)(-1.15),CASC3(-1.12),CBLB(-1.39),CCND2(+1.24),CD58(+1.34),CDC6(-1.21),CDH1(-3.95),CDH11(+4.4),CDKN1A(+1.58),CFLAR(+1.53),CHD7(-1.26),COL1A1(+2.55),CRTAM(+15.46),DAB2IP(+2.3),DDR2(+2.64)…
Cancer,Organismal Injury and Abnormalities	Subcutaneous tumor	5.14e-07		0.287	45	26	19	ABL1(-1.17),ACHE(+1.66),ADGRE5(+1.21),ANTXR2(-1.52),CALCRL(+1.85),CCND2(+1.24),CD24(-3.53),COL11A2(+4.0),COL1A1(+2.55),COL4A4(-1.84),COL4A5(+81.0),COL5A3(+16.68),COL9A2(+1.61),DDR2(+2.64),DHFR(-1.27),DST(+1.5),EDNRB(+6.05),EZH1(+1.29),FAS(+1.26),FERMT2(+5.94),FGFR1(+2.28),HGF(+14.6),IQGAP1(-1.26),KCTD12(-1.48),KLF11(-2.12),MAPK1(-1.26),MAX(-1.12),NR5A1(+15.3),NR6A1(+1.57),NRP1(+31.71),PLCB4(+11.0…
Organismal Survival	Survival of organism	4.41e-07		-0.147	83	47	36	ABL1(-1.17),ACHE(+1.66),ANTXR2(-1.52),BCL2L1(+1.35),BRCA1(-1.45),BRCA2(-1.32),CCL3(+2.73),CCND2(+1.24),CCR1(-1.89),CD24(-3.53),CD48(+1.34),CD74(+1.29),CD80(+1.28),CDCA8(-1.16),CDH1(-3.95),CDKN1A(+1.58),CSF1(+2.33),CSF2RB(+1.77),CYLD(+1.23),DPPA4(+81.57),DUSP4(+1.36),EFNA5(+3.38),ELF4(-1.17),EPHA2(+3.41),FANCD2(-1.2),FAS(+1.26),FGFR1(+2.28),HGF(+14.6),ICAM1(+1.29),IDUA(+1.89),IFI16(-1.19),IQGAP1(-…
Immunological Disease	Systemic autoimmune syndrome	3.13e-08		0.656	131	89	42	ACHE(+1.66),ADAM17(-1.25),ADGRE5(+1.21),ARHGAP33(+1.38),ARHGEF6(-1.28),ARL4C(-3.52),ARRB1(+1.84),ATP2B1(-1.37),BCAS4(+1.27),BCL2L1(+1.35),CACNA1D(+2.44),CALCRL(+1.85),CASC3(-1.12),CBLB(-1.39),CCL22(+2.5),CCL3(+2.73),CCR1(-1.89),CCR6(-2.31),CCR7(+2.42),CD24(-3.53),CD74(+1.29),CD80(+1.28),CD96(-1.87),CDH1(-3.95),CDH11(+4.4),CERS6(-1.27),CFLAR(+1.53),CHD7(-1.26),COL11A2(+4.0),COL1A1(+2.55),COL4A4(-1…
Cell-mediated Immune Response,Cellular Development,Cellular Function and Maintenance,Cellular Growth and Proliferation,Embryonic Development,Hematological System Development and Function,Hematopoiesis,Lymphoid Tissue Structure and Development,Organ Development,Organismal Development,Tissue Development	T cell development	5.64e-13		1.649	76	44	32	ABL1(-1.17),ACHE(+1.66),ADAM17(-1.25),ARRB1(+1.84),BCL11B(+35.14),BRCA1(-1.45),CBLB(-1.39),CCL3(+2.73),CCR6(-2.31),CCR7(+2.42),CD74(+1.29),CD80(+1.28),CDKN1A(+1.58),CFLAR(+1.53),CHD7(-1.26),CRTAM(+15.46),CXCR5(+2.37),CYLD(+1.23),DCLRE1C(-1.43),EFNB2(+3.2),ELF4(-1.17),EOMES(+6.58),F5(+8.67),FANCC(-1.21),FAS(+1.26),FOXP1(-1.84),FZD7(+3.73),HSP90AA1(-1.2),ICAM1(+1.29),IGFBP3(+17.6),IL12RB2(-2.54),IR…
Cell-mediated Immune Response,Cellular Function and Maintenance,Hematological System Development and Function	T cell homeostasis	6.85e-13		1.649	77	44	33	ABL1(-1.17),ACHE(+1.66),ADAM17(-1.25),ARRB1(+1.84),BCL11B(+35.14),BRCA1(-1.45),CBLB(-1.39),CCL3(+2.73),CCR6(-2.31),CCR7(+2.42),CD74(+1.29),CD80(+1.28),CDKN1A(+1.58),CFLAR(+1.53),CHD7(-1.26),CRTAM(+15.46),CXCR5(+2.37),CYLD(+1.23),DCLRE1C(-1.43),EFNB2(+3.2),ELF4(-1.17),EOMES(+6.58),F5(+8.67),FANCC(-1.21),FAS(+1.26),FOXP1(-1.84),FZD7(+3.73),HSP90AA1(-1.2),ICAM1(+1.29),IGFBP3(+17.6),IL12RB2(-2.54),IR…
Cancer,Hematological Disease,Immunological Disease,Organismal Injury and Abnormalities	T-cell leukemia	3.47e-07			34	17	17	ABL1(-1.17),ACHE(+1.66),ARHGAP33(+1.38),BCL11B(+35.14),BCL2L1(+1.35),CBLB(-1.39),CCR7(+2.42),CD58(+1.34),CDKN1A(+1.58),DDR2(+2.64),DHFR(-1.27),DTNB(-1.35),EPHA2(+3.41),ETV6(-1.16),FAS(+1.26),HNRNPA2B1(-1.13),IRF4(+1.29),JAK1(-1.3),JAK3(+1.23),NCOR1(-1.2),NOTCH1(+1.19),NSD2(-1.16),PAX5(-1.22),PPP3CA(-1.58),PPP3CC(+1.18),PRICKLE2(+4.66),PTEN(-1.32),RND3(+22.22),RRM2(-1.28),TCF7(+2.03),TCL1A(-1.69),…
Cancer,Hematological Disease,Immunological Disease,Organismal Injury and Abnormalities	T-cell malignant neoplasm	1.88e-15		1.047	90	53	37	ABL1(-1.17),ACHE(+1.66),ANOS1(+5.33),ARHGAP33(+1.38),BCL11B(+35.14),BCL2L1(+1.35),BRCA1(-1.45),BRCA2(-1.32),CBLB(-1.39),CCL22(+2.5),CCR7(+2.42),CD200(+1.55),CD24(-3.53),CD58(+1.34),CDH1(-3.95),CDH11(+4.4),CDKN1A(+1.58),CFLAR(+1.53),COL1A1(+2.55),CREM(-1.32),DDR2(+2.64),DHFR(-1.27),DPP4(-1.7),DTNB(-1.35),DUSP2(+1.71),DUSP22(+1.24),DUSP4(+1.36),DUSP5(+1.54),EBI3(+1.76),EFNB2(+3.2),EPHA2(+3.41),ETV6…
Cancer,Hematological Disease,Immunological Disease,Organismal Injury and Abnormalities	T-cell non-Hodgkin lymphoma	1.2e-16		0.521	81	47	34	ABL1(-1.17),ANOS1(+5.33),BCL11B(+35.14),BCL2L1(+1.35),BRCA1(-1.45),BRCA2(-1.32),CBLB(-1.39),CCL22(+2.5),CCR7(+2.42),CD200(+1.55),CD24(-3.53),CD58(+1.34),CDH1(-3.95),CDH11(+4.4),CDKN1A(+1.58),CFLAR(+1.53),COL1A1(+2.55),CREM(-1.32),DHFR(-1.27),DPP4(-1.7),DUSP2(+1.71),DUSP22(+1.24),DUSP4(+1.36),DUSP5(+1.54),EBI3(+1.76),EFNB2(+3.2),EPHA2(+3.41),ETV6(-1.16),FAS(+1.26),FERMT2(+5.94),FOXP1(-1.84),GHR(+1…
Cancer,Organismal Injury and Abnormalities	Thoracic neoplasm	1.18e-12		0.705	232	145	87	ABL1(-1.17),ACHE(+1.66),ACKR3(+2.01),ADAM17(-1.25),ADGRV1(+32.48),AEN(+1.24),AGAP1(+3.03),AGFG2(+1.25),AKAP6(+3.86),AMOT(+8.88),ANTXR2(-1.52),ARHGAP33(+1.38),ARHGAP35(-1.15),ARHGEF6(-1.28),ARL4C(-3.52),ARL6IP5(+1.31),ARRB1(+1.84),ATP10A(-3.63),ATP2B1(-1.37),BCL2L1(+1.35),BRCA1(-1.45),BRCA2(-1.32),BST1(-10.56),CABLES1(-1.63),CAMK2B(+3.78),CBX7(+1.44),CCL22(+2.5),CCL3(+2.73),CCND2(+1.24),CCR6(-2.31…
Cancer,Endocrine System Disorders,Organismal Injury and Abnormalities	Thyroid cancer	3.45e-55			739	481	258	ABCC9(+3.63),ABL1(-1.17),ACAD8(+1.21),ACHE(+1.66),ADAM17(-1.25),ADAM22(+1.48),ADAP1(+1.32),ADARB2(+1.93),ADCY1(+3.69),ADGRD1(+3.34),ADGRE2(-1.93),ADGRE5(+1.21),ADGRV1(+32.48),ADSL(-1.18),AEN(+1.24),AFAP1L2(+5.01),AGAP1(+3.03),AGAP3(+1.28),AGFG2(+1.25),AHCYL2(+1.3),AKAP6(+3.86),AKAP7(+2.21),ALDH1L2(-1.52),ALDH3A2(-1.25),ALDH3B2(+4.57),AMOT(+8.88),ANKDD1A(+2.04),ANKRD18A(+4.0),ANKRD9(+1.56),ANO5(+1…
Cancer,Endocrine System Disorders,Organismal Injury and Abnormalities	Thyroid carcinoma	1.65e-54			737	479	258	ABCC9(+3.63),ABL1(-1.17),ACAD8(+1.21),ACHE(+1.66),ADAM17(-1.25),ADAM22(+1.48),ADAP1(+1.32),ADARB2(+1.93),ADCY1(+3.69),ADGRD1(+3.34),ADGRE2(-1.93),ADGRE5(+1.21),ADGRV1(+32.48),ADSL(-1.18),AEN(+1.24),AFAP1L2(+5.01),AGAP1(+3.03),AGAP3(+1.28),AGFG2(+1.25),AHCYL2(+1.3),AKAP6(+3.86),AKAP7(+2.21),ALDH1L2(-1.52),ALDH3A2(-1.25),ALDH3B2(+4.57),AMOT(+8.88),ANKDD1A(+2.04),ANKRD18A(+4.0),ANKRD9(+1.56),ANO5(+1…
Cancer,Endocrine System Disorders,Organismal Injury and Abnormalities	Thyroid gland tumor	5.97e-55			740	482	258	ABCC9(+3.63),ABL1(-1.17),ACAD8(+1.21),ACHE(+1.66),ADAM17(-1.25),ADAM22(+1.48),ADAP1(+1.32),ADARB2(+1.93),ADCY1(+3.69),ADGRD1(+3.34),ADGRE2(-1.93),ADGRE5(+1.21),ADGRV1(+32.48),ADSL(-1.18),AEN(+1.24),AFAP1L2(+5.01),AGAP1(+3.03),AGAP3(+1.28),AGFG2(+1.25),AHCYL2(+1.3),AKAP6(+3.86),AKAP7(+2.21),ALDH1L2(-1.52),ALDH3A2(-1.25),ALDH3B2(+4.57),AMOT(+8.88),ANKDD1A(+2.04),ANKRD18A(+4.0),ANKRD9(+1.56),ANO5(+1…
Cellular Movement	Transmigration of cells	3.33e-09		1.901	31	21	10	ABL1(-1.17),ACKR3(+2.01),ADAM17(-1.25),BST1(-10.56),CCL22(+2.5),CCL3(+2.73),CCR1(-1.89),CCR7(+2.42),CD74(+1.29),CDH1(-3.95),COL1A1(+2.55),CSF1(+2.33),EFNB2(+3.2),HGF(+14.6),HSP90AA1(-1.2),ICAM1(+1.29),ITGA4(-1.34),ITGAX(+2.41),ITK(+6.74),LDLR(-1.26),MAPK8(+1.23),NINJ1(+1.81),NOTCH1(+1.19),PAK1(+1.24),PTK2B(+1.22),RAC1(-1.28),SERPINE1(-2.75),TNFRSF21(+2.22),TSPAN15(+3.88),TSPAN33(+1.32),VCAM1(+5.6…
Cancer,Organismal Injury and Abnormalities	Tumorigenesis of epithelial neoplasm	2.18e-39		0.59	625	393	232	ABCC9(+3.63),ABL1(-1.17),ACAD8(+1.21),ACHE(+1.66),ACKR3(+2.01),ADAM17(-1.25),ADAM22(+1.48),ADARB2(+1.93),ADCY1(+3.69),ADGRD1(+3.34),ADGRE2(-1.93),ADGRE5(+1.21),ADGRV1(+32.48),ADSL(-1.18),AFAP1L2(+5.01),AGAP3(+1.28),AGFG2(+1.25),AHCYL2(+1.3),AKAP6(+3.86),AKAP7(+2.21),ALDH1L2(-1.52),AMOT(+8.88),ANKDD1A(+2.04),ANKRD18A(+4.0),ANKRD9(+1.56),ANO5(+1.69),ANO9(+1.7),ANOS1(+5.33),ANTXR2(-1.52),ARHGAP11A(-…
Cancer,Hematological Disease,Immunological Disease,Organismal Injury and Abnormalities	Tumorigenesis of lymphocytes	6.97e-30		0.062	230	153	77	ABCC9(+3.63),ABL1(-1.17),ADSL(-1.18),AFAP1L2(+5.01),AKAP6(+3.86),AMOT(+8.88),ANO5(+1.69),ANOS1(+5.33),ARHGAP33(+1.38),ARL6IP5(+1.31),ATP10A(-3.63),BCL11B(+35.14),BCL2L1(+1.35),BCL9L(+1.25),BNC2(+15.08),BRCA1(-1.45),BRCA2(-1.32),BRD3(-1.24),CALCRL(+1.85),CASP9(+1.27),CBLB(-1.39),CBX7(+1.44),CCDC113(-1.66),CCL22(+2.5),CCL3(+2.73),CCND2(+1.24),CCR7(+2.42),CD200(+1.55),CD24(-3.53),CD48(+1.34),CD58(+1…
Cancer,Organismal Injury and Abnormalities,Reproductive System Disease	Tumorigenesis of reproductive tract	6.28e-18	Activated	2.265	367	231	136	ABCC9(+3.63),ABL1(-1.17),ACAD8(+1.21),ADAM17(-1.25),ADARB2(+1.93),ADCY1(+3.69),ADGRE5(+1.21),ADGRV1(+32.48),ADSL(-1.18),AKAP6(+3.86),ALDH1L2(-1.52),AMOT(+8.88),ANKDD1A(+2.04),ANKRD18A(+4.0),ANO5(+1.69),ANTXR2(-1.52),ARHGAP22(+4.4),ARHGAP35(-1.15),ARHGEF6(-1.28),ARL4C(-3.52),ARRDC3(+1.39),ASTN2(+2.0),ATP10A(-3.63),ATP2B1(-1.37),B3GNT4(-8.54),BCL2L1(+1.35),BCL9L(+1.25),BNC2(+15.08),BRCA1(-1.45),BRC…
Cancer,Organismal Injury and Abnormalities	Upper aero-digestive squamous cell carcinoma	2.33e-13			172	106	66	ABCC9(+3.63),ADAM17(-1.25),ADAM22(+1.48),ADCY1(+3.69),ADGRE5(+1.21),ADGRV1(+32.48),AKAP6(+3.86),AKAP7(+2.21),ANO5(+1.69),ANO9(+1.7),ATP10A(-3.63),ATP2A2(-1.13),ATP5MF-PTCD1(+1.62),AUTS2(+3.16),BCL2L1(+1.35),BNC2(+15.08),BRCA2(-1.32),CACNA1D(+2.44),CAMSAP2(+1.3),CASC3(-1.12),CD48(+1.34),CDCA2(-1.24),CDCA7(-1.46),CDH11(+4.4),CEP83(+1.26),CHD7(-1.26),CLSPN(-1.38),CNTRL(-1.28),COL1A1(+2.55),COL4A4(-1…
Cancer,Organismal Injury and Abnormalities	Upper aerodigestive tract carcinoma	1.16e-15			214	133	81	ABCC9(+3.63),ABL1(-1.17),ADAM17(-1.25),ADAM22(+1.48),ADCY1(+3.69),ADGRE5(+1.21),ADGRV1(+32.48),ADSL(-1.18),AKAP6(+3.86),AKAP7(+2.21),ALDH1L2(-1.52),ANO5(+1.69),ANO9(+1.7),ASTN2(+2.0),ATP10A(-3.63),ATP2A2(-1.13),ATP5MF-PTCD1(+1.62),AUTS2(+3.16),BCL2L1(+1.35),BNC2(+15.08),BRCA2(-1.32),CACNA1D(+2.44),CAMSAP2(+1.3),CASC3(-1.12),CCR7(+2.42),CD48(+1.34),CDCA2(-1.24),CDCA7(-1.46),CDH11(+4.4),CEP83(+1.26…
Cancer,Organismal Injury and Abnormalities,Respiratory Disease	Upper airway cancer	2.29e-10			97	70	27	ABCC9(+3.63),ABL1(-1.17),ADAM17(-1.25),ADAM22(+1.48),ADCY1(+3.69),ADGRE5(+1.21),ADGRV1(+32.48),AKAP6(+3.86),ALDH1L2(-1.52),ANO5(+1.69),BCL2L1(+1.35),CCR7(+2.42),CDCA7(-1.46),CDH11(+4.4),CLSPN(-1.38),COL4A4(-1.84),CTNNA2(+40.94),CYLD(+1.23),DENND2B(+3.35),DHFR(-1.27),DLC1(+17.45),DNAJC1(+1.26),DPPA4(+81.57),EPHA2(+3.41),F5(+8.67),FAM78B(+2.19),FBN2(+5.8),FGFR1(+2.28),GABRB2(+5.43),GCSAM(+1.46),GHR…
Cancer,Gastrointestinal Disease,Organismal Injury and Abnormalities	Upper gastrointestinal carcinoma	1.42e-14			254	154	100	ABCC9(+3.63),ABL1(-1.17),ADAM22(+1.48),ADGRE5(+1.21),ADGRV1(+32.48),ADSL(-1.18),AKAP6(+3.86),AKAP7(+2.21),ALDH1L2(-1.52),ANO5(+1.69),ANO9(+1.7),ANOS1(+5.33),ANTXR2(-1.52),ASTN2(+2.0),ATP10A(-3.63),ATP2A2(-1.13),ATP5MF-PTCD1(+1.62),AUTS2(+3.16),BCL2L1(+1.35),BNC2(+15.08),BRCA2(-1.32),BST1(-10.56),C19orf47(-1.23),CACNA1D(+2.44),CALM1 (includes others)(-1.15),CAMSAP2(+1.3),CASC3(-1.12),CBLB(-1.39),C…
Cancer,Gastrointestinal Disease,Organismal Injury and Abnormalities	Upper gastrointestinal tract cancer	5.84e-14		0.728	262	160	102	ABCC9(+3.63),ABL1(-1.17),ADAM22(+1.48),ADGRE5(+1.21),ADGRV1(+32.48),ADSL(-1.18),AKAP6(+3.86),AKAP7(+2.21),ALDH1L2(-1.52),ANO5(+1.69),ANO9(+1.7),ANOS1(+5.33),ANTXR2(-1.52),ASTN2(+2.0),ATP10A(-3.63),ATP2A2(-1.13),ATP5MF-PTCD1(+1.62),AUTS2(+3.16),BCL2L1(+1.35),BNC2(+15.08),BRCA1(-1.45),BRCA2(-1.32),BST1(-10.56),C19orf47(-1.23),CACNA1D(+2.44),CALM1 (includes others)(-1.15),CAMSAP2(+1.3),CASC3(-1.12),…
Cancer,Gastrointestinal Disease,Organismal Injury and Abnormalities	Upper gastrointestinal tract tumor	3.86e-14		1.544	264	162	102	ABCC9(+3.63),ABL1(-1.17),ADAM22(+1.48),ADGRE5(+1.21),ADGRV1(+32.48),ADSL(-1.18),AKAP6(+3.86),AKAP7(+2.21),ALDH1L2(-1.52),ANO5(+1.69),ANO9(+1.7),ANOS1(+5.33),ANTXR2(-1.52),ASTN2(+2.0),ATP10A(-3.63),ATP2A2(-1.13),ATP5MF-PTCD1(+1.62),AUTS2(+3.16),BCL2L1(+1.35),BNC2(+15.08),BRCA1(-1.45),BRCA2(-1.32),BST1(-10.56),C19orf47(-1.23),CACNA1D(+2.44),CALM1 (includes others)(-1.15),CAMSAP2(+1.3),CASC3(-1.12),…
Cancer,Organismal Injury and Abnormalities,Renal and Urological Disease	Urinary tract cancer	1.75e-19		0.355	225	143	82	ABL1(-1.17),ADAM17(-1.25),ADAM22(+1.48),AGFG2(+1.25),ANO5(+1.69),ARHGAP35(-1.15),ATP2B1(-1.37),ATP5MF-PTCD1(+1.62),AUTS2(+3.16),B4GAT1(+1.4),BCL2L1(+1.35),BCL9L(+1.25),BRCA1(-1.45),BRCA2(-1.32),BST1(-10.56),CALCRL(+1.85),CAP1(-1.19),CASP9(+1.27),CBX7(+1.44),CCND2(+1.24),CCNY(-1.17),CCR1(-1.89),CCR6(-2.31),CD24(-3.53),CD48(+1.34),CDC14B(+4.66),CDC42BPB(+1.25),CDC6(-1.21),CDH1(-3.95),CDK19(-1.25),C…
Cancer,Organismal Injury and Abnormalities,Renal and Urological Disease	Urinary tract tumor	1.79e-18		0.67	226	144	82	ABL1(-1.17),ADAM17(-1.25),ADAM22(+1.48),AGFG2(+1.25),ANO5(+1.69),ARHGAP35(-1.15),ATP2B1(-1.37),ATP5MF-PTCD1(+1.62),AUTS2(+3.16),B4GAT1(+1.4),BCL2L1(+1.35),BCL9L(+1.25),BRCA1(-1.45),BRCA2(-1.32),BST1(-10.56),CALCRL(+1.85),CAP1(-1.19),CASP9(+1.27),CBX7(+1.44),CCND2(+1.24),CCNY(-1.17),CCR1(-1.89),CCR6(-2.31),CD24(-3.53),CD48(+1.34),CDC14B(+4.66),CDC42BPB(+1.25),CDC6(-1.21),CDH1(-3.95),CDK19(-1.25),C…
Cancer,Organismal Injury and Abnormalities,Reproductive System Disease	Uterine cancer	2.4e-13		0.804	268	174	94	ABCC9(+3.63),ABL1(-1.17),ACAD8(+1.21),ADARB2(+1.93),ADGRV1(+32.48),ADSL(-1.18),AKAP6(+3.86),AMOT(+8.88),ANKDD1A(+2.04),ANO5(+1.69),ANTXR2(-1.52),ARHGAP22(+4.4),ARHGAP35(-1.15),ARHGEF6(-1.28),ARRDC3(+1.39),ASTN2(+2.0),ATP10A(-3.63),ATP2B1(-1.37),B3GNT4(-8.54),BCL2L1(+1.35),BNC2(+15.08),BRCA1(-1.45),BRCA2(-1.32),BST1(-10.56),CABLES1(-1.63),CACNA1D(+2.44),CALM1 (includes others)(-1.15),CAMK2B(+3.78)…
Cancer,Organismal Injury and Abnormalities,Reproductive System Disease	Uterine carcinoma	3.46e-10			238	157	81	ABCC9(+3.63),ABL1(-1.17),ACAD8(+1.21),ADARB2(+1.93),ADGRV1(+32.48),ADSL(-1.18),AKAP6(+3.86),AMOT(+8.88),ANKDD1A(+2.04),ANO5(+1.69),ARHGAP22(+4.4),ARHGAP35(-1.15),ARHGEF6(-1.28),ARRDC3(+1.39),ASTN2(+2.0),ATP10A(-3.63),ATP2B1(-1.37),B3GNT4(-8.54),BCL2L1(+1.35),BNC2(+15.08),BRCA1(-1.45),BRCA2(-1.32),BST1(-10.56),CABLES1(-1.63),CACNA1D(+2.44),CALM1 (includes others)(-1.15),CAMK2B(+3.78),CAMSAP2(+1.3)…
Cancer,Organismal Injury and Abnormalities,Reproductive System Disease	Uterine endometrioid carcinoma	2.44e-10			196	129	67	ABCC9(+3.63),ABL1(-1.17),ACAD8(+1.21),ADGRV1(+32.48),ADSL(-1.18),AKAP6(+3.86),AMOT(+8.88),ANKDD1A(+2.04),ANO5(+1.69),ARHGAP35(-1.15),ARHGEF6(-1.28),ARRDC3(+1.39),ASTN2(+2.0),ATP10A(-3.63),ATP2B1(-1.37),B3GNT4(-8.54),BNC2(+15.08),BRCA1(-1.45),BRCA2(-1.32),CACNA1D(+2.44),CALM1 (includes others)(-1.15),CAMK2B(+3.78),CAMSAP2(+1.3),CC2D2A(+3.33),CCDC88B(+1.26),CCR6(-2.31),CDH1(-3.95),CFAP44(+1.47),CFA…
Cancer,Organismal Injury and Abnormalities,Reproductive System Disease	Uterine tumor	6.98e-13		0.814	276	178	98	ABCC9(+3.63),ABL1(-1.17),ACAD8(+1.21),ADARB2(+1.93),ADGRE5(+1.21),ADGRV1(+32.48),ADSL(-1.18),AKAP6(+3.86),AMOT(+8.88),ANKDD1A(+2.04),ANO5(+1.69),ANTXR2(-1.52),ARHGAP22(+4.4),ARHGAP35(-1.15),ARHGEF6(-1.28),ARRDC3(+1.39),ASTN2(+2.0),ATP10A(-3.63),ATP2B1(-1.37),B3GNT4(-8.54),BCL2L1(+1.35),BNC2(+15.08),BRCA1(-1.45),BRCA2(-1.32),BST1(-10.56),CABLES1(-1.63),CACNA1D(+2.44),CALCRL(+1.85),CALM1 (includes …
Cardiovascular System Development and Function,Organismal Development	Vasculogenesis	4.11e-12		1.76	104	72	32	ADAM17(-1.25),AMOT(+8.88),ANTXR2(-1.52),ARHGAP22(+4.4),BACE1(+3.1),CALCRL(+1.85),CCR6(-2.31),CCR7(+2.42),CDC6(-1.21),CDH1(-3.95),CDKN1A(+1.58),CHD7(-1.26),CNTRL(-1.28),COL1A1(+2.55),CSF1(+2.33),CSF2RB(+1.77),CST3(+1.9),CXCR5(+2.37),CYLD(+1.23),DDAH1(+4.58),DDR2(+2.64),EDNRB(+6.05),EFNB2(+3.2),EPHA2(+3.41),EPHB2(+3.2),ETV6(-1.16),FAS(+1.26),FERMT2(+5.94),FGFR1(+2.28),HGF(+14.6),ICAM1(+1.29),IFI16(…
Cardiovascular Disease,Organismal Injury and Abnormalities	Vaso-occlusion	1.72e-07		1.971	62	43	19	ADARB2(+1.93),ASTN2(+2.0),ATP2A2(-1.13),CACNA1D(+2.44),CBLB(-1.39),CCR1(-1.89),CDC6(-1.21),CDKN1A(+1.58),CERS6(-1.27),CSF1(+2.33),CST3(+1.9),CXCL16(+4.43),DHFR(-1.27),DPF3(+2.47),EDNRB(+6.05),F5(+8.67),FAM78B(+2.19),FERMT2(+5.94),FOSB(+3.73),GABRA4(+606.95),GHR(+18.31),GRIN2A(+4.61),GRIN2C(+8.81),HGF(+14.6),ICAM1(+1.29),ITGAX(+2.41),JUP(+3.28),LDLR(-1.26),LRIG1(+1.58),MAPK8(+1.23),MCF2L(-2.78),ME…
Infectious Diseases	Viral Infection	2.85e-10		1.683	158	102	56	ABL1(-1.17),ADGRE5(+1.21),ANKRD9(+1.56),APOL1(-1.44),ARHGAP23(+3.28),ARL4C(-3.52),ARRB1(+1.84),ARRDC3(+1.39),BCL2L1(+1.35),BRCA1(-1.45),CAMK2B(+3.78),CAMKK2(+1.45),CBLB(-1.39),CCL22(+2.5),CCL3(+2.73),CCR1(-1.89),CCR6(-2.31),CCR7(+2.42),CD200(+1.55),CD24(-3.53),CD48(+1.34),CD58(+1.34),CD74(+1.29),CD80(+1.28),CD93(+8.55),CDC42BPB(+1.25),CDH1(-3.95),CFLAR(+1.53),CLSTN3(+1.43),COLEC10(+17.65),CRIM1(-…
Cancer,Organismal Injury and Abnormalities	Visceral metastasis	2.03e-08		0.658	54	39	15	ABL1(-1.17),ACKR3(+2.01),CCND2(+1.24),CD200(+1.55),CPEB1(+7.23),CSF1(+2.33),DAB2IP(+2.3),DDR2(+2.64),DPYSL3(+10.3),DSG2(+1.69),DUSP4(+1.36),EDNRB(+6.05),EPB41L3(+7.64),EPHA2(+3.41),FAS(+1.26),FBN2(+5.8),FGFR1(+2.28),FSTL3(+2.63),FZD7(+3.73),HGF(+14.6),HSP90AA1(-1.2),ICAM1(+1.29),IVNS1ABP(-1.15),LGALS8(-1.22),MAPK1(-1.26),MAPK13(+2.51),MAPK8(+1.23),MEF2D(+1.26),NOTCH1(+1.19),PAPSS2(-1.98),PLPP3(+3…

## Sheet: Network
Rank	Top diseases and Functions	Score	N	pos	neg	Molecules
1	Cancer, Cell Cycle, Organismal Injury and Abnormalities	51	34	10	24	ADSL(-1.18),ARRB1(+1.84),BRCA1(-1.45),CFAP44(+1.47),CYLD(+1.23),DCAF7(-1.1),ENTPD6(+1.19),FANCD2(-1.2),FBXO44(+1.43),FUS(-1.25),GSTCD(-1.26),HNRNPU(-1.15),IFI16(-1.19),ITPK1(-1.26),IVNS1ABP(-1.15),LMNA(+1.43),MARVELD1(+1.8),MKI67(-1.24),MYOM2(-2.51),NOM1(+1.18),PABPC1L(+1.48),PDCD11(-1.19),PGRMC1(-1.28),POP4(-1.14),RAP1GAP2(-2.5),RIMS3(+1.58),Rnr,SMAGP(-2.31),SMC1A(-1.28),STIL(-1.17),TDRD1(-30.01…
2	Cancer, Cellular Movement, Respiratory System Development and Function	46	32	19	13	ACAD8(+1.21),alcohol group acceptor phosphotransferase,ARHGAP22(+4.4),ARHGAP33(+1.38),ARL4C(-3.52),CCDC85C(+2.03),CCNY(-1.17),CDC42BPB(+1.25),CDK18(+38.29),DIAPH3(-1.2),DMPK(+1.37),DSC2(+2.8),DYRK1B(+1.34),LENG8(+1.68),MCF2L(-2.78),MXD4(+1.45),NECTIN4(+3.02),NOL4L(+2.2),NRP1(+31.71),PCDHGA5(+17.85),Plexin A,PLXNA1(+2.01),PLXNA3(+1.46),RAC1(-1.28),RARG(+1.8),RGS12(-1.59),SEMA6A(-1.6),SKA1(-1.33),S…
3	Cell-To-Cell Signaling and Interaction, Cellular Assembly and Organization, Cellular Function and Maintenance	43	31	16	15	Adaptor protein 2,ADARB2(+1.93),BCL7C(+1.27),C6orf223(+1.86),CDCA7(-1.46),CDH1(-3.95),Clathrin,CTNNA2(+40.94),DST(+1.5),estrogen receptor,FLNB(+1.54),FZD7(+3.73),GOLGA8A/GOLGA8B(+1.73),GPR161(-5.65),INTS7(-1.21),IQGAP1(-1.26),JUP(+3.28),LUZP1(-1.47),MPRIP(-1.17),Notch,NSD2(-1.16),OGT(+1.35),PTPRF(+2.01),PTPRM(+3.19),RAB23(-1.39),RNF8(-1.16),SLC12A2(-1.32),SMYD4(-1.29),SSTR2(+1.86),SYNPO(+1.57),TL…
4	Infectious Diseases, Neurological Disease, Organismal Injury and Abnormalities	39	29	24	5	AGAP1(+3.03),AGAP3(+1.28),Akt,Ap2 alpha,ATP1B2(+5.7),AUTS2(+3.16),BST1(-10.56),CAMSAP2(+1.3),DENND1A(+1.24),DTNB(-1.35),FAM110B(+1.91),GABA receptor,GABA-A receptor,GABRA4(+606.95),GABRB1(+25.68),GABRB2(+5.43),GGA1(+1.17),INPP4B(+8.55),KIF5A(+2.93),LRP3(+8.74),MLC1(-3.42),NAV1(+2.46),NECAP2(+1.23),Ngf,NRBP2(+1.55),PARM1(+1.49),PPM1H(+6.93),RALGPS2(-1.5),SCD5(+4.4),SLC12A4(+1.47),STARD13(+2.05),VL…
5	Cell Death and Survival, Cell Morphology, Cellular Function and Maintenance	39	29	20	9	ANKRD9(+1.56),AP5B1(+1.25),BCL2L1(+1.35),CALM1 (includes others)(-1.15),calpain,CAMK2B(+3.78),CAPN5(-3.08),CAPN8(+18.66),caspase,CCND2(+1.24),CEP83(+1.26),EGLN,FAS(+1.26),HECW2(+2.15),HGF(+14.6),Immunoglobulin,LAPTM5(+1.3),MACROH2A1(-1.16),MAX(-1.12),Ppp2c,PRKCA(+5.12),RTL10(-1.17),S100A9(+5.11),SCLT1(-1.24),SENP1(-1.21),SET(-1.18),STOX1(-12.33),SUGP2(+1.17),TEPSIN(+1.22),TFAP2A(+3.41),TNIK(+1.36…
6	Cell Morphology, Cellular Movement, Hair and Skin Development and Function	37	28	20	8	AGFG2(+1.25),ARHGAP23(+3.28),CPEB1(+7.23),CSGALNACT1(-3.63),DPF3(+2.47),Ecm,EMP2(+9.24),FERMT1(+5.25),FERMT2(+5.94),Fgfr,Filamin,HIP1R(-1.95),IKKA/B,Integrin,Integrin alpha 3 beta 1,ITGA5(+2.43),KIAA1671(+5.0),LRIG1(+1.58),LRIG3(+2.67),MFGE8(+2.08),MFSD4A(+2.38),MGST2(-1.7),NISCH(+1.16),PAPSS2(-1.98),PLPP3(+3.56),RPS6KA3(-1.27),SLC16A10(+1.99),SLC25A24(+3.75),SLCO2B1(-2.62),STRADB(+1.58),TMPRSS3(…
7	Connective Tissue Disorders, Developmental Disorder, RNA Post-Transcriptional Modification	37	28	9	19	ASTN2(+2.0),CLSPN(-1.38),DCP1A(-1.23),ELL2(+1.37),HNRNPA2B1(-1.13),HNRNPA3(-1.16),Holo RNA polymerase II,KCTD12(-1.48),KIF26B(+1.9),MAPRE2(-1.33),MLF2(+1.19),MTORC2,NFkB (family),OSBPL8(-1.31),P-TEFb,PHLDA3(+1.91),PPIH(-1.24),PRPF38B(-1.18),Ras homolog,RBM8A(-1.18),RPA1(-1.15),SLC44A5(-9.72),SMIM3(-1.61),snRNP,SSRP1(-1.16),STK32B(+64.06),TCERG1(-1.16),TNKS1BP1(+1.34),TOX3(+4.97),TRAPPC9(+1.32),TR…
8	Cellular Assembly and Organization, Cellular Function and Maintenance, Post-Translational Modification	34	27	16	11	APBB2(+2.4),CD24(-3.53),CNNM2(+1.5),COL5A3(+16.68),Collagen type I (complex),Dishevelled,DPPA4(+81.57),DUSP2(+1.71),DUSP4(+1.36),DUSP5(+1.54),EOMES(+6.58),FAM78B(+2.19),Frizzled,FRYL(-1.2),GALNT2(-1.37),HACD3(-1.19),Laminin (family),Laminin1,MAPK8(+1.23),MIR101,NEFH(-3.76),Neurofilament,NHLH1(+2.34),OSBPL2(+1.23),PTP4A3(+1.38),PTPN18(-1.32),QKI(-1.21),RAB17(+11.68),RBM17(-1.14),SESTD1(-1.56),STMN…
9	Cellular Development, Connective Tissue Disorders, Organismal Injury and Abnormalities	32	26	22	4	3 beta HSD,AMOT(+8.88),ANOS1(+5.33),CWC27(-1.21),DDAH1(+4.58),EPB41L1(+2.22),EPB41L3(+7.64),ETS,FRAT2(+1.31),FRMD6(+4.06),FSTL3(+2.63),Igf,Igfbp,IGFBP3(+17.6),IGFBP4(+1.79),LATS,LAX1(+2.01),MKNK2(+1.22),PCDH18(+16.97),PI3K (complex),PTPN14(+4.88),RASSF4(+1.88),RUNDC3B(+11.52),SDC2(+24.58),Smad2/3,Smad2/3-Smad4,SNX33(+1.72),TEAD1(+3.04),USP6NL(-1.33),Vegf Receptor,WNT10B(+3.43),WWC1(+2.21),WWTR1(+…
10	Cell-To-Cell Signaling and Interaction, Cellular Assembly and Organization, Nervous System Development and Function	32	26	21	5	ACHE(+1.66),APPL1(-1.35),Atrial Natriuretic Peptide,CASKIN1(+3.81),CD93(+8.55),CLSTN3(+1.43),CNTNAP1(+1.36),CYFIP2(-1.16),DLGAP1(+3.06),EIF3,EIF3J(-1.21),FAM160A1(+4.45),GIPC1(+2.11),LYPD1(+25.74),Mapk,Neurexin,NRXN2(+5.65),NRXN3(+3.99),POMGNT1(+1.24),PRICKLE2(+4.66),Rab5,RNF114(+1.15),Secretase gamma,SNAP29(-1.14),SNPH(+3.39),STX1B(+2.2),Syntaxin,Syntaxin1,TANC1(+4.23),TMEM132B(+14.48),TPD52L1(+…
11	Cell-mediated Immune Response, Cell-To-Cell Signaling and Interaction, Cellular Movement	32	26	15	11	ANTXR2(-1.52),Ap2,ARRDC3(+1.39),ATP2B4(+1.75),C8,CASC3(-1.12),Casein,CD58(+1.34),COL4A5(+81.0),collagenase,CUEDC1(+2.61),DUSP22(+1.24),FHOD3(+3.39),HPCAL1(-1.43),ICAM1(+1.29),IGSF3(+2.45),IKBIP(+1.24),Kallikrein,LGALS8(-1.22),MFHAS1(-1.4),Pde4,PODXL(-2.06),PRR11(-1.33),PSME3IP1(-1.14),PTPRG(+9.6),RAD1(-1.23),RPL15(+1.12),SLC22A23(+4.91),TH2 Cytokine,TLR2/3/4/9,TRP,TSPAN15(+3.88),WDFY3(+2.84),ZBTB…
12	Cell-To-Cell Signaling and Interaction, Cellular Assembly and Organization, Nervous System Development and Function	32	26	17	9	Alpha tubulin,Calmodulin,CASP9(+1.27),CDC14B(+4.66),CDCA8(-1.16),CERS6(-1.27),CHD7(-1.26),Ck2,CRACR2A(-1.28),cytochrome C,DNA-PK,DPYSL3(+10.3),DSG2(+1.69),Dynein,EMSY(-1.2),FREM2(+14.43),NUCKS1(-1.17),PARP,PCDHGA12(+2.44),PCDHGB1(+19.93),PCDHGB2(+4.61),PCDHGB3(+6.4),PCDHGB5(+3.46),PCDHGC3(+2.57),PMAIP1(+1.22),PTPRU(+2.32),RBBP5(-1.18),Spectrin,TFIIH,TMTC2(+1.65),TNFRSF10B(+1.2),TNFSF9(+1.38),TOX(…
13	Dental Disease, Dermatological Diseases and Conditions, Developmental Disorder	31	25	9	16	Ahr-aryl hydrocarbon-Arnt,ALDH,ALDH1L2(-1.52),ALDH3A2(-1.25),ALDH3B2(+4.57),APC/APC2,CDCA2(-1.24),CDKN1A(+1.58),DCAF8(+1.21),ERP29(-1.18),EVC(+3.61),EVC2(+2.28),Histone h2a,Importin alpha,Importin beta,IPO9(-1.21),ISY1(-1.25),KPNB1(-1.22),LBR(-1.24),LMBR1L(+1.26),MIOS(-1.15),NDC1(-1.28),Nuclear factor 1,Nucleoporin,NUP160(-1.18),PHC1(-1.5),PHKA1(-6.56),PNKD(+1.61),SEH1L(-1.22),SFMBT1(-1.37),SGO1(…
14	Cancer, Endocrine System Disorders, Organismal Injury and Abnormalities	31	25	19	6	26s Proteasome,ABL1(-1.17),ACKR3(+2.01),ADGRE2(-1.93),ADGRE5(+1.21),ATP5MF-PTCD1(+1.62),EMID1(+1.63),ENOX2(-1.29),FBXO17(-2.81),FGFR1(+2.28),HISTONE,Histone h3,Hsp27,Hsp90,HSP90AA1(-1.2),IgG,IKK (complex),Interferon alpha,KIFC2(+1.6),NAXD(+1.23),NBPF1 (includes others)(+1.96),NOTCH1(+1.19),NPEPL1(+1.38),NXF1(+1.14),POU2F3(+3.33),PPIF(+1.19),PYHIN1(+2.74),RNA polymerase II,SETMAR(-1.43),STK11(+1.2…
15	Cell Morphology, Cellular Assembly and Organization, Endocrine System Disorders	29	24	15	9	ARL6IP5(+1.31),Collagen Alpha1,Collagen type IV,cyclooxygenase,DNA-methyltransferase,ELF4(-1.17),EPB41L5(-1.6),FOSB(+3.73),FOXG1(+7.35),FSH,Hif1,ITGB5(+10.64),JADE2(+1.22),KDM5B(-1.59),MUC4(+7.82),NCR2(+4.86),Pdgf (complex),PLCL1(+29.67),PLS3(+3.04),PTGS2(+6.22),R-Smad,REEP1(+16.86),SASH1(-1.81),SERPINE1(-2.75),Smad,Smad1/5/8-Smad4,SMAD1/5/9,SMAD3(-1.37),SMAD4(-1.13),SMAD7(+1.41),SPG7(+1.16),TENM…
16	Dermatological Diseases and Conditions, Developmental Disorder, Hereditary Disorder	29	24	13	11	AIFM1,AKAP6(+3.86),ARHGAP23(+3.28),CCDC113(-1.66),CHD5,COX19(-1.19),DSC3(+10.05),EML6(+6.4),FBXL4(-1.3),FERMT1(+5.25),ILDR1(+1.84),KMT2D,KRT16,KRT6B(-70.29),MAT2A,MYC,NEDD4,NRP1(+31.71),PCDHGB7(+3.2),PYCR1,RAB42(-1.94),SEC31B(+1.95),SLK(-1.23),SNX33(+1.72),SYDE2,TANC1(+4.23),TARS3(-1.41),TRIQK(-2.12),TRMT2B(-1.26),TTLL7(+5.79),VIRMA,XYLT1(+2.06),ZCCHC2(-1.29),ZNF184,ZNF469(-2.28)
17	Organ Morphology, Organismal Injury and Abnormalities, Reproductive System Development and Function	27	23	14	9	Alpha actin,Calcineurin A,CCNF(-1.17),Collagen type III,Dlg,DLG5(+1.79),FKBP9(-1.91),INPP5J(+6.0),LDOC1(-10.02),MEF2,MEF2D(+1.26),Myosin,MZF1(+1.46),NPL(+1.82),P38 MAPK,PEG10(-1.43),peptidylprolyl isomerase,phosphatase,Pmca,POLL(+1.2),RAB29(+1.44),SH2D4A(-2.45),SHIP,SIK1/SIK1B(+1.67),SLC6A12(+9.67),Smad2/3/4,TK2(+2.84),TNNI1(+5.28),TTLL7(+5.79),XYLT1(+2.06),ZKSCAN4(-1.31),ZNF395(-1.33),ZSCAN18(-2…
18	Cancer, Cardiovascular Disease, Developmental Disorder	27	23	11	12	ABCC9(+3.63),BNC2(+15.08),BRCA1-BARD1-BRCA2-Rad51-FANCD2,BRCA1-BRCA2-FANCD2-FANCN-RAD51,BRCA2(-1.32),C19orf47(-1.23),Complement,CRTC3(-1.2),DNAJB2(+1.23),DNAJB5(+1.38),DNAJC,DNAJC1(+1.26),DNAJC18(+1.42),DNAJC6(+4.84),DNAJC9(-1.17),Fanc,FANCC(-1.21),GTSE1(-1.18),HSP,Hsp22/Hsp40/Hsp90,Kcnj,KCNJ11(+3.86),KCNJ3(+7.29),KIR,LZTS1(+68.82),Mcm,MCM8(-1.29),MPHOSPH9(-1.25),P4HA2(+1.64),Pka,PKP4(-1.31),POLD…
19	Cell Signaling, Cellular Function and Maintenance, Hematological System Development and Function	25	22	17	5	ACBD4(+1.33),death receptor,DISC,DTX3(+1.44),EDA2R(+1.75),Fascin,HLA-F(+1.3),IAP,IFN alpha/beta,Igh (family),Il15r,IP6K2(+1.34),IQGAP,MEOX1(+4.31),NFkB (complex),NfkB-RelA,NLR,NLRC3(-1.17),NLRC5(+1.21),NOD1(-1.38),PADI2(+3.07),peptidase,RAB3C(+9.37),RAB6B(+10.21),RNF19B(+1.43),RPH3AL(-2.08),ST3GAL1(-1.81),Stat3-Stat3,STK32C(-1.76),TNFAIP2(+1.49),TNFRSF19(+3.06),TNIP3(+1.45),TRPC4AP(+1.15),TSPAN33…
20	Cell-mediated Immune Response, Cellular Movement, Hematological System Development and Function	25	22	13	9	14-3-3,ADAM17(-1.25),CCL3(+2.73),CD3,CD3-TCR,CD74(+1.29),chemokine,Cr3,CRIM1(-1.47),CSF1(+2.33),CXCL16(+4.43),CXCR5(+2.37),DPP4(-1.7),F5(+8.67),Fibrinogen,HMGN2(-1.15),HNRNPR(-1.2),Ige,IL12 (family),ITGA4(-1.34),ITGAX(+2.41),ITK(+6.74),KCNK5(+2.33),Nfat (family),PASK(+1.33),Pld,RNF180(+4.36),Rock,SLA2(-2.36),SYK(-1.45),TCR,Tnf (family),TREM1(+4.59),UBAP2L(-1.13),YPEL5(+1.33)
21	Cell-To-Cell Signaling and Interaction, Hematological System Development and Function, Immune Cell Trafficking	23	21	11	10	B-cell receptor,C1q,CD200(+1.55),CD80(+1.28),Complement component 1,EMILIN2(-1.56),EZH1(+1.29),FBN2(+5.8),Fcgr3,FOXP1(-1.84),FOXP2(+19.4),FOXP4(+1.48),Iga,IgD,IgG1,IgG2a,IgG2b,Igg3,IL12RB2(-2.54),immune complex,LRRFIP1(-1.3),mediator,Mucin,MYO18B(-5.79),NAV2(+2.23),PAX5(-1.22),PCDHGA10(+2.63),PRDM1(+1.74),PTEN(-1.32),SHROOM3(+6.7),SLAMF1(+1.31),SPIB(-1.39),SUPT3H(-2.36),UBIAD1(-1.2),Vla-4
22	Connective Tissue Disorders, Organismal Injury and Abnormalities, Skeletal and Muscular Disorders	23	21	18	3	Alpha Actinin,Alpha catenin,Cadherin,CBX7(+1.44),CDH11(+4.4),COL11A2(+4.0),COL1A1(+2.55),COL4A4(-1.84),COL9A2(+1.61),collagen,Collagen(s),DDR2(+2.64),Eotaxin,JINK1/2,Laminin (complex),MMP15(-2.82),MMP16(+10.5),MMP25(-2.56),Mt-mmp,PCED1A(+1.33),Pdgf Ab,Pkg,Rab11,RAB11FIP4(+1.29),Rac,SDC1(+2.61),SERPINA1(+15.79),SLC25A22(+1.27),ST6GALNAC5(+26.75),Tgf beta,TMEM100(+18.07),TMEM63C(+8.99),TNFRSF14(+1.…
23	Hereditary Disorder, Neurological Disease, Organismal Injury and Abnormalities	23	21	9	12	Alp,ALT,AMPK,ATP2A2(-1.13),BCAS1(+2.71),Creb,DCLRE1C(-1.43),FKBP5(-1.25),GNRH,GOT,HABP4(+1.59),Hsp70,IL1,Lh,LNX2(-1.42),Mlc,MRTO4(-1.26),MTMR2(-1.18),NMNAT2(+6.19),Nos,NTN1(-1.76),PDGF BB,PIMREG(-1.67),PPP3CA(-1.58),PRKAB2(+1.34),Pro-inflammatory Cytokine,RAB7,SBF2(+1.77),SLC2A1(-1.21),SOCS3(+2.77),STX11(+1.36),TCL1A(-1.69),TRAF1(+1.43),ZC2HC1C(+2.74),ZNF354C(-4.16)
24	Cancer, Cell Morphology, Cellular Function and Maintenance	22	20	12	8	ACAC,AEN(+1.24),APC (complex),ATM/ATR,AURK,CABLES1(-1.63),Cdk,CDK14(+1.3),CDK19(-1.25),CDK3(+3.82),CTIF(+1.4),Cyclin B,CYRIA(+4.3),DCLK3(+15.71),DR4/5,DRAM1(+1.38),DSC3(+10.05),Gli,Hdac1/2,Hedgehog,HHIP(-6.01),ITPKC(+1.42),KLLN(-1.65),NINJ1(+1.81),Patched,Plk,PPP3CC(+1.18),PRKAB,SH3BGRL2(+10.06),TBXAS1(-2.15),TLCD3A(-1.34),TP53(-1.16),TRIB3(-1.38),TWIST,UBIQUITIN LIGASE
25	Cell-To-Cell Signaling and Interaction, Cellular Development, Organismal Development	20	19	13	6	ADCY1(+3.69),Angiotensin II receptor type 1,BACE1(+3.1),BRI3(+1.28),Cathepsin,CST3(+1.9),CYP19,DGAT2(+1.6),ELAVL4(+3.25),ELOVL6(-1.5),ETV6(-1.16),Hspg,Insulin,KLF11(-2.12),myosin-light-chain kinase,N-cor,NCOR1(-1.2),Nr1h,NR5A1(+15.3),NR6A1(+1.57),P2RX1(+1.86),Pde,PDE1C(+4.19),PEPCK,Pka catalytic subunit,Proinsulin,Rar,Rxr,SFRP1(+136.39),SLC2A3(-1.33),SUMO,thyroid hormone receptor,TM7SF3(+1.34),UB…

## Sheet: Pathway
Pathway	p	FDR	State	Z	Ratio	N	Pos	Neg	Molecules
α-Adrenergic Signaling	0.331894	0.497737		0	0.0521	5	3	2	ADCY1(+3.69),CALM1 (includes others)(-1.15),MAPK1(-1.26),PRKCA(+5.12),SLC8A1(+9.77)
Zymosterol Biosynthesis	0.214783	0.374973			0.167	1	0	1	LBR(-1.24)
Xenobiotic Metabolism Signaling	0.465586	0.615177			0.0418	12	7	5	ALDH1L2(-1.52),ALDH3A2(-1.25),ALDH3B2(+4.57),CAMK2B(+3.78),CES4A(+2.32),HSP90AA1(-1.2),MAPK1(-1.26),MAPK13(+2.51),MAPK8(+1.23),MGST2(-1.7),PRKCA(+5.12),SRA1(+1.36)
Xenobiotic Metabolism PXR Signaling Pathway	0.231739	0.39355		0	0.0521	10	5	5	ALDH1L2(-1.52),ALDH3A2(-1.25),ALDH3B2(+4.57),CAMK2B(+3.78),CES4A(+2.32),HSP90AA1(-1.2),MGST2(-1.7),NCOR1(-1.2),PRKCA(+5.12),SRA1(+1.36)
Xenobiotic Metabolism General Signaling Pathway	1	1		0.447	0.035	5	3	2	MAPK1(-1.26),MAPK13(+2.51),MAPK8(+1.23),MGST2(-1.7),PRKCA(+5.12)
Xenobiotic Metabolism CAR Signaling Pathway	0.476431	0.616595		-0.707	0.0423	8	3	5	ALDH1L2(-1.52),ALDH3A2(-1.25),ALDH3B2(+4.57),HSP90AA1(-1.2),MAPK1(-1.26),MGST2(-1.7),PRKCA(+5.12),SRA1(+1.36)
Xenobiotic Metabolism AHR Signaling Pathway	0.12106	0.25704		-0.816	0.0706	6	1	5	ALDH1L2(-1.52),ALDH3A2(-1.25),ALDH3B2(+4.57),HSP90AA1(-1.2),MGST2(-1.7),SENP1(-1.21)
Wnt/β-catenin Signaling	0.0831764	0.198153		-1.414	0.0636	11	8	3	APPL1(-1.35),CDH1(-3.95),FZD7(+3.73),KREMEN1(+5.84),RARG(+1.8),SFRP1(+136.39),SOX13(+15.0),SOX5(+2.05),TCF7(+2.03),TP53(-1.16),WNT10B(+3.43)
Wnt/Ca+ pathway	0.0354813	0.125026		1.633	0.0968	6	5	1	FZD7(+3.73),PLCB1(+9.44),PLCB4(+11.0),PLCL1(+29.67),PPP3CA(-1.58),PRKCA(+5.12)
White Adipose Tissue Browning Pathway	0.140929	0.289734	Activated	2.121	0.062	8	7	1	ADCY1(+3.69),CACNA1D(+2.44),CAMKK2(+1.45),FGFR1(+2.28),MAPK1(-1.26),MAPK13(+2.51),PRKAB2(+1.34),RARG(+1.8)
Vitamin-C Transport	0.246037	0.408319			0.0833	2	0	2	SLC2A1(-1.21),SLC2A3(-1.33)
Virus Entry via Endocytic Pathways	0.0630957	0.169044			0.0748	8	5	3	ABL1(-1.17),FLNB(+1.54),HLA-F(+1.3),ITGA4(-1.34),ITGA5(+2.43),ITGB5(+10.64),PRKCA(+5.12),RAC1(-1.28)
VEGF Signaling	0.355631	0.519996		0	0.0505	5	3	2	BCL2L1(+1.35),MAPK1(-1.26),PRKCA(+5.12),PTK2B(+1.22),YWHAE(-1.15)
VEGF Family Ligand-Receptor Interactions	1	1			0.0357	3	2	1	MAPK1(-1.26),NRP1(+31.71),PRKCA(+5.12)
VDR/RXR Activation	0.374111	0.53827			0.0513	4	3	1	CDKN1A(+1.58),IGFBP3(+17.6),NCOR1(-1.2),PRKCA(+5.12)
Valine Degradation I	0.535797	0.654636			0.0526	1	1	0	ACAD8(+1.21)
UVC-Induced MAPK Signaling	0.0512861	0.155955		0.447	0.098	5	3	2	MAPK1(-1.26),MAPK13(+2.51),MAPK8(+1.23),PRKCA(+5.12),TP53(-1.16)
UVB-Induced MAPK Signaling	0.0042658	0.0354813		0.378	0.135	7	4	3	MAPK1(-1.26),MAPK13(+2.51),MAPK8(+1.23),PRKCA(+5.12),RPS6KA3(-1.27),RPS6KA5(+2.08),TP53(-1.16)
UVA-Induced MAPK Signaling	0.000489779	0.0158489		1.134	0.122	12	9	3	BCL2L1(+1.35),CASP9(+1.27),MAPK1(-1.26),MAPK13(+2.51),MAPK8(+1.23),PLCB1(+9.44),PLCB4(+11.0),PLCL1(+29.67),PRKCA(+5.12),RPS6KA3(-1.27),RPS6KA5(+2.08),TP53(-1.16)
Uracil Degradation II (Reductive)	0.114025	0.246037			0.333	1	1	0	UPB1(+1.82)
Unfolded protein response	1	1			0.0179	1	1	0	MAPK8(+1.23)
Type II Diabetes Mellitus Signaling	0.33266	0.497737		0	0.0493	7	6	1	CACNA1D(+2.44),KCNJ11(+3.86),MAPK1(-1.26),MAPK8(+1.23),PRKAB2(+1.34),PRKCA(+5.12),SOCS3(+2.77)
Type I Diabetes Mellitus Signaling	0.0323594	0.118032		0.378	0.0811	9	7	2	CASP9(+1.27),CD80(+1.28),FAS(+1.26),HLA-F(+1.3),JAK1(-1.3),MAPK1(-1.26),MAPK13(+2.51),MAPK8(+1.23),SOCS3(+2.77)
TWEAK Signaling	0.406443	0.55847			0.0571	2	2	0	CASP9(+1.27),TRAF1(+1.43)
Tumoricidal Function of Hepatic Natural Killer Cells	0.0676083	0.179061			0.125	3	3	0	CASP9(+1.27),FAS(+1.26),ICAM1(+1.29)
Tryptophan Degradation X (Mammalian, via Tryptamine)	0.635331	0.746449			0.04	1	0	1	ALDH3A2(-1.25)
tRNA Splicing	1	1			0.0233	1	1	0	PDE1C(+4.19)
tRNA Charging	1	1			0.0256	1	0	1	TARS3(-1.41)
Triacylglycerol Biosynthesis	0.231206	0.39355			0.0714	3	2	1	DGAT2(+1.6),ELOVL6(-1.5),PLPP3(+3.56)
TREM1 Signaling	0.000724436	0.0186209		0.632	0.133	10	6	4	CCL3(+2.73),ICAM1(+1.29),ITGA5(+2.43),ITGAX(+2.41),MAPK1(-1.26),NLRC3(-1.17),NLRC5(+1.21),NOD1(-1.38),TLR7(-1.43),TREM1(+4.59)
Transcriptional Regulatory Network in Embryonic Stem Cells	1	1			0.037	2	1	1	EOMES(+6.58),SET(-1.18)
TR/RXR Activation	1	1			0.0357	3	0	3	LDLR(-1.26),NCOR1(-1.2),SLC2A1(-1.21)
Toll-like Receptor Signaling	0.18281	0.342768		0	0.0658	5	3	2	MAPK1(-1.26),MAPK13(+2.51),MAPK8(+1.23),TLR7(-1.43),TRAF1(+1.43)
TNFR2 Signaling	0.334965	0.498884			0.0667	2	2	0	MAPK8(+1.23),TRAF1(+1.43)
TNFR1 Signaling	0.317687	0.487528			0.06	3	3	0	CASP9(+1.27),MAPK8(+1.23),PAK1(+1.24)
Tight Junction Signaling	1	1			0.0119	2	0	2	PTEN(-1.32),RAC1(-1.28)
Thyroid Hormone Metabolism II (via Conjugation and/or Degradation)	0.447713	0.599791			0.0526	2	1	1	B4GAT1(+1.4),CSGALNACT1(-3.63)
Thyroid Cancer Signaling	0.204174	0.37325		0.447	0.0633	5	1	4	CDH1(-3.95),MAPK1(-1.26),PTEN(-1.32),TCF7(+2.03),TP53(-1.16)
Thymine Degradation	0.114025	0.246037			0.333	1	1	0	UPB1(+1.82)
Thrombopoietin Signaling	1	1			0.0317	2	1	1	MAPK1(-1.26),PRKCA(+5.12)
Thrombin Signaling	0.125026	0.261818		1.265	0.0577	12	8	4	ADCY1(+3.69),ARHGEF6(-1.28),CAMK2B(+3.78),MAPK1(-1.26),MAPK13(+2.51),MPRIP(-1.17),PLCB1(+9.44),PLCB4(+11.0),PLCL1(+29.67),PRKCA(+5.12),RAC1(-1.28),RND3(+22.22)
The Visual Cycle	0.554626	0.672977			0.05	1	1	0	RBP1(+6.33)
Th2 Pathway	0.172982	0.331131		1.134	0.0588	8	5	3	CCR1(-1.89),CD80(+1.28),ICAM1(+1.29),IL12RB2(-2.54),JAK1(-1.3),JAK3(+1.23),NOTCH1(+1.19),SOCS3(+2.77)
Th17 Activation Pathway	0.0281838	0.107895		0	0.0879	8	4	4	CCR6(-2.31),HSP90AA1(-1.2),IL12RB2(-2.54),IRF4(+1.29),JAK1(-1.3),JAK3(+1.23),PTGER4(+4.18),SOCS3(+2.77)
Th1 Pathway	0.205116	0.37325		0	0.0579	7	5	2	CD80(+1.28),ICAM1(+1.29),IL12RB2(-2.54),JAK1(-1.3),JAK3(+1.23),NOTCH1(+1.19),SOCS3(+2.77)
Th1 and Th2 Activation Pathway	0.367282	0.532108			0.0468	8	5	3	CCR1(-1.89),CD80(+1.28),ICAM1(+1.29),IL12RB2(-2.54),JAK1(-1.3),JAK3(+1.23),NOTCH1(+1.19),SOCS3(+2.77)
TGF-β Signaling	0.0870964	0.204174		-1.134	0.0729	7	3	4	MAPK1(-1.26),MAPK13(+2.51),MAPK8(+1.23),SERPINE1(-2.75),SMAD3(-1.37),SMAD4(-1.13),SMAD7(+1.41)
Telomere Extension by Telomerase	0.454988	0.60256			0.0667	1	0	1	HNRNPA2B1(-1.13)
Telomerase Signaling	0.251189	0.412098		-0.447	0.0561	6	1	5	ABL1(-1.17),CDKN1A(+1.58),ELF4(-1.17),HSP90AA1(-1.2),MAPK1(-1.26),TP53(-1.16)
Tec Kinase Signaling	0.0057544	0.042658	Activated	2.496	0.0854	14	11	3	FAS(+1.26),ITGA4(-1.34),ITGA5(+2.43),ITK(+6.74),JAK1(-1.3),JAK3(+1.23),MAPK8(+1.23),PAK1(+1.24),PRKCA(+5.12),PTK2B(+1.22),RAC1(-1.28),RND3(+22.22),TNFRSF10B(+1.2),TNFRSF21(+2.22)
T Helper Cell Differentiation	0.557186	0.674528			0.0411	3	2	1	CD80(+1.28),CXCR5(+2.37),IL12RB2(-2.54)
T Cell Receptor Signaling	0.123027	0.260016			0.0667	7	3	4	CALM1 (includes others)(-1.15),ITK(+6.74),MAPK1(-1.26),MAPK8(+1.23),PPP3CA(-1.58),PPP3CC(+1.18),RAC1(-1.28)
T Cell Exhaustion Signaling Pathway	0.01	0.057544		-0.302	0.08	14	9	5	CD80(+1.28),EOMES(+6.58),FOXP1(-1.84),HLA-F(+1.3),IL12RB2(-2.54),IRF4(+1.29),JAK1(-1.3),JAK3(+1.23),MAPK1(-1.26),MAPK8(+1.23),PRDM1(+1.74),SMAD3(-1.37),TCF7(+2.03),TNFRSF14(+1.5)
Systemic Lupus Erythematosus Signaling	1	1			0.0349	8	2	6	CD80(+1.28),CREM(-1.32),HLA-F(+1.3),HNRNPA2B1(-1.13),MAPK1(-1.26),PPIH(-1.24),PRPF38B(-1.18),TLR7(-1.43)
Systemic Lupus Erythematosus In T Cell Signaling Pathway	1	1		0.577	0.0359	12	7	5	CASP9(+1.27),CD80(+1.28),CREM(-1.32),FAS(+1.26),HLA-F(+1.3),IRF4(+1.29),MAPK1(-1.26),PPP3CA(-1.58),PPP3CC(+1.18),RAC1(-1.28),RND3(+22.22),SYK(-1.45)
Systemic Lupus Erythematosus In B Cell Signaling Pathway	0.0812831	0.195884		-0.5	0.0582	16	9	7	BCL2L1(+1.35),CALM1 (includes others)(-1.15),CCND2(+1.24),FOXG1(+7.35),INPP5J(+6.0),JAK1(-1.3),MAPK1(-1.26),PPP3CA(-1.58),PPP3CC(+1.18),PRKCA(+5.12),RAC1(-1.28),SHF(+2.44),SYK(-1.45),TLR7(-1.43),TNFSF9(+1.38),TRAF1(+1.43)
Synaptogenesis Signaling Pathway	0.0131826	0.0660693	Activated	2.837	0.0673	21	17	4	ADCY1(+3.69),CALM1 (includes others)(-1.15),CAMK2B(+3.78),CDH1(-3.95),CDH11(+4.4),CNTNAP1(+1.36),EFNA5(+3.38),EFNB2(+3.2),EPHA2(+3.41),EPHB2(+3.2),GRIA3(+7.64),GRIN2A(+4.61),GRIN2C(+8.81),MAPK1(-1.26),NLGN4X(+5.56),NRXN2(+5.65),NRXN3(+3.99),PAK1(+1.24),RAC1(-1.28),SHF(+2.44),STX1B(+2.2)
Synaptic Long Term Potentiation	0.00186209	0.025704		1.941	0.101	13	10	3	ADCY1(+3.69),CALM1 (includes others)(-1.15),CAMK2B(+3.78),GRIA3(+7.64),GRIN2A(+4.61),GRIN2C(+8.81),MAPK1(-1.26),PLCB1(+9.44),PLCB4(+11.0),PLCL1(+29.67),PPP3CA(-1.58),PPP3CC(+1.18),PRKCA(+5.12)
Synaptic Long Term Depression	1	1		1.89	0.037	7	6	1	CACNA1D(+2.44),GRIA3(+7.64),MAPK1(-1.26),PLCB1(+9.44),PLCB4(+11.0),PLCL1(+29.67),PRKCA(+5.12)
Superpathway of Methionine Degradation	1	1			0.027	1	1	0	AHCYL2(+1.3)
Superpathway of Melatonin Degradation	1	1			0.0308	2	1	1	B4GAT1(+1.4),CSGALNACT1(-3.63)
Superpathway of Inositol Phosphate Compounds	0.00251189	0.0281838		1.698	0.0854	17	12	5	DUSP2(+1.71),DUSP5(+1.54),INPP5J(+6.0),IP6K2(+1.34),ITPK1(-1.26),ITPKC(+1.42),MTMR2(-1.18),PLCB1(+9.44),PLCB4(+11.0),PPM1H(+6.93),PPP1R1C(+26.6),PPP3CA(-1.58),PTEN(-1.32),PTPRF(+2.01),PTPRM(+3.19),SET(-1.18),SOCS3(+2.77)
Superpathway of D-myo-inositol (1,4,5)-trisphosphate Metabolism	0.060256	0.167109			0.13	3	2	1	INPP5J(+6.0),ITPKC(+1.42),PTEN(-1.32)
Superpathway of Cholesterol Biosynthesis	1	1			0.0345	1	0	1	LBR(-1.24)
Sumoylation Pathway	0.00776247	0.0501187		-0.707	0.0971	10	3	7	CDH1(-3.95),FAS(+1.26),MAPK8(+1.23),RAC1(-1.28),RND3(+22.22),RPA1(-1.15),SENP1(-1.21),SMAD4(-1.13),TP53(-1.16),UBA2(-1.16)
Sulfate Activation for Sulfonation	0.0776247	0.190108			0.5	1	0	1	PAPSS2(-1.98)
Stearate Biosynthesis I (Animals)	0.571479	0.687068			0.0417	2	0	2	ELOVL6(-1.5),TBXAS1(-2.15)
STAT3 Pathway	0.00275423	0.0295121		0.905	0.0963	13	9	4	CDKN1A(+1.58),CSF2RB(+1.77),FGFR1(+2.28),GHR(+18.31),HGF(+14.6),IL12RB2(-2.54),IL31RA(+20.49),MAP3K20(-1.4),MAPK1(-1.26),MAPK13(+2.51),MAPK8(+1.23),RAC1(-1.28),SOCS3(+2.77)
Spliceosomal Cycle	0.295801	0.465586			0.0625	3	0	3	CASC3(-1.12),ISY1(-1.25),RBM8A(-1.18)
SPINK1 Pancreatic Cancer Pathway	1	1			0.0167	1	0	1	SMAD3(-1.37)
SPINK1 General Cancer Pathway	0.5188	0.645654			0.0435	3	1	2	JAK1(-1.3),JAK3(+1.23),MAPK1(-1.26)
Sphingosine-1-phosphate Signaling	0.042658	0.14388		0.333	0.0769	9	7	2	ADCY1(+3.69),CASP9(+1.27),MAPK1(-1.26),PLCB1(+9.44),PLCB4(+11.0),PLCL1(+29.67),PTK2B(+1.22),RAC1(-1.28),RND3(+22.22)
Sperm Motility	0.00147911	0.0239883		1.89	0.0852	19	14	5	ABL1(-1.17),CALM1 (includes others)(-1.15),DDR2(+2.64),EPHA2(+3.41),EPHB2(+3.2),FGFR1(+2.28),ITK(+6.74),JAK1(-1.3),JAK3(+1.23),MERTK(+2.41),PDE1C(+4.19),PLCB1(+9.44),PLCB4(+11.0),PLCL1(+29.67),PRKCA(+5.12),PTK2B(+1.22),SLC12A2(-1.32),SLC16A10(+1.99),SYK(-1.45)
Sonic Hedgehog Signaling	0.31989	0.487528			0.069	2	1	1	DYRK1B(+1.34),HHIP(-6.01)
Small Cell Lung Cancer Signaling	0.00691831	0.0467735		1	0.113	8	4	4	ABL1(-1.17),BCL2L1(+1.35),CASP9(+1.27),MAX(-1.12),PTEN(-1.32),PTGS2(+6.22),TP53(-1.16),TRAF1(+1.43)
Sirtuin Signaling Pathway	1	1		-0.632	0.0344	10	4	6	CDH1(-3.95),MAPK1(-1.26),PPIF(+1.19),SLC2A1(-1.21),STK11(+1.22),TP53(-1.16),TP73(+1.89),TUBA4A(-1.24),XPC(+1.2),ZBTB14(-1.28)
Signaling by Rho Family GTPases	0.0630957	0.169044		-0.258	0.0615	15	6	9	ARHGEF6(-1.28),CDH1(-3.95),CDH11(+4.4),DIAPH3(-1.2),IQGAP1(-1.26),ITGA4(-1.34),ITGA5(+2.43),MAP3K20(-1.4),MAPK1(-1.26),MAPK8(+1.23),PAK1(+1.24),PTK2B(+1.22),RAC1(-1.28),RND3(+22.22),STMN1(-1.27)
Sertoli Cell-Sertoli Cell Junction Signaling	0.00707946	0.0467735			0.0811	15	6	9	CDH1(-3.95),CTNNA2(+40.94),ITGA4(-1.34),ITGA5(+2.43),JUP(+3.28),MAP3K20(-1.4),MAPK1(-1.26),MAPK13(+2.51),MAPK8(+1.23),MTMR2(-1.18),MYO7A(+13.07),PTEN(-1.32),RAC1(-1.28),TUBA4A(-1.24),TUBB(-1.15)
Serotonin Receptor Signaling	0.512861	0.644169			0.0465	2	2	0	ADCY1(+3.69),SLC6A4(+1.6)
Serotonin Degradation	0.498884	0.632412			0.0448	3	1	2	ALDH3A2(-1.25),B4GAT1(+1.4),CSGALNACT1(-3.63)
Senescence Pathway	0.0138038	0.0660693		-0.688	0.0691	19	8	11	CACNA1D(+2.44),CALM1 (includes others)(-1.15),CAPN5(-3.08),CAPN8(+18.66),CBX7(+1.44),CDKN1A(+1.58),ELF4(-1.17),MAPK1(-1.26),PDK2(+1.44),PPP3CA(-1.58),PPP3CC(+1.18),PTEN(-1.32),RBL1(-1.25),RPS6KA5(+2.08),SERPINE1(-2.75),SMAD3(-1.37),SMAD4(-1.13),SMAD7(+1.41),TP53(-1.16)
Semaphorin Signaling in Neurons	0.00245471	0.0281838			0.133	8	6	2	DPYSL3(+10.3),MAPK1(-1.26),NRP1(+31.71),PAK1(+1.24),PLXNA1(+2.01),PLXNB1(+2.02),RAC1(-1.28),RND3(+22.22)
Semaphorin Neuronal Repulsive Signaling Pathway	0.000660693	0.0177828		1.069	0.108	14	9	5	DPYSL3(+10.3),ITGA4(-1.34),ITGA5(+2.43),MPRIP(-1.17),NCAN(+10.11),NRP1(+31.71),PAK1(+1.24),PLXNA1(+2.01),PLXNA3(+1.46),PLXNB1(+2.02),RAC1(-1.28),SEMA6A(-1.6),STK11(+1.22),TP53(-1.16)
SAPK/JNK Signaling	0.217771	0.375837		-0.447	0.0588	6	3	3	DUSP4(+1.36),MAP3K20(-1.4),MAPK8(+1.23),MAPK8IP3(+1.37),RAC1(-1.28),TP53(-1.16)
Salvage Pathways of Pyrimidine Ribonucleotides	0.348337	0.512861		1.342	0.051	5	4	1	CDK18(+38.29),DMPK(+1.37),MAPK1(-1.26),MAPK8(+1.23),PAK1(+1.24)
Salvage Pathways of Pyrimidine Deoxyribonucleotides	0.276058	0.44157			0.125	1	1	0	TK2(+2.84)
Role of Wnt/GSK-3β Signaling in the Pathogenesis of Influenza	1	1			0.0385	3	3	0	FZD7(+3.73),TCF7(+2.03),WNT10B(+3.43)
Role of Tissue Factor in Cancer	6.0256e-05	0.00346737			0.128	15	10	5	ARRB1(+1.84),BCL2L1(+1.35),CSF1(+2.33),ITGB5(+10.64),MAPK1(-1.26),MAPK13(+2.51),PAK1(+1.24),PLCB1(+9.44),PRKCA(+5.12),PTEN(-1.32),PTK2B(+1.22),RAC1(-1.28),RPS6KA3(-1.27),RPS6KA5(+2.08),TP53(-1.16)
Role of RIG1-like Receptors in Antiviral Innate Immunity	1	1			0.0227	1	0	1	TRIM25(-1.17)
Role of PKR in Interferon Induction and Antiviral Response	0.00676083	0.0467735		1.265	0.094	11	5	6	CASP9(+1.27),FANCC(-1.21),FAS(+1.26),HSP90AA1(-1.2),JAK1(-1.3),MAPK1(-1.26),MAPK13(+2.51),MAPK8(+1.23),METAP2(-1.21),MSR1(+62.29),TP53(-1.16)
Role of PI3K/AKT Signaling in the Pathogenesis of Influenza	1	1			0.0312	2	1	1	CASP9(+1.27),MAPK1(-1.26)
Role of Pattern Recognition Receptors in Recognition of Bacteria and Viruses	0.158855	0.313329		-0.447	0.0584	9	3	6	MAPK1(-1.26),MAPK8(+1.23),NOD1(-1.38),OAS2(-1.21),OAS3(-1.31),PRKCA(+5.12),SYK(-1.45),TLR7(-1.43),TNFSF9(+1.38)
Role of p14/p19ARF in Tumor Suppression	0.31989	0.487528			0.069	2	0	2	RAC1(-1.28),TP53(-1.16)
Role of Osteoblasts, Osteoclasts and Chondrocytes in Rheumatoid Arthritis	0.0144544	0.0676083			0.0727	16	11	5	ADAM17(-1.25),CALM1 (includes others)(-1.15),CASP9(+1.27),COL1A1(+2.55),CSF1(+2.33),FZD7(+3.73),ITGA5(+2.43),MAPK1(-1.26),MAPK8(+1.23),PPP3CA(-1.58),PPP3CC(+1.18),PTK2B(+1.22),SFRP1(+136.39),SMAD4(-1.13),TCF7(+2.03),WNT10B(+3.43)
Role of Oct4 in Mammalian Embryonic Stem Cell Pluripotency	0.0020893	0.025704			0.152	7	2	5	BRCA1(-1.45),CCNF(-1.17),KDM5B(-1.59),NR5A1(+15.3),NR6A1(+1.57),PHC1(-1.5),TP53(-1.16)
Role of NFAT in Regulation of the Immune Response	0.18281	0.342768		0.632	0.0552	10	6	4	CALM1 (includes others)(-1.15),CD80(+1.28),ITK(+6.74),MAPK1(-1.26),MEF2D(+1.26),PLCB1(+9.44),PLCB4(+11.0),PPP3CA(-1.58),PPP3CC(+1.18),SYK(-1.45)
Role of NFAT in Cardiac Hypertrophy	0.0239883	0.0977237	Activated	2.324	0.0701	15	12	3	ADCY1(+3.69),CACNA1D(+2.44),CALM1 (includes others)(-1.15),CAMK2B(+3.78),MAPK1(-1.26),MAPK13(+2.51),MAPK8(+1.23),MEF2D(+1.26),PLCB1(+9.44),PLCB4(+11.0),PLCL1(+29.67),PPP3CA(-1.58),PPP3CC(+1.18),PRKCA(+5.12),SLC8A1(+9.77)
Role of NANOG in Mammalian Embryonic Stem Cell Pluripotency	0.100925	0.228034		-0.447	0.0672	8	3	5	FZD7(+3.73),JAK1(-1.3),JAK3(+1.23),MAPK1(-1.26),SMAD4(-1.13),TCL1A(-1.69),TP53(-1.16),WNT10B(+3.43)
Role of MAPK Signaling in the Pathogenesis of Influenza	0.210863	0.374973			0.0625	5	4	1	MAPK1(-1.26),MAPK13(+2.51),MAPK8(+1.23),PRKCA(+5.12),PTGS2(+6.22)
Role of Macrophages, Fibroblasts and Endothelial Cells in Rheumatoid Arthritis	0.0245471	0.0977237			0.0641	20	15	5	CALM1 (includes others)(-1.15),CAMK2B(+3.78),CSF1(+2.33),FZD7(+3.73),ICAM1(+1.29),MAPK1(-1.26),PLCB1(+9.44),PLCB4(+11.0),PLCL1(+29.67),PPP3CA(-1.58),PPP3CC(+1.18),PRKCA(+5.12),RAC1(-1.28),SFRP1(+136.39),SOCS3(+2.77),TCF7(+2.03),TLR7(-1.43),TRAF1(+1.43),VCAM1(+5.69),WNT10B(+3.43)
Role of JAK2 in Hormone-like Cytokine Signaling	0.151008	0.299226			0.0882	3	2	1	GHR(+18.31),JAK1(-1.3),SOCS3(+2.77)
Role of JAK1, JAK2 and TYK2 in Interferon Signaling	0.620869	0.731139			0.0417	1	0	1	JAK1(-1.3)
Role of JAK1 and JAK3 in γc Cytokine Signaling	0.0549541	0.158855			0.087	6	3	3	JAK1(-1.3),JAK3(+1.23),MAPK1(-1.26),PTK2B(+1.22),SOCS3(+2.77),SYK(-1.45)
Role of JAK family kinases in IL-6-type Cytokine Signaling	0.00263027	0.0288403			0.2	5	3	2	JAK1(-1.3),MAPK1(-1.26),MAPK13(+2.51),MAPK8(+1.23),SOCS3(+2.77)
Role of IL-17F in Allergic Inflammatory Airway Diseases	0.231206	0.39355			0.0714	3	1	2	MAPK1(-1.26),RPS6KA3(-1.27),RPS6KA5(+2.08)
Role of IL-17A in Psoriasis	0.409261	0.55847			0.0769	1	1	0	S100A9(+5.11)
Role of IL-17A in Arthritis	0.164816	0.319154			0.0741	4	3	1	MAPK1(-1.26),MAPK13(+2.51),MAPK8(+1.23),PTGS2(+6.22)
Role of Hypercytokinemia/hyperchemokinemia in the Pathogenesis of Influenza	0.512861	0.644169			0.0465	2	1	1	CCL3(+2.73),CCR1(-1.89)
Role of CHK Proteins in Cell Cycle Checkpoint Control	0.0245471	0.0977237		-1	0.105	6	1	5	BRCA1(-1.45),CDKN1A(+1.58),CLSPN(-1.38),RAD1(-1.23),RPA1(-1.15),TP53(-1.16)
Role of BRCA1 in DNA Damage Response	0.00120226	0.0223872	Inhibited	-2.121	0.125	10	1	9	BRCA1(-1.45),BRCA2(-1.32),BRCC3(-1.25),CDKN1A(+1.58),FANCC(-1.21),FANCD2(-1.2),RAD51(-1.25),RBL1(-1.25),RPA1(-1.15),TP53(-1.16)
RhoGDI Signaling	0.0549541	0.158855		0	0.0667	12	6	6	ARHGAP35(-1.15),ARHGEF6(-1.28),CDH1(-3.95),CDH11(+4.4),DLC1(+17.45),ITGA4(-1.34),ITGA5(+2.43),PAK1(+1.24),PRKCA(+5.12),RAC1(-1.28),RND3(+22.22),WASF2(-1.13)
RhoA Signaling	0.36141	0.524807		0.447	0.0488	6	4	2	ARHGAP35(-1.15),DLC1(+17.45),MPRIP(-1.17),PLXNA1(+2.01),PTK2B(+1.22),RND3(+22.22)
Retinol Biosynthesis	0.500035	0.632412			0.0476	2	2	0	CES4A(+2.32),RBP1(+6.33)
Retinoic acid Mediated Apoptosis Signaling	0.213796	0.374973		1	0.0667	4	4	0	CASP9(+1.27),CFLAR(+1.53),RARG(+1.8),TNFRSF10B(+1.2)
Retinoate Biosynthesis II	0.148936	0.299226			0.25	1	1	0	RBP1(+6.33)
Retinoate Biosynthesis I	1	1			0.0294	1	1	0	RBP1(+6.33)
Renin-Angiotensin Signaling	0.0446684	0.145881		1.414	0.0763	9	7	2	ADCY1(+3.69),MAPK1(-1.26),MAPK13(+2.51),MAPK8(+1.23),PAK1(+1.24),PRKCA(+5.12),PTK2B(+1.22),RAC1(-1.28),SHF(+2.44)
Renal Cell Carcinoma Signaling	0.210863	0.374973		0	0.0625	5	2	3	HGF(+14.6),MAPK1(-1.26),PAK1(+1.24),RAC1(-1.28),SLC2A1(-1.21)
Remodeling of Epithelial Adherens Junctions	0.0177828	0.0812831			0.103	7	2	5	CDH1(-3.95),CTNNA2(+40.94),HGF(+14.6),IQGAP1(-1.26),MAPRE2(-1.33),TUBA4A(-1.24),TUBB(-1.15)
Relaxin Signaling	1	1			0.02	3	2	1	ADCY1(+3.69),MAPK1(-1.26),PDE1C(+4.19)
Regulation of the Epithelial-Mesenchymal Transition Pathway	0.042658	0.14388			0.0677	13	7	6	ADAM17(-1.25),CDH1(-3.95),FGFR1(+2.28),FZD7(+3.73),HGF(+14.6),JAK1(-1.3),JAK3(+1.23),MAPK1(-1.26),NOTCH1(+1.19),SMAD3(-1.37),SMAD4(-1.13),TCF7(+2.03),WNT10B(+3.43)
Regulation Of The Epithelial Mesenchymal Transition In Development Pathway	0.0489779	0.153109		1.633	0.0833	7	4	3	ADAM17(-1.25),BRCA1(-1.45),CDH1(-3.95),FZD7(+3.73),NOTCH1(+1.19),TCF7(+2.03),WNT10B(+3.43)
Regulation Of The Epithelial Mesenchymal Transition By Growth Factors Pathway	0.0371535	0.127938		0.832	0.0691	13	7	6	CDH1(-3.95),FGFR1(+2.28),HGF(+14.6),JAK1(-1.3),JAK3(+1.23),MAPK1(-1.26),MAPK13(+2.51),MAPK8(+1.23),RAC1(-1.28),SMAD3(-1.37),SMAD4(-1.13),TNFSF9(+1.38),WWTR1(+2.09)
Regulation of IL-2 Expression in Activated and Anergic T Lymphocytes	0.00870964	0.0512861			0.101	9	3	6	CALM1 (includes others)(-1.15),CD80(+1.28),MAPK1(-1.26),MAPK8(+1.23),PPP3CA(-1.58),PPP3CC(+1.18),RAC1(-1.28),SMAD3(-1.37),SMAD4(-1.13)
Regulation of eIF4 and p70S6K Signaling	1	1			0.0318	5	2	3	EIF3J(-1.21),ITGA4(-1.34),ITGA5(+2.43),MAPK1(-1.26),MAPK13(+2.51)
Regulation of Cellular Mechanics by Calpain Protease	0.0436516	0.14388		-0.447	0.0923	6	3	3	CAPN5(-3.08),CAPN8(+18.66),ITGA4(-1.34),ITGA5(+2.43),MAPK1(-1.26),TLN2(+4.4)
Regulation of Actin-based Motility by Rho	0.169044	0.325837		0.816	0.0638	6	3	3	ITGA4(-1.34),ITGA5(+2.43),MPRIP(-1.17),PAK1(+1.24),RAC1(-1.28),RND3(+22.22)
Reelin Signaling in Neurons	0.0134896	0.0660693		0.905	0.0853	11	7	4	ARHGEF6(-1.28),CAMK2B(+3.78),GRIN2A(+4.61),GRIN2C(+8.81),ITGA4(-1.34),ITGA5(+2.43),MAPK1(-1.26),MAPK8(+1.23),MAPK8IP3(+1.37),PDK2(+1.44),RAC1(-1.28)
RAR Activation	0.00467735	0.0363078			0.0825	16	10	6	ADCY1(+3.69),CSF2RB(+1.77),IGFBP3(+17.6),MAPK1(-1.26),MAPK13(+2.51),MAPK8(+1.23),NCOR1(-1.2),PRKCA(+5.12),PTEN(-1.32),RAC1(-1.28),RARG(+1.8),RBP1(+6.33),SMAD3(-1.37),SMAD4(-1.13),SMAD7(+1.41),SRA1(+1.36)
RANK Signaling in Osteoclasts	0.060256	0.165959		0.378	0.0795	7	4	3	CALM1 (includes others)(-1.15),MAPK1(-1.26),MAPK13(+2.51),MAPK8(+1.23),PPP3CA(-1.58),PPP3CC(+1.18),PTK2B(+1.22)
RAN Signaling	0.496592	0.630957			0.0588	1	0	1	KPNB1(-1.22)
Rac Signaling	0.0134896	0.0660693		-0.632	0.0893	10	4	6	CYFIP2(-1.16),IQGAP1(-1.26),ITGA4(-1.34),ITGA5(+2.43),MAPK1(-1.26),MAPK8(+1.23),MCF2L(-2.78),PAK1(+1.24),PTK2B(+1.22),RAC1(-1.28)
Pyrimidine Ribonucleotides Interconversion	1	1			0.0238	1	1	0	ENTPD6(+1.19)
Pyrimidine Ribonucleotides De Novo Biosynthesis	1	1			0.0227	1	1	0	ENTPD6(+1.19)
Pyrimidine Deoxyribonucleotides De Novo Biosynthesis I	0.0549541	0.158855			0.136	3	1	2	DUT(-1.19),RRM2(-1.28),RRM2B(+1.42)
Pyridoxal 5'-phosphate Salvage Pathway	0.11995	0.25704		1.342	0.0758	5	4	1	CDK18(+38.29),DMPK(+1.37),MAPK1(-1.26),MAPK8(+1.23),PAK1(+1.24)
PXR/RXR Activation	1	1			0.0308	2	0	2	ALDH3A2(-1.25),PAPSS2(-1.98)
Putrescine Degradation III	0.571479	0.687068			0.0476	1	0	1	ALDH3A2(-1.25)
Purine Ribonucleosides Degradation to Ribose-1-phosphate	0.247172	0.408319			0.143	1	1	0	ADARB2(+1.93)
Purine Nucleotides Degradation II (Aerobic)	0.516416	0.645654			0.0556	1	1	0	ADARB2(+1.93)
Purine Nucleotides De Novo Biosynthesis II	0.358922	0.5236			0.0909	1	0	1	ADSL(-1.18)
PTEN Signaling	0.00436516	0.0354813		0	0.0952	12	8	4	BCL2L1(+1.35),CASP9(+1.27),CDKN1A(+1.58),FGFR1(+2.28),FOXG1(+7.35),GHR(+18.31),INPP5J(+6.0),ITGA4(-1.34),ITGA5(+2.43),MAPK1(-1.26),PTEN(-1.32),RAC1(-1.28)
Protein Ubiquitination Pathway	1	1			0.033	9	6	3	BRCA1(-1.45),DNAJB2(+1.23),DNAJB5(+1.38),DNAJC1(+1.26),DNAJC18(+1.42),DNAJC6(+4.84),DNAJC9(-1.17),HLA-F(+1.3),HSP90AA1(-1.2)
Protein Kinase A Signaling	4.2658e-06	0.001		-1.461	0.0902	36	26	10	ADCY1(+3.69),AKAP6(+3.86),AKAP7(+2.21),CALM1 (includes others)(-1.15),CAMK2B(+3.78),CDC14B(+4.66),CREM(-1.32),DUSP2(+1.71),DUSP22(+1.24),DUSP4(+1.36),DUSP5(+1.54),EBI3(+1.76),FLNB(+1.54),MAPK1(-1.26),NTN1(-1.76),PDE1C(+4.19),PLCB1(+9.44),PLCB4(+11.0),PLCL1(+29.67),PPP3CA(-1.58),PPP3CC(+1.18),PRKCA(+5.12),PTEN(-1.32),PTGS2(+6.22),PTK2B(+1.22),PTPN14(+4.88),PTPN18(-1.32),PTPRF(+2.01),PTPRG(+9.6),PT…
Protein Citrullination	0.18281	0.342768			0.2	1	1	0	PADI2(+3.07)
Prostate Cancer Signaling	0.0691831	0.181134			0.0769	7	2	5	ABL1(-1.17),CASP9(+1.27),CDKN1A(+1.58),HSP90AA1(-1.2),MAPK1(-1.26),PTEN(-1.32),TP53(-1.16)
Prostanoid Biosynthesis	0.057544	0.16293			0.2	2	1	1	PTGS2(+6.22),TBXAS1(-2.15)
Prolactin Signaling	0.400867	0.55847		0	0.0494	4	3	1	MAPK1(-1.26),PRKCA(+5.12),SOCS3(+2.77),TCF7(+2.03)
Production of Nitric Oxide and Reactive Oxygen Species in Macrophages	0.213796	0.374973		0.632	0.0532	10	6	4	APOL1(-1.44),JAK1(-1.3),JAK3(+1.23),MAPK1(-1.26),MAPK13(+2.51),MAPK8(+1.23),PRKCA(+5.12),RAC1(-1.28),RND3(+22.22),SERPINA1(+15.79)
Primary Immunodeficiency Signaling	0.317687	0.487528			0.06	3	2	1	DCLRE1C(-1.43),JAK3(+1.23),RFX5(+1.2)
PPARα/RXRα Activation	0.0194984	0.0831764		1.508	0.0737	14	9	5	ADCY1(+3.69),GHR(+18.31),HSP90AA1(-1.2),ITGB5(+10.64),MAPK1(-1.26),MAPK8(+1.23),NCOR1(-1.2),PLCB1(+9.44),PLCB4(+11.0),PLCL1(+29.67),PRKAB2(+1.34),PRKCA(+5.12),SMAD3(-1.37),SMAD4(-1.13)
PPAR Signaling	0.395367	0.555904		1.342	0.0481	5	2	3	HSP90AA1(-1.2),MAPK1(-1.26),NCOR1(-1.2),PTGS2(+6.22),SRA1(+1.36)
Polyamine Regulation in Colon Cancer	0.588844	0.701455			0.0455	1	0	1	MAX(-1.12)
PKCθ Signaling in T Lymphocytes	0.272898	0.44157		0.378	0.0516	8	5	3	CACNA1D(+2.44),CAMK2B(+3.78),CD80(+1.28),MAPK1(-1.26),MAPK8(+1.23),PPP3CA(-1.58),PPP3CC(+1.18),RAC1(-1.28)
PI3K/AKT Signaling	0.000616595	0.017378		-0.832	0.0971	17	9	8	BCL2L1(+1.35),CDKN1A(+1.58),CSF2RB(+1.77),GHR(+18.31),HSP90AA1(-1.2),IL12RB2(-2.54),IL31RA(+20.49),INPP5J(+6.0),ITGA4(-1.34),ITGA5(+2.43),JAK1(-1.3),JAK3(+1.23),MAPK1(-1.26),PTEN(-1.32),PTGS2(+6.22),TP53(-1.16),YWHAE(-1.15)
PI3K Signaling in B Lymphocytes	0.00891251	0.0512861		0	0.087	12	5	7	ABL1(-1.17),CALM1 (includes others)(-1.15),CAMK2B(+3.78),MAPK1(-1.26),PLCB1(+9.44),PLCB4(+11.0),PLCL1(+29.67),PPP3CA(-1.58),PPP3CC(+1.18),PTEN(-1.32),RAC1(-1.28),SYK(-1.45)
Phospholipases	0.467735	0.616595			0.0469	3	3	0	PLCB1(+9.44),PLCB4(+11.0),PLCL1(+29.67)
Phospholipase C Signaling	0.0144544	0.0676083		0.243	0.07	18	9	9	ADCY1(+3.69),ARHGEF6(-1.28),CALM1 (includes others)(-1.15),ITGA4(-1.34),ITGA5(+2.43),ITK(+6.74),MAPK1(-1.26),MEF2D(+1.26),MPRIP(-1.17),PLCB1(+9.44),PLCB4(+11.0),PPP3CA(-1.58),PPP3CC(+1.18),PRKCA(+5.12),RAC1(-1.28),RND3(+22.22),RPS6KA3(-1.27),SYK(-1.45)
Phosphatidylcholine Biosynthesis I	0.247172	0.408319			0.143	1	0	1	PHKA1(-6.56)
Phenylethylamine Degradation I	0.148936	0.299226			0.25	1	0	1	ALDH3A2(-1.25)
Phenylalanine Degradation IV (Mammalian, via Side Chain)	0.431519	0.583445			0.0714	1	0	1	ALDH3A2(-1.25)
Phagosome Maturation	1	1			0.0331	5	1	4	DCTN4(-1.24),HLA-F(+1.3),TUBA4A(-1.24),TUBB(-1.15),VPS37B(-1.51)
Phagosome Formation	0.0040738	0.0346737			0.096	12	8	4	ITGA4(-1.34),ITGA5(+2.43),ITGAX(+2.41),MSR1(+62.29),PLCB1(+9.44),PLCB4(+11.0),PLCL1(+29.67),PRKCA(+5.12),RAC1(-1.28),RND3(+22.22),SYK(-1.45),TLR7(-1.43)
PFKFB4 Signaling Pathway	0.274157	0.44157			0.0652	3	1	2	MAPK1(-1.26),RPS6KA5(+2.08),TP53(-1.16)
PEDF Signaling	0.00147911	0.0239883		-1.265	0.122	10	6	4	ARHGAP22(+4.4),BCL2L1(+1.35),CFLAR(+1.53),FAS(+1.26),MAPK1(-1.26),MAPK13(+2.51),RAC1(-1.28),TCF7(+2.03),TP53(-1.16),WASF2(-1.13)
PDGF Signaling	0.0537032	0.158855		0.378	0.0814	7	4	3	ABL1(-1.17),INPP5J(+6.0),JAK1(-1.3),JAK3(+1.23),MAPK1(-1.26),MAPK8(+1.23),PRKCA(+5.12)
PD-1, PD-L1 cancer immunotherapy pathway	0.060256	0.164816	Inhibited	-2.121	0.0755	8	4	4	BCL2L1(+1.35),CBLB(-1.39),CD80(+1.28),HLA-F(+1.3),JAK1(-1.3),JAK3(+1.23),PTEN(-1.32),SMAD3(-1.37)
PCP pathway	0.213796	0.374973		1	0.0667	4	3	1	FZD7(+3.73),MAPK8(+1.23),RAC1(-1.28),WNT10B(+3.43)
Paxillin Signaling	0.0011749	0.0223872		0.632	0.111	12	8	4	ARHGEF6(-1.28),ITGA4(-1.34),ITGA5(+2.43),ITGAX(+2.41),ITGB5(+10.64),MAPK1(-1.26),MAPK13(+2.51),MAPK8(+1.23),PAK1(+1.24),PTK2B(+1.22),RAC1(-1.28),TLN2(+4.4)
Pathogenesis of Multiple Sclerosis	0.0467735	0.148936			0.222	2	1	1	CCL3(+2.73),CCR1(-1.89)
Parkinson's Signaling	0.00301995	0.0301995			0.25	4	3	1	CASP9(+1.27),MAPK1(-1.26),MAPK13(+2.51),MAPK8(+1.23)
Pancreatic Adenocarcinoma Signaling	6.16595e-06	0.001		0.302	0.147	16	7	9	ABL1(-1.17),BCL2L1(+1.35),BRCA2(-1.32),CASP9(+1.27),CDKN1A(+1.58),JAK1(-1.3),JAK3(+1.23),MAPK1(-1.26),MAPK8(+1.23),NOTCH1(+1.19),PTGS2(+6.22),RAC1(-1.28),RAD51(-1.25),SMAD3(-1.37),SMAD4(-1.13),TP53(-1.16)
PAK Signaling	0.0389045	0.13213		0	0.0825	8	4	4	ARHGEF6(-1.28),ITGA4(-1.34),ITGA5(+2.43),MAPK1(-1.26),MAPK8(+1.23),PAK1(+1.24),PTK2B(+1.22),RAC1(-1.28)
p70S6K Signaling	0.140929	0.289734		0.378	0.062	8	4	4	JAK1(-1.3),MAPK1(-1.26),PLCB1(+9.44),PLCB4(+11.0),PLCL1(+29.67),PRKCA(+5.12),SYK(-1.45),YWHAE(-1.15)
p53 Signaling	3.16228e-05	0.00301995		0.905	0.143	14	11	3	BCL2L1(+1.35),BRCA1(-1.45),CCND2(+1.24),CDKN1A(+1.58),DRAM1(+1.38),FAS(+1.26),MAPK8(+1.23),PMAIP1(+1.22),PTEN(-1.32),RRM2B(+1.42),TNFRSF10B(+1.2),TP53(-1.16),TP63(+2.26),TP73(+1.89)
p38 MAPK Signaling	0.0977237	0.222844		1.633	0.0678	8	5	3	FAS(+1.26),MAPK13(+2.51),MAX(-1.12),MEF2D(+1.26),MKNK2(+1.22),RPS6KA3(-1.27),RPS6KA5(+2.08),TP53(-1.16)
P2Y Purigenic Receptor Signaling Pathway	0.389942	0.55335		1.633	0.0472	6	5	1	ADCY1(+3.69),MAPK1(-1.26),PLCB1(+9.44),PLCB4(+11.0),PLCL1(+29.67),PRKCA(+5.12)
Oxidative Ethanol Degradation III	0.535797	0.654636			0.0526	1	0	1	ALDH3A2(-1.25)
OX40 Signaling Pathway	1	1			0.0333	3	3	0	BCL2L1(+1.35),HLA-F(+1.3),MAPK8(+1.23)
Ovarian Cancer Signaling	0.00933254	0.0537032			0.0863	12	5	7	ABL1(-1.17),ARRB1(+1.84),BRCA1(-1.45),BRCA2(-1.32),FZD7(+3.73),MAPK1(-1.26),PTEN(-1.32),PTGS2(+6.22),RAD51(-1.25),TCF7(+2.03),TP53(-1.16),WNT10B(+3.43)
Osteoarthritis Pathway	0.00190546	0.025704		0.277	0.0853	18	13	5	CASP9(+1.27),CTNNA2(+40.94),DDR2(+2.64),FGFR1(+2.28),FZD7(+3.73),ITGA4(-1.34),ITGA5(+2.43),NOTCH1(+1.19),PRKAB2(+1.34),PTGS2(+6.22),RAC1(-1.28),S100A9(+5.11),SIK3(+1.3),SLC39A8(-1.31),SMAD3(-1.37),SMAD4(-1.13),SMAD7(+1.41),TCF7(+2.03)
Opioid Signaling Pathway	0.000891251	0.0194984		0.688	0.085	21	15	6	ADCY1(+3.69),ARRB1(+1.84),CACNA1D(+2.44),CALM1 (includes others)(-1.15),CAMK2B(+3.78),FOSB(+3.73),GRIN2A(+4.61),GRIN2C(+8.81),KCNJ3(+7.29),MAPK1(-1.26),PDE1C(+4.19),PLCB1(+9.44),PPP3CA(-1.58),PPP3CC(+1.18),PRKCA(+5.12),RAC1(-1.28),RGS12(-1.59),RGS3(+1.59),RGS6(+5.93),RPS6KA3(-1.27),RPS6KA5(+2.08)
Oncostatin M Signaling	0.242103	0.408319			0.0698	3	1	2	JAK1(-1.3),JAK3(+1.23),MAPK1(-1.26)
Oleate Biosynthesis II (Animals)	0.409261	0.55847			0.0769	1	1	0	SCD5(+4.4)
Nur77 Signaling in T Lymphocytes	0.00141254	0.0239883		0.333	0.132	9	5	4	CALM1 (includes others)(-1.15),CASP9(+1.27),CD80(+1.28),MAPK1(-1.26),MEF2D(+1.26),PPP3CA(-1.58),PPP3CC(+1.18),PRKCA(+5.12),RPS6KA3(-1.27)
Nucleotide Excision Repair Pathway	0.406443	0.55847			0.0571	2	1	1	RPA1(-1.15),XPC(+1.2)
NRF2-mediated Oxidative Stress Response	0.0186209	0.0831764		-0.447	0.0741	14	8	6	DNAJB2(+1.23),DNAJB5(+1.38),DNAJC1(+1.26),DNAJC18(+1.42),DNAJC6(+4.84),DNAJC9(-1.17),ENC1(+2.75),ERP29(-1.18),FKBP5(-1.25),HACD3(-1.19),MAPK1(-1.26),MAPK8(+1.23),MGST2(-1.7),PRKCA(+5.12)
Notch Signaling	0.057544	0.16293			0.108	4	3	1	ADAM17(-1.25),DTX3(+1.44),NOTCH1(+1.19),RFNG(+1.25)
Noradrenaline and Adrenaline Degradation	1	1			0.0286	1	0	1	ALDH3A2(-1.25)
Non-Small Cell Lung Cancer Signaling	0.16293	0.317687		0	0.0685	5	2	3	ABL1(-1.17),CASP9(+1.27),MAPK1(-1.26),PRKCA(+5.12),TP53(-1.16)
nNOS Signaling in Skeletal Muscle Cells	0.487528	0.626614			0.0488	2	1	1	CACNA1D(+2.44),CALM1 (includes others)(-1.15)
nNOS Signaling in Neurons	0.000467735	0.0158489		0.447	0.17	8	5	3	CALM1 (includes others)(-1.15),CAPN5(-3.08),CAPN8(+18.66),GRIN2A(+4.61),GRIN2C(+8.81),PPP3CA(-1.58),PPP3CC(+1.18),PRKCA(+5.12)
Nitric Oxide Signaling in the Cardiovascular System	0.0977237	0.222844		0.378	0.0707	7	3	4	ATP2A2(-1.13),CACNA1D(+2.44),CALM1 (includes others)(-1.15),HSP90AA1(-1.2),MAPK1(-1.26),PDE1C(+4.19),PRKCA(+5.12)
Nicotine Degradation III	1	1			0.0351	2	1	1	B4GAT1(+1.4),CSGALNACT1(-3.63)
Nicotine Degradation II	1	1			0.0308	2	1	1	B4GAT1(+1.4),CSGALNACT1(-3.63)
NGF Signaling	0.297852	0.467735		-0.816	0.0526	6	2	4	MAPK1(-1.26),MAPK8(+1.23),RAC1(-1.28),RPS6KA3(-1.27),RPS6KA5(+2.08),TP53(-1.16)
NF-κB Signaling	1	1		1	0.0223	4	3	1	FGFR1(+2.28),GHR(+18.31),MAPK8(+1.23),TLR7(-1.43)
NF-κB Activation by Viruses	0.0436516	0.14388		1.134	0.0854	7	5	2	CXCR5(+2.37),ITGA4(-1.34),ITGA5(+2.43),ITGB5(+10.64),MAPK1(-1.26),PRKCA(+5.12),TNFRSF14(+1.5)
Neurotrophin/TRK Signaling	1	1			0.0263	2	1	1	MAPK1(-1.26),MAPK8(+1.23)
Neuroprotective Role of THOP1 in Alzheimer's Disease	1	1			0.0259	3	1	2	DPP4(-1.7),HLA-F(+1.3),YWHAE(-1.15)
Neuropathic Pain Signaling In Dorsal Horn Neurons	0.0186209	0.0831764	Activated	2.333	0.0891	9	8	1	CAMK2B(+3.78),GRIA3(+7.64),GRIN2A(+4.61),GRIN2C(+8.81),MAPK1(-1.26),PLCB1(+9.44),PLCB4(+11.0),PLCL1(+29.67),PRKCA(+5.12)
Neuroinflammation Signaling Pathway	6.45654e-05	0.00346737		1.528	0.0903	27	22	5	BACE1(+3.1),CCL3(+2.73),CD200(+1.55),CD80(+1.28),CFLAR(+1.53),FAS(+1.26),GABRA4(+606.95),GABRB1(+25.68),GABRB2(+5.43),GRIN2A(+4.61),GRIN2C(+8.81),HLA-F(+1.3),ICAM1(+1.29),JAK1(-1.3),JAK3(+1.23),KCNJ3(+7.29),MAPK1(-1.26),MAPK13(+2.51),MAPK8(+1.23),MFGE8(+2.08),PPP3CA(-1.58),PPP3CC(+1.18),PTGS2(+6.22),SLC6A12(+9.67),SYK(-1.45),TLR7(-1.43),VCAM1(+5.69)
Neuregulin Signaling	0.0138038	0.0660693		0.816	0.0938	9	4	5	ADAM17(-1.25),HSP90AA1(-1.2),ITGA4(-1.34),ITGA5(+2.43),MAPK1(-1.26),NRG2(+2.36),NRG3(+5.92),PRKCA(+5.12),PTEN(-1.32)
Netrin Signaling	0.11508	0.246037		-0.447	0.0769	5	2	3	CACNA1D(+2.44),NTN1(-1.76),PPP3CA(-1.58),PPP3CC(+1.18),RAC1(-1.28)
NER Pathway	1	1			0.0291	3	1	2	POLD3(-1.21),RPA1(-1.15),XPC(+1.2)
Necroptosis Signaling Pathway	0.00398107	0.0346737		1.069	0.0892	14	9	5	CAMK2B(+3.78),CAPN5(-3.08),CAPN8(+18.66),CFLAR(+1.53),CYLD(+1.23),FAS(+1.26),JAK1(-1.3),MERTK(+2.41),PPIF(+1.19),PPP3CA(-1.58),PPP3CC(+1.18),RBL1(-1.25),TNFRSF10B(+1.2),TP53(-1.16)
Natural Killer Cell Signaling	0.025704	0.100925		-0.535	0.0711	14	10	4	CD48(+1.34),COL11A2(+4.0),COL1A1(+2.55),COL5A3(+16.68),HLA-F(+1.3),IL12RB2(-2.54),JAK3(+1.23),MAPK1(-1.26),MAPK13(+2.51),NCR2(+4.86),PAK1(+1.24),PTK2B(+1.22),RAC1(-1.28),SYK(-1.45)
NADH Repair	0.114025	0.246037			0.333	1	1	0	NAXD(+1.23)
NAD Salvage Pathway III	0.247172	0.408319			0.143	1	1	0	NMNAT2(+6.19)
NAD Salvage Pathway II	1	1			0.0385	1	1	0	NMNAT2(+6.19)
NAD Biosynthesis III	0.214783	0.374973			0.167	1	1	0	NMNAT2(+6.19)
NAD biosynthesis II (from tryptophan)	0.384592	0.547016			0.0833	1	1	0	NMNAT2(+6.19)
NAD Biosynthesis from 2-amino-3-carboxymuconate Semialdehyde	0.214783	0.374973			0.167	1	1	0	NMNAT2(+6.19)
Myc Mediated Apoptosis Signaling	0.00338844	0.0331131		-0.378	0.14	7	5	2	BCL2L1(+1.35),CASP9(+1.27),CFLAR(+1.53),FAS(+1.26),MAX(-1.12),PMAIP1(+1.22),TP53(-1.16)
mTOR Signaling	0.322107	0.488652		-1	0.0476	10	6	4	EIF3J(-1.21),MAPK1(-1.26),PRKAB2(+1.34),PRKCA(+5.12),RAC1(-1.28),RND3(+22.22),RPS6KA3(-1.27),RPS6KA5(+2.08),STK11(+1.22),ULK1(+1.23)
MSP-RON Signaling Pathway	1	1			0.0345	2	2	0	CSF1(+2.33),CSF2RB(+1.77)
Mouse Embryonic Stem Cell Pluripotency	0.0524807	0.157036		1.134	0.0777	8	4	4	FZD7(+3.73),JAK1(-1.3),JAK3(+1.23),MAPK1(-1.26),MAPK13(+2.51),SMAD4(-1.13),TCF7(+2.03),TP53(-1.16)
Molecular Mechanisms of Cancer	1.58489e-08	7.58578e-06			0.105	41	26	15	ABL1(-1.17),ADCY1(+3.69),ARHGEF6(-1.28),BCL2L1(+1.35),BRCA1(-1.45),CAMK2B(+3.78),CASP9(+1.27),CCND2(+1.24),CDH1(-3.95),CDK14(+1.3),CDK18(+38.29),CDK19(-1.25),CDK3(+3.82),CDKN1A(+1.58),CFLAR(+1.53),CTNNA2(+40.94),FANCD2(-1.2),FAS(+1.26),FZD7(+3.73),ITGA4(-1.34),ITGA5(+2.43),JAK1(-1.3),JAK3(+1.23),MAPK1(-1.26),MAPK13(+2.51),MAPK8(+1.23),MAX(-1.12),NOTCH1(+1.19),PAK1(+1.24),PLCB1(+9.44),PLCB4(+11.0)…
Mitotic Roles of Polo-Like Kinase	0.488652	0.626614			0.0455	3	0	3	HSP90AA1(-1.2),SLK(-1.23),SMC1A(-1.28)
Mitochondrial Dysfunction	1	1			0.0175	3	3	0	BACE1(+3.1),CASP9(+1.27),MAPK8(+1.23)
Mismatch Repair in Eukaryotes	0.476431	0.616595			0.0625	1	0	1	RPA1(-1.15)
MIF-mediated Glucocorticoid Regulation	0.151008	0.299226			0.0882	3	2	1	CD74(+1.29),MAPK1(-1.26),PTGS2(+6.22)
MIF Regulation of Innate Immunity	0.0245471	0.0977237		1.342	0.119	5	3	2	CD74(+1.29),MAPK1(-1.26),MAPK8(+1.23),PTGS2(+6.22),TP53(-1.16)
Methionine Degradation I (to Homocysteine)	0.588844	0.701455			0.0455	1	1	0	AHCYL2(+1.3)
Melatonin Signaling	0.0234423	0.0977237		0.378	0.0972	7	5	2	CALM1 (includes others)(-1.15),CAMK2B(+3.78),MAPK1(-1.26),PLCB1(+9.44),PLCB4(+11.0),PLCL1(+29.67),PRKCA(+5.12)
Melatonin Degradation I	1	1			0.0333	2	1	1	B4GAT1(+1.4),CSGALNACT1(-3.63)
Melanoma Signaling	0.0467735	0.148936			0.1	5	1	4	CDH1(-3.95),CDKN1A(+1.58),MAPK1(-1.26),PTEN(-1.32),TP53(-1.16)
Melanocyte Development and Pigmentation Signaling	0.514044	0.645654		0	0.0426	4	2	2	ADCY1(+3.69),MAPK1(-1.26),RPS6KA3(-1.27),RPS6KA5(+2.08)
Mechanisms of Viral Exit from Host Cells	1	1			0.0244	1	1	0	PRKCA(+5.12)
Maturity Onset Diabetes of Young (MODY) Signaling	0.0288403	0.110917			0.102	6	3	3	ABCC9(+3.63),APOL1(-1.44),APPL1(-1.35),CACNA1D(+2.44),KCNJ11(+3.86),KLF11(-2.12)
Macropinocytosis Signaling	0.0102329	0.057544		1.633	0.105	8	6	2	CSF1(+2.33),HGF(+14.6),ITGA5(+2.43),ITGB5(+10.64),PAK1(+1.24),PRKCA(+5.12),RAC1(-1.28),USP6NL(-1.33)
Lymphotoxin β Receptor Signaling	0.057544	0.16293		1	0.0943	5	4	1	BCL2L1(+1.35),CASP9(+1.27),MAPK1(-1.26),TRAF1(+1.43),VCAM1(+5.69)
LXR/RXR Activation	0.346737	0.512861		-1	0.0496	6	3	3	APOL1(-1.44),LDLR(-1.26),MSR1(+62.29),NCOR1(-1.2),PTGS2(+6.22),SERPINA1(+15.79)
LPS-stimulated MAPK Signaling	0.106905	0.238232		0.816	0.0732	6	4	2	MAPK1(-1.26),MAPK13(+2.51),MAPK8(+1.23),PAK1(+1.24),PRKCA(+5.12),RAC1(-1.28)
LPS/IL-1 Mediated Inhibition of RXR Function	1	1			0.0268	6	2	4	ALDH1L2(-1.52),ALDH3A2(-1.25),ALDH3B2(+4.57),MAPK8(+1.23),MGST2(-1.7),PAPSS2(-1.98)
L-glutamine Biosynthesis II (tRNA-dependent)	0.0776247	0.190108			0.5	1	0	1	QRSL1(-1.23)
Leukotriene Biosynthesis	0.431519	0.583445			0.0714	1	0	1	MGST2(-1.7)
Leukocyte Extravasation Signaling	0.000891251	0.0194984		0.943	0.0914	18	11	7	ABL1(-1.17),ARHGAP35(-1.15),CTNNA2(+40.94),DLC1(+17.45),ICAM1(+1.29),ITGA4(-1.34),ITGA5(+2.43),ITK(+6.74),MAPK1(-1.26),MAPK13(+2.51),MAPK8(+1.23),MMP15(-2.82),MMP16(+10.5),MMP25(-2.56),PRKCA(+5.12),PTK2B(+1.22),RAC1(-1.28),VCAM1(+5.69)
Leptin Signaling in Obesity	0.0724436	0.187068			0.0811	6	5	1	ADCY1(+3.69),MAPK1(-1.26),PLCB1(+9.44),PLCB4(+11.0),PLCL1(+29.67),SOCS3(+2.77)
Kinetochore Metaphase Signaling Pathway	0.372392	0.535797		-0.447	0.0495	5	0	5	CDCA8(-1.16),MACROH2A1(-1.16),SKA1(-1.33),SKA3(-1.23),SMC1A(-1.28)
JAK/Stat Signaling	0.0977237	0.222844		-0.816	0.075	6	4	2	BCL2L1(+1.35),CDKN1A(+1.58),JAK1(-1.3),JAK3(+1.23),MAPK1(-1.26),SOCS3(+2.77)
Isoleucine Degradation I	0.476431	0.616595			0.0625	1	1	0	ACAD8(+1.21)
Iron homeostasis signaling pathway	0.461318	0.609537			0.0438	6	2	4	ISCU(+1.24),JAK1(-1.3),JAK3(+1.23),MAPK1(-1.26),SMAD3(-1.37),SMAD4(-1.13)
Intrinsic Prothrombin Activation Pathway	0.0831764	0.198153	Activated	2	0.0952	4	4	0	COL11A2(+4.0),COL1A1(+2.55),COL5A3(+16.68),F5(+8.67)
Interferon Signaling	1	1			0.0278	1	0	1	JAK1(-1.3)
Integrin Signaling	0.0109648	0.0588844		1.069	0.0751	16	9	7	ABL1(-1.17),CAPN5(-3.08),CAPN8(+18.66),ITGA4(-1.34),ITGA5(+2.43),ITGAX(+2.41),ITGB5(+10.64),MAPK1(-1.26),MAPK8(+1.23),MPRIP(-1.17),PAK1(+1.24),PTEN(-1.32),RAC1(-1.28),RND3(+22.22),TLN2(+4.4),TSPAN7(+31.76)
Insulin Secretion Signaling Pathway	0.00831764	0.0512861		0.943	0.0741	18	13	5	ABCC9(+3.63),ADCY1(+3.69),CACNA1D(+2.44),CAMK2B(+3.78),GHR(+18.31),JAK1(-1.3),JAK3(+1.23),KCNJ11(+3.86),KLF11(-2.12),MAPK1(-1.26),MAPK13(+2.51),PLCB1(+9.44),PLCB4(+11.0),PLCL1(+29.67),PRKCA(+5.12),RPS6KA5(+2.08),SLC2A1(-1.21),SLC2A3(-1.33)
Insulin Receptor Signaling	0.31989	0.487528		-1.89	0.05	7	4	3	INPP5J(+6.0),JAK1(-1.3),MAPK1(-1.26),MAPK8(+1.23),PTEN(-1.32),PTPRF(+2.01),SOCS3(+2.77)
Inositol Pyrophosphates Biosynthesis	0.276058	0.44157			0.125	1	1	0	IP6K2(+1.34)
Inosine-5'-phosphate Biosynthesis II	0.114025	0.246037			0.333	1	0	1	ADSL(-1.18)
iNOS Signaling	0.0316228	0.118032		0	0.111	5	2	3	CALM1 (includes others)(-1.15),JAK1(-1.3),JAK3(+1.23),MAPK1(-1.26),MAPK13(+2.51)
Inhibition of Matrix Metalloproteases	0.0040738	0.0346737		1	0.154	6	3	3	ADAM17(-1.25),MMP15(-2.82),MMP16(+10.5),MMP25(-2.56),SDC1(+2.61),SDC2(+24.58)
Inhibition of ARE-Mediated mRNA Degradation Pathway	0.533335	0.654636		0.447	0.041	5	2	3	DCP1A(-1.23),MAPK1(-1.26),MAPK13(+2.51),TNFSF9(+1.38),YWHAE(-1.15)
Inhibition of Angiogenesis by TSP1	0.00199526	0.025704		0	0.176	6	4	2	MAPK1(-1.26),MAPK13(+2.51),MAPK8(+1.23),SDC1(+2.61),SDC2(+24.58),TP53(-1.16)
Induction of Apoptosis by HIV1	0.0331131	0.118032		0.816	0.0984	6	5	1	BCL2L1(+1.35),CASP9(+1.27),FAS(+1.26),MAPK8(+1.23),TP53(-1.16),TRAF1(+1.43)
ILK Signaling	0.0758578	0.190108		0.905	0.0632	12	7	5	ARHGEF6(-1.28),CDH1(-3.95),FERMT2(+5.94),FLNB(+1.54),ITGB5(+10.64),MAPK1(-1.26),MAPK8(+1.23),PTEN(-1.32),PTGS2(+6.22),RAC1(-1.28),RND3(+22.22),RPS6KA5(+2.08)
IL-9 Signaling	0.140929	0.289734			0.0909	3	2	1	JAK1(-1.3),JAK3(+1.23),SOCS3(+2.77)
IL-8 Signaling	0.0138038	0.0660693	Activated	2.138	0.075	15	11	4	BCL2L1(+1.35),CCND2(+1.24),CDH1(-3.95),ICAM1(+1.29),IQGAP1(-1.26),ITGAX(+2.41),ITGB5(+10.64),MAPK1(-1.26),MAPK8(+1.23),PRKCA(+5.12),PTGS2(+6.22),PTK2B(+1.22),RAC1(-1.28),RND3(+22.22),VCAM1(+5.69)
IL-7 Signaling Pathway	0.00363078	0.0338844		-0.378	0.115	9	5	4	CXCR5(+2.37),FOXG1(+7.35),HGF(+14.6),JAK1(-1.3),JAK3(+1.23),MAPK1(-1.26),MAPK13(+2.51),PAX5(-1.22),SLC2A1(-1.21)
IL-6 Signaling	0.554626	0.672977		0.447	0.04	5	4	1	COL1A1(+2.55),MAPK1(-1.26),MAPK13(+2.51),MAPK8(+1.23),SOCS3(+2.77)
IL-4 Signaling	0.435512	0.587489			0.0471	4	3	1	INPP5J(+6.0),IRF4(+1.29),JAK1(-1.3),JAK3(+1.23)
IL-3 Signaling	0.0128825	0.0645654		0	0.101	8	4	4	CSF2RB(+1.77),JAK1(-1.3),MAPK1(-1.26),PAK1(+1.24),PPP3CA(-1.58),PPP3CC(+1.18),PRKCA(+5.12),RAC1(-1.28)
IL-23 Signaling Pathway	0.524807	0.65013			0.0455	2	1	1	IL12RB2(-2.54),SOCS3(+2.77)
IL-22 Signaling	0.00218776	0.0263027		-0.447	0.208	5	3	2	JAK1(-1.3),MAPK1(-1.26),MAPK13(+2.51),MAPK8(+1.23),SOCS3(+2.77)
IL-2 Signaling	0.0331131	0.118032		-0.447	0.0984	6	3	3	JAK1(-1.3),JAK3(+1.23),MAPK1(-1.26),MAPK8(+1.23),PTK2B(+1.22),SYK(-1.45)
IL-17A Signaling in Gastric Cells	0.074131	0.188799			0.12	3	2	1	MAPK1(-1.26),MAPK13(+2.51),MAPK8(+1.23)
IL-17A Signaling in Fibroblasts	0.406443	0.55847			0.0571	2	1	1	MAPK1(-1.26),MAPK13(+2.51)
IL-17A Signaling in Airway Cells	0.040738	0.138038		0.816	0.0938	6	3	3	JAK1(-1.3),JAK3(+1.23),MAPK1(-1.26),MAPK13(+2.51),MAPK8(+1.23),PTEN(-1.32)
IL-17 Signaling	0.210863	0.374973			0.0625	5	3	2	JAK1(-1.3),MAPK1(-1.26),MAPK13(+2.51),MAPK8(+1.23),PTGS2(+6.22)
IL-15 Signaling	0.0758578	0.190108		0	0.08	6	3	3	BCL2L1(+1.35),JAK1(-1.3),JAK3(+1.23),MAPK1(-1.26),MAPK13(+2.51),SYK(-1.45)
IL-15 Production	0.00870964	0.0512861		1.508	0.0909	11	8	3	ABL1(-1.17),DDR2(+2.64),EPHA2(+3.41),EPHB2(+3.2),FGFR1(+2.28),ITK(+6.74),JAK1(-1.3),JAK3(+1.23),MERTK(+2.41),PTK2B(+1.22),SYK(-1.45)
IL-12 Signaling and Production in Macrophages	0.269774	0.438531			0.053	7	4	3	APOL1(-1.44),IL12RB2(-2.54),MAPK1(-1.26),MAPK13(+2.51),MAPK8(+1.23),PRKCA(+5.12),SERPINA1(+15.79)
IL-10 Signaling	0.0549541	0.158855			0.087	6	3	3	CCR1(-1.89),JAK1(-1.3),MAPK1(-1.26),MAPK13(+2.51),MAPK8(+1.23),SOCS3(+2.77)
IL-1 Signaling	0.488652	0.626614			0.044	4	3	1	ADCY1(+3.69),MAPK1(-1.26),MAPK13(+2.51),MAPK8(+1.23)
IGF-1 Signaling	0.0549541	0.158855		-1.342	0.0769	8	5	3	CASP9(+1.27),IGFBP3(+17.6),IGFBP4(+1.79),JAK1(-1.3),MAPK1(-1.26),MAPK8(+1.23),SOCS3(+2.77),YWHAE(-1.15)
iCOS-iCOSL Signaling in T Helper Cells	0.074131	0.188799		0.707	0.0721	8	4	4	CALM1 (includes others)(-1.15),CAMK2B(+3.78),CD80(+1.28),ITK(+6.74),PPP3CA(-1.58),PPP3CC(+1.18),PTEN(-1.32),RAC1(-1.28)
Hypoxia Signaling in the Cardiovascular System	0.566239	0.682339			0.0405	3	0	3	HSP90AA1(-1.2),PTEN(-1.32),TP53(-1.16)
Huntington's Disease Signaling	0.148936	0.299226		0.302	0.0549	13	8	5	BCL2L1(+1.35),CAPN5(-3.08),CAPN8(+18.66),CASP9(+1.27),HIP1(+1.59),MAPK1(-1.26),MAPK8(+1.23),NCOR1(-1.2),PLCB1(+9.44),PLCB4(+11.0),PRKCA(+5.12),TCERG1(-1.16),TP53(-1.16)
Human Embryonic Stem Cell Pluripotency	0.28774	0.457088			0.0519	7	5	2	FGFR1(+2.28),FZD7(+3.73),SMAD3(-1.37),SMAD4(-1.13),SMAD7(+1.41),TCF7(+2.03),WNT10B(+3.43)
HOTAIR Regulatory Pathway	0.103992	0.234963		1.265	0.0625	10	6	4	CDH1(-3.95),CDKN1A(+1.58),COL1A1(+2.55),ICAM1(+1.29),MMP15(-2.82),MMP16(+10.5),MMP25(-2.56),PTEN(-1.32),TCF7(+2.03),WNT10B(+3.43)
HMGB1 Signaling	0.20893	0.374973		1.134	0.0545	9	6	3	ICAM1(+1.29),MAPK1(-1.26),MAPK13(+2.51),MAPK8(+1.23),RAC1(-1.28),RND3(+22.22),SERPINE1(-2.75),TNFSF9(+1.38),VCAM1(+5.69)
Histamine Degradation	0.496592	0.630957			0.0588	1	0	1	ALDH3A2(-1.25)
HIPPO signaling	0.00645654	0.0457088		0.447	0.106	9	6	3	AMOT(+8.88),DLG5(+1.79),FRMD6(+4.06),SMAD3(-1.37),SMAD4(-1.13),TEAD1(+3.04),WWC1(+2.21),WWTR1(+2.09),YWHAE(-1.15)
HIF1α Signaling	0.00776247	0.0501187		0	0.078	16	7	9	CAMK2B(+3.78),CDKN1A(+1.58),HGF(+14.6),HSP90AA1(-1.2),MAPK1(-1.26),MKNK2(+1.22),MMP15(-2.82),MMP16(+10.5),MMP25(-2.56),PPP3CA(-1.58),PPP3CC(+1.18),PRKCA(+5.12),SERPINE1(-2.75),SLC2A1(-1.21),SLC2A3(-1.33),TP53(-1.16)
HGF Signaling	0.00457088	0.0363078		0.333	0.0991	11	7	4	CDKN1A(+1.58),ELF4(-1.17),HGF(+14.6),ITGA4(-1.34),ITGA5(+2.43),MAPK1(-1.26),MAPK8(+1.23),PAK1(+1.24),PRKCA(+5.12),PTGS2(+6.22),RAC1(-1.28)
Hereditary Breast Cancer Signaling	0.0524807	0.157036			0.0714	10	2	8	BRCA1(-1.45),BRCA2(-1.32),CDKN1A(+1.58),FANCC(-1.21),FANCD2(-1.2),PTEN(-1.32),RAD51(-1.25),RPA1(-1.15),TP53(-1.16),XPC(+1.2)
HER-2 Signaling in Breast Cancer	0.239883	0.404576			0.0595	5	4	1	CASP9(+1.27),CDKN1A(+1.58),ITGB5(+10.64),PRKCA(+5.12),TP53(-1.16)
Hepatic Fibrosis Signaling Pathway	0.00169824	0.0245471		1.177	0.0734	27	17	10	CACNA1D(+2.44),CALM1 (includes others)(-1.15),CCL3(+2.73),COL11A2(+4.0),COL1A1(+2.55),COL5A3(+16.68),FGFR1(+2.28),FZD7(+3.73),ICAM1(+1.29),ITGA4(-1.34),ITGA5(+2.43),JAK1(-1.3),MAPK1(-1.26),MAPK13(+2.51),MAPK8(+1.23),PRKCA(+5.12),PTEN(-1.32),RAC1(-1.28),RND3(+22.22),SERPINE1(-2.75),SMAD3(-1.37),SMAD4(-1.13),SMAD7(+1.41),SUCNR1(-2.71),TCF7(+2.03),VCAM1(+5.69),WNT10B(+3.43)
Hepatic Fibrosis / Hepatic Stellate Cell Activation	5.24807e-05	0.00346737			0.108	20	16	4	CCR7(+2.42),COL11A2(+4.0),COL1A1(+2.55),COL4A4(-1.84),COL4A5(+81.0),COL5A3(+16.68),COL9A2(+1.61),CSF1(+2.33),EDNRB(+6.05),FAS(+1.26),FGFR1(+2.28),HGF(+14.6),ICAM1(+1.29),IGFBP3(+17.6),IGFBP4(+1.79),SERPINE1(-2.75),SMAD3(-1.37),SMAD4(-1.13),SMAD7(+1.41),VCAM1(+5.69)
Hepatic Cholestasis	1	1			0.0216	4	4	0	ADCY1(+3.69),MAPK8(+1.23),PRKCA(+5.12),TNFSF9(+1.38)
Heparan Sulfate Biosynthesis	1	1			0.0128	1	1	0	XYLT1(+2.06)
Hematopoiesis from Pluripotent Stem Cells	1	1			0.0204	1	1	0	CSF1(+2.33)
Hematopoiesis from Multipotent Stem Cells	0.384592	0.547016			0.0833	1	1	0	CSF1(+2.33)
Gαs Signaling	1	1		1	0.0374	4	3	1	ADCY1(+3.69),MAPK1(-1.26),PTGER4(+4.18),PTGIR(+1.99)
Gαq Signaling	0.0977237	0.222844		1	0.0633	10	6	4	CALM1 (includes others)(-1.15),MAPK1(-1.26),PLCB1(+9.44),PLCB4(+11.0),PPP3CA(-1.58),PPP3CC(+1.18),PRKCA(+5.12),PTK2B(+1.22),RAC1(-1.28),RND3(+22.22)
Gαi Signaling	1	1			0.024	3	1	2	ADCY1(+3.69),MAPK1(-1.26),RGS12(-1.59)
Gα12/13 Signaling	0.41115	0.559758		0.816	0.0462	6	4	2	CDH1(-3.95),CDH11(+4.4),MAPK1(-1.26),MAPK8(+1.23),MEF2D(+1.26),PTK2B(+1.22)
Gustation Pathway	1	1			0.026	4	4	0	ADCY1(+3.69),CACNA1D(+2.44),P2RX1(+1.86),PDE1C(+4.19)
Growth Hormone Signaling	0.0223872	0.0933254		0.378	0.0986	7	5	2	GHR(+18.31),IGFBP3(+17.6),MAPK1(-1.26),PRKCA(+5.12),RPS6KA3(-1.27),RPS6KA5(+2.08),SOCS3(+2.77)
Granzyme B Signaling	0.476431	0.616595			0.0625	1	1	0	CASP9(+1.27)
Granzyme A Signaling	0.535797	0.654636			0.0526	1	0	1	SET(-1.18)
Granulocyte Adhesion and Diapedesis	0.0549541	0.158855			0.0667	12	9	3	CCL22(+2.5),CCL3(+2.73),CXCL16(+4.43),ICAM1(+1.29),ITGA4(-1.34),ITGA5(+2.43),MMP15(-2.82),MMP16(+10.5),MMP25(-2.56),SDC1(+2.61),SDC2(+24.58),VCAM1(+5.69)
Graft-versus-Host Disease Signaling	0.295801	0.465586			0.0625	3	3	0	CD80(+1.28),FAS(+1.26),HLA-F(+1.3)
G-Protein Coupled Receptor Signaling	0.39355	0.554626			0.0441	12	10	2	ADCY1(+3.69),CAMK2B(+3.78),DUSP4(+1.36),MAPK1(-1.26),PDE1C(+4.19),PLCB1(+9.44),PLCB4(+11.0),PRKCA(+5.12),PTGER4(+4.18),PTGIR(+1.99),PTK2B(+1.22),RGS12(-1.59)
GPCR-Mediated Nutrient Sensing in Enteroendocrine Cells	0.283792	0.453942	Activated	2.449	0.0536	6	6	0	ADCY1(+3.69),CACNA1D(+2.44),PLCB1(+9.44),PLCB4(+11.0),PLCL1(+29.67),PRKCA(+5.12)
GPCR-Mediated Integration of Enteroendocrine Signaling Exemplified by an L Cell	0.328095	0.49545		-1	0.0548	4	4	0	ADCY1(+3.69),PLCB1(+9.44),PLCB4(+11.0),PLCL1(+29.67)
GP6 Signaling Pathway	0.0199526	0.0851138		0.632	0.084	10	6	4	CALM1 (includes others)(-1.15),COL11A2(+4.0),COL1A1(+2.55),COL4A4(-1.84),COL4A5(+81.0),COL5A3(+16.68),COL9A2(+1.61),PRKCA(+5.12),RAC1(-1.28),SYK(-1.45)
GNRH Signaling	0.0204174	0.0870964	Activated	2.111	0.0751	13	10	3	ADCY1(+3.69),CACNA1D(+2.44),CALM1 (includes others)(-1.15),CAMK2B(+3.78),MAPK1(-1.26),MAPK13(+2.51),MAPK8(+1.23),PAK1(+1.24),PLCB1(+9.44),PLCB4(+11.0),PRKCA(+5.12),PTK2B(+1.22),RAC1(-1.28)
GM-CSF Signaling	0.0588844	0.164059		1	0.0857	6	4	2	BCL2L1(+1.35),CAMK2B(+3.78),CSF2RB(+1.77),MAPK1(-1.26),PPP3CA(-1.58),PPP3CC(+1.18)
Glycoaminoglycan-protein Linkage Region Biosynthesis	0.247172	0.408319			0.143	1	1	0	XYLT1(+2.06)
Glutathione-mediated Detoxification	1	1			0.0312	1	0	1	MGST2(-1.7)
Glutathione Redox Reactions I	0.620869	0.731139			0.0417	1	0	1	MGST2(-1.7)
Glutamate Receptor Signaling	0.074131	0.188799	Activated	2	0.0877	5	4	1	CALM1 (includes others)(-1.15),GRIA3(+7.64),GRIK4(+2.15),GRIN2A(+4.61),GRIN2C(+8.81)
Glucocorticoid Receptor Signaling	0.00812831	0.0501187			0.0685	23	12	11	BCL2L1(+1.35),CCL3(+2.73),CDKN1A(+1.58),FKBP5(-1.25),HSP90AA1(-1.2),ICAM1(+1.29),JAK1(-1.3),JAK3(+1.23),KRT6B(-70.29),MAPK1(-1.26),MAPK13(+2.51),MAPK8(+1.23),NCOR1(-1.2),PPP3CA(-1.58),PPP3CC(+1.18),PRKAB2(+1.34),PTGS2(+6.22),RAC1(-1.28),SERPINE1(-2.75),SMAD3(-1.37),SMAD4(-1.13),SRA1(+1.36),VCAM1(+5.69)
Glioma Signaling	0.030903	0.115878		0.447	0.0818	9	3	6	ABL1(-1.17),CALM1 (includes others)(-1.15),CAMK2B(+3.78),CDKN1A(+1.58),MAPK1(-1.26),PRKCA(+5.12),PTEN(-1.32),RBL1(-1.25),TP53(-1.16)
Glioma Invasiveness Signaling	0.337287	0.502343			0.0541	4	2	2	ITGB5(+10.64),MAPK1(-1.26),RAC1(-1.28),RND3(+22.22)
Glioblastoma Multiforme Signaling	0.0645654	0.172982		1.265	0.0667	11	7	4	CDKN1A(+1.58),FZD7(+3.73),MAPK1(-1.26),PLCB1(+9.44),PLCB4(+11.0),PLCL1(+29.67),PTEN(-1.32),RAC1(-1.28),RND3(+22.22),TP53(-1.16),WNT10B(+3.43)
Germ Cell-Sertoli Cell Junction Signaling	0.0190546	0.0831764			0.076	13	6	7	CDH1(-3.95),CTNNA2(+40.94),IQGAP1(-1.26),JUP(+3.28),MAPK1(-1.26),MAPK8(+1.23),MTMR2(-1.18),MYO7A(+13.07),PAK1(+1.24),RAC1(-1.28),RND3(+22.22),TUBA4A(-1.24),TUBB(-1.15)
GDNF Family Ligand-Receptor Interactions	0.354813	0.519996		0	0.0526	4	2	2	DOK4(+1.74),MAPK1(-1.26),MAPK8(+1.23),RAC1(-1.28)
Gap Junction Signaling	0.164059	0.317687			0.0556	11	7	4	ADCY1(+3.69),GRIA3(+7.64),MAPK1(-1.26),PLCB1(+9.44),PLCB4(+11.0),PLCL1(+29.67),PPP3CA(-1.58),PPP3CC(+1.18),PRKCA(+5.12),TUBA4A(-1.24),TUBB(-1.15)
GADD45 Signaling	0.00588844	0.042658			0.211	4	2	2	BRCA1(-1.45),CCND2(+1.24),CDKN1A(+1.58),TP53(-1.16)
GABA Receptor Signaling	0.174985	0.334195			0.0632	6	6	0	ADCY1(+3.69),CACNA1D(+2.44),GABRA4(+606.95),GABRB1(+25.68),GABRB2(+5.43),SLC6A12(+9.67)
G Protein Signaling Mediated by Tubby	0.123027	0.260016			0.0968	3	2	1	ABL1(-1.17),PLCB1(+9.44),PLCB4(+11.0)
G Beta Gamma Signaling	0.209894	0.374973		0.378	0.0574	7	5	2	ADCY1(+3.69),ARHGEF6(-1.28),CACNA1D(+2.44),KCNJ3(+7.29),MAPK1(-1.26),PAK1(+1.24),PRKCA(+5.12)
FXR/RXR Activation	1	1			0.0317	4	3	1	APOL1(-1.44),MAPK8(+1.23),SDC1(+2.61),SERPINA1(+15.79)
fMLP Signaling in Neutrophils	0.0891251	0.209894		0	0.069	8	4	4	CALM1 (includes others)(-1.15),MAPK1(-1.26),PLCB1(+9.44),PLCB4(+11.0),PPP3CA(-1.58),PPP3CC(+1.18),PRKCA(+5.12),RAC1(-1.28)
FLT3 Signaling in Hematopoietic Progenitor Cells	0.391742	0.554626		0	0.05	4	2	2	MAPK1(-1.26),MAPK13(+2.51),RPS6KA3(-1.27),RPS6KA5(+2.08)
FGF Signaling	0.018197	0.0812831		1.414	0.0952	8	6	2	FGFR1(+2.28),HGF(+14.6),MAPK1(-1.26),MAPK13(+2.51),MAPK8(+1.23),PRKCA(+5.12),RAC1(-1.28),RPS6KA5(+2.08)
FcγRIIB Signaling in B Lymphocytes	0.57544	0.688652			0.04	3	2	1	CACNA1D(+2.44),MAPK8(+1.23),SYK(-1.45)
Fcγ Receptor-mediated Phagocytosis in Macrophages and Monocytes	0.0331131	0.118032		0	0.0851	8	4	4	MAPK1(-1.26),PAK1(+1.24),PRKCA(+5.12),PTEN(-1.32),PTK2B(+1.22),RAC1(-1.28),SYK(-1.45),TLN2(+4.4)
Fc Epsilon RI Signaling	0.18281	0.342768		-0.378	0.0598	7	4	3	INPP5J(+6.0),MAPK1(-1.26),MAPK13(+2.51),MAPK8(+1.23),PRKCA(+5.12),RAC1(-1.28),SYK(-1.45)
Fatty Acid α-oxidation	0.187068	0.34914			0.1	2	1	1	ALDH3A2(-1.25),PTGS2(+6.22)
FAT10 Cancer Signaling Pathway	0.107895	0.240991		0	0.087	4	1	3	ACKR3(+2.01),SMAD3(-1.37),SMAD4(-1.13),TP53(-1.16)
FAK Signaling	0.00436516	0.0354813			0.105	10	4	6	ARHGEF6(-1.28),CAPN5(-3.08),CAPN8(+18.66),ITGA4(-1.34),ITGA5(+2.43),MAPK1(-1.26),PAK1(+1.24),PTEN(-1.32),RAC1(-1.28),TLN2(+4.4)
Factors Promoting Cardiogenesis in Vertebrates	0.0758578	0.188799	Activated	2.53	0.0667	10	9	1	CAMK2B(+3.78),FZD7(+3.73),MAPK8(+1.23),PLCB1(+9.44),PLCB4(+11.0),PLCL1(+29.67),PRKCA(+5.12),SMAD4(-1.13),TCF7(+2.03),WNT10B(+3.43)
Extrinsic Prothrombin Activation Pathway	0.476431	0.616595			0.0625	1	1	0	F5(+8.67)
Ethanol Degradation IV	0.605341	0.717794			0.0435	1	0	1	ALDH3A2(-1.25)
Ethanol Degradation II	1	1			0.0312	1	0	1	ALDH3A2(-1.25)
Estrogen-mediated S-phase Entry	0.276058	0.44157			0.0769	2	1	1	CDKN1A(+1.58),RBL1(-1.25)
Estrogen-Dependent Breast Cancer Signaling	1	1			0.0135	1	0	1	MAPK1(-1.26)
Estrogen Receptor Signaling	0.00301995	0.0301995		1.877	0.0732	24	15	9	ADCY1(+3.69),CACNA1D(+2.44),CDKN1A(+1.58),FOXG1(+7.35),HSP90AA1(-1.2),JAK1(-1.3),JAK3(+1.23),MAPK1(-1.26),MMP15(-2.82),MMP16(+10.5),MMP25(-2.56),MPRIP(-1.17),NCOR1(-1.2),NOTCH1(+1.19),PAK1(+1.24),PLCB1(+9.44),PLCB4(+11.0),PLCL1(+29.67),PRKAB2(+1.34),PRKCA(+5.12),PTEN(-1.32),SHF(+2.44),SRA1(+1.36),TP53(-1.16)
Erythropoietin Signaling	1	1			0.0395	3	2	1	MAPK1(-1.26),PRKCA(+5.12),SOCS3(+2.77)
ERK5 Signaling	0.319154	0.487528		0	0.0556	4	2	2	MEF2D(+1.26),RPS6KA3(-1.27),RPS6KA5(+2.08),YWHAE(-1.15)
ERK/MAPK Signaling	0.0436516	0.14388		0.277	0.0674	13	9	4	DUSP2(+1.71),DUSP4(+1.36),ELF4(-1.17),ITGA4(-1.34),ITGA5(+2.43),MAPK1(-1.26),MKNK2(+1.22),PAK1(+1.24),PRKCA(+5.12),PTK2B(+1.22),RAC1(-1.28),RPS6KA5(+2.08),TLN2(+4.4)
ErbB4 Signaling	0.125893	0.264241		0.447	0.0746	5	3	2	ADAM17(-1.25),MAPK1(-1.26),NRG2(+2.36),NRG3(+5.92),PRKCA(+5.12)
ErbB2-ErbB3 Signaling	0.11508	0.246037		1.342	0.0769	5	3	2	JAK3(+1.23),MAPK1(-1.26),NRG2(+2.36),NRG3(+5.92),PTEN(-1.32)
ErbB Signaling	0.0794328	0.191867		1.89	0.0745	7	6	1	MAPK1(-1.26),MAPK13(+2.51),MAPK8(+1.23),NRG2(+2.36),NRG3(+5.92),PAK1(+1.24),PRKCA(+5.12)
Epithelial Adherens Junction Signaling	0.00295121	0.0301995			0.0921	14	8	6	CDH1(-3.95),CTNNA2(+40.94),FGFR1(+2.28),HGF(+14.6),IQGAP1(-1.26),JUP(+3.28),MYO7A(+13.07),NOTCH1(+1.19),PTEN(-1.32),PTPRM(+3.19),RAC1(-1.28),TCF7(+2.03),TUBA4A(-1.24),TUBB(-1.15)
Ephrin Receptor Signaling	0.0125893	0.0645654		0	0.0778	14	10	4	ABL1(-1.17),EFNA5(+3.38),EFNB2(+3.2),EPHA2(+3.41),EPHB2(+3.2),GRIN2A(+4.61),GRIN2C(+8.81),ITGA4(-1.34),ITGA5(+2.43),MAPK1(-1.26),PAK1(+1.24),RAC1(-1.28),RGS3(+1.59),SDC2(+24.58)
Ephrin B Signaling	0.0234423	0.0977237		0.378	0.0972	7	4	3	CAP1(-1.19),EFNB2(+3.2),EPHB2(+3.2),MAPK1(-1.26),PAK1(+1.24),RAC1(-1.28),RGS3(+1.59)
Ephrin A Signaling	0.11508	0.246037			0.0851	4	3	1	EFNA5(+3.38),EPHA2(+3.41),PAK1(+1.24),RAC1(-1.28)
eNOS Signaling	1	1		1	0.0377	6	4	2	ADCY1(+3.69),CALM1 (includes others)(-1.15),CASP9(+1.27),HSP90AA1(-1.2),PRKAB2(+1.34),PRKCA(+5.12)
Endothelin-1 Signaling	0.0707946	0.184077	Activated	2.309	0.0638	12	11	1	ADCY1(+3.69),CASP9(+1.27),EDNRB(+6.05),MAPK1(-1.26),MAPK13(+2.51),MAPK8(+1.23),PLCB1(+9.44),PLCB4(+11.0),PLCL1(+29.67),PRKCA(+5.12),PTGS2(+6.22),SHF(+2.44)
Endoplasmic Reticulum Stress Pathway	0.200909	0.369828			0.0952	2	2	0	CASP9(+1.27),MAPK8(+1.23)
Endometrial Cancer Signaling	0.030903	0.11695		-1	0.1	6	2	4	CASP9(+1.27),CDH1(-3.95),CTNNA2(+40.94),MAPK1(-1.26),PTEN(-1.32),TP53(-1.16)
Endocannabinoid Neuronal Synapse Pathway	0.000169824	0.00691831	Activated	2.324	0.117	15	13	2	ADCY1(+3.69),CACNA1D(+2.44),GRIA3(+7.64),GRIN2A(+4.61),GRIN2C(+8.81),KCNJ3(+7.29),MAPK1(-1.26),MAPK13(+2.51),MAPK8(+1.23),PLCB1(+9.44),PLCB4(+11.0),PLCL1(+29.67),PPP3CA(-1.58),PPP3CC(+1.18),PTGS2(+6.22)
Endocannabinoid Developing Neuron Pathway	0.304789	0.477529		-0.816	0.0522	6	3	3	ADCY1(+3.69),BRCA1(-1.45),MAPK1(-1.26),MAPK13(+2.51),MAPK8(+1.23),RAC1(-1.28)
Endocannabinoid Cancer Inhibition Pathway	0.0269153	0.105925		-0.632	0.0769	11	7	4	ADCY1(+3.69),CAMKK2(+1.45),CASP9(+1.27),CCND2(+1.24),CDH1(-3.95),CDKN1A(+1.58),MAPK1(-1.26),PRKAB2(+1.34),SPTLC2(-1.43),TCF7(+2.03),TRIB3(-1.38)
EIF2 Signaling	1	1			0.0179	4	1	3	EIF3J(-1.21),MAPK1(-1.26),RPL15(+1.12),TRIB3(-1.38)
Eicosanoid Signaling	0.26485	0.433511			0.0606	4	3	1	PTGER4(+4.18),PTGIR(+1.99),PTGS2(+6.22),TBXAS1(-2.15)
EGF Signaling	0.0660693	0.177011		0.447	0.0909	5	3	2	JAK1(-1.3),MAPK1(-1.26),MAPK13(+2.51),MAPK8(+1.23),PRKCA(+5.12)
dTMP De Novo Biosynthesis	0.18281	0.342768			0.2	1	0	1	DHFR(-1.27)
Dopamine-DARPP32 Feedback in cAMP Signaling	0.000776247	0.0190546	Activated	2.309	0.0982	16	12	4	ADCY1(+3.69),ATP2A2(-1.13),CACNA1D(+2.44),CALM1 (includes others)(-1.15),CAMKK2(+1.45),CREM(-1.32),GRIN2A(+4.61),GRIN2C(+8.81),KCNJ11(+3.86),KCNJ3(+7.29),PLCB1(+9.44),PLCB4(+11.0),PLCL1(+29.67),PPP3CA(-1.58),PPP3CC(+1.18),PRKCA(+5.12)
Dopamine Receptor Signaling	1	1			0.013	1	1	0	ADCY1(+3.69)
Dopamine Degradation	1	1			0.0333	1	0	1	ALDH3A2(-1.25)
Docosahexaenoic Acid (DHA) Signaling	0.447713	0.599791			0.0526	2	2	0	BCL2L1(+1.35),CASP9(+1.27)
DNA Double-Strand Break Repair by Non-Homologous End Joining	0.431519	0.583445			0.0714	1	0	1	DCLRE1C(-1.43)
DNA Double-Strand Break Repair by Homologous Recombination	0.000144544	0.00630957			0.357	5	0	5	ABL1(-1.17),BRCA1(-1.45),BRCA2(-1.32),RAD51(-1.25),RPA1(-1.15)
DNA damage-induced 14-3-3σ Signaling	0.0371535	0.129122			0.158	3	0	3	BRCA1(-1.45),RAD1(-1.23),TP53(-1.16)
D-myo-inositol-5-phosphate Metabolism	0.00398107	0.0346737		1.069	0.0892	14	9	5	DUSP2(+1.71),DUSP5(+1.54),ITPK1(-1.26),MTMR2(-1.18),PLCB1(+9.44),PLCB4(+11.0),PPM1H(+6.93),PPP1R1C(+26.6),PPP3CA(-1.58),PTEN(-1.32),PTPRF(+2.01),PTPRM(+3.19),SET(-1.18),SOCS3(+2.77)
D-myo-inositol (3,4,5,6)-tetrakisphosphate Biosynthesis	0.0109648	0.0588844		0.577	0.0845	12	7	5	DUSP2(+1.71),DUSP5(+1.54),ITPK1(-1.26),MTMR2(-1.18),PPM1H(+6.93),PPP1R1C(+26.6),PPP3CA(-1.58),PTEN(-1.32),PTPRF(+2.01),PTPRM(+3.19),SET(-1.18),SOCS3(+2.77)
D-myo-inositol (1,4,5,6)-Tetrakisphosphate Biosynthesis	0.0109648	0.0588844		0.577	0.0845	12	7	5	DUSP2(+1.71),DUSP5(+1.54),ITPK1(-1.26),MTMR2(-1.18),PPM1H(+6.93),PPP1R1C(+26.6),PPP3CA(-1.58),PTEN(-1.32),PTPRF(+2.01),PTPRM(+3.19),SET(-1.18),SOCS3(+2.77)
D-myo-inositol (1,4,5)-trisphosphate Degradation	0.496592	0.630957			0.0588	1	1	0	INPP5J(+6.0)
D-myo-inositol (1,4,5)-Trisphosphate Biosynthesis	0.261216	0.42658			0.08	2	2	0	PLCB1(+9.44),PLCB4(+11.0)
D-myo-inositol (1,3,4)-trisphosphate Biosynthesis	0.0323594	0.118032			0.167	3	2	1	INPP5J(+6.0),ITPKC(+1.42),PTEN(-1.32)
Differential Regulation of Cytokine Production in Macrophages and T Helper Cells by IL-17A and IL-17F	0.516416	0.645654			0.0556	1	1	0	CCL3(+2.73)
Differential Regulation of Cytokine Production in Intestinal Epithelial Cells by IL-17A and IL-17F	0.605341	0.717794			0.0435	1	1	0	CCL3(+2.73)
Dermatan Sulfate Degradation (Metazoa)	0.496592	0.630957			0.0588	1	1	0	IDUA(+1.89)
Dermatan Sulfate Biosynthesis	1	1			0.0339	2	1	1	CSGALNACT1(-3.63),XYLT1(+2.06)
Dendritic Cell Maturation	0.00263027	0.0288403	Activated	3.357	0.0874	16	15	1	CCR7(+2.42),CD58(+1.34),CD80(+1.28),COL11A2(+4.0),COL1A1(+2.55),COL5A3(+16.68),DDR2(+2.64),FSCN1(+1.32),HLA-F(+1.3),ICAM1(+1.29),MAPK1(-1.26),MAPK13(+2.51),MAPK8(+1.23),PLCB1(+9.44),PLCB4(+11.0),PLCL1(+29.67)
Death Receptor Signaling	0.0691831	0.181134		1.89	0.0769	7	7	0	CASP9(+1.27),CFLAR(+1.53),FAS(+1.26),LMNA(+1.43),MAPK8(+1.23),TNFRSF10B(+1.2),TNFRSF21(+2.22)
Cytotoxic T Lymphocyte-mediated Apoptosis of Target Cells	0.151008	0.299226			0.0882	3	3	0	CASP9(+1.27),FAS(+1.26),HLA-F(+1.3)
Cysteine Biosynthesis III (mammalia)	0.620869	0.731139			0.0417	1	1	0	AHCYL2(+1.3)
Cyclins and Cell Cycle Regulation	0.400867	0.55847			0.0494	4	2	2	ABL1(-1.17),CCND2(+1.24),CDKN1A(+1.58),TP53(-1.16)
CXCR4 Signaling	0.217771	0.375837		1	0.0539	9	7	2	ADCY1(+3.69),MAPK1(-1.26),MAPK8(+1.23),PAK1(+1.24),PLCB1(+9.44),PLCB4(+11.0),PRKCA(+5.12),RAC1(-1.28),RND3(+22.22)
CTLA4 Signaling in Cytotoxic T Lymphocytes	1	1			0.0337	3	2	1	CD80(+1.28),HLA-F(+1.3),SYK(-1.45)
Crosstalk between Dendritic Cells and Natural Killer Cells	0.00870964	0.0512861		1.633	0.101	9	8	1	CAMK2B(+3.78),CCR7(+2.42),CD80(+1.28),CSF2RB(+1.77),FAS(+1.26),FSCN1(+1.32),HLA-F(+1.3),TLN2(+4.4),TLR7(-1.43)
CREB Signaling in Neurons	0.0691831	0.181134	Activated	2.309	0.0628	13	11	2	ADCY1(+3.69),CACNA1D(+2.44),CALM1 (includes others)(-1.15),CAMK2B(+3.78),GRIA3(+7.64),GRIK4(+2.15),GRIN2A(+4.61),GRIN2C(+8.81),MAPK1(-1.26),PLCB1(+9.44),PLCB4(+11.0),PLCL1(+29.67),PRKCA(+5.12)
Corticotropin Releasing Hormone Signaling	0.217771	0.375837		0.816	0.0552	8	6	2	ADCY1(+3.69),CACNA1D(+2.44),CALM1 (includes others)(-1.15),MAPK1(-1.26),MAPK13(+2.51),MEF2D(+1.26),PRKCA(+5.12),PTGS2(+6.22)
Coronavirus Pathogenesis Pathway	0.000933254	0.0194984		0	0.1	15	4	11	ABL1(-1.17),ADAM17(-1.25),CASP9(+1.27),JAK1(-1.3),KPNB1(-1.22),MAPK1(-1.26),MAPK13(+2.51),MAPK8(+1.23),PTGS2(+6.22),RBL1(-1.25),SERPINE1(-2.75),SMAD3(-1.37),SMAD4(-1.13),TP53(-1.16),TRIM25(-1.17)
Complement System	1	1			0.027	1	1	0	ITGAX(+2.41)
Communication between Innate and Adaptive Immune Cells	0.331894	0.497737			0.0521	5	4	1	CCL3(+2.73),CCR7(+2.42),CD80(+1.28),HLA-F(+1.3),TLR7(-1.43)
Colorectal Cancer Metastasis Signaling	7.58578e-05	0.00363078		1.528	0.0949	24	13	11	ADCY1(+3.69),APPL1(-1.35),ARRB1(+1.84),BCL2L1(+1.35),CASP9(+1.27),CDH1(-3.95),FZD7(+3.73),JAK1(-1.3),JAK3(+1.23),MAPK1(-1.26),MAPK8(+1.23),MMP15(-2.82),MMP16(+10.5),MMP25(-2.56),PTGER4(+4.18),PTGS2(+6.22),RAC1(-1.28),RND3(+22.22),SMAD3(-1.37),SMAD4(-1.13),TCF7(+2.03),TLR7(-1.43),TP53(-1.16),WNT10B(+3.43)
Coagulation System	0.159956	0.314775			0.0857	3	2	1	F5(+8.67),SERPINA1(+15.79),SERPINE1(-2.75)
CNTF Signaling	0.188799	0.350752		-1	0.0702	4	1	3	JAK1(-1.3),MAPK1(-1.26),RPS6KA3(-1.27),RPS6KA5(+2.08)
Clathrin-mediated Endocytosis Signaling	0.0831764	0.198153			0.0622	12	7	5	APOL1(-1.44),ARRB1(+1.84),EPHB2(+3.2),HIP1(+1.59),HIP1R(-1.95),ITGA5(+2.43),ITGB5(+10.64),LDLR(-1.26),PPP3CA(-1.58),PPP3CC(+1.18),RAC1(-1.28),SERPINA1(+15.79)
Circadian Rhythm Signaling	0.377572	0.54325			0.0606	2	2	0	GRIN2A(+4.61),GRIN2C(+8.81)
Chronic Myeloid Leukemia Signaling	0.0524807	0.157036			0.0777	8	2	6	ABL1(-1.17),BCL2L1(+1.35),CDKN1A(+1.58),MAPK1(-1.26),RBL1(-1.25),SMAD3(-1.37),SMAD4(-1.13),TP53(-1.16)
Chondroitin Sulfate Biosynthesis (Late Stages)	1	1			0.0208	1	0	1	CSGALNACT1(-3.63)
Chondroitin Sulfate Biosynthesis	1	1			0.0357	2	1	1	CSGALNACT1(-3.63),XYLT1(+2.06)
Chondroitin and Dermatan Biosynthesis	0.214783	0.374973			0.167	1	0	1	CSGALNACT1(-3.63)
Choline Biosynthesis III	0.454988	0.60256			0.0667	1	0	1	PHKA1(-6.56)
Cholesterol Biosynthesis III (via Desmosterol)	0.409261	0.55847			0.0769	1	0	1	LBR(-1.24)
Cholesterol Biosynthesis II (via 24,25-dihydrolanosterol)	0.409261	0.55847			0.0769	1	0	1	LBR(-1.24)
Cholesterol Biosynthesis I	0.409261	0.55847			0.0769	1	0	1	LBR(-1.24)
Cholecystokinin/Gastrin-mediated Signaling	0.00776247	0.0501187		1.897	0.0924	11	8	3	CREM(-1.32),MAPK1(-1.26),MAPK8(+1.23),MEF2D(+1.26),PLCB1(+9.44),PLCB4(+11.0),PRKCA(+5.12),PTGS2(+6.22),PTK2B(+1.22),RAC1(-1.28),RND3(+22.22)
Chemokine Signaling	0.00120226	0.0223872		1.897	0.125	10	7	3	CALM1 (includes others)(-1.15),CAMK2B(+3.78),MAPK1(-1.26),MAPK13(+2.51),MAPK8(+1.23),MPRIP(-1.17),PLCB1(+9.44),PLCB4(+11.0),PRKCA(+5.12),PTK2B(+1.22)
Ceramide Signaling	1	1			0.0114	1	1	0	MAPK8(+1.23)
Ceramide Biosynthesis	0.0213796	0.0891251			0.333	2	0	2	DEGS2(-3.26),SPTLC2(-1.43)
Cellular Effects of Sildenafil (Viagra)	0.148936	0.299226			0.0611	8	6	2	ADCY1(+3.69),CACNA1D(+2.44),CALM1 (includes others)(-1.15),MPRIP(-1.17),PDE1C(+4.19),PLCB1(+9.44),PLCB4(+11.0),PLCL1(+29.67)
Cell Cycle: G2/M DNA Damage Checkpoint Regulation	0.0436516	0.14388		-1.342	0.102	5	1	4	ABL1(-1.17),BRCA1(-1.45),CDKN1A(+1.58),TP53(-1.16),YWHAE(-1.15)
Cell Cycle: G1/S Checkpoint Regulation	0.00489779	0.0371535		-1.414	0.119	8	2	6	ABL1(-1.17),CCND2(+1.24),CDKN1A(+1.58),MAX(-1.12),RBL1(-1.25),SMAD3(-1.37),SMAD4(-1.13),TP53(-1.16)
Cell Cycle Control of Chromosomal Replication	0.00154882	0.0239883		-0.707	0.143	8	3	5	CDC6(-1.21),CDK14(+1.3),CDK18(+38.29),CDK19(-1.25),CDK3(+3.82),MCM6(-1.2),MCM8(-1.29),RPA1(-1.15)
CDK5 Signaling	0.137088	0.285759		-0.378	0.0648	7	4	3	ABL1(-1.17),ADCY1(+3.69),CABLES1(-1.63),FOSB(+3.73),MAPK1(-1.26),MAPK13(+2.51),MAPK8(+1.23)
Cdc42 Signaling	0.0346737	0.11995		0.632	0.0719	12	6	6	ARHGEF6(-1.28),DIAPH3(-1.2),HLA-F(+1.3),IQGAP1(-1.26),ITGA4(-1.34),ITGA5(+2.43),ITK(+6.74),MAPK1(-1.26),MAPK13(+2.51),MAPK8(+1.23),MPRIP(-1.17),PAK1(+1.24)
CD40 Signaling	0.0141254	0.0660693		1.633	0.108	7	6	1	ICAM1(+1.29),JAK3(+1.23),MAPK1(-1.26),MAPK13(+2.51),MAPK8(+1.23),PTGS2(+6.22),TRAF1(+1.43)
CD28 Signaling in T Helper Cells	0.0489779	0.153109		0.333	0.075	9	5	4	CALM1 (includes others)(-1.15),CD80(+1.28),ITK(+6.74),MAPK8(+1.23),PAK1(+1.24),PPP3CA(-1.58),PPP3CC(+1.18),RAC1(-1.28),SYK(-1.45)
CD27 Signaling in Lymphocytes	0.350752	0.516416			0.0566	3	3	0	BCL2L1(+1.35),CASP9(+1.27),MAPK8(+1.23)
CCR5 Signaling in Macrophages	0.0123027	0.0630957		0.378	0.0957	9	7	2	CACNA1D(+2.44),CALM1 (includes others)(-1.15),CCL3(+2.73),FAS(+1.26),MAPK1(-1.26),MAPK13(+2.51),MAPK8(+1.23),PRKCA(+5.12),PTK2B(+1.22)
CCR3 Signaling in Eosinophils	0.0588844	0.16293		1.134	0.0726	9	5	4	CALM1 (includes others)(-1.15),MAPK1(-1.26),MAPK13(+2.51),MPRIP(-1.17),PAK1(+1.24),PLCB1(+9.44),PLCB4(+11.0),PRKCA(+5.12),RAC1(-1.28)
Caveolar-mediated Endocytosis Signaling	0.00234423	0.0275423			0.123	9	7	2	ABL1(-1.17),CD48(+1.34),FLNB(+1.54),HLA-F(+1.3),ITGA4(-1.34),ITGA5(+2.43),ITGAX(+2.41),ITGB5(+10.64),PRKCA(+5.12)
Cardiomyocyte Differentiation via BMP Receptors	0.554626	0.672977			0.05	1	0	1	SMAD4(-1.13)
Cardiac β-adrenergic Signaling	0.325837	0.494311		1	0.0496	7	6	1	ADCY1(+3.69),AKAP6(+3.86),AKAP7(+2.21),ATP2A2(-1.13),CACNA1D(+2.44),PDE1C(+4.19),SLC8A1(+9.77)
Cardiac Hypertrophy Signaling (Enhanced)	0.00204174	0.025704	Activated	2.475	0.0678	33	24	9	ADCY1(+3.69),ATP2A2(-1.13),CACNA1D(+2.44),CALM1 (includes others)(-1.15),CAMK2B(+3.78),CSF2RB(+1.77),DIAPH3(-1.2),EDNRB(+6.05),FGFR1(+2.28),FZD7(+3.73),GHR(+18.31),IL12RB2(-2.54),IL31RA(+20.49),ITGA4(-1.34),ITGA5(+2.43),MAP3K20(-1.4),MAPK1(-1.26),MAPK13(+2.51),MAPK8(+1.23),MEF2D(+1.26),MKNK2(+1.22),PDE1C(+4.19),PLCB1(+9.44),PLCB4(+11.0),PLCL1(+29.67),PPP3CA(-1.58),PPP3CC(+1.18),PRKCA(+5.12),PTEN(…
Cardiac Hypertrophy Signaling	0.0977237	0.222844		1.941	0.0583	14	10	4	ADCY1(+3.69),CACNA1D(+2.44),CALM1 (includes others)(-1.15),MAPK1(-1.26),MAPK13(+2.51),MAPK8(+1.23),MEF2D(+1.26),PLCB1(+9.44),PLCB4(+11.0),PLCL1(+29.67),PPP3CA(-1.58),PPP3CC(+1.18),RAC1(-1.28),RND3(+22.22)
Cancer Drug Resistance By Drug Efflux	0.0794328	0.191867			0.0862	5	2	3	FOXG1(+7.35),MAPK1(-1.26),PTEN(-1.32),PTGS2(+6.22),TP53(-1.16)
cAMP-mediated signaling	0.0707946	0.18281		1.155	0.0614	14	9	5	ADCY1(+3.69),AKAP6(+3.86),AKAP7(+2.21),CALM1 (includes others)(-1.15),CAMK2B(+3.78),CREM(-1.32),DUSP4(+1.36),MAPK1(-1.26),PDE1C(+4.19),PPP3CA(-1.58),PPP3CC(+1.18),PTGER4(+4.18),PTGIR(+1.99),RGS12(-1.59)
Calcium-induced T Lymphocyte Apoptosis	0.0467735	0.148936		0	0.0909	6	3	3	ATP2A2(-1.13),CALM1 (includes others)(-1.15),MEF2D(+1.26),PPP3CA(-1.58),PPP3CC(+1.18),PRKCA(+5.12)
Calcium Transport I	0.0060256	0.042658			0.3	3	1	2	ATP2A2(-1.13),ATP2B1(-1.37),ATP2B4(+1.75)
Calcium Signaling	0.00147911	0.0239883		1.291	0.0874	18	12	6	ATP2A2(-1.13),ATP2B1(-1.37),ATP2B4(+1.75),CACNA1D(+2.44),CALM1 (includes others)(-1.15),CAMK2B(+3.78),CAMKK2(+1.45),GRIA3(+7.64),GRIN2A(+4.61),GRIN2C(+8.81),MAPK1(-1.26),MEF2D(+1.26),PPP3CA(-1.58),PPP3CC(+1.18),SLC8A1(+9.77),TNNI1(+5.28),TP63(+2.26),TPM3(-1.16)
Breast Cancer Regulation by Stathmin1	0.0123027	0.0630957			0.0592	35	21	14	ACKR3(+2.01),ADGRD1(+3.34),ADGRE2(-1.93),ADGRE5(+1.21),ADGRV1(+32.48),ARHGEF6(-1.28),CALCRL(+1.85),CAMK2B(+3.78),CCND2(+1.24),CCR1(-1.89),CCR6(-2.31),CCR7(+2.42),EDNRB(+6.05),FZD7(+3.73),GPR137B(+1.52),GPR153(+2.05),GPR161(-5.65),GPR85(+7.15),GPRC5C(-1.8),HGF(+14.6),MAPK1(-1.26),PAK1(+1.24),PLCB1(+9.44),PLCB4(+11.0),PRKCA(+5.12),PTGER4(+4.18),PTGIR(+1.99),RAC1(-1.28),RPS6KA3(-1.27),SSTR2(+1.86),S…
BMP signaling pathway	0.247172	0.408319		0.447	0.0588	5	3	2	MAPK1(-1.26),MAPK13(+2.51),MAPK8(+1.23),SMAD4(-1.13),SMAD7(+1.41)
Bladder Cancer Signaling	0.0147911	0.0676083			0.0928	9	3	6	ABL1(-1.17),CDH1(-3.95),CDKN1A(+1.58),MAPK1(-1.26),MMP15(-2.82),MMP16(+10.5),MMP25(-2.56),RPS6KA5(+2.08),TP53(-1.16)
BEX2 Signaling Pathway	0.382825	0.547016			0.0506	4	3	1	CDKN1A(+1.58),MAPK8(+1.23),PTEN(-1.32),TCF7(+2.03)
Basal Cell Carcinoma Signaling	0.157036	0.309742			0.0694	5	3	2	FZD7(+3.73),HHIP(-6.01),TCF7(+2.03),TP53(-1.16),WNT10B(+3.43)
BAG2 Signaling Pathway	0.0891251	0.209894		0	0.093	4	1	3	CDKN1A(+1.58),HSP90AA1(-1.2),MAPK1(-1.26),TP53(-1.16)
B Cell Receptor Signaling	0.00707946	0.0467735		0	0.0811	15	7	8	ABL1(-1.17),BCL2L1(+1.35),CALM1 (includes others)(-1.15),CAMK2B(+3.78),INPP5J(+6.0),MAPK1(-1.26),MAPK13(+2.51),MAPK8(+1.23),PAX5(-1.22),PPP3CA(-1.58),PPP3CC(+1.18),PTEN(-1.32),PTK2B(+1.22),RAC1(-1.28),SYK(-1.45)
B Cell Development	1	1			0.0278	1	1	0	CD80(+1.28)
B Cell Activating Factor Signaling	0.0776247	0.190108		1	0.0976	4	3	1	MAPK1(-1.26),MAPK13(+2.51),MAPK8(+1.23),TRAF1(+1.43)
Axonal Guidance Signaling	5.37032e-05	0.00346737			0.0785	38	23	15	ABL1(-1.17),ADAM17(-1.25),ADAM22(+1.48),ARHGEF6(-1.28),BRCC3(-1.25),EFNA5(+3.38),EFNB2(+3.2),EPHA2(+3.41),EPHB2(+3.2),FZD7(+3.73),HHIP(-6.01),ITGA4(-1.34),ITGA5(+2.43),MAPK1(-1.26),MMP15(-2.82),MMP16(+10.5),MMP25(-2.56),NRP1(+31.71),NTN1(-1.76),PAK1(+1.24),PLCB1(+9.44),PLCB4(+11.0),PLCL1(+29.67),PLXNA1(+2.01),PLXNA3(+1.46),PLXNB1(+2.02),PPP3CA(-1.58),PPP3CC(+1.18),PRKCA(+5.12),RAC1(-1.28),RGS3(+1…
Autophagy	1	1			0.0328	2	2	0	ULK1(+1.23),WDFY3(+2.84)
Autoimmune Thyroid Disease Signaling	0.306902	0.47863			0.0612	3	3	0	CD80(+1.28),FAS(+1.26),HLA-F(+1.3)
ATM Signaling	0.00158489	0.0239883		-0.905	0.113	11	4	7	ABL1(-1.17),BRCA1(-1.45),CDKN1A(+1.58),FANCD2(-1.2),MAPK13(+2.51),MAPK8(+1.23),RAD51(-1.25),RNF8(-1.16),SMC1A(-1.28),TP53(-1.16),TP73(+1.89)
Atherosclerosis Signaling	0.0123027	0.0630957			0.0866	11	9	2	APOL1(-1.44),COL11A2(+4.0),COL1A1(+2.55),COL5A3(+16.68),CSF1(+2.33),ICAM1(+1.29),ITGA4(-1.34),MSR1(+62.29),SERPINA1(+15.79),TNFRSF14(+1.5),VCAM1(+5.69)
Aryl Hydrocarbon Receptor Signaling	0.000562341	0.0169824		0.302	0.105	15	7	8	ALDH1L2(-1.52),ALDH3A2(-1.25),ALDH3B2(+4.57),CCND2(+1.24),CDKN1A(+1.58),DHFR(-1.27),FAS(+1.26),HSP90AA1(-1.2),MAPK1(-1.26),MAPK8(+1.23),MGST2(-1.7),RARG(+1.8),RBL1(-1.25),TP53(-1.16),TP73(+1.89)
April Mediated Signaling	0.0676083	0.179061		1	0.103	4	3	1	MAPK1(-1.26),MAPK13(+2.51),MAPK8(+1.23),TRAF1(+1.43)
Apoptosis Signaling	0.00588844	0.042658		0.632	0.101	10	7	3	BCL2L1(+1.35),CAPN5(-3.08),CAPN8(+18.66),CASP9(+1.27),FAS(+1.26),LMNA(+1.43),MAPK1(-1.26),MAPK8(+1.23),PRKCA(+5.12),TP53(-1.16)
Apelin Pancreas Signaling Pathway	0.524807	0.65013			0.0455	2	2	0	MAPK8(+1.23),PRKAB2(+1.34)
Apelin Muscle Signaling Pathway	0.535797	0.654636			0.0526	1	1	0	PRKAB2(+1.34)
Apelin Liver Signaling Pathway	0.000446684	0.0158489	Activated	2.449	0.231	6	6	0	COL11A2(+4.0),COL1A1(+2.55),COL5A3(+16.68),EDN2(+16.84),FAS(+1.26),MAPK8(+1.23)
Apelin Endothelial Signaling Pathway	0.00204174	0.025704		1.155	0.104	12	9	3	ADCY1(+3.69),CALM1 (includes others)(-1.15),ICAM1(+1.29),MAPK1(-1.26),MAPK8(+1.23),MEF2D(+1.26),PLCB1(+9.44),PLCB4(+11.0),PRKAB2(+1.34),PRKCA(+5.12),SMAD3(-1.37),VCAM1(+5.69)
Apelin Cardiomyocyte Signaling Pathway	0.00588844	0.042658		1.667	0.101	10	8	2	ATP2A2(-1.13),MAPK1(-1.26),MAPK13(+2.51),MAPK8(+1.23),PLCB1(+9.44),PLCB4(+11.0),PLCL1(+29.67),PRKCA(+5.12),SLC8A1(+9.77),SLC9A2(+9.08)
Apelin Cardiac Fibroblast Signaling Pathway	0.231206	0.39355			0.087	2	1	1	PRKAB2(+1.34),SERPINE1(-2.75)
Apelin Adipocyte Signaling Pathway	0.106905	0.238232		0	0.0732	6	4	2	ADCY1(+3.69),MAPK1(-1.26),MAPK13(+2.51),MAPK8(+1.23),MGST2(-1.7),PRKAB2(+1.34)
Antiproliferative Role of TOB in T Cell Signaling	0.199986	0.368978			0.0769	3	0	3	MAPK1(-1.26),SMAD3(-1.37),SMAD4(-1.13)
Antiproliferative Role of Somatostatin Receptor 2	1	1			0.039	3	2	1	CDKN1A(+1.58),MAPK1(-1.26),SSTR2(+1.86)
Antioxidant Action of Vitamin C	0.0295121	0.111944		-1.89	0.0826	9	6	3	CSF2RB(+1.77),MAPK1(-1.26),MAPK13(+2.51),MAPK8(+1.23),PLCB1(+9.44),PLCB4(+11.0),PLCL1(+29.67),SLC2A1(-1.21),SLC2A3(-1.33)
Antigen Presentation Pathway	0.199986	0.368978			0.0769	3	3	0	CD74(+1.29),HLA-F(+1.3),NLRC5(+1.21)
Angiopoietin Signaling	1	1			0.0267	2	2	0	CASP9(+1.27),PAK1(+1.24)
Androgen Signaling	0.453942	0.60256		0.447	0.0441	6	2	4	CACNA1D(+2.44),CALM1 (includes others)(-1.15),HSP90AA1(-1.2),MAPK1(-1.26),PRKCA(+5.12),SMAD3(-1.37)
Amyotrophic Lateral Sclerosis Signaling	2.81838e-05	0.00301995		1.155	0.144	14	9	5	BCL2L1(+1.35),CACNA1D(+2.44),CAPN5(-3.08),CAPN8(+18.66),CASP9(+1.27),GRIA3(+7.64),GRIK4(+2.15),GRIN2A(+4.61),GRIN2C(+8.81),NEFH(-3.76),PAK1(+1.24),PPP3CA(-1.58),RAC1(-1.28),TP53(-1.16)
Amyloid Processing	0.0467735	0.148936		0	0.1	5	3	2	BACE1(+3.1),CAPN5(-3.08),CAPN8(+18.66),MAPK1(-1.26),MAPK13(+2.51)
AMPK Signaling	0.342768	0.508159		0	0.0467	10	8	2	CAMKK2(+1.45),CDKN1A(+1.58),FOXG1(+7.35),MAPK1(-1.26),MAPK13(+2.51),PPM1H(+6.93),PRKAB2(+1.34),SLC2A1(-1.21),STK11(+1.22),ULK1(+1.23)
Altered T Cell and B Cell Signaling in Rheumatoid Arthritis	0.285102	0.453942			0.0556	5	4	1	CD80(+1.28),CSF1(+2.33),FAS(+1.26),SLAMF1(+1.31),TLR7(-1.43)
Allograft Rejection Signaling	1	1			0.0349	3	3	0	CD80(+1.28),FAS(+1.26),HLA-F(+1.3)
Aldosterone Signaling in Epithelial Cells	0.0102329	0.057544		0.816	0.0823	13	9	4	DNAJB2(+1.23),DNAJB5(+1.38),DNAJC1(+1.26),DNAJC18(+1.42),DNAJC6(+4.84),DNAJC9(-1.17),HSP90AA1(-1.2),MAPK1(-1.26),PLCB1(+9.44),PLCB4(+11.0),PLCL1(+29.67),PRKCA(+5.12),SLC12A2(-1.32)
Airway Pathology in Chronic Obstructive Pulmonary Disease	1	1			0.00847	1	1	0	TNFSF9(+1.38)
Agrin Interactions at Neuromuscular Junction	0.00363078	0.0338844		0.333	0.115	9	5	4	ARHGEF6(-1.28),ITGA4(-1.34),ITGA5(+2.43),MAPK1(-1.26),MAPK8(+1.23),NRG2(+2.36),NRG3(+5.92),PAK1(+1.24),RAC1(-1.28)
Agranulocyte Adhesion and Diapedesis	0.145881	0.297852			0.057	11	7	4	CCL22(+2.5),CCL3(+2.73),CXCL16(+4.43),ICAM1(+1.29),ITGA4(-1.34),ITGA5(+2.43),MMP15(-2.82),MMP16(+10.5),MMP25(-2.56),PODXL(-2.06),VCAM1(+5.69)
Adrenomedullin signaling pathway	0.0501187	0.155955		1.941	0.066	13	10	3	ADCY1(+3.69),CALCRL(+1.85),CALM1 (includes others)(-1.15),MAPK1(-1.26),MAPK13(+2.51),MAPK8(+1.23),MAX(-1.12),PLCB1(+9.44),PLCB4(+11.0),PLCL1(+29.67),PTK2B(+1.22),SHF(+2.44),TFAP2A(+3.41)
Adipogenesis pathway	0.16293	0.317687			0.0597	8	6	2	DGKD(+1.29),FGFR1(+2.28),FZD7(+3.73),RBP1(+6.33),SMAD3(-1.37),TCF7(+2.03),TP53(-1.16),WNT10B(+3.43)
Adenosine Nucleotides Degradation II	0.454988	0.60256			0.0667	1	1	0	ADARB2(+1.93)
Adenine and Adenosine Salvage III	0.214783	0.374973			0.167	1	1	0	ADARB2(+1.93)
Acute Phase Response Signaling	1	1		0	0.0391	7	5	2	MAPK1(-1.26),MAPK13(+2.51),MAPK8(+1.23),RBP1(+6.33),SERPINA1(+15.79),SERPINE1(-2.75),SOCS3(+2.77)
Acute Myeloid Leukemia Signaling	0.472063	0.616595			0.0449	4	3	1	CSF2RB(+1.77),JUP(+3.28),MAPK1(-1.26),TCF7(+2.03)
Activation of IRF by Cytosolic Pattern Recognition Receptors	1	1			0.0159	1	1	0	MAPK8(+1.23)
Actin Nucleation by ARP-WASP Complex	0.319154	0.487528		0	0.0556	4	2	2	ITGA4(-1.34),ITGA5(+2.43),RAC1(-1.28),RND3(+22.22)
Actin Cytoskeleton Signaling	0.0524807	0.157036		0.277	0.0642	14	3	11	ARHGAP35(-1.15),ARHGEF6(-1.28),CYFIP2(-1.16),DIAPH3(-1.2),IQGAP1(-1.26),ITGA4(-1.34),ITGA5(+2.43),MAPK1(-1.26),MPRIP(-1.17),PAK1(+1.24),RAC1(-1.28),SSH2(-1.22),TLN2(+4.4),WASF2(-1.13)
4-hydroxyproline Degradation I	0.0776247	0.190108			0.5	1	1	0	HOGA1(+3.13)
4-1BB Signaling in T Lymphocytes	0.00794328	0.0501187		1.342	0.156	5	4	1	MAPK1(-1.26),MAPK13(+2.51),MAPK8(+1.23),TNFSF9(+1.38),TRAF1(+1.43)
3-phosphoinositide Degradation	0.00371535	0.0338844		1.069	0.0897	14	9	5	DUSP2(+1.71),DUSP5(+1.54),INPP4B(+8.55),INPP5J(+6.0),ITPK1(-1.26),MTMR2(-1.18),PPM1H(+6.93),PPP1R1C(+26.6),PPP3CA(-1.58),PTEN(-1.32),PTPRF(+2.01),PTPRM(+3.19),SET(-1.18),SOCS3(+2.77)
3-phosphoinositide Biosynthesis	0.0331131	0.118032		0.577	0.0723	12	7	5	DUSP2(+1.71),DUSP5(+1.54),ITPK1(-1.26),MTMR2(-1.18),PPM1H(+6.93),PPP1R1C(+26.6),PPP3CA(-1.58),PTEN(-1.32),PTPRF(+2.01),PTPRM(+3.19),SET(-1.18),SOCS3(+2.77)
1D-myo-inositol Hexakisphosphate Biosynthesis V (from Ins(1,3,4)P3)	0.114025	0.246037			0.333	1	0	1	ITPK1(-1.26)
1D-myo-inositol Hexakisphosphate Biosynthesis II (Mammalian)	0.0323594	0.118032			0.167	3	2	1	INPP5J(+6.0),ITPK1(-1.26),ITPKC(+1.42)
14-3-3-mediated Signaling	0.0123027	0.0630957		0.333	0.0866	11	7	4	MAPK1(-1.26),MAPK8(+1.23),PLCB1(+9.44),PLCB4(+11.0),PLCL1(+29.67),PRKCA(+5.12),STK11(+1.22),TP73(+1.89),TUBA4A(-1.24),TUBB(-1.15),YWHAE(-1.15)

## Sheet: Regulators
Type	Regulator	p	FC	State	Z	N	Pos	Neg	Molecules
growth factor	TGFB1	1.4e-12			1.098	139	93	46	ABL1(-1.17),ADAM17(-1.25),ALDH3A2(-1.25),ARHGAP35(-1.15),B4GAT1(+1.4),BACE1(+3.1),BCL2L1(+1.35),CALM1 (includes others)(-1.15),CAP1(-1.19),CASP9(+1.27),CCL3(+2.73),CCND2(+1.24),CCR1(-1.89),CCR6(-2.31),CCR7(+2.42),CD80(+1.28),CDH1(-3.95),CDH11(+4.4),CDKN1A(+1.58),COL1A1(+2.55),CSF1(+2.33),CST3(+1.9),CXCR5(+2.37),DDR2(+2.64),DPYSL3(+10.3),DSC2(+2.8),DSG2(+1.69),DUSP4(+1.36),EDNRB(+6.05),ELF4(-1.17)…
cytokine	TNF	4.18e-12		Activated	3.503	139	97	42	ACKR3(+2.01),ADAM17(-1.25),AGFG2(+1.25),APOL1(-1.44),ARHGAP22(+4.4),ARHGAP23(+3.28),ARL6IP5(+1.31),ARRDC3(+1.39),ATP2A2(-1.13),ATP2B1(-1.37),ATP2B4(+1.75),BACE1(+3.1),BCL2L1(+1.35),CCL22(+2.5),CCL3(+2.73),CCND2(+1.24),CCR1(-1.89),CCR6(-2.31),CCR7(+2.42),CD200(+1.55),CD80(+1.28),CDH1(-3.95),CDH11(+4.4),CDKN1A(+1.58),CERS6(-1.27),CFLAR(+1.53),COL1A1(+2.55),CREM(-1.32),CSF1(+2.33),CSF2RB(+1.77),CSGA…
cytokine	IL2	4.2e-12		Activated	2.087	66	44	22	ARHGAP11A(-1.16),ARHGEF6(-1.28),BCL2L1(+1.35),CAPN5(-3.08),CCL22(+2.5),CCL3(+2.73),CCND2(+1.24),CCR1(-1.89),CCR6(-2.31),CCR7(+2.42),CD58(+1.34),CD74(+1.29),CD80(+1.28),CDC6(-1.21),CDH1(-3.95),CDKN1A(+1.58),CFLAR(+1.53),CLSPN(-1.38),CSF1(+2.33),CSF2RB(+1.77),CSRNP1(+1.31),CXCR5(+2.37),DPP4(-1.7),DSG2(+1.69),DUSP2(+1.71),DUSP4(+1.36),DUSP5(+1.54),EOMES(+6.58),FAS(+1.26),FGFR1(+2.28),ICAM1(+1.29),IG…
chemical drug	camptothecin	1.41e-11		Activated	3.063	63	46	17	AEN(+1.24),ANO9(+1.7),APBB2(+2.4),BCL2L1(+1.35),BRCA1(-1.45),BRCA2(-1.32),CAMK2B(+3.78),CASP9(+1.27),CCL3(+2.73),CCR1(-1.89),CD200(+1.55),CD48(+1.34),CD93(+8.55),CDKN1A(+1.58),CFLAR(+1.53),CSF1(+2.33),CXCR5(+2.37),ENC1(+2.75),F5(+8.67),FAS(+1.26),FOSB(+3.73),FSCN1(+1.32),FZD7(+3.73),GRIA3(+7.64),HLA-F(+1.3),ICAM1(+1.29),IFI16(-1.19),IGFBP3(+17.6),LDLR(-1.26),MERTK(+2.41),MPHOSPH9(-1.25),MYO10(-3.…
complex	FSH	3.48e-11			-0.409	48	29	19	ADAM17(-1.25),AKAP7(+2.21),ALDH3A2(-1.25),ARHGAP35(-1.15),ARL4C(-3.52),ARL6IP5(+1.31),ATP2A2(-1.13),ATP2B1(-1.37),CASP9(+1.27),CCND2(+1.24),CDK14(+1.3),CFLAR(+1.53),CREM(-1.32),CYFIP2(-1.16),ELL2(+1.37),ENC1(+2.75),FGFR1(+2.28),FKBP5(-1.25),FOSB(+3.73),FOXG1(+7.35),GRIN2A(+4.61),IGFBP3(+17.6),IGFBP4(+1.79),ITGA5(+2.43),ITGB5(+10.64),LDLR(-1.26),MAPRE2(-1.33),MEF2D(+1.26),MYRF(+2.67),NR5A1(+15.3),…
chemical drug	trichostatin A	2.77e-10			1.358	78	49	29	ADCY1(+3.69),AMOT(+8.88),BCL2L1(+1.35),BRCA1(-1.45),BRCA2(-1.32),CCND2(+1.24),CCR7(+2.42),CD58(+1.34),CDC6(-1.21),CDCA7(-1.46),CDH1(-3.95),CDKN1A(+1.58),CFLAR(+1.53),COL11A2(+4.0),CREM(-1.32),DDR2(+2.64),DLC1(+17.45),DOK4(+1.74),DSG2(+1.69),EFNB2(+3.2),ELF4(-1.17),ELOVL6(-1.5),FAS(+1.26),FGFR1(+2.28),FRYL(-1.2),GHR(+18.31),HNRNPA2B1(-1.13),ICAM1(+1.29),IGFBP3(+17.6),IGSF1(+2.78),IRF4(+1.29),ITGAX…
transcription regulator	SMARCA5	5.07e-10			-1.633	24	17	7	AEN(+1.24),ATP2B4(+1.75),BST1(-10.56),CCND2(+1.24),CD93(+8.55),CDH1(-3.95),CDKN1A(+1.58),CHD7(-1.26),ENC1(+2.75),EPHA2(+3.41),EPHB2(+3.2),FAS(+1.26),FKBP5(-1.25),GRIA3(+7.64),IGFBP4(+1.79),IL12RB2(-2.54),NINJ1(+1.81),NLRC5(+1.21),NOTCH1(+1.19),PHLDA3(+1.91),RASGRP4(-4.0),RNF19B(+1.43),SLAMF1(+1.31),SPIB(-1.39)
transcription regulator	ID3	6.44e-10			0.555	30	25	5	BCL2L1(+1.35),CCND2(+1.24),CCR1(-1.89),CCR7(+2.42),CDC6(-1.21),CDKN1A(+1.58),CSF1(+2.33),CSF2RB(+1.77),CXCR5(+2.37),DUSP22(+1.24),DUSP4(+1.36),ELOVL6(-1.5),EOMES(+6.58),ICAM1(+1.29),IFI16(-1.19),IGFBP4(+1.79),IRF4(+1.29),IRF6(+4.41),NOTCH1(+1.19),PRDM1(+1.74),PTPN14(+4.88),SDC1(+2.61),SLAMF1(+1.31),SMAD7(+1.41),SOCS3(+2.77),SOX13(+15.0),SOX5(+2.05),TP53(-1.16),TRAF1(+1.43),VCAM1(+5.69)
transcription regulator	ID2	9.16e-10			-0.703	31	27	4	BCL2L1(+1.35),CCND2(+1.24),CCR1(-1.89),CCR7(+2.42),CDC6(-1.21),CDH1(-3.95),CDKN1A(+1.58),CSF1(+2.33),CSF2RB(+1.77),CXCR5(+2.37),DUSP22(+1.24),DUSP4(+1.36),EOMES(+6.58),ICAM1(+1.29),IFI16(-1.19),IGFBP4(+1.79),IRF4(+1.29),IRF6(+4.41),ITGB5(+10.64),LRIG1(+1.58),NOTCH1(+1.19),PTPN14(+4.88),SDC1(+2.61),SLAMF1(+1.31),SMAD7(+1.41),SOCS3(+2.77),SOX13(+15.0),SOX5(+2.05),TNFRSF19(+3.06),TRAF1(+1.43),VCAM1(…
kinase	RAF1	1.3e-09		Activated	2.116	31	21	10	CASP9(+1.27),CD74(+1.29),CDC6(-1.21),CDKN1A(+1.58),CXCR5(+2.37),DUSP2(+1.71),DUSP4(+1.36),DUSP5(+1.54),FAS(+1.26),HNRNPA2B1(-1.13),HPCAL1(-1.43),IGFBP3(+17.6),ITGB5(+10.64),LAD1(+5.14),MCF2L(-2.78),MCM8(-1.29),MKI67(-1.24),NINJ1(+1.81),PRDM1(+1.74),PTGS2(+6.22),RAC1(-1.28),RND3(+22.22),RPS6KA5(+2.08),RRM2(-1.28),SDC1(+2.61),SMAGP(-2.31),TNNI1(+5.28),TRAF1(+1.43),TSPOAP1(+1.83),TUBA4A(-1.24),YPEL5…
transcription regulator	TP53	2.67e-09	-1.16	Activated	4.013	132	79	53	ADGRE5(+1.21),AEN(+1.24),APBB2(+2.4),APOL1(-1.44),ARRB1(+1.84),ASTN2(+2.0),BCL2L1(+1.35),BRCA1(-1.45),BRCA2(-1.32),CALCRL(+1.85),CAMK2B(+3.78),CAP1(-1.19),CASP9(+1.27),CCND2(+1.24),CCNF(-1.17),CDC6(-1.21),CDH1(-3.95),CDKN1A(+1.58),CERS6(-1.27),CFLAR(+1.53),COL1A1(+2.55),CSF1(+2.33),CTIF(+1.4),CYFIP2(-1.16),DHFR(-1.27),DLC1(+17.45),DLGAP1(+3.06),DNAJB2(+1.23),DNAJB5(+1.38),DPP4(-1.7),DRAM1(+1.38),…
complex	Ige	3.38e-09		Activated	4.135	39	31	8	ARRB1(+1.84),ATP2A2(-1.13),BCL2L1(+1.35),CCL22(+2.5),CCL3(+2.73),CCND2(+1.24),CD74(+1.29),CD80(+1.28),CDK19(-1.25),CDKN1A(+1.58),CXCL16(+4.43),CXCR5(+2.37),DUSP2(+1.71),DUSP4(+1.36),EBI3(+1.76),FAS(+1.26),HIP1R(-1.95),ICAM1(+1.29),IRF4(+1.29),ITGA5(+2.43),ITGAX(+2.41),ITK(+6.74),MCF2L(-2.78),MGST2(-1.7),NRP1(+31.71),PPIF(+1.19),PPP3CC(+1.18),PRKCA(+5.12),PTGS2(+6.22),PTPRF(+2.01),PTPRG(+9.6),RNF1…
chemical - kinase inhibitor	PD98059	3.66e-09			-1.737	55	35	20	ARRB1(+1.84),BCL2L1(+1.35),CCL3(+2.73),CCND2(+1.24),CCR1(-1.89),CD74(+1.29),CDH1(-3.95),CDKN1A(+1.58),CFLAR(+1.53),COL1A1(+2.55),CREM(-1.32),DENND2B(+3.35),DUSP4(+1.36),DUSP5(+1.54),DYRK1B(+1.34),EDNRB(+6.05),FAS(+1.26),FKBP5(-1.25),FOSB(+3.73),GRIN2C(+8.81),HGF(+14.6),HNRNPA2B1(-1.13),HPCAL1(-1.43),ICAM1(+1.29),IGFBP3(+17.6),ITGA4(-1.34),ITGAX(+2.41),ITGB5(+10.64),LAD1(+5.14),LDLR(-1.26),MAPK1(-…
cytokine	IFNG	3.83e-09		Activated	2.308	106	72	34	ADAM17(-1.25),APOL1(-1.44),ARL6IP5(+1.31),ATP2A2(-1.13),AUTS2(+3.16),BACE1(+3.1),BCL2L1(+1.35),BRCA2(-1.32),BST1(-10.56),CASP9(+1.27),CCL22(+2.5),CCL3(+2.73),CCND2(+1.24),CCR1(-1.89),CCR6(-2.31),CD200(+1.55),CD74(+1.29),CD80(+1.28),CDH1(-3.95),CDKN1A(+1.58),CERS6(-1.27),CFLAR(+1.53),COL1A1(+2.55),CREM(-1.32),CSF1(+2.33),CSF2RB(+1.77),CXCL16(+4.43),CYLD(+1.23),DDR2(+2.64),DPP4(-1.7),DUSP4(+1.36),D…
chemical drug	paclitaxel	4.25e-09			1.409	37	28	9	ACKR3(+2.01),BCL2L1(+1.35),CD80(+1.28),CDK18(+38.29),CDKN1A(+1.58),CFLAR(+1.53),DDAH1(+4.58),DUSP4(+1.36),DUSP5(+1.54),EPHA2(+3.41),FAS(+1.26),GRAMD1B(+2.54),ICAM1(+1.29),IDUA(+1.89),IGFBP3(+17.6),ITGA5(+2.43),ITGB5(+10.64),ITPKC(+1.42),MKI67(-1.24),MYO7A(+13.07),NAT9(+1.27),NEFH(-3.76),PNKD(+1.61),PTGS2(+6.22),S100A9(+5.11),SLC12A2(-1.32),SLC2A3(-1.33),SMAGP(-2.31),SPTLC2(-1.43),STMN1(-1.27),TFA…
chemical drug	decitabine	6.62e-09		Activated	2.788	69	45	24	AMOT(+8.88),BRCA2(-1.32),CASP9(+1.27),CCND2(+1.24),CCR6(-2.31),CCR7(+2.42),CD58(+1.34),CDCA7(-1.46),CDH1(-3.95),CDH11(+4.4),CDKN1A(+1.58),CFLAR(+1.53),COL1A1(+2.55),DDR2(+2.64),DLC1(+17.45),DOK4(+1.74),DSG2(+1.69),DST(+1.5),EDA2R(+1.75),EFNB2(+3.2),ELF4(-1.17),ELOVL6(-1.5),FAS(+1.26),FBN2(+5.8),FGFR1(+2.28),FRYL(-1.2),GPR85(+7.15),GRIN2A(+4.61),HNRNPA2B1(-1.13),IFI16(-1.19),IGFBP3(+17.6),ITGA4(-1…
chemical drug	lipopolysaccharide	1.16e-08		Activated	4.737	134	89	45	ACAD8(+1.21),ACKR3(+2.01),ADGRE2(-1.93),ARL4C(-3.52),ATP2A2(-1.13),ATP2B1(-1.37),BACE1(+3.1),BCL2L1(+1.35),CACNA1D(+2.44),CALM1 (includes others)(-1.15),CCL22(+2.5),CCL3(+2.73),CCND2(+1.24),CCNF(-1.17),CCR1(-1.89),CCR6(-2.31),CCR7(+2.42),CD200(+1.55),CD48(+1.34),CD58(+1.34),CD74(+1.29),CD80(+1.28),CDH1(-3.95),CDH11(+4.4),CDKN1A(+1.58),CFLAR(+1.53),CHD7(-1.26),CNNM2(+1.5),COL1A1(+2.55),COL5A3(+16.…
growth factor	EGF	1.35e-08		Activated	2.241	52	36	16	ADAM17(-1.25),ATP2A2(-1.13),B4GALT5(-1.22),BCL2L1(+1.35),BRCA1(-1.45),CCND2(+1.24),CDH1(-3.95),CDH11(+4.4),CDKN1A(+1.58),CFLAR(+1.53),COL1A1(+2.55),CREM(-1.32),DGKD(+1.29),DPP4(-1.7),DUSP4(+1.36),DUSP5(+1.54),EFNB2(+3.2),EOMES(+6.58),EPHA2(+3.41),EZH1(+1.29),FGFR1(+2.28),FOSB(+3.73),HGF(+14.6),ICAM1(+1.29),IGFBP3(+17.6),IGFBP4(+1.79),MAP3K20(-1.4),MAPK1(-1.26),MEF2D(+1.26),MUC4(+7.82),NCAN(+10.11…
chemical - endogenous mammalian	butyric acid	2.33e-08			0.425	45	28	17	ACHE(+1.66),ADCY1(+3.69),ADGRE5(+1.21),ATP2B4(+1.75),BCL2L1(+1.35),CALM1 (includes others)(-1.15),CAP1(-1.19),CCND2(+1.24),CCR1(-1.89),CD80(+1.28),CDC6(-1.21),CDH1(-3.95),CDH11(+4.4),CDK3(+3.82),CDKN1A(+1.58),CFLAR(+1.53),CSF1(+2.33),FRMD6(+4.06),ICAM1(+1.29),IFI16(-1.19),IGFBP3(+17.6),INPP5J(+6.0),IQGAP1(-1.26),ITGA5(+2.43),ITGB5(+10.64),MAPK13(+2.51),MKI67(-1.24),NRP1(+31.71),OAS2(-1.21),PAX5(-…
chemical drug	bortezomib	3.27e-08			-0.411	31	19	12	BCL2L1(+1.35),BRCA1(-1.45),BRCA2(-1.32),CCL22(+2.5),CCND2(+1.24),CCR6(-2.31),CDKN1A(+1.58),CFLAR(+1.53),CSF2RB(+1.77),DNAJB2(+1.23),FANCC(-1.21),FANCD2(-1.2),FAS(+1.26),HSP90AA1(-1.2),ICAM1(+1.29),IGFBP3(+17.6),IRF4(+1.29),ITGA4(-1.34),MAPK1(-1.26),MAX(-1.12),NOTCH1(+1.19),PMAIP1(+1.22),PRDM1(+1.74),PTGS2(+6.22),RAD51(-1.25),SDC1(+2.61),SH3BP2(+1.27),TLR7(-1.43),TNFRSF10B(+1.2),TP53(-1.16),VCAM1(…
chemical drug	cisplatin	4.22e-08		Activated	2.367	66	47	19	ABL1(-1.17),AGFG2(+1.25),ANKRD18A(+4.0),ARHGEF10L(+6.45),ASTN2(+2.0),BCL2L1(+1.35),BRCA1(-1.45),CCR1(-1.89),CDC14B(+4.66),CDH1(-3.95),CDKN1A(+1.58),CFLAR(+1.53),CLSTN3(+1.43),COL1A1(+2.55),CSF1(+2.33),DRAM1(+1.38),FAS(+1.26),GABRB2(+5.43),GHR(+18.31),GRIN2A(+4.61),ICAM1(+1.29),IGFBP3(+17.6),ISCU(+1.24),ISY1(-1.25),KCNK5(+2.33),LMNA(+1.43),LRIG1(+1.58),MAPK8(+1.23),MXD4(+1.45),NINJ1(+1.81),NOL4L(+…
complex	LDL	5.86e-08			1.622	32	23	9	ADCY1(+3.69),ATP2A2(-1.13),BCL2L1(+1.35),CAMK2B(+3.78),CCL3(+2.73),CCR7(+2.42),CD80(+1.28),CDKN1A(+1.58),CFLAR(+1.53),CREM(-1.32),DUSP2(+1.71),EDNRB(+6.05),FAS(+1.26),FOSB(+3.73),ICAM1(+1.29),IGFBP3(+17.6),IGFBP4(+1.79),LDLR(-1.26),MKI67(-1.24),MMP16(+10.5),MSR1(+62.29),PMAIP1(+1.22),PTEN(-1.32),PTGS2(+6.22),PTPRF(+2.01),RND3(+22.22),SERPINE1(-2.75),SLC2A1(-1.21),SMAD3(-1.37),SOCS3(+2.77),TP53(-1…
kinase	ERBB2	6.22e-08			-0.845	74	44	30	ABL1(-1.17),ADAM17(-1.25),B4GAT1(+1.4),BACE1(+3.1),BCL2L1(+1.35),CCND2(+1.24),CDC14B(+4.66),CDC6(-1.21),CDCA2(-1.24),CDCA7(-1.46),CDCA8(-1.16),CDH1(-3.95),CDH11(+4.4),CDKN1A(+1.58),CHD7(-1.26),COL1A1(+2.55),DHFR(-1.27),DSG2(+1.69),EDN2(+16.84),ELL2(+1.37),EPHB2(+3.2),ETV6(-1.16),FSCN1(+1.32),FSTL3(+2.63),GHR(+18.31),ICAM1(+1.29),IGFBP3(+17.6),IGFBP4(+1.79),IRF6(+4.41),ITGA5(+2.43),JAK1(-1.3),JUP(…
chemical - kinase inhibitor	U0126	6.3e-08		Inhibited	-2.084	50	35	15	ACKR3(+2.01),BCL2L1(+1.35),CASP9(+1.27),CCL3(+2.73),CCND2(+1.24),CD200(+1.55),CDH1(-3.95),CDK18(+38.29),CDKN1A(+1.58),CFLAR(+1.53),COL1A1(+2.55),DDAH1(+4.58),DUSP4(+1.36),DUSP5(+1.54),DYRK1B(+1.34),EDNRB(+6.05),ELOVL6(-1.5),EPHA2(+3.41),FKBP5(-1.25),FOSB(+3.73),GRAMD1B(+2.54),ICAM1(+1.29),IDUA(+1.89),ITGA5(+2.43),ITGB5(+10.64),ITPKC(+1.42),LDLR(-1.26),MAPK1(-1.26),MYO7A(+13.07),NAT9(+1.27),NR5A1(…
group	Vegf	6.62e-08		Activated	2.055	48	34	14	ACKR3(+2.01),AGFG2(+1.25),ARHGAP22(+4.4),ARHGAP23(+3.28),CALCRL(+1.85),CALM1 (includes others)(-1.15),CCNF(-1.17),CD93(+8.55),CDC6(-1.21),CDH1(-3.95),CFLAR(+1.53),CSGALNACT1(-3.63),DOK4(+1.74),DPF3(+2.47),DUSP4(+1.36),DUSP5(+1.54),EFNB2(+3.2),EMP2(+9.24),FAS(+1.26),FKBP5(-1.25),FOSB(+3.73),FRMD6(+4.06),ICAM1(+1.29),IGFBP3(+17.6),IGFBP4(+1.79),KIAA1671(+5.0),LDLR(-1.26),LRIG1(+1.58),MFSD4A(+2.38),…
chemical drug	gefitinib	7.15e-08			-0.487	25	14	11	ANO9(+1.7),BCL2L1(+1.35),BRCA1(-1.45),CCNF(-1.17),CDC6(-1.21),CDH1(-3.95),CFLAR(+1.53),COL1A1(+2.55),DHFR(-1.27),DUSP4(+1.36),FRAT2(+1.31),FSCN1(+1.32),GHR(+18.31),MCM8(-1.29),MKI67(-1.24),MMP15(-2.82),NOTCH1(+1.19),PDCD11(-1.19),PTGS2(+6.22),RBL1(-1.25),S100A9(+5.11),SLC2A3(-1.33),SPG7(+1.16),TNFRSF10B(+1.2),TRAF1(+1.43)
enzyme	HRAS	1.05e-07			1.825	58	38	20	ADGRE5(+1.21),ATP2A2(-1.13),BCL2L1(+1.35),CALCRL(+1.85),CCND2(+1.24),CD24(-3.53),CD96(-1.87),CDH1(-3.95),CDK18(+38.29),CDKN1A(+1.58),COL1A1(+2.55),CRIM1(-1.47),CSF1(+2.33),DPP4(-1.7),EFR3B(+2.73),ERP29(-1.18),FAS(+1.26),FERMT2(+5.94),FOSB(+3.73),FRMD6(+4.06),FSTL3(+2.63),HGF(+14.6),HNRNPA2B1(-1.13),HSP90AA1(-1.2),ICAM1(+1.29),IGFBP4(+1.79),ITGA4(-1.34),ITGA5(+2.43),ITGB5(+10.64),JUP(+3.28),MAPK1(…
chemical - protease inhibitor	N-Ac-Leu-Leu-norleucinal	1.22e-07			-1.24	16	10	6	ACHE(+1.66),BCL2L1(+1.35),BRCA1(-1.45),CASP9(+1.27),CCL3(+2.73),CDKN1A(+1.58),ICAM1(+1.29),PRKCA(+5.12),PTGS2(+6.22),RARG(+1.8),RBL1(-1.25),SMAD4(-1.13),STMN1(-1.27),SYK(-1.45),TP53(-1.16),TP73(+1.89)
transcription regulator	BCL6	1.72e-07		Inhibited	-2.338	29	19	10	BCL2L1(+1.35),CCL3(+2.73),CCND2(+1.24),CCR6(-2.31),CCR7(+2.42),CD80(+1.28),CDKN1A(+1.58),COL1A1(+2.55),CSF1(+2.33),CUX2(+12.18),CWC27(-1.21),CXCR5(+2.37),EBI3(+1.76),FAS(+1.26),IRF4(+1.29),LDLR(-1.26),LMNA(+1.43),PRDM1(+1.74),PTEN(-1.32),SDC1(+2.61),SERPINE1(-2.75),SH2D4A(-2.45),SLC39A8(-1.31),SOCS3(+2.77),SOX5(+2.05),SYK(-1.45),TNFRSF14(+1.5),TP53(-1.16),ZC4H2(-2.25)
chemical reagent	SP2509	1.96e-07			0.922	34	18	16	AMOT(+8.88),CCND2(+1.24),CD58(+1.34),CDCA7(-1.46),CDH1(-3.95),CFLAR(+1.53),DDR2(+2.64),DOK4(+1.74),DSG2(+1.69),EFNB2(+3.2),ELF4(-1.17),ELOVL6(-1.5),FGFR1(+2.28),FRYL(-1.2),HNRNPA2B1(-1.13),KPNB1(-1.22),MKI67(-1.24),NCOR1(-1.2),NOTCH1(+1.19),NSD2(-1.16),NUCKS1(-1.17),OGT(+1.35),PAK1(+1.24),PLCB1(+9.44),PLXNA3(+1.46),ROBO1(+4.47),SDC2(+24.58),SMAD3(-1.37),SMAD4(-1.13),STIL(-1.17),TP53(-1.16),ULK1(+…
other	APP	2.06e-07			1.497	73	49	24	ABL1(-1.17),ACHE(+1.66),ADAP1(+1.32),ARL6IP5(+1.31),ARRDC3(+1.39),BACE1(+3.1),BCL2L1(+1.35),CAP1(-1.19),CASP9(+1.27),CCL3(+2.73),CCND2(+1.24),CD74(+1.29),CDH1(-3.95),CDKN1A(+1.58),CFLAR(+1.53),CSF1(+2.33),CSF2RB(+1.77),CYFIP2(-1.16),CYRIA(+4.3),DDAH1(+4.58),DYRK1B(+1.34),ELAVL4(+3.25),EOMES(+6.58),EPHB2(+3.2),FGFR1(+2.28),FOSB(+3.73),FZD7(+3.73),GHR(+18.31),GPR85(+7.15),GRIN2A(+4.61),HGF(+14.6),H…
complex	NFkB (complex)	2.52e-07		Activated	4.281	55	42	13	ACKR3(+2.01),ATP2A2(-1.13),BACE1(+3.1),BCL2L1(+1.35),CASP9(+1.27),CCL22(+2.5),CCL3(+2.73),CCND2(+1.24),CCR7(+2.42),CD74(+1.29),CD80(+1.28),CDH1(-3.95),CDKN1A(+1.58),CFLAR(+1.53),CREM(-1.32),CSF1(+2.33),CYLD(+1.23),DTX3(+1.44),DUSP2(+1.71),DUSP5(+1.54),EDNRB(+6.05),ELL2(+1.37),EOMES(+6.58),FAS(+1.26),HIP1(+1.59),HLA-F(+1.3),ICAM1(+1.29),IRF4(+1.29),KRT6B(-70.29),MEOX1(+4.31),MFHAS1(-1.4),NOTCH1(+1…
chemical drug	vincristine	2.79e-07			0.632	12	8	4	BCL2L1(+1.35),BRCA1(-1.45),BRCA2(-1.32),CDKN1A(+1.58),FAS(+1.26),MAPK8(+1.23),PMAIP1(+1.22),PRKCA(+5.12),PTGS2(+6.22),TP53(-1.16),TP73(+1.89),YWHAE(-1.15)
cytokine	CSF2	2.8e-07			0.263	48	27	21	ADAM17(-1.25),ADGRE5(+1.21),ARRB1(+1.84),BCL2L1(+1.35),CASC3(-1.12),CCL3(+2.73),CCND2(+1.24),CCNF(-1.17),CCR1(-1.89),CCR7(+2.42),CD24(-3.53),CD74(+1.29),CD80(+1.28),CDCA2(-1.24),CDCA8(-1.16),CDH1(-3.95),CDKN1A(+1.58),CSF1(+2.33),CSF2RB(+1.77),DUSP2(+1.71),FAS(+1.26),HGF(+14.6),ICAM1(+1.29),IRF4(+1.29),ITGA4(-1.34),ITGAX(+2.41),ITGB5(+10.64),LY9(+1.39),MAP3K20(-1.4),MCM6(-1.2),MKI67(-1.24),NRP1(+3…
kinase	IKBKB	3.35e-07		Activated	2.771	32	22	10	BCL2L1(+1.35),BRCA1(-1.45),BRCA2(-1.32),CBLB(-1.39),CCL3(+2.73),CCR1(-1.89),CCR7(+2.42),CDC6(-1.21),CDH1(-3.95),CDKN1A(+1.58),CFLAR(+1.53),CSF1(+2.33),CXCL16(+4.43),FAS(+1.26),FSCN1(+1.32),HGF(+14.6),ICAM1(+1.29),IFI16(-1.19),ITGB5(+10.64),NR6A1(+1.57),PTEN(-1.32),PTGS2(+6.22),PTK2B(+1.22),RBP1(+6.33),SFRP1(+136.39),SMAD7(+1.41),SOCS3(+2.77),TNFAIP2(+1.49),TP53(-1.16),TP63(+2.26),VCAM1(+5.69),ZNF…
kinase	BRD4	3.68e-07			-0.593	21	13	8	BCL2L1(+1.35),CCND2(+1.24),CCR1(-1.89),CDC6(-1.21),COL1A1(+2.55),CXCR5(+2.37),ETV6(-1.16),ICAM1(+1.29),IRF4(+1.29),ITGA4(-1.34),ITGA5(+2.43),ITGB5(+10.64),MANEAL(+1.81),MLF2(+1.19),MTMR2(-1.18),NAV1(+2.46),PRDM1(+1.74),RAC1(-1.28),RRM2(-1.28),TNFRSF10B(+1.2),TUBB(-1.15)
transcription regulator	Tcf7	3.96e-07		Activated	2.675	27	18	9	AHCYL2(+1.3),BCL11B(+35.14),BRCA1(-1.45),CCR6(-2.31),CD200(+1.55),CXCR5(+2.37),EOMES(+6.58),FRMD6(+4.06),IRF4(+1.29),LDLR(-1.26),LRIG1(+1.58),MMP25(-2.56),NR6A1(+1.57),OSBPL8(-1.31),PAPSS2(-1.98),PLCB4(+11.0),PRDM1(+1.74),PTEN(-1.32),RARG(+1.8),SDC1(+2.61),SH3BGRL2(+10.06),SOCS3(+2.77),SOX13(+15.0),STX11(+1.36),TCL1A(-1.69),TNFRSF19(+3.06),TOX(-3.19)
chemical - endogenous mammalian	hydrocortisone	5.24e-07			-0.321	21	14	7	ACHE(+1.66),BACE1(+3.1),BRCA1(-1.45),BRCA2(-1.32),CCND2(+1.24),CD80(+1.28),CDH11(+4.4),ERP29(-1.18),FAS(+1.26),GPR153(+2.05),HGF(+14.6),ICAM1(+1.29),IGFBP3(+17.6),IGFBP4(+1.79),PTGS2(+6.22),SEMA6A(-1.6),SERPINE1(-2.75),SFRP1(+136.39),TNFAIP2(+1.49),TP53(-1.16),TUBB(-1.15)
chemical reagent	methylselenic acid	5.3e-07			-1.408	29	14	15	ACKR3(+2.01),ALDH3A2(-1.25),BCL2L1(+1.35),BRCA1(-1.45),BRCA2(-1.32),CASP9(+1.27),CDC14B(+4.66),CDC6(-1.21),CDKN1A(+1.58),CFLAR(+1.53),DHFR(-1.27),FKBP5(-1.25),IGSF3(+2.45),INPP4B(+8.55),ITGB5(+10.64),JAK1(-1.3),MAPK1(-1.26),MAPK8(+1.23),MCM6(-1.2),MKI67(-1.24),PLCB4(+11.0),PRKCA(+5.12),PTEN(-1.32),RAB29(+1.44),RND3(+22.22),RRM2(-1.28),SSBP2(-1.36),TUBA4A(-1.24),WDR82(-1.19)
transcription regulator	GLI1	5.47e-07			1.564	26	19	7	BCL2L1(+1.35),CCND2(+1.24),CD24(-3.53),CDH1(-3.95),CDH11(+4.4),CDKN1A(+1.58),COL1A1(+2.55),CSF1(+2.33),FAS(+1.26),GALNT2(-1.37),GRIA3(+7.64),HHIP(-6.01),HNRNPU(-1.15),JUP(+3.28),LMNA(+1.43),LZTS1(+68.82),PAPSS2(-1.98),PCDH18(+16.97),S100A9(+5.11),SCD5(+4.4),SFRP1(+136.39),SOX5(+2.05),TMEM100(+18.07),TNFRSF10B(+1.2),TP53(-1.16),ULK1(+1.23)
transcription regulator	SPDEF	6.18e-07			-0.38	14	10	4	CDH11(+4.4),CDKN1A(+1.58),COL1A1(+2.55),COL4A5(+81.0),FGFR1(+2.28),ITGA5(+2.43),PRKCA(+5.12),PTPRF(+2.01),SDC1(+2.61),SDC2(+24.58),SERPINE1(-2.75),SMAD3(-1.37),SMAD4(-1.13),STMN1(-1.27)
cytokine	EDN1	6.87e-07		Activated	2.764	25	16	9	ATP2A2(-1.13),CALCRL(+1.85),CCR7(+2.42),CDH1(-3.95),CST3(+1.9),EDNRB(+6.05),EIF3J(-1.21),FOSB(+3.73),ICAM1(+1.29),ITGA5(+2.43),MPRIP(-1.17),PLCB4(+11.0),PRKCA(+5.12),PTGER4(+4.18),PTGS2(+6.22),SDC1(+2.61),SERPINE1(-2.75),SLC2A1(-1.21),SLC8A1(+9.77),SOCS3(+2.77),SOX5(+2.05),TP53(-1.16),TPM3(-1.16),VCAM1(+5.69),YWHAE(-1.15)
complex	TCR	7.04e-07		Activated	2.827	37	26	11	BCL2L1(+1.35),CBLB(-1.39),CCL22(+2.5),CCL3(+2.73),CCR1(-1.89),CCR6(-2.31),CCR7(+2.42),CD200(+1.55),CDH1(-3.95),CFLAR(+1.53),CXCR5(+2.37),ELL2(+1.37),EOMES(+6.58),F5(+8.67),FAS(+1.26),GRIA3(+7.64),IL12RB2(-2.54),IRF4(+1.29),KCNK5(+2.33),LBR(-1.24),MAPK1(-1.26),MAPK8(+1.23),NRP1(+31.71),PASK(+1.33),PMAIP1(+1.22),PRDM1(+1.74),PTEN(-1.32),PTK2B(+1.22),RPL15(+1.12),SLAMF1(+1.31),SLC2A1(-1.21),SLC2A3(-…
chemical - endogenous mammalian	tretinoin	7.1e-07		Activated	2.283	107	72	35	ADGRE2(-1.93),ALDH3A2(-1.25),ATP2A2(-1.13),BACE1(+3.1),BCL2L1(+1.35),BRCA1(-1.45),CALM1 (includes others)(-1.15),CAMKK2(+1.45),CASP9(+1.27),CCL22(+2.5),CCL3(+2.73),CCND2(+1.24),CCR1(-1.89),CD74(+1.29),CD80(+1.28),CD93(+8.55),CDCA7(-1.46),CDH1(-3.95),CDKN1A(+1.58),COL1A1(+2.55),COL4A5(+81.0),COL9A2(+1.61),CREM(-1.32),CSRNP1(+1.31),CXCR5(+2.37),DLC1(+17.45),DPP4(-1.7),DPYSL3(+10.3),DUSP4(+1.36),EBI…
chemical drug	tazemetostat	7.72e-07			0.618	32	18	14	AMOT(+8.88),CCND2(+1.24),CD58(+1.34),CDCA7(-1.46),CDH1(-3.95),CFLAR(+1.53),DDR2(+2.64),DOK4(+1.74),DSG2(+1.69),EFNB2(+3.2),ELF4(-1.17),ELOVL6(-1.5),FGFR1(+2.28),FRYL(-1.2),HNRNPA2B1(-1.13),KPNB1(-1.22),NCOR1(-1.2),NOTCH1(+1.19),NSD2(-1.16),NUCKS1(-1.17),OGT(+1.35),PAK1(+1.24),PLCB1(+9.44),PLXNA3(+1.46),ROBO1(+4.47),SDC2(+24.58),SMAD3(-1.37),SMAD4(-1.13),TP53(-1.16),ULK1(+1.23),YWHAE(-1.15),ZFYVE2…
growth factor	FGF2	8.57e-07		Activated	2.246	40	32	8	AGAP3(+1.28),BCL2L1(+1.35),CCND2(+1.24),CDH1(-3.95),CDH11(+4.4),CDKN1A(+1.58),CFLAR(+1.53),COL1A1(+2.55),CSF1(+2.33),EDNRB(+6.05),EFNB2(+3.2),ELAVL4(+3.25),FAS(+1.26),FGFR1(+2.28),GRIA3(+7.64),GRIK4(+2.15),GRIN2A(+4.61),GRIN2C(+8.81),HGF(+14.6),ICAM1(+1.29),IGFBP3(+17.6),IGFBP4(+1.79),ITGA4(-1.34),ITGA5(+2.43),LMNA(+1.43),MEF2D(+1.26),MKI67(-1.24),NOTCH1(+1.19),PTGS2(+6.22),SDC1(+2.61),SDC2(+24.5…
chemical drug	dexamethasone	8.68e-07			0.499	136	89	47	ACKR3(+2.01),ADAM17(-1.25),AKAP6(+3.86),ANOS1(+5.33),ARHGAP23(+3.28),ARL4C(-3.52),ARRB1(+1.84),ATP2A2(-1.13),ATP2B1(-1.37),ATP2B4(+1.75),BACE1(+3.1),BCL2L1(+1.35),BCL9L(+1.25),BRCA1(-1.45),BRCA2(-1.32),CASP9(+1.27),CCL3(+2.73),CCND2(+1.24),CCR1(-1.89),CD48(+1.34),CD74(+1.29),CD80(+1.28),CDH1(-3.95),CDH11(+4.4),CDKN1A(+1.58),CFLAR(+1.53),CHAD(-18.16),COL11A2(+4.0),COL1A1(+2.55),COL4A5(+81.0),COL9A…
transcription regulator	SMARCA4	8.88e-07			1.598	53	30	23	ANTXR2(-1.52),ARL4C(-3.52),ATP2B4(+1.75),CCR1(-1.89),CCR6(-2.31),CD74(+1.29),CDC6(-1.21),CDH1(-3.95),CDH11(+4.4),CDKN1A(+1.58),COL1A1(+2.55),CSF1(+2.33),CXCR5(+2.37),DHFR(-1.27),DUSP4(+1.36),ELOVL6(-1.5),EPHB2(+3.2),FAS(+1.26),FKBP5(-1.25),FLNB(+1.54),HHIP(-6.01),HLA-F(+1.3),ICAM1(+1.29),IFI16(-1.19),IGFBP4(+1.79),IRF6(+4.41),ITGA5(+2.43),LMNA(+1.43),MAPK1(-1.26),MAPK13(+2.51),MARCHF1(-3.07),MFGE…
fusion gene/product	ETV6-RUNX1	9.03e-07			-1.17	33	18	15	ANTXR2(-1.52),CD48(+1.34),CYFIP2(-1.16),ELF4(-1.17),FERMT2(+5.94),FGFR1(+2.28),ICAM1(+1.29),IFI16(-1.19),IRF4(+1.29),ITGA4(-1.34),JAK1(-1.3),JAK3(+1.23),METAP2(-1.21),MKNK2(+1.22),NLRC3(-1.17),NOTCH1(+1.19),OAS2(-1.21),P2RX1(+1.86),PAK1(+1.24),PCDH18(+16.97),PMAIP1(+1.22),RAB29(+1.44),RAP1GAP2(-2.5),SEMA6A(-1.6),SMAD7(+1.41),SMIM3(-1.61),SPIB(-1.39),STMN1(-1.27),STX11(+1.36),TDRD1(-30.01),TNFRSF1…
growth factor	AGT	1.24e-06			1.395	44	29	15	ADAM17(-1.25),ATP2B1(-1.37),BRCA1(-1.45),CCND2(+1.24),CCR7(+2.42),CDKN1A(+1.58),COL11A2(+4.0),COL1A1(+2.55),COLEC10(+17.65),CREM(-1.32),DHFR(-1.27),EDNRB(+6.05),EFNB2(+3.2),FOXP2(+19.4),FRAT2(+1.31),HGF(+14.6),ICAM1(+1.29),IFI16(-1.19),IGFBP3(+17.6),IGFBP4(+1.79),ITGA5(+2.43),ITGB5(+10.64),LDLR(-1.26),MSR1(+62.29),MXD4(+1.45),NCALD(+1.94),NMNAT2(+6.19),PNKD(+1.61),PTEN(-1.32),PTGS2(+6.22),RAC1(-1…
chemical - kinase inhibitor	Ro31-8220	1.41e-06		Inhibited	-2.063	11	10	1	BCL2L1(+1.35),CDKN1A(+1.58),COL1A1(+2.55),DUSP4(+1.36),FSTL3(+2.63),ICAM1(+1.29),ITGA5(+2.43),PTGS2(+6.22),SERPINE1(-2.75),TRAF1(+1.43),VCAM1(+5.69)
cytokine	IL4	1.5e-06		Activated	2.933	73	51	22	ADAM17(-1.25),ADAP1(+1.32),AGFG2(+1.25),BCL2L1(+1.35),CCL22(+2.5),CCL3(+2.73),CCND2(+1.24),CCR6(-2.31),CCR7(+2.42),CD200(+1.55),CD58(+1.34),CD74(+1.29),CD80(+1.28),CDKN1A(+1.58),CFLAR(+1.53),COL1A1(+2.55),CSF1(+2.33),CSF2RB(+1.77),CXCL16(+4.43),CXCR5(+2.37),CYB561A3(+1.3),CYRIA(+4.3),DDAH1(+4.58),DPP4(-1.7),ELAVL4(+3.25),EOMES(+6.58),EPHA2(+3.41),FAS(+1.26),FKBP5(-1.25),FLNB(+1.54),FOSB(+3.73),FS…
chemical - kinase inhibitor	LY294002	1.53e-06		Inhibited	-3.871	46	32	14	ACKR3(+2.01),ADAM17(-1.25),ATP2B1(-1.37),BCL2L1(+1.35),BRCA2(-1.32),CCND2(+1.24),CCR1(-1.89),CD74(+1.29),CDH1(-3.95),CDKN1A(+1.58),CFLAR(+1.53),COL1A1(+2.55),CREM(-1.32),CST3(+1.9),CTNNA2(+40.94),CXCL16(+4.43),DHFR(-1.27),DUSP4(+1.36),EFNB2(+3.2),FAS(+1.26),FOSB(+3.73),GPR137B(+1.52),HGF(+14.6),ICAM1(+1.29),IGFBP3(+17.6),INPP4B(+8.55),JUP(+3.28),LMNA(+1.43),NEFH(-3.76),NR5A1(+15.3),PLPP3(+3.56),P…
transcription regulator	TP63	1.58e-06	2.26		1.766	43	28	15	AEN(+1.24),ANOS1(+5.33),BCL2L1(+1.35),BRCA1(-1.45),CCND2(+1.24),CDH1(-3.95),CDK18(+38.29),CDKN1A(+1.58),CFLAR(+1.53),DDAH1(+4.58),DST(+1.5),EDN2(+16.84),EMID1(+1.63),EPHA2(+3.41),FAS(+1.26),IGFBP3(+17.6),ITGA4(-1.34),KRT6B(-70.29),MAPK8(+1.23),MFGE8(+2.08),MKI67(-1.24),NOTCH1(+1.19),PAK1(+1.24),PMAIP1(+1.22),PTEN(-1.32),PTPRU(+2.32),RAD51(-1.25),RPA1(-1.15),RRM2(-1.28),SERPINE1(-2.75),SLC2A3(-1.3…
transcription regulator	YAP1	1.66e-06			1.558	30	17	13	BCL2L1(+1.35),CCNF(-1.17),CDC6(-1.21),CDH1(-3.95),CDKN1A(+1.58),CRIM1(-1.47),CSF1(+2.33),DDAH1(+4.58),DIAPH3(-1.2),ICAM1(+1.29),ITGA5(+2.43),JAK1(-1.3),LMNA(+1.43),MCM6(-1.2),NR5A1(+15.3),PMAIP1(+1.22),PTEN(-1.32),PTGS2(+6.22),RAD51(-1.25),RASSF4(+1.88),RPL15(+1.12),RRM2(-1.28),SERPINE1(-2.75),SLC2A3(-1.33),TP63(+2.26),TP73(+1.89),TUBB(-1.15),VCAM1(+5.69),WWC1(+2.21),WWTR1(+2.09)
chemical drug	triptolide	1.7e-06			-1.555	20	15	5	BCL2L1(+1.35),CALCRL(+1.85),CDH1(-3.95),CDKN1A(+1.58),DLC1(+17.45),DPP4(-1.7),EDNRB(+6.05),EFNB2(+3.2),FAS(+1.26),GHR(+18.31),HGF(+14.6),ICAM1(+1.29),IGFBP3(+17.6),MKI67(-1.24),PMAIP1(+1.22),PTGS2(+6.22),SENP1(-1.21),SOCS3(+2.77),TNFRSF10B(+1.2),TP53(-1.16)
enzyme	OGA	1.84e-06			-0.257	39	28	11	ABCC9(+3.63),ADAP1(+1.32),BCL2L1(+1.35),CALCRL(+1.85),CCR1(-1.89),CD24(-3.53),CD48(+1.34),CD93(+8.55),CDCA7(-1.46),CDH1(-3.95),CDKN1A(+1.58),CSF2RB(+1.77),CXCL16(+4.43),CYFIP2(-1.16),CYP4V2(-1.44),DST(+1.5),EFNB2(+3.2),FAS(+1.26),FERMT2(+5.94),FGFR1(+2.28),FLNB(+1.54),FOXG1(+7.35),FSCN1(+1.32),IGFBP3(+17.6),IGFBP4(+1.79),IGFBPL1(+6.12),ITGB5(+10.64),JAK1(-1.3),KREMEN1(+5.84),LRIG1(+1.58),MYO10(-3…
growth factor	IGF1	1.85e-06		Activated	2.228	43	27	16	BCL2L1(+1.35),BRCA1(-1.45),CCND2(+1.24),CD74(+1.29),CDH1(-3.95),CDKN1A(+1.58),CFLAR(+1.53),COL1A1(+2.55),CSF1(+2.33),CYFIP2(-1.16),DYRK1B(+1.34),EDN2(+16.84),EFNB2(+3.2),ETV6(-1.16),FGFR1(+2.28),FOSB(+3.73),FOXG1(+7.35),GHR(+18.31),HGF(+14.6),ICAM1(+1.29),IGFBP3(+17.6),IGFBP4(+1.79),ITGA5(+2.43),ITGB5(+10.64),MAPK1(-1.26),MKI67(-1.24),MXI1(-1.46),NEFH(-3.76),NR5A1(+15.3),NTN1(-1.76),PHC1(-1.5),PP…
kinase	CDK19	1.87e-06	-1.25	Inhibited	-2.722	16	14	2	AEN(+1.24),CCND2(+1.24),CDKN1A(+1.58),CYFIP2(-1.16),DRAM1(+1.38),EPHA2(+3.41),FAS(+1.26),IP6K2(+1.34),MXD4(+1.45),NINJ1(+1.81),NOTCH1(+1.19),PHLDA3(+1.91),RNF19B(+1.43),SDC1(+2.61),TNFSF9(+1.38),TRIB3(-1.38)
group	Mek	1.89e-06			1.005	34	23	11	B4GALT5(-1.22),B4GAT1(+1.4),BCL2L1(+1.35),CCND2(+1.24),CD200(+1.55),CDCA7(-1.46),CDH1(-3.95),CDKN1A(+1.58),DDR2(+2.64),DUSP4(+1.36),DUSP5(+1.54),EPHA2(+3.41),EPHB2(+3.2),FGFR1(+2.28),HLA-F(+1.3),ICAM1(+1.29),OSBPL8(-1.31),PCDHGC3(+2.57),PLPP3(+3.56),PMAIP1(+1.22),PODXL(-2.06),PTEN(-1.32),PTGS2(+6.22),PTPRF(+2.01),PTPRM(+3.19),RND3(+22.22),SDC1(+2.61),SEMA6A(-1.6),SERPINE1(-2.75),SLC2A1(-1.21),TET…
chemical - protease inhibitor	lactacystin	2.18e-06			-1.201	24	9	15	BRCA1(-1.45),CCND2(+1.24),CD24(-3.53),CDKN1A(+1.58),CFLAR(+1.53),FANCC(-1.21),FAS(+1.26),FUS(-1.25),HNRNPA2B1(-1.13),LDLR(-1.26),MRTO4(-1.26),P4HA2(+1.64),PMAIP1(+1.22),PRKCA(+5.12),PTEN(-1.32),PTGS2(+6.22),RAC1(-1.28),RAD51(-1.25),SMAD4(-1.13),STMN1(-1.27),SYK(-1.45),TCERG1(-1.16),TNFRSF10B(+1.2),TP53(-1.16)
transcription regulator	PRDM5	2.2e-06				15	10	5	ADARB2(+1.93),EMID1(+1.63),ISLR2(+5.56),MYOM2(-2.51),NAV2(+2.23),NLRC5(+1.21),NOTCH1(+1.19),PAX5(-1.22),PHC1(-1.5),POU2F3(+3.33),SIK1/SIK1B(+1.67),SOCS3(+2.77),STK32C(-1.76),TP53(-1.16),WNT10B(+3.43)
kinase	ERBB4	2.2e-06			-0.326	15	8	7	BRCA1(-1.45),CDH1(-3.95),CDKN1A(+1.58),EFNB2(+3.2),GHR(+18.31),IGFBP4(+1.79),MXI1(-1.46),PTGS2(+6.22),SFRP1(+136.39),SLC2A1(-1.21),SLK(-1.23),SOCS3(+2.77),TBXAS1(-2.15),TP53(-1.16),WNT10B(+3.43)
group	Tgf beta	2.24e-06			1.828	31	24	7	ADGRE5(+1.21),BCL2L1(+1.35),CCL3(+2.73),CCND2(+1.24),CCR7(+2.42),CDH1(-3.95),CDH11(+4.4),CDKN1A(+1.58),CFLAR(+1.53),COL1A1(+2.55),CSF1(+2.33),FSCN1(+1.32),FSTL3(+2.63),IGFBP3(+17.6),IGFBP4(+1.79),ITGA5(+2.43),JAK1(-1.3),MERTK(+2.41),MMP15(-2.82),MUC4(+7.82),PLPP3(+3.56),PTEN(-1.32),PTGS2(+6.22),QKI(-1.21),SDC1(+2.61),SERPINE1(-2.75),SMAD4(-1.13),SMAD7(+1.41),SOCS3(+2.77),TREM1(+4.59),VCAM1(+5.69)
transcription regulator	NFKBIA	2.43e-06			1.38	40	29	11	ACKR3(+2.01),ADGRE5(+1.21),BCL2L1(+1.35),CCND2(+1.24),CCR1(-1.89),CD80(+1.28),CDC6(-1.21),CDH1(-3.95),CDKN1A(+1.58),CFLAR(+1.53),CSF1(+2.33),EOMES(+6.58),FAS(+1.26),FSCN1(+1.32),FZD7(+3.73),ICAM1(+1.29),IFI16(-1.19),IPO9(-1.21),MFGE8(+2.08),MMP15(-2.82),MXD4(+1.45),NCAN(+10.11),NINJ1(+1.81),NR6A1(+1.57),PTEN(-1.32),PTGS2(+6.22),RAC1(-1.28),RBP1(+6.33),RGS3(+1.59),S100A9(+5.11),SDC1(+2.61),SFRP1(+…
transcription regulator	TP73	2.45e-06	1.89		1.939	38	27	11	ADAM17(-1.25),AEN(+1.24),ARHGAP22(+4.4),CCNF(-1.17),CDH1(-3.95),CDKN1A(+1.58),COL1A1(+2.55),DHFR(-1.27),DRAM1(+1.38),EPHA2(+3.41),FAM78B(+2.19),FAS(+1.26),GPR137B(+1.52),GTSE1(-1.18),IGFBP3(+17.6),IGFBP4(+1.79),IGSF3(+2.45),ITGA5(+2.43),ITGAX(+2.41),LZTS1(+68.82),MAPRE2(-1.33),MCM6(-1.2),NOTCH1(+1.19),NRP1(+31.71),PMAIP1(+1.22),PTEN(-1.32),PTP4A3(+1.38),RRM2B(+1.42),SERPINA1(+15.79),SERPINE1(-2.7…
complex	BCR (complex)	2.52e-06		Activated	2.629	19	14	5	BCL2L1(+1.35),CCL3(+2.73),CCND2(+1.24),CCR6(-2.31),CCR7(+2.42),CD80(+1.28),CFLAR(+1.53),CXCR5(+2.37),FAS(+1.26),FOSB(+3.73),IGSF1(+2.78),IRF4(+1.29),ITGA4(-1.34),JAK1(-1.3),PRDM1(+1.74),PTGS2(+6.22),SLC2A1(-1.21),TCL1A(-1.69),TNFSF9(+1.38)
ligand-dependent nuclear receptor	PGR	2.76e-06			0.778	31	18	13	BCL2L1(+1.35),CDC6(-1.21),CDKN1A(+1.58),CYRIA(+4.3),DST(+1.5),ELL2(+1.37),ENC1(+2.75),FKBP5(-1.25),GRIA3(+7.64),HPCAL1(-1.43),ICAM1(+1.29),IFI16(-1.19),KLF11(-2.12),MYO10(-3.57),OAS2(-1.21),OAS3(-1.31),P4HA2(+1.64),PAPSS2(-1.98),PCDHGC3(+2.57),PGRMC1(-1.28),PPIF(+1.19),PPM1H(+6.93),PTGS2(+6.22),SDC1(+2.61),SERPINA1(+15.79),SERPINB8(-1.22),SIK3(+1.3),SLC39A8(-1.31),SNPH(+3.39),ST3GAL1(-1.81),TNFRS…
chemical - endogenous mammalian	prostaglandin E2	2.92e-06			1.181	32	25	7	BCL2L1(+1.35),CCL22(+2.5),CCL3(+2.73),CCR1(-1.89),CCR6(-2.31),CCR7(+2.42),CD80(+1.28),CDH1(-3.95),CDKN1A(+1.58),CNNM2(+1.5),COL1A1(+2.55),CREM(-1.32),CSF1(+2.33),FAS(+1.26),FOSB(+3.73),FSTL3(+2.63),ICAM1(+1.29),IGFBP4(+1.79),IRF4(+1.29),ITGA5(+2.43),JAK3(+1.23),LMNA(+1.43),MXI1(-1.46),NCR2(+4.86),NRP1(+31.71),PRDM1(+1.74),PTGER4(+4.18),PTGS2(+6.22),SOCS3(+2.77),ST3GAL1(-1.81),TP53(-1.16),TREM1(+4…
other	COL18A1	2.95e-06			-1.326	15	11	4	BCL2L1(+1.35),EDNRB(+6.05),EFNB2(+3.2),EPHB2(+3.2),FGFR1(+2.28),HGF(+14.6),ICAM1(+1.29),MAPK1(-1.26),MAPK8(+1.23),MAX(-1.12),MXI1(-1.46),NRP1(+31.71),PTGS2(+6.22),SERPINE1(-2.75),TNFRSF21(+2.22)
complex	Igm	3.15e-06			-1.069	13	11	2	BCL2L1(+1.35),CCL3(+2.73),CCND2(+1.24),CDKN1A(+1.58),CFLAR(+1.53),DUSP2(+1.71),FAS(+1.26),IRF4(+1.29),PAX5(-1.22),PRDM1(+1.74),TNFRSF14(+1.5),TP53(-1.16),TRAF1(+1.43)
transcription regulator	EGR1	3.3e-06			1.134	23	13	10	ACHE(+1.66),ATP2A2(-1.13),BACE1(+3.1),CASP9(+1.27),CCND2(+1.24),CCR1(-1.89),CDH1(-3.95),CDKN1A(+1.58),COL1A1(+2.55),CREM(-1.32),CSF1(+2.33),DUSP4(+1.36),FAS(+1.26),ICAM1(+1.29),LDLR(-1.26),PEG10(-1.43),PTEN(-1.32),PTGS2(+6.22),SERPINE1(-2.75),SLC12A2(-1.32),TP53(-1.16),TP73(+1.89),VCAM1(+5.69)
chemical drug	FLZ	3.41e-06			-0.896	6	5	1	ACHE(+1.66),BACE1(+3.1),FAS(+1.26),PMAIP1(+1.22),PTGS2(+6.22),TP53(-1.16)
kinase	AURKA	3.97e-06			-0.322	7	4	3	BCL2L1(+1.35),CDH1(-3.95),CDKN1A(+1.58),PMAIP1(+1.22),PTEN(-1.32),TP53(-1.16),TP73(+1.89)
transcription regulator	E2F1	4.25e-06			-0.249	43	23	20	BCL2L1(+1.35),BRCA1(-1.45),CALM1 (includes others)(-1.15),CASP9(+1.27),CBX7(+1.44),CCND2(+1.24),CCNF(-1.17),CDC6(-1.21),CDKN1A(+1.58),CFLAR(+1.53),CWC27(-1.21),DGKI(+3.27),DHFR(-1.27),DUSP4(+1.36),DUT(-1.19),FANCD2(-1.2),FAS(+1.26),FGFR1(+2.28),HNRNPR(-1.2),ICAM1(+1.29),KCNJ11(+3.86),MCM6(-1.2),MMP16(+10.5),MUC4(+7.82),NRP1(+31.71),OGT(+1.35),PHC1(-1.5),PMAIP1(+1.22),QKI(-1.21),RAD51(-1.25),RBL1(…
chemical drug	tacrolimus	4.38e-06			-1.58	27	25	2	ATP2B4(+1.75),BCL2L1(+1.35),CAMKK2(+1.45),CD200(+1.55),CD48(+1.34),CD74(+1.29),COL1A1(+2.55),DAB2IP(+2.3),DPYSL3(+10.3),DUSP4(+1.36),ELL2(+1.37),ENC1(+2.75),F5(+8.67),FKBP5(-1.25),FOSB(+3.73),GRIN2C(+8.81),IGFBP4(+1.79),IRF4(+1.29),LBR(-1.24),NRP1(+31.71),PASK(+1.33),PDLIM4(+3.3),PTGS2(+6.22),PTPRF(+2.01),SLAMF1(+1.31),SMAD7(+1.41),TMEM100(+18.07)
kinase	EGFR	4.47e-06			0.339	43	29	14	B4GALT5(-1.22),B4GAT1(+1.4),BCL2L1(+1.35),BCL7C(+1.27),CDH1(-3.95),CDKN1A(+1.58),COL1A1(+2.55),CST3(+1.9),DSC2(+2.8),DSG2(+1.69),DUSP4(+1.36),EFNB2(+3.2),EPHA2(+3.41),GHR(+18.31),HNRNPA2B1(-1.13),HPCAL4(+7.44),ICAM1(+1.29),IGFBP3(+17.6),IGFBP4(+1.79),ITGB5(+10.64),IVNS1ABP(-1.15),KPNB1(-1.22),MXI1(-1.46),NOTCH1(+1.19),PCDHGA12(+2.44),PCDHGC3(+2.57),PODXL(-2.06),PPP1R1C(+26.6),PTEN(-1.32),PTGER4(+…
microRNA	let-7	5.07e-06			0.59	25	10	15	BCL2L1(+1.35),BRCA1(-1.45),BRCA2(-1.32),CCNF(-1.17),CCR7(+2.42),CDC6(-1.21),CDCA2(-1.24),CDCA7(-1.46),CDCA8(-1.16),COL1A1(+2.55),DLC1(+17.45),DZIP1(+2.39),FANCD2(-1.2),ITGA4(-1.34),LRIG1(+1.58),MCM6(-1.2),MCM8(-1.29),MRTO4(-1.26),PNKD(+1.61),PTGS2(+6.22),RRM2(-1.28),SERPINE1(-2.75),SMAD4(-1.13),STARD13(+2.05),TRIB1(+2.05)
transcription regulator	IKZF1	5.09e-06			-0.526	27	19	8	ANOS1(+5.33),BCL2L1(+1.35),BCL9L(+1.25),CCND2(+1.24),CCR1(-1.89),CDKN1A(+1.58),DNAJC6(+4.84),DOK4(+1.74),DUSP5(+1.54),FGFR1(+2.28),FKBP9(-1.91),IFI16(-1.19),IRF4(+1.29),JADE2(+1.22),JUP(+3.28),NOTCH1(+1.19),PAX5(-1.22),RASSF4(+1.88),SASH1(-1.81),SHROOM3(+6.7),SLC2A1(-1.21),SLC2A3(-1.33),SMAD3(-1.37),SULF2(+2.67),TENM3(+24.41),WDFY3(+2.84),WNT10B(+3.43)
transcription regulator	CTNNB1	5.14e-06			1.827	68	49	19	ADAM17(-1.25),ADGRV1(+32.48),ALDH3A2(-1.25),BACE1(+3.1),BCL2L1(+1.35),CALM1 (includes others)(-1.15),CCL3(+2.73),CCND2(+1.24),CDH1(-3.95),CDH11(+4.4),CDKN1A(+1.58),COL1A1(+2.55),COL4A5(+81.0),CTNNA2(+40.94),CXXC4(+1.63),CYFIP2(-1.16),DGAT2(+1.6),DIAPH3(-1.2),DNAJC6(+4.84),EOMES(+6.58),EPHB2(+3.2),FAS(+1.26),FSTL3(+2.63),FZD7(+3.73),GHR(+18.31),GIPC1(+2.11),GPR137B(+1.52),HHIP(-6.01),IRF4(+1.29),I…
chemical drug	tetradecanoylphorbol acetate	5.79e-06		Activated	2.925	81	58	23	ACHE(+1.66),ADAM17(-1.25),ATP2A2(-1.13),ATP2B4(+1.75),BCL2L1(+1.35),CCL3(+2.73),CCND2(+1.24),CCR7(+2.42),CDH1(-3.95),CDKN1A(+1.58),CFLAR(+1.53),CREM(-1.32),CRTAM(+15.46),CSF1(+2.33),DENND3(+1.6),DGKD(+1.29),DUSP2(+1.71),DUSP5(+1.54),EBI3(+1.76),EFNB2(+3.2),EPHA2(+3.41),FAS(+1.26),FKBP5(-1.25),FOSB(+3.73),FOXP1(-1.84),FSTL3(+2.63),GRIN2A(+4.61),HGF(+14.6),ICAM1(+1.29),IFI16(-1.19),IGFBP3(+17.6),IL…
complex	PDGF BB	5.96e-06			1.525	32	20	12	ACKR3(+2.01),ATP2A2(-1.13),ATP2B1(-1.37),BRCA1(-1.45),CALM1 (includes others)(-1.15),CDKN1A(+1.58),CSF1(+2.33),DUSP5(+1.54),EDNRB(+6.05),FGFR1(+2.28),FOSB(+3.73),GHR(+18.31),IGFBP4(+1.79),ITGA5(+2.43),LDLR(-1.26),LMNA(+1.43),MCM6(-1.2),MGST2(-1.7),NXF1(+1.14),OSBPL2(+1.23),PTGS2(+6.22),RBP1(+6.33),RND3(+22.22),SERPINE1(-2.75),SLC2A3(-1.33),SLC6A4(+1.6),SOCS3(+2.77),SYK(-1.45),TP53(-1.16),TRIB1(+2…
transcription regulator	CREBBP	6.19e-06		Activated	2.145	36	27	9	ARHGEF10L(+6.45),CAMK2B(+3.78),CCND2(+1.24),CCR7(+2.42),CD80(+1.28),CDC6(-1.21),CDH1(-3.95),CDKN1A(+1.58),CORO2B(+17.65),CRIM1(-1.47),CSF1(+2.33),DHFR(-1.27),DUSP22(+1.24),DUSP4(+1.36),EOMES(+6.58),FOSB(+3.73),GRIA3(+7.64),GRIN2A(+4.61),GRIN2C(+8.81),IRF6(+4.41),JUP(+3.28),LDLR(-1.26),MCF2L(-2.78),MFHAS1(-1.4),NOTCH1(+1.19),NTN1(-1.76),OAS3(-1.31),PDLIM4(+3.3),PTGS2(+6.22),PTPRF(+2.01),SDC1(+2.61…
growth factor	NRG1	6.87e-06			1.367	28	20	8	ACHE(+1.66),BCL2L1(+1.35),BRCA1(-1.45),CCND2(+1.24),CDH1(-3.95),CDKN1A(+1.58),COL1A1(+2.55),CRIM1(-1.47),DDAH1(+4.58),DNAJB2(+1.23),DUSP4(+1.36),EMP2(+9.24),EPHA2(+3.41),EZH1(+1.29),FOSB(+3.73),FSCN1(+1.32),GRIN2C(+8.81),ITGB5(+10.64),MSR1(+62.29),NOTCH1(+1.19),NR5A1(+15.3),NRG3(+5.92),PTGS2(+6.22),SERPINE1(-2.75),SH2D4A(-2.45),SLC2A1(-1.21),SLC2A3(-1.33),STMN1(-1.27)
other	IGFBP2	7.84e-06			0.563	11	7	4	BCL2L1(+1.35),CD24(-3.53),CDH1(-3.95),DDAH1(+4.58),ELOVL6(-1.5),EMP2(+9.24),GHR(+18.31),IGFBP3(+17.6),IGFBP4(+1.79),ITGA5(+2.43),PTEN(-1.32)
chemical drug	vorinostat	8.46e-06		Activated	2.556	28	19	9	ATP2B4(+1.75),BCL2L1(+1.35),BRCA1(-1.45),BRCA2(-1.32),CCND2(+1.24),CCR1(-1.89),CD74(+1.29),CDH1(-3.95),CDKN1A(+1.58),CFLAR(+1.53),DLC1(+17.45),FAS(+1.26),ICAM1(+1.29),LDLR(-1.26),MAPK8(+1.23),MFGE8(+2.08),MKI67(-1.24),MMP15(-2.82),PMAIP1(+1.22),PTGS2(+6.22),PTP4A3(+1.38),RAD51(-1.25),S100A9(+5.11),SOCS3(+2.77),TNFRSF10B(+1.2),TP53(-1.16),TP73(+1.89),TRAF1(+1.43)
cytokine	CD40LG	8.66e-06		Activated	3.15	36	27	9	ADAM17(-1.25),BCL2L1(+1.35),CCL22(+2.5),CCL3(+2.73),CCR1(-1.89),CCR7(+2.42),CD80(+1.28),CDKN1A(+1.58),CFLAR(+1.53),CSF1(+2.33),DUSP2(+1.71),DUSP4(+1.36),DUSP5(+1.54),EBI3(+1.76),FAS(+1.26),FOSB(+3.73),FSCN1(+1.32),HSP90AA1(-1.2),ICAM1(+1.29),IRF4(+1.29),ITGA4(-1.34),MPHOSPH9(-1.25),NEFH(-3.76),NINJ1(+1.81),PMAIP1(+1.22),PRDM1(+1.74),PTGS2(+6.22),PTPRG(+9.6),SERPINE1(-2.75),SLAMF1(+1.31),TNFAIP2(+…
growth factor	HGF	8.86e-06	14.6	Activated	2.141	42	30	12	ACKR3(+2.01),BCL2L1(+1.35),CALCRL(+1.85),CALM1 (includes others)(-1.15),CCNF(-1.17),CD93(+8.55),CDC6(-1.21),CDH1(-3.95),CDKN1A(+1.58),CFLAR(+1.53),COL1A1(+2.55),CSF1(+2.33),DOK4(+1.74),DUSP4(+1.36),EFNB2(+3.2),EMP2(+9.24),FKBP5(-1.25),FOSB(+3.73),HGF(+14.6),ICAM1(+1.29),IGFBP3(+17.6),IGFBP4(+1.79),LDLR(-1.26),MERTK(+2.41),MKI67(-1.24),NRP1(+31.71),PLPP3(+3.56),PTGS2(+6.22),PTPRF(+2.01),RAC1(-1.28…
transcription regulator	HOXD3	8.99e-06			1.219	7	6	1	COL1A1(+2.55),IGFBP3(+17.6),ITGA5(+2.43),JUP(+3.28),SDC1(+2.61),SERPINE1(-2.75),TSPAN7(+31.76)
group	Jnk	9.08e-06			-0.357	24	17	7	BCL2L1(+1.35),BRCA1(-1.45),CCL22(+2.5),CCL3(+2.73),CCR7(+2.42),CD80(+1.28),CDH1(-3.95),CFLAR(+1.53),COL1A1(+2.55),FAS(+1.26),FOSB(+3.73),ICAM1(+1.29),ITGA4(-1.34),PTEN(-1.32),PTGS2(+6.22),RAD51(-1.25),RARG(+1.8),RBP1(+6.33),SERPINE1(-2.75),SOCS3(+2.77),STRA6(+5.7),TNFRSF10B(+1.2),TP53(-1.16),VCAM1(+5.69)
ligand-dependent nuclear receptor	ESR1	9.16e-06			-0.773	91	55	36	ACKR3(+2.01),ADAM17(-1.25),ADCY1(+3.69),ARRB1(+1.84),ARRDC3(+1.39),ATP2B1(-1.37),BCL2L1(+1.35),BRCA1(-1.45),BRCA2(-1.32),CACNA1D(+2.44),CAMK2B(+3.78),CD74(+1.29),CDC42BPB(+1.25),CDCA8(-1.16),CDH1(-3.95),CDKN1A(+1.58),CLSPN(-1.38),CRIM1(-1.47),CYFIP2(-1.16),DIAPH3(-1.2),DLG5(+1.79),DNAJC1(+1.26),DSG2(+1.69),DST(+1.5),DUSP4(+1.36),DUSP5(+1.54),EFNB2(+3.2),FAS(+1.26),FGFR1(+2.28),FOSB(+3.73),FRAT2(+…
transcription regulator	TFDP1	1.06e-05			-0.863	9	4	5	CASP9(+1.27),CDC6(-1.21),CDKN1A(+1.58),DHFR(-1.27),FGFR1(+2.28),RBL1(-1.25),STMN1(-1.27),TP53(-1.16),TP73(+1.89)
enzyme	CTBP1	1.07e-05			0.562	10	5	5	ACKR3(+2.01),BRCA1(-1.45),BRCA2(-1.32),CDH1(-3.95),CDKN1A(+1.58),ENC1(+2.75),FKBP5(-1.25),FSCN1(+1.32),JUP(+3.28),RAC1(-1.28)
transcription regulator	NUPR1	1.18e-05			1.727	42	17	25	ADAM22(+1.48),AEN(+1.24),ARHGAP11A(-1.16),BRCA1(-1.45),BRCC3(-1.25),CCNF(-1.17),CDCA2(-1.24),CDCA8(-1.16),DUSP5(+1.54),ELL2(+1.37),ETV6(-1.16),FANCD2(-1.2),GTSE1(-1.18),HNRNPA2B1(-1.13),IP6K2(+1.34),JADE2(+1.22),LBR(-1.24),MKI67(-1.24),NUCKS1(-1.17),P4HA2(+1.64),RAB17(+11.68),RAB29(+1.44),RAD51(-1.25),RBMS1(-3.44),RFX5(+1.2),RNF19B(+1.43),RPA1(-1.15),SERPINE1(-2.75),SHROOM3(+6.7),SIK1/SIK1B(+1.67…
transcription regulator	EP300	1.2e-05			1.718	38	26	12	ACHE(+1.66),ARHGEF10L(+6.45),BCL2L1(+1.35),BRCA1(-1.45),CAMK2B(+3.78),CCR7(+2.42),CD80(+1.28),CDKN1A(+1.58),CFLAR(+1.53),CORO2B(+17.65),CRIM1(-1.47),DHFR(-1.27),DUSP22(+1.24),DUSP4(+1.36),EPHB2(+3.2),IRF6(+4.41),JUP(+3.28),LMNA(+1.43),MCF2L(-2.78),MFHAS1(-1.4),MKI67(-1.24),NOTCH1(+1.19),NTN1(-1.76),OAS3(-1.31),PDLIM4(+3.3),PTEN(-1.32),PTGS2(+6.22),PTPRF(+2.01),RAD51(-1.25),RBP1(+6.33),SDC1(+2.61)…
cytokine	IL10	1.22e-05			-1.054	39	30	9	BCL2L1(+1.35),BRCA2(-1.32),CCL22(+2.5),CCL3(+2.73),CCND2(+1.24),CCR1(-1.89),CCR6(-2.31),CCR7(+2.42),CD74(+1.29),CD80(+1.28),CDKN1A(+1.58),CFLAR(+1.53),COL1A1(+2.55),CSF1(+2.33),CSF2RB(+1.77),CXCL16(+4.43),FAS(+1.26),FKBP5(-1.25),HGF(+14.6),ICAM1(+1.29),IGFBP4(+1.79),IL12RB2(-2.54),ITGA4(-1.34),LBR(-1.24),LZTS1(+68.82),MERTK(+2.41),MKI67(-1.24),MSR1(+62.29),PAK1(+1.24),PRDM1(+1.74),PTGS2(+6.22),SL…
chemical - endogenous non-mammalian	tangeretin	1.23e-05				5	4	1	BCL2L1(+1.35),CASP9(+1.27),CDKN1A(+1.58),FAS(+1.26),TP53(-1.16)
transcription regulator	HIF1A	1.33e-05			0.587	38	25	13	ADAM17(-1.25),ATP2A2(-1.13),BACE1(+3.1),BCL2L1(+1.35),BRCA1(-1.45),CCR7(+2.42),CD24(-3.53),CDH1(-3.95),CDKN1A(+1.58),CSF1(+2.33),EDNRB(+6.05),FSCN1(+1.32),GHR(+18.31),IGFBP3(+17.6),ITGA5(+2.43),JUP(+3.28),KIFC2(+1.6),NCR2(+4.86),NOTCH1(+1.19),NUCKS1(-1.17),P4HA2(+1.64),PMAIP1(+1.22),PRKCA(+5.12),PTEN(-1.32),PTGS2(+6.22),QKI(-1.21),RAB11FIP4(+1.29),SERPINE1(-2.75),SFRP1(+136.39),SLC2A1(-1.21),SLC2…
transcription regulator	HDAC1	1.36e-05			0.49	28	17	11	BRCA2(-1.32),CCND2(+1.24),CDC6(-1.21),CDH1(-3.95),CDKN1A(+1.58),COL1A1(+2.55),DAB2IP(+2.3),DCLRE1C(-1.43),DENND2B(+3.35),DHFR(-1.27),FAS(+1.26),MUC4(+7.82),NEFH(-3.76),PMAIP1(+1.22),POLL(+1.2),PTEN(-1.32),PTGS2(+6.22),RBL1(-1.25),RRM2(-1.28),RRM2B(+1.42),S100A9(+5.11),SERPINE1(-2.75),SFRP1(+136.39),SLC8A1(+9.77),SMAD7(+1.41),TNFRSF19(+3.06),TP53(-1.16),TP73(+1.89)
transmembrane receptor	FAS	1.38e-05	1.26		0.274	34	29	5	BCL2L1(+1.35),CAMK2B(+3.78),CASP9(+1.27),CCL3(+2.73),CCR1(-1.89),CD200(+1.55),CD48(+1.34),CD80(+1.28),CD93(+8.55),CDKN1A(+1.58),CFLAR(+1.53),COL1A1(+2.55),CSF1(+2.33),F5(+8.67),FAS(+1.26),FOSB(+3.73),FSCN1(+1.32),GRIA3(+7.64),HLA-F(+1.3),ICAM1(+1.29),LDLR(-1.26),MERTK(+2.41),P2RX1(+1.86),PTGER4(+4.18),RGS3(+1.59),SDC1(+2.61),SERPINE1(-2.75),SPG7(+1.16),SYK(-1.45),TLN2(+4.4),TRIB1(+2.05),TUBA4A(-1…
chemical drug	salinosporamide A	1.84e-05			-1.479	7	6	1	BCL2L1(+1.35),CDH1(-3.95),CFLAR(+1.53),ICAM1(+1.29),PTGS2(+6.22),TNFRSF10B(+1.2),TRAF1(+1.43)
transcription regulator	MRTFB	1.98e-05			1.127	20	13	7	BCL2L1(+1.35),CD24(-3.53),CRIM1(-1.47),DDAH1(+4.58),DIAPH3(-1.2),ETV6(-1.16),ITGA5(+2.43),LMNA(+1.43),MAPK13(+2.51),MGST2(-1.7),NRXN2(+5.65),P2RX1(+1.86),PCDH18(+16.97),PTGS2(+6.22),S100A9(+5.11),SDC2(+24.58),SERPINE1(-2.75),SLC6A4(+1.6),TBXAS1(-2.15),ZFHX4(+86.2)
transcription regulator	E2F4	2.25e-05				24	5	19	BRCA1(-1.45),CALM1 (includes others)(-1.15),CDC6(-1.21),CDKN1A(+1.58),DHFR(-1.27),DUT(-1.19),FANCD2(-1.2),FAS(+1.26),MCM6(-1.2),MKI67(-1.24),MRTO4(-1.26),PGRMC1(-1.28),RAD51(-1.25),RBBP5(-1.18),RBL1(-1.25),RRM2(-1.28),SERPINE1(-2.75),SFRP1(+136.39),STMN1(-1.27),TP53(-1.16),TP73(+1.89),WDR76(-1.17),XPC(+1.2),ZNF91(-1.51)
cytokine	IL6	2.32e-05			1.553	57	38	19	ADGRE5(+1.21),ARL4C(-3.52),ATP2A2(-1.13),BCL2L1(+1.35),CCR1(-1.89),CCR6(-2.31),CCR7(+2.42),CD48(+1.34),CD74(+1.29),CD80(+1.28),CDC6(-1.21),CDH1(-3.95),CDKN1A(+1.58),CFLAR(+1.53),COL1A1(+2.55),CSF1(+2.33),CSF2RB(+1.77),CST3(+1.9),DHFR(-1.27),ELAVL4(+3.25),EOMES(+6.58),FAS(+1.26),FSCN1(+1.32),HGF(+14.6),ICAM1(+1.29),IFI16(-1.19),IGFBP3(+17.6),IGFBP4(+1.79),IRF4(+1.29),ITGB5(+10.64),JAK1(-1.3),LDLR(…
transcription regulator	CREB1	2.33e-05			0.239	45	28	17	ACHE(+1.66),ARHGAP33(+1.38),ARHGAP35(-1.15),ATP2B4(+1.75),BCL2L1(+1.35),CAMKK2(+1.45),CAPN5(-3.08),CCL3(+2.73),CDCA8(-1.16),CDH11(+4.4),CDK14(+1.3),CDK19(-1.25),CDKN1A(+1.58),CPEB1(+7.23),CREM(-1.32),CRIM1(-1.47),CSRNP1(+1.31),CTNNA2(+40.94),CYFIP2(-1.16),DOK4(+1.74),EBI3(+1.76),ETV6(-1.16),FOSB(+3.73),FRMD6(+4.06),GRIA3(+7.64),HPCAL1(-1.43),KCNC4(+1.85),KCNIP2(+2.35),LDLR(-1.26),LGALS8(-1.22),MC…
chemical drug	5-azacytidine	2.36e-05		Activated	2.7	20	12	8	BCL2L1(+1.35),BRCA1(-1.45),BRCA2(-1.32),CDH1(-3.95),CDKN1A(+1.58),COL1A1(+2.55),EPHA2(+3.41),FANCC(-1.21),FANCD2(-1.2),MEF2D(+1.26),MUC4(+7.82),PMAIP1(+1.22),PTGS2(+6.22),PTPRG(+9.6),RRM2(-1.28),SERPINB8(-1.22),SOCS3(+2.77),TNFRSF10B(+1.2),TP73(+1.89),TUBB(-1.15)
transmembrane receptor	CAV1	2.43e-05			0.388	18	8	10	ADAM17(-1.25),CDH1(-3.95),CDKN1A(+1.58),FAS(+1.26),GRIN2A(+4.61),HGF(+14.6),ICAM1(+1.29),KRT6B(-70.29),NOTCH1(+1.19),PDK2(+1.44),PTEN(-1.32),RAC1(-1.28),SERPINE1(-2.75),SLC12A2(-1.32),SLC2A3(-1.33),SMAD4(-1.13),TP53(-1.16),VCAM1(+5.69)
other	SRSF1	2.56e-05			1.446	8	4	4	CASP9(+1.27),CD200(+1.55),CDH1(-3.95),COL1A1(+2.55),LMNA(+1.43),RAC1(-1.28),RRM2(-1.28),TP53(-1.16)
chemical - protease inhibitor	proteasome inhibitor PSI	2.56e-05			-0.539	8	4	4	BRCA1(-1.45),CCL3(+2.73),FAS(+1.26),PRKCA(+5.12),SMAD3(-1.37),SYK(-1.45),TNFRSF10B(+1.2),TP53(-1.16)
group	ERK1/2	2.62e-05			1.927	29	22	7	ARRB1(+1.84),BCL2L1(+1.35),BRCA1(-1.45),CCL22(+2.5),CCL3(+2.73),CCND2(+1.24),CCR7(+2.42),CD80(+1.28),CDKN1A(+1.58),CFLAR(+1.53),COL1A1(+2.55),DUSP4(+1.36),EFNB2(+3.2),FKBP5(-1.25),FOSB(+3.73),ICAM1(+1.29),IGFBP3(+17.6),LDLR(-1.26),MAPK1(-1.26),PTGER4(+4.18),PTGS2(+6.22),RAC1(-1.28),RAD51(-1.25),SERPINE1(-2.75),SLC12A4(+1.47),SOCS3(+2.77),TNFRSF10B(+1.2),TREM1(+4.59),VCAM1(+5.69)
kinase	ABL1	2.65e-05	-1.17		1.017	9	6	3	ABL1(-1.17),CCND2(+1.24),CDKN1A(+1.58),CSF1(+2.33),DHFR(-1.27),FAS(+1.26),TP53(-1.16),TP63(+2.26),TP73(+1.89)
chemical toxicant	forskolin	3e-05			-0.892	54	32	22	ADSL(-1.18),ARL4C(-3.52),ARL6IP5(+1.31),CALM1 (includes others)(-1.15),CASP9(+1.27),CCND2(+1.24),CD200(+1.55),CD80(+1.28),CDK14(+1.3),CDKN1A(+1.58),COL1A1(+2.55),CREM(-1.32),CSF1(+2.33),CYFIP2(-1.16),EBI3(+1.76),EFNB2(+3.2),ELAVL4(+3.25),ELL2(+1.37),FAS(+1.26),FKBP5(-1.25),FOSB(+3.73),GPRC5C(-1.8),GTSE1(-1.18),HHIP(-6.01),ICAM1(+1.29),IGFBP3(+17.6),ITGB5(+10.64),JAK3(+1.23),MAPK1(-1.26),MAPRE2(-1…
mature microRNA	miR-34a-5p (and other miRNAs w/seed GGCAGUG)	3.03e-05			-0.047	17	8	9	CD96(-1.87),CDKN1A(+1.58),DHFR(-1.27),FAM110C(-5.87),FOXP1(-1.84),GALNT2(-1.37),ICAM1(+1.29),IKBIP(+1.24),NOTCH1(+1.19),PLCB1(+9.44),PPM1H(+6.93),PPP1R1C(+26.6),PTEN(-1.32),SERPINB8(-1.22),SUPT3H(-2.36),TP53(-1.16),TSPOAP1(+1.83)
chemical drug	mifepristone	3.14e-05			-1.538	30	20	10	BCL2L1(+1.35),CD74(+1.29),CDKN1A(+1.58),DLC1(+17.45),EDNRB(+6.05),EFNB2(+3.2),FAS(+1.26),FKBP5(-1.25),ICAM1(+1.29),IGFBP3(+17.6),IQGAP1(-1.26),ITGA4(-1.34),JAK3(+1.23),JUP(+3.28),KLF11(-2.12),KRT6B(-70.29),LDLR(-1.26),MZF1(+1.46),NPL(+1.82),PADI2(+3.07),PTGS2(+6.22),RBL1(-1.25),ROBO1(+4.47),SERPINE1(-2.75),SFRP1(+136.39),SLC2A1(-1.21),SSTR2(+1.86),TENM3(+24.41),TNFRSF10B(+1.2),TP53(-1.16)
cytokine	IL7	3.21e-05			1.861	18	13	5	BCL2L1(+1.35),CBLB(-1.39),CCL3(+2.73),CCND2(+1.24),CDKN1A(+1.58),CFLAR(+1.53),COL1A1(+2.55),CSF1(+2.33),DPP4(-1.7),DUSP5(+1.54),FAS(+1.26),JAK3(+1.23),NTN1(-1.76),PAX5(-1.22),PMAIP1(+1.22),SLC2A1(-1.21),SMAD7(+1.41),SOCS3(+2.77)
biologic drug	filgrastim	3.22e-05			-0.819	37	22	15	ARRB1(+1.84),ATP2B4(+1.75),BCL2L1(+1.35),CCL3(+2.73),CD48(+1.34),CD74(+1.29),CRTC3(-1.2),CST3(+1.9),DLC1(+17.45),DPYSL3(+10.3),EMILIN2(-1.56),F5(+8.67),FKBP5(-1.25),HHIP(-6.01),HIP1(+1.59),IL31RA(+20.49),ITGA4(-1.34),ITPK1(-1.26),ITPKC(+1.42),LDLR(-1.26),LGALS8(-1.22),MERTK(+2.41),MYO10(-3.57),NMNAT2(+6.19),NOD1(-1.38),OAS3(-1.31),PMAIP1(+1.22),PTGS2(+6.22),RFX5(+1.2),RPS6KA3(-1.27),RPS6KA5(+2.08…
group	P38 MAPK	3.36e-05			0.96	33	25	8	ADAM17(-1.25),BCL2L1(+1.35),CCND2(+1.24),CCNF(-1.17),CCR7(+2.42),CD80(+1.28),CDKN1A(+1.58),CFLAR(+1.53),EDNRB(+6.05),FAS(+1.26),ICAM1(+1.29),IRF6(+4.41),ITGA4(-1.34),PMAIP1(+1.22),PRDM1(+1.74),PTEN(-1.32),PTGS2(+6.22),RAD51(-1.25),RBP1(+6.33),RND3(+22.22),SDC2(+24.58),SERPINE1(-2.75),SLC6A12(+9.67),SLC8A1(+9.77),SMAD3(-1.37),SOCS3(+2.77),TNFRSF10B(+1.2),TNNI1(+5.28),TP53(-1.16),TREM1(+4.59),TRIB1…
transcription regulator	SOX2	3.36e-05			-0.597	39	29	10	AFAP1L2(+5.01),AMOT(+8.88),BCAS1(+2.71),BCL2L1(+1.35),BCL9L(+1.25),CDH1(-3.95),CDKN1A(+1.58),COL11A2(+4.0),COL1A1(+2.55),DPPA4(+81.57),DUSP4(+1.36),DUSP5(+1.54),EOMES(+6.58),EPHA2(+3.41),IRF6(+4.41),MAX(-1.12),MYRF(+2.67),NOTCH1(+1.19),NRP1(+31.71),PCDH18(+16.97),PRDM1(+1.74),QKI(-1.21),SEMA6A(-1.6),SERPINA1(+15.79),SERPINE1(-2.75),SLC12A2(-1.32),SMAD4(-1.13),SOX13(+15.0),STRA6(+5.7),TCL1A(-1.69)…
chemical - endogenous mammalian	beta-estradiol	3.4e-05			0.415	126	78	48	ACKR3(+2.01),ADCY1(+3.69),ATP2B1(-1.37),BCAS1(+2.71),BCL2L1(+1.35),BRCA1(-1.45),BRCA2(-1.32),CACNA1D(+2.44),CALM1 (includes others)(-1.15),CASP9(+1.27),CCND2(+1.24),CCR1(-1.89),CD24(-3.53),CD74(+1.29),CDC6(-1.21),CDCA7(-1.46),CDH1(-3.95),CDH11(+4.4),CDK18(+38.29),CDKN1A(+1.58),COL1A1(+2.55),COL4A5(+81.0),CREM(-1.32),CRIM1(-1.47),CTNNA2(+40.94),DNAJC1(+1.26),DRAM1(+1.38),DUSP4(+1.36),DUSP5(+1.54),…
chemical - endogenous non-mammalian	zerumbone	3.48e-05			-1.325	7	6	1	BCL2L1(+1.35),CFLAR(+1.53),ICAM1(+1.29),PTGS2(+6.22),TNFRSF10B(+1.2),TP53(-1.16),TRAF1(+1.43)
chemical drug	deferoxamine	3.62e-05			-0.794	22	14	8	CCND2(+1.24),CCR7(+2.42),CDH1(-3.95),CDKN1A(+1.58),CFLAR(+1.53),DUSP5(+1.54),ICAM1(+1.29),IFI16(-1.19),IGFBP3(+17.6),IGFBP4(+1.79),PMAIP1(+1.22),PRKCA(+5.12),SERPINB8(-1.22),SERPINE1(-2.75),SLC2A1(-1.21),SLC2A3(-1.33),SMAD4(-1.13),SMAD7(+1.41),SULF2(+2.67),TNFRSF10B(+1.2),TP53(-1.16),VCAM1(+5.69)
transcription regulator	E2F6	3.74e-05			1.732	11	2	9	BRCA1(-1.45),CDC6(-1.21),DCTN4(-1.24),DHFR(-1.27),EFNA5(+3.38),RAD51(-1.25),RFX5(+1.2),RRM2(-1.28),SERPINE1(-2.75),SMC1A(-1.28),ZNF43(-1.97)
group	Sod	3.83e-05			0	6	5	1	CFLAR(+1.53),DSC2(+2.8),ICAM1(+1.29),PMAIP1(+1.22),TP53(-1.16),VCAM1(+5.69)
complex	Smad2/3-Smad4	3.83e-05			1.377	6	5	1	CDKN1A(+1.58),COL1A1(+2.55),IGFBP3(+17.6),ITGB5(+10.64),SERPINE1(-2.75),SMAD7(+1.41)
kinase	DDR1	3.83e-05			0.412	6	4	2	BCL2L1(+1.35),CDH1(-3.95),CDKN1A(+1.58),COL1A1(+2.55),TP53(-1.16),VCAM1(+5.69)
chemical toxicant	T-2 toxin	3.88e-05				4	3	1	BCL2L1(+1.35),CASP9(+1.27),NR5A1(+15.3),TP53(-1.16)
chemical drug	sparfosic acid	3.88e-05			0.72	4	3	1	CDKN1A(+1.58),PMAIP1(+1.22),TP53(-1.16),TP73(+1.89)
chemical drug	aspirin	3.89e-05			-1.732	20	17	3	BCL2L1(+1.35),CALCRL(+1.85),CCL3(+2.73),CD80(+1.28),CDKN1A(+1.58),CSF1(+2.33),DLC1(+17.45),DPP4(-1.7),EDNRB(+6.05),EFNB2(+3.2),GHR(+18.31),GRIN2A(+4.61),HGF(+14.6),ICAM1(+1.29),IGFBP3(+17.6),PMAIP1(+1.22),PTGS2(+6.22),TP53(-1.16),VCAM1(+5.69),YWHAE(-1.15)
other	VTN	4.19e-05			0.495	8	6	2	BCL2L1(+1.35),CDKN1A(+1.58),COL1A1(+2.55),EFNB2(+3.2),ITGA4(-1.34),ITGA5(+2.43),PTGS2(+6.22),SERPINE1(-2.75)
other	LINC-ROR	4.22e-05			-1.133	5	3	2	CDKN1A(+1.58),DCTN4(-1.24),FAS(+1.26),NOTCH1(+1.19),TP53(-1.16)
chemical - endogenous non-mammalian	E. coli lipopolysaccharide	4.26e-05		Activated	3.363	12	12	0	BCL2L1(+1.35),CCL22(+2.5),CCL3(+2.73),CCR7(+2.42),CD80(+1.28),EBI3(+1.76),ICAM1(+1.29),PTGS2(+6.22),S100A9(+5.11),SOCS3(+2.77),TREM1(+4.59),VCAM1(+5.69)
chemical drug	dextran sulfate	4.4e-05			0.742	27	14	13	CCNF(-1.17),CD74(+1.29),CD80(+1.28),CDCA2(-1.24),CDCA8(-1.16),EFNA5(+3.38),EFNB2(+3.2),FGFR1(+2.28),HGF(+14.6),ICAM1(+1.29),MCM6(-1.2),MKI67(-1.24),MSR1(+62.29),NRP1(+31.71),PTGS2(+6.22),PTP4A3(+1.38),RAD51(-1.25),RRM2(-1.28),S100A9(+5.11),SERPINE1(-2.75),SGO1(-1.37),SKA1(-1.33),SKA3(-1.23),SLC2A1(-1.21),SOCS3(+2.77),STMN1(-1.27),VCAM1(+5.69)
G-protein coupled receptor	P2RY2	4.66e-05			1.075	7	6	1	ACHE(+1.66),BCL2L1(+1.35),CDKN1A(+1.58),ICAM1(+1.29),PTGS2(+6.22),SERPINE1(-2.75),VCAM1(+5.69)
transcription regulator	SP1	4.69e-05			0.928	44	28	16	ALDH3A2(-1.25),ATP2A2(-1.13),B4GALT5(-1.22),BACE1(+3.1),CCL22(+2.5),CCND2(+1.24),CDH1(-3.95),CDKN1A(+1.58),COL1A1(+2.55),CREM(-1.32),DHFR(-1.27),DIAPH3(-1.2),DLC1(+17.45),FAS(+1.26),FGFR1(+2.28),GABRA4(+606.95),GHR(+18.31),HGF(+14.6),ICAM1(+1.29),IGFBP3(+17.6),IGFBP4(+1.79),IL12RB2(-2.54),IRF4(+1.29),ITGAX(+2.41),ITGB5(+10.64),LDLR(-1.26),MUC4(+7.82),PMAIP1(+1.22),PRKCA(+5.12),PTGER4(+4.18),PTGS2…
transcription regulator	CCND1	4.94e-05			-1.523	30	13	17	BRCA1(-1.45),CCND2(+1.24),CDC6(-1.21),CDCA2(-1.24),CDCA7(-1.46),CDCA8(-1.16),CDH1(-3.95),CDKN1A(+1.58),CLSPN(-1.38),COL1A1(+2.55),CPEB1(+7.23),CTNNA2(+40.94),EMSY(-1.2),EPHA2(+3.41),FGFR1(+2.28),FZD7(+3.73),MYO7A(+13.07),NOTCH1(+1.19),PDLIM4(+3.3),PKP4(-1.31),POLD3(-1.21),QKI(-1.21),RAD51(-1.25),RBL1(-1.25),RRM2(-1.28),ST6GALNAC5(+26.75),TP53(-1.16),TUBB(-1.15),WWOX(-1.34),ZNF462(+1.8)
group	E2f	5.06e-05		Inhibited	-2.077	16	1	15	BRCA1(-1.45),CDC6(-1.21),DHFR(-1.27),FANCD2(-1.2),ITGA5(+2.43),MCM6(-1.2),PGRMC1(-1.28),PRR11(-1.33),RAD51(-1.25),RBBP5(-1.18),RBL1(-1.25),RRM2(-1.28),SERPINE1(-2.75),STMN1(-1.27),TP53(-1.16),WDR76(-1.17)
other	ANXA2	5.28e-05			-0.088	8	6	2	CDKN1A(+1.58),FAS(+1.26),IGFBP3(+17.6),PTEN(-1.32),PTGS2(+6.22),TNFRSF10B(+1.2),TP53(-1.16),ULK1(+1.23)
mature microRNA	miR-9-5p (and other miRNAs w/seed CUUUGGU)	5.55e-05			-0.496	6	4	2	BACE1(+3.1),CDH1(-3.95),FOXG1(+7.35),JAK1(-1.3),JAK3(+1.23),PRDM1(+1.74)
chemical drug	melphalan	5.55e-05			0.94	6	5	1	BCL2L1(+1.35),CD80(+1.28),CDKN1A(+1.58),TNFRSF10B(+1.2),TP53(-1.16),TP73(+1.89)
chemical drug	celecoxib	5.58e-05			-1.013	16	12	4	BCL2L1(+1.35),CDH1(-3.95),CDKN1A(+1.58),CFLAR(+1.53),FAS(+1.26),ICAM1(+1.29),MAPK8(+1.23),MKI67(-1.24),PTGS2(+6.22),SERPINE1(-2.75),TNFRSF10B(+1.2),TP53(-1.16),TP63(+2.26),TP73(+1.89),TRAF1(+1.43),VCAM1(+5.69)
transmembrane receptor	SFRP1	5.73e-05	136.39		0.895	10	5	5	BACE1(+3.1),CASP9(+1.27),CD24(-3.53),CDH1(-3.95),COL1A1(+2.55),ELOVL6(-1.5),SDC2(+24.58),SERPINE1(-2.75),SFRP1(+136.39),TP53(-1.16)
chemical reagent	DETA-NONOate	5.73e-05			0.8	10	8	2	BCL2L1(+1.35),CCL3(+2.73),CDKN1A(+1.58),FAS(+1.26),ICAM1(+1.29),PTGS2(+6.22),SERPINE1(-2.75),TP53(-1.16),TP73(+1.89),VCAM1(+5.69)
transcription regulator	MRTFA	5.78e-05			1.343	20	12	8	BCL2L1(+1.35),CD24(-3.53),CYFIP2(-1.16),DDAH1(+4.58),DIAPH3(-1.2),ETV6(-1.16),ICAM1(+1.29),ITGA5(+2.43),LMNA(+1.43),MAPK13(+2.51),MGST2(-1.7),MMP16(+10.5),P2RX1(+1.86),PTGS2(+6.22),RAC1(-1.28),S100A9(+5.11),SERPINE1(-2.75),SLC6A4(+1.6),TBXAS1(-2.15),ZFHX4(+86.2)
transcription regulator	IRF8	6.43e-05			1.184	17	12	5	BCL2L1(+1.35),CCR6(-2.31),CCR7(+2.42),CD74(+1.29),CD80(+1.28),CDKN1A(+1.58),CREM(-1.32),CUX2(+12.18),CXCL16(+4.43),ETV6(-1.16),FAS(+1.26),ICAM1(+1.29),IRF4(+1.29),JAK1(-1.3),MSR1(+62.29),PRDM1(+1.74),TP53(-1.16)
kinase	CHUK	6.47e-05		Activated	2.656	22	17	5	ACKR3(+2.01),ARL6IP5(+1.31),BCL2L1(+1.35),CCR1(-1.89),CDKN1A(+1.58),CSF1(+2.33),FAS(+1.26),GRIN2A(+4.61),HSP90AA1(-1.2),ICAM1(+1.29),IFI16(-1.19),NOTCH1(+1.19),NR6A1(+1.57),PTGS2(+6.22),RBP1(+6.33),SFRP1(+136.39),SOCS3(+2.77),TNFAIP2(+1.49),TP53(-1.16),TP63(+2.26),VCAM1(+5.69),ZNF395(-1.33)
cytokine	CSF1	6.51e-05	2.33	Activated	2.361	25	19	6	ADGRE5(+1.21),BCL2L1(+1.35),CCL3(+2.73),CCND2(+1.24),CCR1(-1.89),CD74(+1.29),CDKN1A(+1.58),CSF1(+2.33),DUSP4(+1.36),DUSP5(+1.54),FAS(+1.26),IRF4(+1.29),ITGA4(-1.34),ITGA5(+2.43),ITGAX(+2.41),ITGB5(+10.64),LBR(-1.24),MERTK(+2.41),MMP16(+10.5),MSR1(+62.29),SFRP1(+136.39),SLC2A1(-1.21),TP53(-1.16),TRIM14(-1.33),VCAM1(+5.69)
enzyme	NAA30	6.79e-05				3	3	0	FAS(+1.26),PMAIP1(+1.22),TNFRSF10B(+1.2)
other	CTBP1-DT	6.79e-05				3	1	2	CDKN1A(+1.58),SMAD3(-1.37),TP53(-1.16)
transcription regulator	JUN	6.89e-05		Activated	2.749	39	24	15	BRCA1(-1.45),CALM1 (includes others)(-1.15),CCND2(+1.24),CDH1(-3.95),CDKN1A(+1.58),CFLAR(+1.53),COL1A1(+2.55),CSF1(+2.33),CXCL16(+4.43),DUSP5(+1.54),FAS(+1.26),FUS(-1.25),HNRNPA2B1(-1.13),HNRNPU(-1.15),ICAM1(+1.29),IFI16(-1.19),IGFBP3(+17.6),IGFBP4(+1.79),LMNA(+1.43),MCF2L(-2.78),MSR1(+62.29),MXI1(-1.46),NBPF1 (includes others)(+1.96),NEFH(-3.76),PTEN(-1.32),PTGS2(+6.22),RARG(+1.8),SDC1(+2.61),SE…
growth factor	IGF2	6.98e-05			0.243	19	11	8	CDC6(-1.21),CDKN1A(+1.58),CORO2B(+17.65),ELOVL6(-1.5),EZH1(+1.29),GHR(+18.31),IGFBP3(+17.6),IGFBP4(+1.79),ITGA5(+2.43),ITGB5(+10.64),MEF2D(+1.26),MXI1(-1.46),PTEN(-1.32),PTGS2(+6.22),RAD51(-1.25),RRM2(-1.28),SERPINE1(-2.75),SOCS3(+2.77),TP53(-1.16)
other	SH3KBP1	7e-05			-1.432	5	3	2	BCL2L1(+1.35),CCND2(+1.24),CDH1(-3.95),PRDM1(+1.74),SERPINE1(-2.75)
kinase	TGFBR2	7.43e-05			0.348	21	13	8	CDH1(-3.95),CDKN1A(+1.58),COL1A1(+2.55),DSG2(+1.69),HGF(+14.6),ICAM1(+1.29),JUP(+3.28),LBR(-1.24),MPHOSPH9(-1.25),NRP1(+31.71),PTGS2(+6.22),SERPINE1(-2.75),SLC12A4(+1.47),SLC2A3(-1.33),SMAD3(-1.37),SMAD4(-1.13),SMAD7(+1.41),SOCS3(+2.77),TBXAS1(-2.15),TTC22(+2.07),WDFY3(+2.84)
chemical drug	raloxifene	7.56e-05			-0.791	19	11	8	BCAS1(+2.71),CD24(-3.53),CDKN1A(+1.58),CSF1(+2.33),DUSP4(+1.36),FLNB(+1.54),IGFBP4(+1.79),INPP5J(+6.0),IRF6(+4.41),LDLR(-1.26),MKI67(-1.24),MXD4(+1.45),PAX5(-1.22),PTGS2(+6.22),RAC1(-1.28),SERPINE1(-2.75),SMAD3(-1.37),SMAD7(+1.41),TUBA4A(-1.24)
[truncated: 1,934 more rows]
