# Supplementary material for: Integrated microRNA–mRNA Expression Profiling Identifies Novel Targets and Networks Associated with Autism
Source: J Pers Med. 2022 Jun 1;12(6):920. doi: 10.3390/jpm12060920 (PMC9225282; doi:10.3390/jpm12060920)
Supplement: Supplementary file 1 [file jpm-12-00920-s001.zip › S7-Integraated-mRNA-miRNA Using MirWalk - 05-28-2022.xlsx]

## Sheet: Selected path+fun_interactions
				Cell death of immune cells	Proliferation of neuronal cells	Epilepsy	Epilepsy or neurodevelopmental disorder	Wnt/?-catenin Signaling	PTEN Signaling	Cell death of immune cells	Proliferation of neuronal cells	Epilepsy	Epilepsy or neurodevelopmental disorder	Wnt/?-catenin Signaling	PTEN Signaling		Predicted by		Validated for		Predicted targets summary of upmiRNAs using different algorithms (>2 algos min cutoff)																		Predicted targets summary of downmiRNAs using different algorithms (>2 algos min cutoff)
																					121	122	56	153	110	64	101	99	128	119	148	208	78	173	184	108	183	184	156	168	184	190	165	151	169	162	133	118	98
																					64	73	23	92	69	35	71	56	78	85	85	147	42	126	120	57	120	118	104	103	104	135	119	72	119	106	90	71	55
																					35	33	9	41	40	19	31	27	38	60	50	101	16	57	66	26	65	67	56	64	54	97	70	45	80	69	58	37	33
																					11	10	3	20	21	4	11	15	11	32	21	52	8	21	34	10	32	24	25	30	28	55	36	21	45	40	28	13	14
																					0	2	1	7	11	3	5	6	2	12	7	29	1	6	9	2	14	9	10	12	13	22	12	6	23	7	11	4	2
																					0	0	1	2	1	1	1	1	1	0	1	8	0	1	2	0	1	2	0	1	1	0	0	0	2	1	1	0	0
																	upmiRs	downmiRs	upmiRs	downmiRs	miR-6813-3p	miR-221-5p	miR-21-5p	miR-1271-5p	miR-152-3p	miR-3529-3p	miR-7-5p	miR-148b-3p	let-7f-5p	miR-330-3p	let-7g-5p	miR-185-5p	miR-26b-5p	let-7a-5p	miR-103a-3p	miR-103b	miR-107	let-7i-5p	miR-150-5p	miR-874-5p	miR-33b-3p	miR-940	miR-17-3p	miR-324-5p	miR-766-3p	miR-484	miR-15b-5p	miR-197-3p	miR-342-3p
Ensembl	Gene	FC		pv						Z							N miRNAs				13.2	6.2	3.56	3.19	2.67	2.48	2.48	2.09	2.14	1.93	1.88	1.78	1.64	1.5	1.43	1.43	1.42	1.29	-5.73	-3.96	-2.79	-2.65	-2.41	-2.09	-1.93	-1.62	-1.56	-1.42	-1.39
ENSG00000277632	GABRA4	606.95		1	1	8.66e-09	4.86e-08	1	1	0	0	1.633	1.134	0	0		16	10	1	0	2	0	0	3	2	6	3	2	4	2	5	4	4	4	4	2	4	4	5	3	5	2	2	2	2	3	0	2	2
ENSG00000275302	IL27	27.75		1.16e-13	1	1	1	1	1	1.406	0	0	0	0	0		1	1	0	0	0	0	0	0	0	0	3	0	0	0	0	0	0	0	0	0	0	0	0	3	0	0	0	0	0	0	0	0	0
ENSG00000269404	PTEN	-1.32		1.16e-13	8.41e-09	1	1	1	0.0213796	1.406	1.772	0	0	0	-0.258		15	8	5	1	0	3	3	3	6	0	3	6	2	4	2	3	5	3	5	3	5	0	0	0	3	3	5	2	3	3	4	0	2
ENSG00000258947	SFRP1	136.39		1	1	1	1	0.0120226	1	0	0	0	0	0.258	0		7	5	0	0	4	0	0	0	0	0	0	0	0	2	0	3	0	2	3	0	2	2	0	0	2	5	4	2	0	5	0	0	0
ENSG00000257727	MSR1	62.29		1.16e-13	1	1	1	1	1	1.406	0	0	0	0	0		7	5	0	0	0	0	0	0	3	0	0	0	4	3	4	4	0	4	0	0	0	4	2	0	3	2	3	0	0	0	0	0	4
ENSG00000240771	CTNNA2	40.94		1	1	1	4.86e-08	1	1	0	0	0	1.134	0	0		6	6	0	0	0	0	0	2	0	0	0	2	0	0	0	0	0	2	3	0	3	2	2	0	0	2	0	0	3	2	3	2	0
ENSG00000228716	BCL11B	35.14		1.16e-13	1	1	1	1	1	1.406	0	0	0	0	0		15	11	1	1	0	2	2	2	2	2	2	2	3	3	2	4	0	2	3	0	3	3	4	3	6	3	4	2	3	3	5	3	2
ENSG00000204305	NRP1	31.71		1	8.41e-09	1	1	1	1	0	1.772	0	0	0	0		13	8	1	0	0	0	2	3	6	3	3	5	0	0	3	4	0	2	2	2	2	3	4	3	2	4	2	0	2	0	0	3	3
ENSG00000198121	GABRB1	25.68		1	1	8.66e-09	4.86e-08	1	1	0	0	1.633	1.134	0	0		17	10	3	1	5	3	3	4	5	0	3	2	4	4	5	4	3	5	4	3	4	4	4	5	2	4	3	2	4	2	2	4	0
ENSG00000197272	GHR	18.31		1.16e-13	1	1	1	1	0.0213796	1.406	0	0	0	0	-0.258		13	5	0	0	2	3	0	3	0	4	0	0	4	3	4	3	0	4	4	5	4	4	0	2	0	0	5	0	3	3	5	0	0
ENSG00000197249	CD7	17.02		1.16e-13	1	1	1	1	1	1.406	0	0	0	0	0		1	2	0	0	0	0	0	0	0	0	0	0	0	0	0	2	0	0	0	0	0	0	0	0	0	0	2	0	0	5	0	0	0
ENSG00000196998	FZD8	16.97		1	8.41e-09	1	1	0.0120226	1	0	1.772	0	0	0.258	0		3	3	0	0	0	0	0	2	0	0	0	0	0	0	0	4	0	0	0	0	2	0	3	0	2	0	0	3	0	0	0	0	0
ENSG00000196839	SERPINA1	15.79		1.16e-13	1	1	1	1	1	1.406	0	0	0	0	0		8	7	0	0	0	3	0	0	2	0	4	0	0	3	2	4	0	3	2	0	0	0	2	4	6	6	2	0	0	4	0	2	0
ENSG00000196664	NR5A1	15.3		1.16e-13	1	1	1	1	1	1.406	0	0	0	0	0		10	9	0	0	0	2	0	2	2	0	0	0	2	0	2	3	0	2	2	0	2	3	4	3	2	5	0	4	4	5	3	0	2
ENSG00000196576	SOX13	15		1	1	1	1	0.0120226	1	0	0	0	0	0.258	0		10	9	0	0	0	3	0	3	0	0	0	0	5	5	6	7	0	5	2	0	2	5	2	3	6	3	4	3	3	2	2	0	0
ENSG00000196230	HGF	14.6		1.16e-13	8.41e-09	1	1	1	1	1.406	1.772	0	0	0	0		13	10	1	0	0	0	2	2	2	2	0	0	3	2	4	0	6	4	2	2	2	4	2	0	2	4	6	3	2	2	2	3	4
ENSG00000196092	CUX2	12.18		1	1	8.66e-09	4.86e-08	1	1	0	0	1.633	1.134	0	0		7	7	0	0	0	0	0	0	0	3	2	0	0	4	2	4	0	0	3	0	3	0	0	2	0	0	2	2	2	2	3	0	4
ENSG00000188379	CA9	11.87		1	1	8.66e-09	4.86e-08	1	1	0	0	1.633	1.134	0	0		0	1	0	0	0	0	0	0	0	0	0	0	0	0	0	0	0	0	0	0	0	0	0	0	0	0	0	0	0	0	0	0	2
ENSG00000187688	RAB17	11.68		1	8.41e-09	1	1	1	1	0	1.772	0	0	0	0		8	9	0	0	3	3	0	5	0	0	0	0	0	0	0	2	0	2	2	3	3	0	3	3	3	4	2	2	2	5	0	6	0
ENSG00000187486	DPYSL3	10.3		1	8.41e-09	1	1	1	1	0	1.772	0	0	0	0		13	8	0	1	2	4	0	3	0	2	6	0	2	5	3	4	0	3	5	0	5	3	4	2	0	4	4	0	3	6	2	4	0
ENSG00000186891	NCAN	10.11		1	8.41e-09	1	1	1	1	0	1.772	0	0	0	0		8	9	0	1	0	4	0	2	2	0	2	0	0	2	0	7	0	0	3	0	3	0	2	3	0	3	3	6	5	6	2	0	2
ENSG00000186827	WNT2	9.96		1	1	1	1	0.0120226	1	0	0	0	0	0.258	0		5	5	0	0	0	0	0	0	0	0	3	0	0	4	2	2	2	0	0	0	0	0	2	5	0	0	0	2	3	0	0	4	0
ENSG00000186153	SLC6A12	9.67		1	1	8.66e-09	4.86e-08	1	1	0	0	1.633	1.134	0	0		9	7	0	0	0	2	0	3	2	0	0	2	2	0	2	5	0	4	0	0	0	4	5	3	2	6	0	4	3	3	0	0	0
ENSG00000185737	PLCB1	9.44		1	1	8.66e-09	4.86e-08	1	1	0	0	1.633	1.134	0	0		11	5	0	0	0	2	4	3	2	0	4	0	0	4	0	5	3	2	6	0	6	0	3	0	2	2	2	0	4	0	0	0	0
ENSG00000185133	GRIN2C	8.81		1	1	8.66e-09	4.86e-08	1	1	0	0	1.633	1.134	0	0		7	7	0	0	3	4	0	0	0	0	4	0	0	0	0	2	0	0	4	0	5	2	0	3	0	2	2	2	2	0	4	0	2
ENSG00000184557	FOXG1	7.35		1	8.41e-09	1	1	1	0.0213796	0	1.772	0	0	0	-0.258		8	0	0	0	2	0	0	0	2	0	0	2	0	4	0	2	0	0	4	2	4	0	0	0	0	0	0	0	0	0	0	0	0
ENSG00000184371	ITK	6.74		1.16e-13	1	1	1	1	1	1.406	0	0	0	0	0		13	7	0	0	0	2	0	2	3	0	2	4	4	0	5	4	0	4	5	2	5	5	2	0	6	5	4	0	2	0	4	2	0
ENSG00000183765	EOMES	6.58		1.16e-13	1	1	1	1	1	1.406	0	0	0	0	0		11	4	0	0	4	3	0	6	0	3	0	0	0	4	0	2	2	0	2	2	2	2	2	0	0	0	2	2	3	0	0	0	0
ENSG00000183762	PTGS2	6.22		1	1	8.66e-09	4.86e-08	1	1	0	0	1.633	1.134	0	0		13	7	1	0	0	0	0	2	3	0	3	3	2	0	2	2	3	3	2	3	2	3	0	0	2	2	6	2	0	2	2	2	0
ENSG00000183454	EDNRB	6.05		1	1	1	4.86e-08	1	1	0	0	0	1.134	0	0		6	5	0	0	0	0	2	3	0	0	0	0	0	0	0	3	0	2	2	0	2	0	0	2	0	2	2	2	3	0	0	0	0
ENSG00000183018	INPP5J	6		1	1	1	1	1	0.0213796	0	0	0	0	0	-0.258		8	4	0	0	5	0	0	0	0	0	0	0	2	0	4	6	0	3	2	0	2	2	3	2	0	3	0	0	0	0	2	0	0
ENSG00000182621	NRG3	5.92		1	1	1	4.86e-08	1	1	0	0	0	1.134	0	0		17	9	0	0	0	2	3	3	3	4	2	3	2	6	3	2	3	4	2	4	2	3	2	2	5	2	6	4	3	4	0	0	3
ENSG00000182220	KREMEN1	5.84		1	1	1	1	0.0120226	1	0	0	0	0	0.258	0		17	11	4	2	2	4	2	4	3	2	0	4	2	4	3	5	3	4	3	4	4	5	6	5	4	6	4	5	4	5	3	5	3
ENSG00000181104	TTLL7	5.79		1	8.41e-09	1	1	1	1	0	1.772	0	0	0	0		13	10	0	0	3	2	0	2	0	0	2	0	2	5	2	3	4	3	4	0	4	3	4	2	2	2	5	2	2	4	4	3	0
ENSG00000180616	VCAM1	5.69		1	8.41e-09	1	1	1	1	0	1.772	0	0	0	0		7	1	0	0	0	0	0	0	0	0	0	0	3	0	4	2	0	3	2	0	2	4	0	0	3	0	0	0	0	0	0	0	0
ENSG00000178053	NRXN2	5.65		1	1	8.66e-09	4.86e-08	1	1	0	0	1.633	1.134	0	0		6	8	0	0	0	3	0	3	0	0	0	2	0	2	0	4	0	3	0	0	0	0	3	3	3	4	0	2	5	2	0	2	0
ENSG00000177542	NRN1	5.61		1	8.41e-09	8.66e-09	4.86e-08	1	1	0	1.772	1.633	1.134	0	0		5	3	0	0	2	0	0	2	0	0	0	0	0	0	0	3	0	0	5	0	6	0	0	4	0	0	0	2	0	0	4	0	0
ENSG00000177455	ISLR2	5.56		1	8.41e-09	1	1	1	1	0	1.772	0	0	0	0		9	9	0	0	2	2	0	0	0	0	3	0	3	0	2	4	3	3	0	0	0	3	3	4	2	4	6	0	4	5	0	4	2
ENSG00000177283	GABRB2	5.43		1	1	8.66e-09	4.86e-08	1	1	0	0	1.633	1.134	0	0		9	6	0	0	0	0	2	2	0	0	3	0	0	0	0	4	4	3	2	0	2	3	0	2	3	4	4	2	0	3	0	0	0
ENSG00000177169	ANOS1	5.33		1	1	8.66e-09	4.86e-08	1	1	0	0	1.633	1.134	0	0		13	9	0	0	0	2	0	2	4	0	3	3	3	0	3	5	0	3	2	2	3	3	0	2	2	3	6	3	4	0	5	4	2
ENSG00000176165	LPAR1	5.15		1	8.41e-09	1	1	1	1	0	1.772	0	0	0	0		2	4	0	0	0	4	0	0	0	0	0	0	0	0	0	0	2	0	0	0	0	0	0	0	0	2	0	3	0	0	0	3	5
ENSG00000175197	PRKCA	5.12		1.16e-13	8.41e-09	1	1	1	1	1.406	1.772	0	0	0	0		15	10	0	2	4	3	0	4	5	0	3	6	4	5	3	3	0	4	4	5	4	3	4	4	4	5	3	5	6	5	6	4	0
ENSG00000174946	PRICKLE2	4.66		1	1	8.66e-09	4.86e-08	1	1	0	0	1.633	1.134	0	0		17	10	1	1	3	3	4	4	4	0	5	3	2	4	3	3	3	3	4	2	4	4	6	2	4	3	3	4	4	4	3	0	3
ENSG00000173762	GRIN2A	4.61		1	1	8.66e-09	4.86e-08	1	1	0	0	1.633	1.134	0	0		16	11	0	0	2	3	2	4	4	6	5	3	0	0	3	4	3	2	4	2	4	3	2	5	5	3	5	6	5	5	3	2	2
ENSG00000173482	TREM1	4.59		1.16e-13	1	1	1	1	1	1.406	0	0	0	0	0		15	11	0	1	3	2	0	4	3	0	7	2	3	2	3	4	0	2	6	4	6	3	4	5	3	4	4	5	5	4	6	4	2
ENSG00000173334	ROBO1	4.47		1	8.41e-09	1	1	1	1	0	1.772	0	0	0	0		7	1	1	0	0	0	0	2	6	3	0	6	0	4	0	2	0	0	0	0	0	2	0	0	3	0	0	0	0	0	0	0	0
ENSG00000172819	TCF7L1	4.42		1	1	1	1	0.0120226	1	0	0	0	0	0.258	0		5	3	0	0	0	0	0	2	0	0	0	0	0	0	0	2	0	0	3	0	3	2	0	0	2	0	0	0	0	2	0	0	2
ENSG00000172057	SCD5	4.4		1	8.41e-09	1	1	1	1	0	1.772	0	0	0	0		10	7	0	1	2	0	2	0	0	0	0	0	2	2	2	2	0	2	3	0	3	3	5	0	3	3	5	2	4	3	0	0	0
ENSG00000171992	ATP4A	4.22		1	1	1	4.86e-08	1	1	0	0	0	1.134	0	0		4	4	0	0	2	0	0	0	0	0	0	0	0	0	0	0	0	0	3	0	2	2	2	3	2	3	0	0	0	0	0	0	0
ENSG00000171862	PTGER4	4.18		1.16e-13	1	1	1	1	1	1.406	0	0	0	0	0		7	7	0	0	4	0	0	0	0	2	0	0	0	0	0	0	2	2	2	2	2	0	0	2	3	0	2	2	0	5	0	2	2
ENSG00000171617	PFN2	4.12		1	8.41e-09	1	1	1	1	0	1.772	0	0	0	0		5	2	1	0	0	0	2	0	0	2	4	0	0	0	0	2	0	0	0	0	0	2	4	0	4	0	0	0	0	0	0	0	0
ENSG00000171552	MLF1	3.9		1.16e-13	1	1	1	1	1	1.406	0	0	0	0	0		3	2	0	0	2	0	0	0	0	3	2	0	0	0	0	0	0	0	0	0	0	0	0	0	0	0	0	0	2	0	2	0	0
ENSG00000171522	KCNJ11	3.86		1	1	8.66e-09	4.86e-08	1	1	0	0	1.633	1.134	0	0		17	11	1	0	3	3	2	2	2	0	2	2	5	6	4	3	2	6	3	3	3	6	2	4	5	6	3	3	6	3	4	2	4
ENSG00000171316	CAMK2B	3.78		1	8.41e-09	1	1	1	1	0	1.772	0	0	0	0		12	11	0	0	0	3	2	0	4	0	0	5	2	0	3	3	0	2	3	2	3	3	4	6	3	5	6	4	3	3	2	3	5
ENSG00000171223	KCNV1	3.75		1	1	8.66e-09	4.86e-08	1	1	0	0	1.633	1.134	0	0		9	4	0	0	0	0	0	2	0	0	0	0	4	0	4	4	3	4	3	0	3	4	0	0	0	0	2	0	5	0	0	2	2
ENSG00000170345	TNFRSF18	3.74		1.16e-13	1	1	1	1	1	1.406	0	0	0	0	0		1	2	0	0	0	0	0	0	0	0	0	0	0	0	0	0	0	0	0	2	0	0	0	4	0	0	0	2	0	0	0	0	0
ENSG00000169884	FZD7	3.73		1	1	1	1	0.0120226	1	0	0	0	0	0.258	0		9	8	1	1	0	0	0	0	0	4	0	2	0	3	0	5	0	2	3	2	3	2	5	4	0	4	2	2	2	2	2	0	0
ENSG00000169855	FOSB	3.73		1	1	8.66e-09	4.86e-08	1	1	0	0	1.633	1.134	0	0		8	9	0	0	0	0	2	3	3	0	0	3	0	0	0	5	0	0	5	3	3	0	2	3	0	3	2	4	6	0	3	2	6
ENSG00000168646	AXIN2	3.68		1	1	1	4.86e-08	0.0120226	1	0	0	0	1.134	0.258	0		5	6	2	1	0	0	0	0	0	0	0	0	2	4	0	2	0	0	5	0	5	0	0	0	2	2	0	0	2	2	3	3	0
ENSG00000167178	TBX21	3.49		1.16e-13	1	1	1	1	1	1.406	0	0	0	0	0		3	4	0	0	0	0	0	0	0	0	0	0	0	0	0	0	0	0	2	2	2	0	0	2	0	2	0	0	2	0	0	0	3
ENSG00000166949	ARHGEF25	3.44		1	8.41e-09	1	1	1	1	0	1.772	0	0	0	0		0	6	0	0	0	0	0	0	0	0	0	0	0	0	0	0	0	0	0	0	0	0	3	4	4	0	0	0	3	0	2	2	0
ENSG00000166833	WNT10B	3.43		1	1	1	1	0.0120226	1	0	0	0	0	0.258	0		7	9	0	1	3	0	0	2	6	0	0	5	0	0	0	3	0	0	3	0	3	0	3	3	6	0	6	0	5	3	3	2	5
ENSG00000165025	EPHA2	3.41		1	8.41e-09	1	1	1	1	0	1.772	0	0	0	0		7	5	1	0	0	2	0	0	0	0	0	0	0	0	2	2	3	0	3	0	3	2	0	2	2	0	2	3	3	0	0	0	0
ENSG00000164794	SNPH	3.39		1	8.41e-09	1	1	1	1	0	1.772	0	0	0	0		13	11	0	0	5	0	0	4	6	0	3	5	2	5	0	4	0	3	3	3	3	2	3	6	4	6	3	5	6	4	4	2	2
ENSG00000164161	RGS2	3.35		1	1	8.66e-09	4.86e-08	1	1	0	0	1.633	1.134	0	0		1	1	1	1	0	0	0	4	0	0	0	0	0	0	0	0	0	0	0	0	0	0	0	0	0	0	3	0	0	0	0	0	0
ENSG00000164050	ELAVL4	3.25		1	8.41e-09	1	1	1	1	0	1.772	0	0	0	0		15	9	0	0	3	0	0	3	6	4	2	5	3	5	3	3	0	3	2	2	2	4	4	2	4	0	3	4	0	2	5	3	2
ENSG00000163932	SIX3	3.25		1	1	1	4.86e-08	1	1	0	0	0	1.134	0	0		5	5	0	1	0	0	0	2	2	0	0	0	0	0	2	6	0	0	0	0	0	3	0	0	2	2	0	0	2	2	0	2	0
ENSG00000163823	EPHB2	3.2		1	8.41e-09	1	1	1	1	0	1.772	0	0	0	0		13	11	1	1	5	5	0	6	0	0	3	0	3	3	4	6	0	4	5	5	5	5	6	5	3	6	6	5	4	5	6	2	2
ENSG00000163697	EFNB2	3.2		1	8.41e-09	1	1	1	1	0	1.772	0	0	0	0		13	8	1	1	2	3	0	5	3	0	0	3	2	3	3	2	0	3	4	0	3	3	0	0	6	2	4	2	4	2	3	0	5
ENSG00000163637	HCK	3.2		1.16e-13	1	1	1	1	1	1.406	0	0	0	0	0		0	2	0	0	0	0	0	0	0	0	0	0	0	0	0	0	0	0	0	0	0	0	0	0	0	0	0	2	0	0	0	3	0
ENSG00000163508	PTPRM	3.19		1	8.41e-09	1	1	1	1	0	1.772	0	0	0	0		7	2	0	0	0	0	0	0	4	0	0	2	0	4	2	0	0	0	5	0	5	2	2	0	0	0	0	0	0	0	4	0	0
ENSG00000163297	TNFRSF19	3.06		1	8.41e-09	1	1	1	1	0	1.772	0	0	0	0		13	9	0	0	0	0	0	3	3	0	3	2	3	0	2	4	3	4	3	6	4	4	3	2	2	3	4	2	5	5	4	0	0
ENSG00000163288	BRSK1	3.03		1	8.41e-09	1	1	1	1	0	1.772	0	0	0	0		2	2	0	0	2	0	0	0	0	0	0	0	0	0	0	3	0	0	0	0	0	0	0	4	0	4	0	0	0	0	0	0	0
ENSG00000162692	SOCS3	2.77		1	8.41e-09	8.66e-09	4.86e-08	1	1	0	1.772	1.633	1.134	0	0		13	7	1	0	0	4	2	2	4	0	3	3	2	0	0	4	0	2	2	2	2	2	3	2	2	4	3	0	6	4	0	0	0
ENSG00000162434	ENC1	2.75		1	1	8.66e-09	4.86e-08	1	1	0	0	1.633	1.134	0	0		10	7	0	0	0	0	0	2	2	0	0	2	0	6	0	5	2	2	3	2	3	0	0	2	2	0	3	0	3	2	3	0	2
ENSG00000162374	CCL3	2.73		1.16e-13	1	1	1	1	1	1.406	0	0	0	0	0		6	1	0	0	0	0	0	2	0	0	0	0	2	0	3	0	0	3	0	2	0	3	0	0	0	0	0	0	0	5	0	0	0
ENSG00000162373	CAMK1	2.62		1	8.41e-09	1	1	1	1	0	1.772	0	0	0	0		1	2	0	0	0	0	0	0	0	0	0	0	0	0	0	2	0	0	0	0	0	0	3	0	0	0	0	0	0	2	0	0	0
ENSG00000161638	WNT6	2.58		1	1	1	1	0.0120226	1	0	0	0	0	0.258	0		1	1	0	0	2	0	0	0	0	0	0	0	0	0	0	0	0	0	0	0	0	0	0	0	2	0	0	0	0	0	0	0	0
ENSG00000161509	COL1A1	2.55		1.16e-13	1	1	1	1	1	1.406	0	0	0	0	0		9	7	1	2	2	0	0	2	0	0	0	0	5	0	5	6	0	4	4	0	4	5	3	3	2	4	0	2	2	0	2	0	0
ENSG00000160469	PTPRS	2.48		1	8.41e-09	1	1	1	1	0	1.772	0	0	0	0		2	4	0	0	0	0	0	0	0	0	0	0	0	5	0	2	0	0	0	0	0	0	2	2	0	0	0	0	0	3	0	2	0
ENSG00000158480	FOS	2.44		1.16e-13	1	8.66e-09	4.86e-08	1	1	1.406	0	1.633	1.134	0	0		5	1	1	0	0	0	0	2	4	0	2	0	0	0	0	3	2	0	0	0	0	0	2	0	0	0	0	0	0	0	0	0	0
ENSG00000158169	CACNA1D	2.44		1	1	8.66e-09	4.86e-08	1	1	0	0	1.633	1.134	0	0		9	8	0	0	2	2	0	3	0	0	0	0	0	0	2	2	0	3	3	0	3	2	4	0	5	2	4	2	0	5	4	3	0
ENSG00000158050	ITGA5	2.43		1.16e-13	1	1	1	1	0.0213796	1.406	0	0	0	0	-0.258		9	6	2	2	3	2	0	2	5	0	0	5	0	0	0	2	5	0	4	0	3	0	0	5	3	4	2	0	4	2	0	0	0
ENSG00000157500	GIMAP4	2.42		1.16e-13	1	1	1	1	1	1.406	0	0	0	0	0		1	1	0	0	0	0	0	0	0	0	0	0	0	0	0	0	0	3	0	0	0	0	0	0	2	0	0	0	0	0	0	0	0
ENSG00000157388	CCR7	2.42		1.16e-13	1	1	1	1	1	1.406	0	0	0	0	0		8	5	2	0	2	0	5	2	0	0	0	0	5	0	5	2	0	5	0	0	0	5	2	2	0	0	0	0	3	2	0	2	0
ENSG00000155760	MERTK	2.41		1.16e-13	1	1	1	1	1	1.406	0	0	0	0	0		8	7	0	0	0	0	2	2	0	0	3	0	0	0	0	0	2	2	3	0	2	2	0	3	2	3	3	2	0	0	2	0	2
ENSG00000155256	APBB2	2.4		1	8.41e-09	1	1	1	1	0	1.772	0	0	0	0		16	10	2	0	0	2	2	4	5	2	3	4	4	5	5	6	4	5	2	0	2	4	3	2	6	4	3	2	6	2	3	0	3
ENSG00000154654	CSF1	2.33		1.16e-13	8.41e-09	1	1	1	1	1.406	1.772	0	0	0	0		13	11	3	0	4	3	0	5	6	0	0	6	0	0	2	4	2	3	4	2	4	2	3	4	2	5	4	3	2	5	6	5	2
ENSG00000154229	PLK2	2.32		1	1	8.66e-09	4.86e-08	1	1	0	0	1.633	1.134	0	0		1	1	0	0	0	0	0	0	0	0	0	0	0	0	0	2	0	0	0	0	0	0	0	0	0	0	0	0	0	0	0	0	4
ENSG00000153208	F2R	2.31		1.16e-13	1	1	1	1	1	1.406	0	0	0	0	0		2	3	0	2	0	3	0	0	0	0	0	0	0	0	0	0	0	0	0	0	0	2	2	3	2	0	0	0	0	0	0	0	0
ENSG00000153187	DAB2IP	2.3		1	8.41e-09	1	1	1	1	0	1.772	0	0	0	0		13	10	0	0	3	5	0	3	0	0	2	2	3	2	4	6	0	4	4	0	4	4	2	7	3	6	4	4	6	5	4	2	0
ENSG00000152284	FGFR1	2.28		1	8.41e-09	1	1	1	0.0213796	0	1.772	0	0	0	-0.258		12	9	1	0	2	2	0	3	0	0	0	0	4	5	4	4	0	5	3	5	3	4	5	5	7	6	4	0	3	2	4	3	0
ENSG00000151694	RGS1	2.25		1	1	8.66e-09	4.86e-08	1	1	0	0	1.633	1.134	0	0		1	0	0	0	0	0	2	0	0	0	0	0	0	0	0	0	0	0	0	0	0	0	0	0	0	0	0	0	0	0	0	0	0
ENSG00000149269	NAV2	2.23		1	1	1	4.86e-08	1	1	0	0	0	1.134	0	0		10	7	0	0	0	0	0	0	2	5	0	2	0	4	3	3	0	3	5	0	4	4	3	4	0	5	3	2	3	0	0	0	4
ENSG00000148400	TNFRSF21	2.22		1.16e-13	1	1	1	1	1	1.406	0	0	0	0	0		6	3	1	0	0	4	0	0	0	3	0	0	0	0	0	2	2	0	2	0	2	0	0	0	0	0	0	0	5	0	0	4	3
ENSG00000147162	TNFRSF4	2.2		1.16e-13	1	1	1	1	1	1.406	0	0	0	0	0		5	1	0	0	2	0	0	2	0	0	0	0	0	0	2	2	0	0	0	0	0	2	0	0	0	0	0	0	4	0	0	0	0
ENSG00000146072	STX1B	2.2		1	1	8.66e-09	4.86e-08	1	1	0	0	1.633	1.134	0	0		14	11	0	0	2	3	0	3	3	0	0	2	2	4	2	4	0	3	3	3	2	3	4	5	5	5	5	4	6	4	4	2	5
ENSG00000145864	HECW2	2.15		1	1	1	4.86e-08	1	1	0	0	0	1.134	0	0		16	10	0	0	2	2	0	2	4	3	4	2	3	4	2	3	0	3	2	3	3	2	2	4	2	2	5	2	5	2	2	0	2
ENSG00000145632	TMTC1	2.14		1	1	8.66e-09	4.86e-08	1	1	0	0	1.633	1.134	0	0		16	10	0	0	4	2	0	4	3	0	3	2	3	6	4	6	3	5	5	4	5	3	2	2	4	4	3	2	4	3	0	3	2
ENSG00000145555	TRIB1	2.05		1	1	8.66e-09	4.86e-08	1	1	0	0	1.633	1.134	0	0		10	6	0	0	0	0	0	0	0	3	0	0	3	4	4	2	0	3	3	6	2	4	2	0	2	3	3	0	0	5	2	0	0
ENSG00000145284	SOX5	2.05		1	1	1	4.86e-08	0.0120226	1	0	0	0	1.134	0.258	0		15	6	3	0	0	0	3	4	4	3	2	0	3	2	2	6	2	3	3	4	3	2	0	2	3	3	0	0	2	5	3	0	0
ENSG00000144749	TCF7	2.03		1.16e-13	1	1	1	0.0120226	1	1.406	0	0	0	0.258	0		13	10	0	0	4	4	2	0	0	0	3	0	2	0	2	4	2	4	2	2	2	4	5	2	3	5	4	2	5	3	3	3	0
ENSG00000144283	PLXNB1	2.02		1.16e-13	1	1	1	1	1	1.406	0	0	0	0	0		8	7	0	0	2	2	0	0	0	0	0	0	2	0	0	0	0	3	5	3	5	3	0	3	0	5	3	0	3	2	4	6	0
ENSG00000143842	PTPRF	2.01		1	8.41e-09	1	1	1	1	0	1.772	0	0	0	0		10	8	0	0	5	0	0	2	2	2	0	0	0	0	2	2	0	0	4	2	4	2	4	5	5	2	3	3	2	4	0	0	0
ENSG00000143801	LAX1	2.01		1.16e-13	1	1	1	1	1	1.406	0	0	0	0	0		11	8	0	2	2	4	4	2	3	0	0	2	3	2	3	0	0	4	0	0	0	4	3	2	2	4	3	0	3	2	0	2	0
ENSG00000142949	PLXNA1	2.01		1	8.41e-09	1	1	1	1	0	1.772	0	0	0	0		12	10	0	2	0	4	0	3	2	0	4	0	0	4	2	4	0	2	4	5	4	3	4	5	3	3	2	4	6	5	5	3	0
ENSG00000142627	CCL4	2		1.16e-13	1	1	1	1	1	1.406	0	0	0	0	0		2	1	0	0	0	0	0	0	0	0	0	0	0	0	0	0	0	0	2	0	2	0	0	0	0	0	0	2	0	0	0	0	0
ENSG00000141682	EGR2	1.96		1	1	8.66e-09	4.86e-08	1	1	0	0	1.633	1.134	0	0		2	5	1	1	0	0	0	0	0	0	0	0	0	2	0	4	0	0	0	0	0	0	6	0	0	2	0	4	0	2	0	4	0
ENSG00000141646	ST3GAL5	1.93		1	1	8.66e-09	4.86e-08	1	1	0	0	1.633	1.134	0	0		5	8	1	0	0	0	0	0	0	2	6	0	0	0	0	2	0	0	2	0	2	0	2	0	2	2	2	0	4	2	2	2	0
ENSG00000141510	SGK1	1.92		1	8.41e-09	1	1	1	1	0	1.772	0	0	0	0		5	3	0	0	0	0	0	0	0	0	2	0	0	0	0	2	0	0	2	3	2	0	0	0	0	0	3	0	0	0	4	0	3
ENSG00000140575	CST3	1.9		1.16e-13	1	1	1	1	1	1.406	0	0	0	0	0		8	5	1	0	0	0	0	2	0	0	0	0	0	0	2	2	2	2	3	0	3	2	0	5	0	6	2	0	2	5	0	0	0
ENSG00000139636	TP73	1.89		1.16e-13	8.41e-09	1	1	1	1	1.406	1.772	0	0	0	0		11	11	0	0	3	0	0	3	0	0	2	0	2	0	2	4	0	3	2	3	2	3	4	6	2	5	5	3	5	5	2	2	2
ENSG00000138834	LMCD1	1.89		1	1	8.66e-09	4.86e-08	1	1	0	0	1.633	1.134	0	0		5	5	0	0	0	2	0	0	0	2	0	0	0	0	0	3	0	0	2	0	0	2	2	3	0	2	0	3	0	0	4	0	0
ENSG00000138814	SSTR2	1.86		1	1	8.66e-09	4.86e-08	1	1	0	0	1.633	1.134	0	0		8	8	0	1	3	0	0	3	0	0	0	0	0	0	3	7	2	3	0	3	0	2	3	0	3	4	0	2	2	3	2	4	0
ENSG00000138411	CALCRL	1.85		1	1	8.66e-09	4.86e-08	1	1	0	0	1.633	1.134	0	0		8	4	0	0	0	0	0	0	0	2	0	0	3	2	0	4	2	3	2	0	2	0	0	0	0	2	0	2	2	2	0	0	0
ENSG00000138166	ARRB1	1.84		1.16e-13	1	1	1	1	1	1.406	0	0	0	0	0		15	11	0	0	5	4	3	0	5	0	3	2	2	2	3	5	0	4	4	4	4	4	4	5	3	6	5	5	4	3	2	6	2
ENSG00000138083	KREMEN2	1.84		1	1	1	1	0.0120226	1	0	0	0	0	0.258	0		3	3	0	0	0	0	0	0	0	0	0	0	0	0	2	3	0	3	0	0	0	0	0	0	2	4	0	0	0	2	0	0	0
ENSG00000137941	KCNK1	1.81		1	1	8.66e-09	4.86e-08	1	1	0	0	1.633	1.134	0	0		3	2	0	0	0	0	0	0	0	0	0	0	0	0	0	0	3	0	3	0	3	0	0	0	0	0	0	2	0	0	2	0	0
ENSG00000137486	NINJ1	1.81		1	8.41e-09	1	1	1	1	0	1.772	0	0	0	0		6	5	1	0	0	0	0	2	0	0	0	0	0	0	0	5	0	3	5	0	5	3	0	2	4	5	3	2	0	0	0	0	0
ENSG00000137265	RARG	1.8		1	1	1	1	0.0120226	1	0	0	0	0	0.258	0		6	8	0	0	2	5	0	4	0	0	0	0	0	0	0	5	0	0	3	0	3	0	2	2	0	3	0	5	2	6	2	0	2
ENSG00000137094	CSF2RB	1.77		1.16e-13	1	1	1	1	1	1.406	0	0	0	0	0		6	8	0	0	4	2	0	3	0	0	0	0	2	0	0	4	0	3	0	0	0	0	4	4	2	2	0	2	2	2	0	0	2
ENSG00000136931	AGER	1.76		1.16e-13	8.41e-09	1	1	1	1	1.406	1.772	0	0	0	0		1	2	0	0	0	0	0	0	0	0	0	0	0	0	0	4	0	0	0	0	0	0	0	4	0	0	0	2	0	0	0	0	0
ENSG00000136848	PRDM1	1.74		1.16e-13	1	1	1	1	1	1.406	0	0	0	0	0		9	6	2	0	0	0	0	0	0	4	4	0	2	3	2	4	0	4	0	0	2	2	3	2	0	2	0	2	2	3	0	0	0
ENSG00000136238	DUSP2	1.71		1	1	8.66e-09	4.86e-08	1	1	0	0	1.633	1.134	0	0		9	10	0	0	2	0	0	0	0	0	0	2	6	0	6	4	0	6	2	0	3	6	2	3	2	5	2	2	4	5	5	0	3
ENSG00000136160	ADA	1.64		1.16e-13	1	1	1	1	1	1.406	0	0	0	0	0		2	2	0	0	0	0	0	0	0	0	0	2	0	0	0	0	0	0	0	0	0	2	0	2	0	0	2	0	0	0	0	0	0
ENSG00000136048	XBP1	1.64		1.16e-13	1	1	1	1	1	1.406	0	0	0	0	0		3	5	0	0	2	0	0	0	0	0	0	0	0	0	0	2	0	2	0	0	0	0	3	2	2	4	0	2	0	0	0	0	0
ENSG00000135925	SLC6A4	1.6		1	1	8.66e-09	4.86e-08	1	1	0	0	1.633	1.134	0	0		11	9	0	2	5	2	0	0	2	0	0	0	2	4	0	4	2	3	3	0	3	2	3	0	3	3	2	2	0	4	5	5	2
ENSG00000135750	DENND3	1.6		1	1	1	4.86e-08	1	1	0	0	0	1.134	0	0		16	9	0	0	4	5	0	4	5	2	3	4	0	2	2	6	2	3	3	3	3	2	2	4	3	5	4	5	5	5	0	0	4
ENSG00000134532	LRIG1	1.58		1.16e-13	1	1	1	1	1	1.406	0	0	0	0	0		6	6	0	0	0	2	0	3	0	0	0	0	3	0	3	0	0	3	0	0	0	3	0	0	2	2	2	2	2	0	3	0	0
ENSG00000134508	CDKN1A	1.58		1.16e-13	8.41e-09	8.66e-09	4.86e-08	1	0.0213796	1.406	1.772	1.633	1.134	0	-0.258		10	6	6	0	0	0	0	0	2	0	0	3	5	0	5	5	0	6	4	3	4	7	3	2	6	3	0	2	3	0	0	0	0
ENSG00000134072	RIMS3	1.58		1	8.41e-09	1	1	1	1	0	1.772	0	0	0	0		16	11	2	1	3	5	2	2	3	0	4	3	3	3	4	5	0	4	7	2	7	5	3	5	4	5	5	5	4	7	4	4	5
ENSG00000133687	SYNPO	1.57		1	8.41e-09	1	1	1	1	0	1.772	0	0	0	0		16	11	1	0	3	3	2	4	5	0	3	3	4	5	4	4	0	4	4	4	5	4	4	3	6	5	3	4	6	6	4	4	3
ENSG00000133574	ID2	1.57		1.16e-13	1	8.66e-09	4.86e-08	1	1	1.406	0	1.633	1.134	0	0		1	1	0	0	0	0	0	0	0	0	0	0	0	3	0	0	0	0	0	0	0	0	0	0	0	0	3	0	0	0	0	0	0
ENSG00000133216	WNT10A	1.55		1	1	1	1	0.0120226	1	0	0	0	0	0.258	0		3	3	0	0	0	0	0	0	3	0	0	3	0	0	0	2	0	0	0	0	0	0	0	0	4	0	0	0	3	4	0	0	0
ENSG00000133030	DUSP5	1.54		1.16e-13	1	8.66e-09	4.86e-08	1	1	1.406	0	1.633	1.134	0	0		9	4	0	0	0	0	2	0	0	4	0	0	0	0	3	0	3	2	2	2	3	2	2	0	2	2	0	0	0	0	2	0	0
ENSG00000132906	CFLAR	1.53		1.16e-13	8.41e-09	1	1	1	1	1.406	1.772	0	0	0	0		17	11	1	0	5	4	4	2	3	0	5	3	4	4	4	7	3	4	4	3	4	5	6	4	4	5	5	6	6	5	4	5	4
ENSG00000131669	NFKB2	1.5		1.16e-13	1	1	1	1	0.0213796	1.406	0	0	0	0	-0.258		1	0	0	0	0	0	0	0	0	0	0	0	0	0	0	0	0	2	0	0	0	0	0	0	0	0	0	0	0	0	0	0	0
ENSG00000131650	JUNB	1.48		1	1	8.66e-09	4.86e-08	1	1	0	0	1.633	1.134	0	0		0	1	0	0	0	0	0	0	0	0	0	0	0	0	0	0	0	0	0	0	0	0	0	0	2	0	0	0	0	0	0	0	0
ENSG00000131236	NFKBIA	1.48		1.16e-13	8.41e-09	1	1	1	1	1.406	1.772	0	0	0	0		2	0	0	0	2	2	0	0	0	0	0	0	0	0	0	0	0	0	0	0	0	0	0	0	0	0	0	0	0	0	0	0	0
ENSG00000130827	ADAM22	1.48		1	1	8.66e-09	4.86e-08	1	1	0	0	1.633	1.134	0	0		15	10	0	1	4	0	3	5	6	3	3	5	0	6	2	6	0	3	3	2	3	3	4	3	5	4	3	4	4	4	6	0	2
ENSG00000130287	PLXNA3	1.46		1	8.41e-09	1	1	1	1	0	1.772	0	0	0	0		8	4	0	2	2	3	0	2	0	0	0	0	0	3	0	4	0	0	2	2	2	0	0	4	0	4	0	0	3	2	0	0	0
ENSG00000130164	NCF2	1.46		1.16e-13	1	1	1	1	1	1.406	0	0	0	0	0		4	2	0	0	0	0	0	0	0	0	4	2	0	0	0	0	0	0	2	0	2	0	0	0	2	0	0	0	0	0	2	0	0
ENSG00000129219	CAMKK2	1.45		1	8.41e-09	1	1	1	1	0	1.772	0	0	0	0		13	11	2	0	4	2	0	7	0	3	6	0	0	4	3	4	0	2	3	2	3	3	5	4	3	4	3	3	4	3	5	2	3
ENSG00000127863	PLXNB2	1.43		1	8.41e-09	1	1	1	1	0	1.772	0	0	0	0		3	4	0	0	0	0	0	0	0	0	0	0	0	0	0	0	0	2	0	2	0	2	0	3	2	2	0	0	0	2	0	0	0
ENSG00000127666	RELB	1.43		1.16e-13	1	1	1	1	1	1.406	0	0	0	0	0		2	1	1	0	0	0	0	0	0	0	2	0	0	0	0	0	2	0	0	0	0	0	0	0	2	0	0	0	0	0	0	0	0
ENSG00000127507	TRAF1	1.43		1.16e-13	1	1	1	1	1	1.406	0	0	0	0	0		8	10	0	1	2	0	0	3	3	0	2	3	0	0	0	7	0	2	0	0	0	2	3	2	4	5	3	2	4	4	3	4	0
ENSG00000127152	SMAD7	1.41		1.16e-13	1	1	1	1	1	1.406	0	0	0	0	0		8	8	3	1	2	3	3	4	0	0	0	0	0	5	0	3	0	0	2	0	2	0	0	2	0	4	2	2	3	3	5	0	4
ENSG00000126353	LY9	1.39		1.16e-13	1	1	1	1	1	1.406	0	0	0	0	0		9	10	0	0	2	4	0	0	0	0	0	0	3	0	3	6	0	3	5	0	5	4	3	6	2	3	4	4	4	2	4	2	0
ENSG00000126217	ARRDC3	1.39		1	1	8.66e-09	4.86e-08	1	1	0	0	1.633	1.134	0	0		10	3	0	0	2	0	0	2	4	4	0	4	0	3	0	2	0	0	2	2	0	2	0	0	2	2	3	0	0	0	0	0	0
ENSG00000125740	DDIT3	1.38		1.16e-13	1	1	1	1	1	1.406	0	0	0	0	0		1	1	0	0	0	0	0	3	0	0	0	0	0	0	0	0	0	0	0	0	0	0	0	0	0	0	0	0	0	3	0	0	0
ENSG00000125726	DNAJB5	1.38		1	1	8.66e-09	4.86e-08	1	1	0	0	1.633	1.134	0	0		8	8	0	0	3	0	0	0	0	0	0	0	2	0	0	3	5	3	2	0	2	2	3	4	2	4	5	0	6	4	0	0	2
ENSG00000125657	DRAM1	1.38		1.16e-13	1	1	1	1	1	1.406	0	0	0	0	0		8	11	0	0	0	4	0	0	2	0	0	0	0	0	2	3	3	3	2	0	0	2	3	2	3	3	3	5	2	5	5	2	5
ENSG00000125266	TNFSF9	1.38		1.16e-13	1	1	1	1	1	1.406	0	0	0	0	0		10	4	4	1	4	0	0	2	0	0	0	0	7	0	7	2	0	7	2	4	2	6	0	3	0	4	0	0	0	4	2	0	0
ENSG00000124839	ARHGAP33	1.38		1	8.41e-09	1	1	1	1	0	1.772	0	0	0	0		9	9	0	0	0	0	0	0	0	0	0	0	3	5	4	4	0	3	2	3	2	3	2	4	2	2	0	5	2	3	3	2	0
ENSG00000124795	MAPK8IP3	1.37		1	1	1	4.86e-08	1	1	0	0	0	1.134	0	0		9	6	0	1	0	3	0	2	0	0	0	0	0	2	2	2	0	2	5	0	6	2	2	4	4	5	0	6	2	0	0	0	0
ENSG00000124785	ELL2	1.37		1	1	8.66e-09	4.86e-08	1	1	0	0	1.633	1.134	0	0		14	8	0	0	2	3	0	3	0	2	2	0	4	0	4	2	2	4	3	5	3	4	0	2	4	0	3	3	5	2	7	4	0
ENSG00000124762	BBC3	1.37		1.16e-13	1	8.66e-09	4.86e-08	1	1	1.406	0	1.633	1.134	0	0		4	7	0	1	0	2	0	0	5	0	0	5	0	0	0	2	0	0	0	0	0	0	3	2	0	4	2	0	2	2	0	2	0
ENSG00000124731	WDR45	1.36		1	1	1	4.86e-08	1	1	0	0	0	1.134	0	0		2	1	0	0	0	3	0	2	0	0	0	0	0	0	0	0	0	0	0	0	0	0	0	0	0	0	5	0	0	0	0	0	0
ENSG00000122877	DUSP4	1.36		1.16e-13	1	1	1	1	1	1.406	0	0	0	0	0		14	10	1	0	3	2	2	3	2	0	0	0	2	0	2	4	2	3	4	3	4	3	4	2	3	4	5	6	3	2	0	2	2
ENSG00000122862	LGALS1	1.36		1.16e-13	8.41e-09	1	1	1	1	1.406	1.772	0	0	0	0		1	0	0	0	0	0	0	0	0	0	0	0	0	0	0	0	0	0	0	0	0	2	0	0	0	0	0	0	0	0	0	0	0
ENSG00000122224	BCL2L1	1.35		1.16e-13	1	1	1	1	0.0213796	1.406	0	0	0	0	-0.258		13	6	1	1	2	3	2	3	0	0	2	0	4	0	5	3	0	6	3	2	3	4	2	4	0	5	0	0	2	5	0	0	4
ENSG00000122188	OGT	1.35		1.16e-13	8.41e-09	1	1	1	1	1.406	1.772	0	0	0	0		9	4	2	1	0	0	0	5	0	0	4	0	0	4	0	2	3	0	5	2	6	2	0	0	2	0	0	0	2	3	3	0	0
ENSG00000121594	CHEK2	1.34		1.16e-13	1	1	1	1	1	1.406	0	0	0	0	0		2	2	0	0	0	0	0	0	0	0	0	0	0	0	0	2	0	0	0	0	0	2	0	0	0	5	0	0	0	0	0	0	2
ENSG00000120899	CD48	1.34		1.16e-13	1	1	1	1	1	1.406	0	0	0	0	0		9	5	0	0	2	0	0	0	0	3	0	0	2	0	2	2	0	3	5	0	5	3	3	2	2	0	0	0	0	5	4	0	0
ENSG00000120875	IP6K2	1.34		1.16e-13	1	1	1	1	1	1.406	0	0	0	0	0		13	11	0	1	0	4	0	0	2	2	3	2	2	6	2	3	4	3	3	0	2	0	6	3	5	2	2	2	3	4	2	2	4
ENSG00000119335	PSEN2	1.31		1.16e-13	1	1	1	1	1	1.406	0	0	0	0	0		1	4	0	0	0	0	0	0	0	0	0	0	0	3	0	0	0	0	0	0	0	0	0	0	2	0	2	2	4	0	0	0	0
ENSG00000118985	TRPV2	1.3		1	8.41e-09	1	1	1	1	0	1.772	0	0	0	0		4	6	0	0	2	0	0	0	0	0	0	0	0	0	0	0	0	0	2	0	2	2	0	2	0	0	0	2	3	2	5	0	2
ENSG00000118971	ORMDL3	1.3		1.16e-13	1	1	1	1	1	1.406	0	0	0	0	0		12	10	0	1	2	2	2	0	2	0	2	2	0	2	0	3	0	0	2	3	2	2	5	4	6	2	3	3	5	6	3	4	0
ENSG00000118515	CD19	1.29		1.16e-13	1	1	1	1	1	1.406	0	0	0	0	0		4	2	0	0	0	0	0	2	0	0	3	0	0	0	0	0	0	0	3	0	3	0	0	0	0	0	0	2	0	2	0	0	0
ENSG00000118495	IRF4	1.29		1.16e-13	1	1	1	1	1	1.406	0	0	0	0	0		17	10	1	1	2	2	2	4	3	2	3	4	2	3	4	6	2	5	4	0	4	4	2	4	3	3	4	2	6	2	3	0	5
ENSG00000118046	PLD2	1.29		1	8.41e-09	1	1	1	1	0	1.772	0	0	0	0		5	1	0	0	4	4	0	3	0	0	0	0	0	0	0	0	0	0	3	0	3	0	0	0	0	2	0	0	0	0	0	0	0
ENSG00000117394	ICAM1	1.29		1.16e-13	1	1	1	1	1	1.406	0	0	0	0	0		8	6	0	1	5	0	0	2	0	0	0	0	0	0	0	2	0	2	3	2	2	2	0	3	3	5	5	0	5	0	0	3	0
ENSG00000117091	CD74	1.29		1.16e-13	1	1	1	1	1	1.406	0	0	0	0	0		8	6	0	0	0	0	0	0	0	0	0	0	5	0	5	6	0	5	2	3	2	4	4	0	0	3	3	0	2	0	2	0	3
ENSG00000117016	CD80	1.28		1.16e-13	1	1	1	1	1	1.406	0	0	0	0	0		11	5	0	0	2	2	0	0	2	0	0	0	4	3	4	3	0	4	7	0	6	6	0	2	4	0	2	0	0	2	6	0	0
ENSG00000116977	SLC25A22	1.27		1	1	8.66e-09	4.86e-08	1	1	0	0	1.633	1.134	0	0		10	10	0	1	0	4	0	2	2	0	0	2	0	0	2	3	0	0	3	2	3	4	2	5	3	3	5	3	6	6	5	0	3
ENSG00000116741	CASP9	1.27		1.16e-13	1	1	1	1	0.0213796	1.406	0	0	0	0	-0.258		13	9	3	0	3	3	0	4	0	0	4	0	2	0	2	4	2	2	3	2	3	3	3	5	4	6	4	2	6	2	0	4	0
ENSG00000116701	CD70	1.27		1.16e-13	1	1	1	1	1	1.406	0	0	0	0	0		2	7	0	0	0	0	0	0	0	0	0	0	0	0	0	3	0	0	0	0	0	2	2	2	4	2	0	2	0	0	0	4	2
ENSG00000115738	SH3BP2	1.27		1.16e-13	1	1	1	1	1	1.406	0	0	0	0	0		17	11	0	2	4	4	3	5	2	0	5	2	4	3	3	7	5	3	6	4	6	4	5	6	3	6	5	4	7	3	5	5	5
ENSG00000115596	ZFYVE27	1.26		1	8.41e-09	1	1	1	1	0	1.772	0	0	0	0		16	10	1	0	4	3	0	2	2	0	3	2	4	5	4	6	3	4	3	3	3	5	5	3	5	5	4	5	5	3	4	5	0
ENSG00000115525	LMBR1L	1.26		1.16e-13	1	1	1	1	1	1.406	0	0	0	0	0		12	6	0	0	0	2	0	2	0	0	0	0	3	3	2	3	4	3	4	2	4	2	4	3	0	4	0	0	2	2	0	3	0
ENSG00000115232	FAS	1.26		1.16e-13	8.41e-09	1	1	1	1	1.406	1.772	0	0	0	0		9	6	0	0	0	0	0	3	0	0	2	0	4	4	6	4	0	5	0	2	0	5	2	0	2	2	2	0	4	0	0	3	0
ENSG00000114861	TYK2	1.25		1.16e-13	1	1	1	1	1	1.406	0	0	0	0	0		0	3	0	0	0	0	0	0	0	0	0	0	0	0	0	0	0	0	0	0	0	0	0	0	2	5	2	0	0	0	0	0	0
ENSG00000114554	PAK1	1.24		1	8.41e-09	1	1	1	1	0	1.772	0	0	0	0		12	8	3	0	0	2	0	6	0	0	5	0	4	0	5	3	2	3	2	2	3	4	2	3	2	3	2	2	2	0	0	0	2
ENSG00000113657	CCND2	1.24		1.16e-13	1	1	1	1	1	1.406	0	0	0	0	0		17	11	3	2	2	2	2	2	2	4	2	0	4	2	6	7	2	5	2	4	2	6	4	4	3	3	5	2	3	3	6	6	4
ENSG00000113369	MAP3K8	1.24		1	8.41e-09	1	1	1	1	0	1.772	0	0	0	0		4	0	0	0	0	0	0	0	0	0	0	0	3	0	2	0	0	2	0	0	0	2	0	0	0	0	0	0	0	0	0	0	0
ENSG00000113263	ZDHHC8	1.24		1	8.41e-09	1	1	1	1	0	1.772	0	0	0	0		14	10	0	0	4	3	3	3	2	0	0	2	2	0	2	2	0	2	4	2	3	2	3	6	2	4	5	3	5	2	0	2	4
ENSG00000112964	ULK1	1.23		1	8.41e-09	1	1	1	1	0	1.772	0	0	0	0		11	10	0	0	4	4	0	3	0	0	0	2	0	6	2	0	5	2	3	0	3	2	2	5	6	6	4	2	2	3	2	3	0
ENSG00000111249	SRGN	1.23		1	1	8.66e-09	4.86e-08	1	1	0	0	1.633	1.134	0	0		4	3	0	0	0	0	0	0	0	0	0	0	5	0	4	0	0	5	0	0	0	4	0	0	2	0	0	2	0	0	2	0	0
ENSG00000111181	BIRC2	1.23		1.16e-13	1	1	1	1	1	1.406	0	0	0	0	0		5	3	0	0	0	0	0	2	0	3	0	0	0	2	0	2	2	0	0	0	0	0	0	0	2	0	0	0	0	0	0	2	2
ENSG00000110931	MAPK8	1.23		1.16e-13	8.41e-09	1	1	1	1	1.406	1.772	0	0	0	0		10	6	0	0	0	0	2	0	0	0	3	0	4	0	5	2	2	4	6	0	6	5	3	0	2	0	0	2	0	2	4	2	0
ENSG00000110330	JAK3	1.23		1.16e-13	1	1	1	1	1	1.406	0	0	0	0	0		13	11	0	0	2	3	0	2	2	0	0	0	3	2	2	3	0	3	3	2	2	3	5	6	2	6	3	2	6	4	2	5	4
ENSG00000110076	CYLD	1.23		1.16e-13	1	1	1	1	1	1.406	0	0	0	0	0		16	11	0	2	2	3	0	5	2	2	0	2	3	3	3	3	2	3	2	2	3	4	4	4	3	6	4	3	2	3	5	4	2
ENSG00000109158	ATP6AP2	1.22		1	1	8.66e-09	4.86e-08	1	1	0	0	1.633	1.134	0	0		2	3	1	0	0	0	0	0	5	0	0	4	0	0	0	0	0	0	0	0	0	0	0	2	0	2	0	0	2	0	0	0	0
ENSG00000108821	PMAIP1	1.22		1.16e-13	1	1	1	1	1	1.406	0	0	0	0	0		6	4	4	0	0	0	0	3	0	3	0	0	2	0	0	0	3	3	0	0	0	3	0	2	2	2	0	0	2	0	0	0	0
ENSG00000108576	PTK2B	1.22		1.16e-13	8.41e-09	1	1	1	1	1.406	1.772	0	0	0	0		6	8	0	1	4	0	0	0	0	0	4	0	0	3	0	4	0	0	0	5	2	0	3	2	2	6	2	2	0	4	2	0	0
ENSG00000107968	STK11	1.22		1.16e-13	1	1	1	1	1	1.406	0	0	0	0	0		6	4	1	1	2	3	0	2	0	0	2	0	0	5	0	0	0	0	0	2	0	0	6	2	0	0	0	2	0	0	2	0	0
ENSG00000107643	TICAM1	1.2		1.16e-13	1	1	1	1	1	1.406	0	0	0	0	0		1	4	0	0	0	0	0	0	0	0	0	0	0	0	0	2	0	0	0	0	0	0	0	2	2	0	2	0	0	0	0	4	0
ENSG00000107159	NOTCH1	1.19		1.16e-13	8.41e-09	1	1	1	1	1.406	1.772	0	0	0	0		8	5	0	0	0	5	0	2	4	0	0	3	0	2	2	0	0	0	2	0	0	3	3	2	2	4	0	0	5	0	0	0	0
ENSG00000106366	PRKCD	1.17		1.16e-13	8.41e-09	1	1	1	1	1.406	1.772	0	0	0	0		4	3	1	1	0	0	0	0	0	0	0	0	0	0	0	0	5	0	2	0	2	2	0	0	0	2	0	0	0	0	4	5	0
ENSG00000106100	CNPY2	1.16		1	8.41e-09	1	1	1	1	0	1.772	0	0	0	0		1	1	0	0	0	0	2	0	0	0	0	0	0	0	0	0	0	0	0	0	0	0	0	0	0	2	0	0	0	0	0	0	0
ENSG00000105989	SPATA2	1.16		1.16e-13	1	1	1	1	1	1.406	0	0	0	0	0		10	8	4	0	2	0	0	2	0	4	6	0	3	3	4	6	0	3	0	0	0	4	3	2	3	2	5	0	2	3	2	0	0
ENSG00000105675	SMAD4	-1.13		1.16e-13	8.41e-09	1	1	1	1	1.406	1.772	0	0	0	0		17	10	0	0	2	2	3	3	3	0	2	3	3	2	2	3	5	4	6	2	5	3	3	2	3	5	4	2	6	2	5	4	0
ENSG00000105639	TUBB	-1.15		1.16e-13	1	1	4.86e-08	1	1	1.406	0	0	1.134	0	0		6	2	1	0	0	0	0	0	0	0	0	0	3	0	2	2	0	3	2	0	0	2	4	0	0	2	0	0	0	0	0	0	0
ENSG00000105501	HNRNPU	-1.15		1	1	8.66e-09	4.86e-08	1	1	0	0	1.633	1.134	0	0		10	8	0	0	3	0	2	2	0	2	0	0	0	4	0	0	0	2	2	2	2	3	4	2	3	0	2	0	3	0	3	2	3
ENSG00000105426	PPP5C	-1.15		1.16e-13	8.41e-09	1	1	1	1	1.406	1.772	0	0	0	0		1	4	0	0	2	0	0	0	0	0	0	0	0	0	0	0	0	0	0	0	0	0	0	6	2	0	0	0	3	3	0	0	0
ENSG00000105397	TP53	-1.16		1.16e-13	8.41e-09	1	1	0.0120226	1	1.406	1.772	0	0	0.258	0		13	7	3	2	0	2	0	2	4	4	0	2	5	6	4	4	0	4	3	0	3	6	6	2	2	4	4	3	6	0	0	0	0
ENSG00000105339	CYFIP2	-1.16		1	1	8.66e-09	4.86e-08	1	1	0	0	1.633	1.134	0	0		11	7	0	0	0	3	0	0	4	0	3	3	0	4	2	6	0	3	3	0	3	2	0	4	2	3	3	2	0	2	2	0	0
ENSG00000105327	MPRIP	-1.17		1	8.41e-09	1	1	1	1	0	1.772	0	0	0	0		17	11	0	0	3	4	7	5	4	0	3	4	3	4	3	5	2	4	4	3	4	3	3	4	2	6	4	4	6	4	4	2	4
ENSG00000104856	ABL1	-1.17		1.16e-13	8.41e-09	1	1	1	1	1.406	1.772	0	0	0	0		13	6	1	2	3	6	0	6	4	0	0	3	2	0	2	4	0	2	2	2	3	3	0	3	6	4	3	3	0	4	0	0	0
ENSG00000104332	SET	-1.18		1	8.41e-09	1	1	1	1	0	1.772	0	0	0	0		6	8	2	0	0	0	4	2	0	2	0	0	0	0	0	6	0	0	0	5	2	0	2	2	3	2	0	2	4	0	2	2	0
ENSG00000104267	CAP1	-1.19		1	8.41e-09	1	1	1	1	0	1.772	0	0	0	0		11	3	0	0	0	5	0	0	4	0	2	3	4	0	4	3	0	3	2	0	2	4	0	0	2	6	5	0	0	0	0	0	0
ENSG00000101665	MCM6	-1.2		1	1	8.66e-09	4.86e-08	1	1	0	0	1.633	1.134	0	0		6	4	0	0	4	0	0	0	0	0	3	0	2	0	3	0	0	3	0	0	0	2	0	0	2	2	0	0	4	3	0	0	0
ENSG00000101439	FANCC	-1.21		1.16e-13	1	1	1	1	1	1.406	0	0	0	0	0		16	10	0	0	2	4	5	3	3	2	0	4	2	4	3	5	0	3	4	3	4	3	3	4	5	5	3	2	3	3	0	2	2
ENSG00000101336	SLC2A1	-1.21		1.16e-13	1	8.66e-09	4.86e-08	1	1	1.406	0	1.633	1.134	0	0		8	5	1	2	0	0	3	0	6	0	0	4	2	0	3	2	0	2	0	0	0	2	3	2	4	0	0	0	2	3	0	0	0
ENSG00000101298	CSNK2A2	-1.21		1.16e-13	1	1	1	0.0120226	0.0213796	1.406	0	0	0	0.258	-0.258		1	0	0	0	0	0	0	0	0	0	0	0	0	0	0	2	0	0	0	0	0	0	0	0	0	0	0	0	0	0	0	0	0
ENSG00000100906	PAX5	-1.22		1.16e-13	1	1	1	1	1	1.406	0	0	0	0	0		14	11	0	0	5	6	0	7	4	0	0	2	2	6	0	6	3	3	4	4	4	3	5	6	3	5	4	4	4	5	4	4	3
ENSG00000100721	LGALS8	-1.22		1.16e-13	1	1	1	1	1	1.406	0	0	0	0	0		17	11	0	0	3	3	0	2	3	2	5	3	3	6	3	6	2	4	6	2	6	4	5	5	5	6	2	5	3	3	6	2	5
ENSG00000100368	ADAM17	-1.25		1.16e-13	8.41e-09	1	1	1	1	1.406	1.772	0	0	0	0		11	8	2	0	2	2	0	0	3	0	0	4	2	0	3	2	3	3	0	4	0	4	3	2	0	4	2	3	2	0	0	2	3
ENSG00000100285	FKBP5	-1.25		1	8.41e-09	1	1	1	1	0	1.772	0	0	0	0		18	11	1	0	4	3	4	3	3	2	3	3	4	2	3	5	2	5	5	4	5	4	4	3	3	4	6	3	5	4	4	3	6
ENSG00000100219	FUS	-1.25		1.16e-13	1	1	1	1	1	1.406	0	0	0	0	0		14	9	0	2	0	2	0	2	2	0	4	0	3	6	3	5	2	4	4	4	4	3	0	3	3	5	3	3	7	3	0	3	3
ENSG00000100097	RBL1	-1.25		1	8.41e-09	1	1	1	1	0	1.772	0	0	0	0		9	7	1	2	5	0	0	0	0	0	0	0	3	0	2	6	0	3	2	2	2	3	3	0	0	5	3	5	2	4	0	4	0
ENSG00000100030	CHD7	-1.26		1	1	1	4.86e-08	1	1	0	0	0	1.134	0	0		9	4	0	0	0	0	0	0	7	3	0	7	2	0	2	3	0	4	0	0	2	3	0	0	3	2	3	0	0	0	3	0	0
ENSG00000099904	IQGAP1	-1.26		1	8.41e-09	1	1	1	1	0	1.772	0	0	0	0		9	4	0	0	0	0	0	0	0	4	3	0	2	0	0	4	0	3	4	4	4	3	3	0	0	4	0	2	0	0	2	0	0
ENSG00000099365	LDLR	-1.26		1.16e-13	1	8.66e-09	4.86e-08	1	1	1.406	0	1.633	1.134	0	0		13	9	2	1	2	3	2	2	6	0	0	6	0	0	2	7	0	2	2	3	2	3	6	2	3	6	5	2	3	4	0	2	0
ENSG00000099250	MAPK1	-1.26		1	8.41e-09	1	1	1	0.0213796	0	1.772	0	0	0	-0.258		17	7	0	3	3	2	3	3	2	2	3	2	2	4	2	3	0	3	2	3	2	3	0	0	4	3	2	2	4	0	4	2	0
ENSG00000097007	DHFR	-1.27		1	1	8.66e-09	4.86e-08	1	1	0	0	1.633	1.134	0	0		8	9	0	1	0	2	0	3	0	0	0	0	3	2	3	2	0	3	0	0	0	3	3	2	2	5	3	2	5	2	2	0	0
ENSG00000096060	RAC1	-1.28		1.16e-13	8.41e-09	8.66e-09	4.86e-08	1	0.0213796	1.406	1.772	1.633	1.134	0	-0.258		10	6	0	0	0	3	0	3	2	0	0	2	0	0	2	3	0	2	2	0	2	2	0	0	2	2	3	3	0	0	0	2	2
ENSG00000095794	JAK1	-1.3		1.16e-13	1	1	1	1	1	1.406	0	0	0	0	0		7	4	1	0	0	0	0	2	2	0	0	2	0	0	0	2	0	0	2	0	3	2	0	0	5	2	3	0	0	2	0	0	0
ENSG00000092421	PKP4	-1.31		1	8.41e-09	1	1	1	1	0	1.772	0	0	0	0		11	9	0	0	0	0	0	3	2	0	0	3	0	2	0	4	2	2	3	3	4	2	5	2	5	0	4	0	2	4	3	3	3
ENSG00000090339	CREM	-1.32		1	1	8.66e-09	4.86e-08	1	1	0	0	1.633	1.134	0	0		14	7	0	0	0	0	0	2	3	2	2	2	2	5	5	0	2	4	2	3	2	5	2	0	2	2	2	4	4	5	0	0	0
ENSG00000090104	SLC12A2	-1.32		1	8.41e-09	1	1	1	1	0	1.772	0	0	0	0		12	9	0	0	0	0	0	3	3	0	4	2	4	3	4	3	4	4	3	0	0	4	2	0	4	4	2	0	2	2	6	3	4
ENSG00000089280	SLC2A3	-1.33		1	8.41e-09	8.66e-09	4.86e-08	1	1	0	1.772	1.633	1.134	0	0		9	8	2	1	2	0	0	3	2	2	0	0	0	0	0	3	3	2	6	0	6	0	2	2	2	0	2	3	4	2	4	0	0
ENSG00000087266	WWOX	-1.34		1	8.41e-09	8.66e-09	4.86e-08	1	1	0	1.772	1.633	1.134	0	0		16	10	0	0	2	4	0	3	3	2	4	3	3	5	5	5	3	4	5	0	6	5	2	6	2	3	4	2	4	2	5	3	0
ENSG00000083799	DEK	-1.34		1.16e-13	1	1	1	1	1	1.406	0	0	0	0	0		4	2	0	0	0	0	0	0	0	0	0	0	0	3	0	2	3	0	2	0	0	0	0	3	0	0	0	0	0	2	0	0	0
ENSG00000081059	ITGA4	-1.34		1.16e-13	8.41e-09	1	1	1	0.0213796	1.406	1.772	0	0	0	-0.258		9	3	0	0	0	0	0	3	0	3	4	0	3	0	2	3	0	3	0	2	0	4	0	0	2	0	2	3	0	0	0	0	0
ENSG00000080839	APPL1	-1.35		1	1	1	1	0.0120226	1	0	0	0	0	0.258	0		14	6	1	0	4	3	2	5	0	2	0	0	3	6	3	3	0	3	2	3	2	3	0	2	4	3	4	4	6	0	0	0	0
ENSG00000078900	SMAD3	-1.37		1.16e-13	1	1	1	1	1	1.406	0	0	0	0	0		15	9	0	1	2	3	2	3	2	0	4	2	0	2	2	5	0	2	4	2	4	2	4	0	3	3	4	2	2	3	3	3	0
ENSG00000077782	NOD1	-1.38		1.16e-13	1	1	1	1	1	1.406	0	0	0	0	0		11	8	0	0	3	2	0	5	0	0	2	0	2	0	2	2	0	3	5	0	6	2	0	2	0	3	2	2	2	0	3	4	4
ENSG00000077150	SPIB	-1.39		1.16e-13	1	1	1	1	1	1.406	0	0	0	0	0		10	9	0	1	3	2	0	0	3	0	3	3	2	0	2	3	0	0	2	0	2	0	3	4	2	3	0	0	4	5	3	3	4
ENSG00000076003	TLR7	-1.43		1.16e-13	8.41e-09	1	1	1	1	1.406	1.772	0	0	0	0		6	6	0	1	0	0	0	0	0	0	0	0	2	0	0	2	0	2	2	0	2	2	2	0	0	3	0	0	3	2	3	3	0
ENSG00000073861	SYK	-1.45		1.16e-13	8.41e-09	1	1	1	1	1.406	1.772	0	0	0	0		10	10	0	0	0	3	0	6	0	0	0	0	0	3	2	4	0	3	3	3	3	2	2	3	2	5	4	6	3	4	0	4	2
ENSG00000073756	BRCA1	-1.45		1.16e-13	1	1	1	1	1	1.406	0	0	0	0	0		7	9	0	1	4	3	0	2	0	0	2	0	0	0	0	2	0	0	2	0	2	0	2	0	2	2	3	2	3	2	0	3	2
ENSG00000071282	ANTXR2	-1.52		1.16e-13	1	1	1	1	1	1.406	0	0	0	0	0		15	9	1	1	0	0	0	3	3	4	3	2	4	5	6	2	2	6	3	2	3	6	2	0	3	4	3	2	5	2	2	0	5
ENSG00000070770	PLAGL1	-1.56		1	8.41e-09	1	1	1	1	0	1.772	0	0	0	0		5	3	0	0	0	0	0	4	0	0	0	0	0	2	0	2	0	0	3	0	4	0	2	0	0	2	0	0	0	0	3	0	0
ENSG00000070087	PPP3CA	-1.58		1	1	8.66e-09	4.86e-08	1	1	0	0	1.633	1.134	0	0		13	7	0	0	3	2	3	4	0	0	2	0	4	2	4	4	0	4	2	0	2	5	0	4	2	4	4	2	0	2	0	2	0
ENSG00000068745	SEMA6A	-1.6		1	8.41e-09	1	1	1	1	0	1.772	0	0	0	0		13	9	2	0	3	2	0	5	0	7	4	0	2	0	2	4	0	3	5	2	5	2	2	2	2	2	3	4	0	3	5	5	0
ENSG00000066032	CABLES1	-1.63		1	8.41e-09	1	1	1	1	0	1.772	0	0	0	0		12	8	0	1	0	2	0	3	4	2	0	3	0	0	2	3	2	2	3	0	3	2	3	3	2	2	3	0	2	5	0	2	0
ENSG00000065320	TCL1A	-1.69		1.16e-13	1	1	1	1	1	1.406	0	0	0	0	0		6	7	0	0	2	0	0	0	0	0	2	0	0	2	0	6	0	2	0	0	2	0	3	0	4	3	2	3	0	4	0	0	3
ENSG00000064989	NTN1	-1.76		1	8.41e-09	1	1	1	1	0	1.772	0	0	0	0		14	11	1	0	4	5	0	5	3	0	0	3	3	3	5	5	0	3	5	3	4	4	3	6	4	6	3	4	6	4	2	3	2
ENSG00000064651	ST3GAL1	-1.81		1.16e-13	1	1	1	1	1	1.406	0	0	0	0	0		17	11	0	0	3	2	2	4	4	0	3	3	3	5	4	5	2	3	3	3	3	4	4	4	3	5	5	4	4	4	3	3	3
ENSG00000059804	FOXP1	-1.84		1.16e-13	1	1	4.86e-08	1	1	1.406	0	0	1.134	0	0		16	11	2	0	0	3	3	5	2	4	2	4	3	5	3	3	3	4	5	0	6	4	6	3	3	2	6	4	3	4	2	3	4
ENSG00000058404	CA2	-1.84		1	1	8.66e-09	4.86e-08	1	1	0	0	1.633	1.134	0	0		5	1	1	0	0	0	0	0	0	0	0	0	0	5	0	0	3	0	3	0	3	3	0	0	0	0	0	0	0	0	3	0	0
ENSG00000057657	CCR1	-1.89		1	1	8.66e-09	4.86e-08	1	1	0	0	1.633	1.134	0	0		7	9	0	0	2	2	0	0	0	0	3	0	0	2	0	3	0	2	0	0	0	3	5	3	3	2	3	2	2	2	0	3	0
ENSG00000056558	ADGRE2	-1.93		1.16e-13	1	1	1	1	1	1.406	0	0	0	0	0		15	9	0	0	0	0	2	3	2	4	3	2	3	2	2	2	0	3	5	4	3	2	2	3	3	4	4	0	3	5	3	3	0
ENSG00000055163	GPR171	-2.09		1	8.41e-09	1	1	1	1	0	1.772	0	0	0	0		2	1	0	0	0	0	0	0	0	0	0	0	0	0	0	0	0	0	2	0	2	0	0	0	0	0	0	0	0	0	3	0	0
ENSG00000039068	TNFRSF12A	-2.41		1	8.41e-09	1	1	1	1	0	1.772	0	0	0	0		4	3	0	0	4	0	0	0	0	0	0	0	3	0	0	0	0	2	0	0	0	2	0	2	0	5	2	0	0	0	0	0	0
ENSG00000038945	TUBB3	-2.6		1	1	1	4.86e-08	1	1	0	0	0	1.134	0	0		2	6	0	0	0	0	0	0	0	0	0	0	0	0	0	2	0	0	0	0	2	0	0	2	0	2	3	0	2	0	2	0	3
ENSG00000026103	SERPINE1	-2.75		1	8.41e-09	1	1	1	1	0	1.772	0	0	0	0		8	10	0	0	0	0	0	0	3	0	0	5	2	0	0	2	0	2	5	0	5	4	2	2	3	4	3	3	2	0	2	2	5
ENSG00000019991	MCF2L	-2.78		1.16e-13	1	1	1	1	1	1.406	0	0	0	0	0		11	8	0	0	3	0	0	3	5	0	0	2	0	2	3	5	0	3	4	0	3	4	0	4	5	6	6	4	0	3	4	2	0
ENSG00000019582	BEND5	-3.1		1	1	8.66e-09	4.86e-08	1	1	0	0	1.633	1.134	0	0		2	2	0	0	2	0	0	0	0	0	0	0	0	2	0	0	0	0	0	0	0	0	0	0	3	2	0	0	0	0	0	0	0
ENSG00000012048	MYO10	-3.57		1	8.41e-09	1	1	1	1	0	1.772	0	0	0	0		13	10	0	1	2	2	0	0	2	2	4	0	4	2	4	2	0	5	5	0	5	4	3	0	3	4	5	2	4	2	2	2	3
ENSG00000011485	NEFH	-3.76		1	8.41e-09	1	1	1	1	0	1.772	0	0	0	0		6	3	0	0	0	4	0	0	0	0	0	0	2	0	2	3	0	2	0	0	0	3	0	4	2	0	0	0	2	0	0	0	0
ENSG00000011201	CDH1	-3.95		1	1	1	1	0.0120226	1	0	0	0	0	0.258	0		11	11	0	0	0	2	0	3	0	0	0	3	4	4	4	5	0	5	4	0	4	5	2	2	3	3	6	5	5	5	2	3	2
ENSG00000008513	SPNS2	-4.02		1	1	8.66e-09	4.86e-08	1	1	0	0	1.633	1.134	0	0		9	6	0	0	3	2	0	2	0	0	0	0	0	2	2	4	0	0	3	0	3	2	0	3	0	2	2	2	4	3	0	0	0
ENSG00000008277	SIGLEC5	-4.42		1.16e-13	1	1	1	1	1	1.406	0	0	0	0	0		7	4	0	0	0	0	0	2	0	2	0	0	5	0	6	2	0	5	0	0	0	7	0	0	3	2	0	0	4	2	0	0	0
ENSG00000006327	HHIP	-6.01		1	8.41e-09	1	1	1	1	0	1.772	0	0	0	0		9	4	1	0	0	0	0	4	2	0	3	2	0	0	0	4	0	0	2	2	2	2	0	0	4	3	2	0	0	0	0	0	2
ENSG00000004777	NCAM2	-6.06		1	8.41e-09	1	1	1	1	0	1.772	0	0	0	0		16	10	2	0	2	2	0	3	2	4	4	3	2	3	2	5	4	2	3	0	4	2	4	2	2	3	4	2	3	5	6	3	0
ENSG00000003402	IFNA2	-13.78		1.16e-13	1	1	1	1	1	1.406	0	0	0	0	0		1	1	0	0	0	0	0	0	0	0	0	0	0	0	0	0	0	0	0	2	0	0	0	0	4	0	0	0	0	0	0	0	0
[truncated: 31 more columns]
